# Supplementary material for: Evolution of selenophosphate synthetases: emergence and relocation of function through independent duplications and recurrent subfunctionalization
Source: Genome Res. 2015 Sep;25(9):1256–67. doi: 10.1101/gr.190538.115 (PMC4561486; doi:10.1101/gr.190538.115)
Supplement: Supplemental Material [file supp_gr.190538.115_Supplemental_Material_S8.zip]

Archive with 26 entries (22 files):
- documentSM8/
- documentSM8/.DS_Store
- __MACOSX/
- __MACOSX/documentSM8/
- __MACOSX/documentSM8/._.DS_Store
- documentSM8/evolutionary.insects.fa
- documentSM8/evolutionary.summary_set.fa
- documentSM8/evolutionary.trees.txt
- __MACOSX/documentSM8/._evolutionary.trees.txt
- documentSM8/evolutionary.vertebrates.fa
- documentSM8/list.eukaryotes.txt
- documentSM8/list.prokaryotes_full.txt
- documentSM8/list.prokaryotes_reference.txt
- documentSM8/markers.prokaryotes_full.tab
- documentSM8/markers.prokaryotes_reference.tab
- documentSM8/names_and_taxids.tab
- documentSM8/pycodeml/
- documentSM8/pycodeml/ete2_MM.py
- documentSM8/pycodeml/MMlib.py
- documentSM8/pycodeml/pycodeml.py
- documentSM8/pycodeml/README.md
- documentSM8/README.txt
- __MACOSX/documentSM8/._README.txt
- documentSM8/SPS.eukaryotes.fa
- documentSM8/SPS.prokaryotes.full.fa
- documentSM8/SPS.prokaryotes.reference.fa
