# Supplementary material for: Evolution of selenophosphate synthetases: emergence and relocation of function through independent duplications and recurrent subfunctionalization
Source: Genome Res. 2015 Sep;25(9):1256–67. doi: 10.1101/gr.190538.115 (PMC4561486; doi:10.1101/gr.190538.115)
Supplement: Supplemental Material [file supp_gr.190538.115_Supplemental_Material_S8.zip › documentSM8/evolutionary.insects.fa]

>Catajapyx_aquilonaris.SPS2
ATGTCG---------------CAGCAGGACGGGCAGGGCGGCGCGGGGGAGGCGGTGGCGGCCGCCGCCCAGCTGGAGCTGGGGACCAACCCGAAC------------------------GCCCTGGCCCTGCGGCGCCCCTTCGACCCCGCGGCTCATGACCTGGACGCCGGCTTCCGACTGACCAGGTTCACGGACCTGAAAGGATGAGGGTGTAaggtcccccaggaggttctTTGCAAGCTCCTGGAG------GGACTGGTGGCCGACGAGGCCAACAACGCAGGAGGGGCCGGCGGA---------------------CAGGATCATGAG---------------------------CACGCGCACTTCATG------CAGATG---GCCATACCC---------AGGATCGGGATTGGCATGGATGCTTGTGTTGTACCCCTC---CGCCACGGCGGGTTGTCTTTGGTGCAGACAACCGATTTCTTCTATCCCCTTGTTGAAGACCCGTACATGATGGGTAAGATCGCCTGTTCCAACGTACTAAGTGACATGTATGCCATGGGAGTGACCGAGTGCGACAACATGCTTATGCTGCTGGCCGTGTCAACCAAGATGACTGAAAAGGAGAGAGACGTAGTCATTCCCCTCATGATGAGAGGATTCAAGGATGCGGCGTATGAAGCTGGC---------ACGAATGTGATGGGTGGCCAAACAGTTATGAATCCCTGGTGCACCATCGGAGGAGTAGCCACAACCGTATGCCAGCCCAACGAATTCATTGTTCCTGACAATGCAGTGGTGGGTGATGTACTGGTCCTTACGAAGCCCCTCGGGACTCAGGTAGCGGTCAACGCTCACCAGTGGTTG------GACCAGCCGGACAGGTGGAACCGGATCAAGCTGGTGGTGTCGGAGGAGGACGTGCGGAAATCCTACCAGAGGGCCATGGACTCCATGGCGCGGCTCAACAGGACGTCCGCCCGACTCATGCACAAATACAACGCCCACGGGGCCACAGACGTCACTGGGTTCGGTCTCCTGGGGCACGCCCAGAACTTGGCCAAACACCAGAAGAAC---GAAGTGTCCTTTGTCATACACAATCTACCGGTGATCGCGAAGATGGCGGCCGTCGCAAAGGCGTGCGGAAACATGTTCCAGCTGCTGCAGGGACACTCGCCGGAAACATCGGGCGGCTTGCTGATCTGCCTGCCTAGAGAACAGGCAGCCGCGTATTGCAAGGACATTGAGAAGCAGGAG---AGC---TACCAAGCCTGGATCATCGGGATCGTGGAGAAGGGCAACCGCACAGCCCGGATAATCGACAAGCCTCGGGTCATCGAGGTTCCGGCCAAGGAGAAAGATGGGGAActgtgg
>Daphnia_pulex.SPS2
ATGGAG---------------CAATCGAACGTGTCCCAGGAAGCCTTAGCTGCTGTTCAA---GCAGTTCAACTAGAACTAACTGGAGAAAATGCA---------------------ACAAGCCTGTCTTTGAGAAGACCCTTCGATCCTGTTGCTCATGATCTGGATGCATCATTCAGGTTGACCCGATATGCAGATCTCAAAGGATGAGGGTGTAAGTTACCCCAGGATGTTCTGGGGAAACTTCTTTTATCTGCAGGGCTTCAGGATGACGATGCTAAC------------------ATC---------------------CAAGATCATGAG---------------------------CAAAGTCAATATCTT------CATTTT---CCTTATACA---------AGAATCGGTGTTGGAATGGATGCTTCAGTCACACCACTT---CGCCATGGAGGCCTTTCACTTGTTCAAACTACAGATTTCTTCTACCCTTTGGTTGATGATCCTTACATGCAAGGGAAAATTGCTGCCGCAAATGTTTTGAGTGATTTGTATGCCATGGGTGTGACAGAGTGTGATAATATGTTAATGTTGGTTGGAGTTTCAACAAAGATGTCAGAAAAGGAAAGAGATATTGTAATGCCACTTATTATGCGTGGTTTTAAGGATTGTGCCTTGGAAGCTGGT---------ACTAATGTTACAGGTGGTCAGACAGTAATGAATCCGTGGTGCACTATTGGAGGTGTAGCATCCTCTGTTTGTCAAACATCAGAGCTGATAATGCCAGACAATGCAGTTGTAGGAGATGTTCTTGTTTTAACTAAGCCTTTGGGGACACAAGTAGCTGTCAATGCTCATCAATGGTTG------GACCTGCAAGATCGCTGGAATAGAATTAAACTGGTTGTATCGGAGGATGACGTACGCAAAGCTTATCTTCGTTCAATTGATTCCATGGCCAGACTGAATAGGACAGCCGCCCGCTTGATGCACAAATACAACGCTCATGCTGCTACTGATGTCACTGGATTTGGATTGTTGGGTCACGCTCAGAACCTTGCCGCACATCAAAAGAAC---GAAGTTTCTTTTGTTATACATAATTTACCCGTGATAGCAAAAATGGCTGCAGTTGCCAAGGCTTGTGGAAACATGTTCCAGCTTCTTCAAGGTCTATCTGCCGAAACTTCAGGTGGTATGCTTATTTGTCTTCCACGCGAGCAAGCTGCAGCATATTGCAAAGACATCGAAAAGACTGAA---GGA---TATCAAGCCTGGATTATTGGAATCGTGGAAAAGGGAAATCGAACTGCCCGAATCATTGATAAGCCCCGAGTAATCGAAGTCCCAGCTAAAGAAAAAGAAGGCGAACTCTGG
>Hyalella_azteca.SPS2
ATGATG---------------TTCATGGAAGGTCACACAACTGCCGCGGAAGCATTAGCAGTTACTGCTCAACTTGAGATGACGGGTGCTCCAGCAACC------------------TTGCCGTTGGCTCTTCCTTGTCCGTTTGATCCTGTATCACACGAATTGGACCGAAATTTCCGACTCACAAGATTCGCTGATCTGAAAGGATGAGGGTGTAAGGTCCCTCAGGCTGTGCTAACGCGCTTGCTTGAG------GGACTGCATGATGGACAAAGT---------------------ACT---------------------GTCGATCATGCACAC------------------------CAAACCCACTACATG------CACATA---CCACAGACT---------AAAATAGGTATTGGAATGGACTCGTGTGTAACGCCTCTG---CGACATGCGGGACTGTCCTTAGTTCAAACTACAGACTTCTTTTATCCTTTAGTTGATGACCCCTACATGCAAGGTAAAATAGCTTGTGCAAATGTTCTAAGTGACTTGTATGCTATGGGAGTAACGGAGTGTGATAACATGCTAATGCTGCTTGGAGTCTCCACCAAAATGAGTGAGAAGGAGAGAGATGTTGTGGTGCCTCTCATGCTCAGAGGCTTCAGGGATGCAGCTGCAGAAGCCAAC---------ACGAGTGTCAATGGAGGACAGACAGTCATGAACCCTTGGTGTACCATAGGGGGAGTTGCATCCTCCATCTGCCAGTCTTCAGAGCTTATAGTGCCTGACGGTGCTGTGGTGGGTGATGTGCTGGTGCTGACAAAGCCCCTTGGCACTCAGGTGGCCGTCAACGCTCATCAGTGGCTT------GACCAGCCTGAGCGTTGGAACAAAATTAAGCTCATCGTGTCTGAGGAGGACGTCAGGAAAGCGTATTACAGGGCAATGAACAGCATGGCAAGGCTCAACAAAAAAGCTGCAGAGCTGATGCACAAATACAACGCTCACGGCGCCACTGACGTGACCGGCTTTGGTCTGCTAGGCCACGCTCAGAACCTGGCCAAAAACCAGCGCAAC---GAAGTCTCTTTCATCATACATAACCTCCCCATCATAGCCAAGATGGCGTCCGTCGCTAAGGCTTGCGGCAACATGTTCCACTTACTACAGGGTTCAAGTGCGGAGACGTCAGGCGGTCTGCTGATCTGCTTGCCGCGGGAGCAAGCGGCCGCGTACTGCAAGGACATAGAGAAGCAAGAG---GGC---TACCAGGCCTGGATCATCGGCATCGTTGAGAAGGGCAATCGCACTGCCAGAATCATCGATAAGCCGCGCGTTATTGAAGTTCCAGCTAAAGAGAAGGAGGGCGAGCTTTGG
>Lepeophtheirus_salmonis.SPS2
------------------------------------------GCGCAGGAGGGGCTGGCTGCGGCCGCCCAACTGGAATTGACGGGATCCACGAGCACCAATGTAGAGGCTGCTGCAGCCGCTTTAGCCATCCGCCGCCCCTTTGACCCCACGGCACATGAACTTGACGCCAATTTCCGACTGACCCGATTCGCGGATCTAAAAGGATGAGGGTGCAAAGTCCCTCAGGAAGTTTTACTTAAGCTTCTTGAG------GGACTCTCGGATGAAACGGGCAAC------------------TCA---------------------CATGAGCAGGAA---------------------------CACGCGCACTTCATG------CACATG---GCCATACCT---------AGGATCGGAATCGGAATGGATTCTTCCATCACACCCCTC---CGACACGGGGGACTCTCCCTCGTTCAAACCACGGATTTCTTCTATCCCATAGTAGAGGATCCTTATATGCAAGGTAAAATTGCTTGCGCCAATGTGCTCAGCGACCTGTATGCCATGGGTGTCACCGAGTGTGACAACATGCTTATGCTTCTCGCCATCTCTACCAAAATGACCGAAAAAGAAAGAGATGTCGTCGTTCCTCTCATGATGAGAGGCTTTAAGGATTGTGCCATGGAAGCAGGA---------TCCACTGTAACTGGAGGTCAAACTGTCATGAACCCTTGGTGTACCATCGGAGGCGTTGCTACTACCGTCTGTCAACCCAATGAATTCATTATTCCGGATTCTGCGGTCGTGGGAGACGTGCTTGTCTTGACAAAACCCTTGGGAACTCAAGTGGCTGTTAACGCTCATCAATGGCTT------GATCAGCCAGAGAGATGGAACAGAATTAAATTGGTAGTATCAGAAGAAGACGTACGAAAGGCTTATCAAAGATCTATGGATTCCATGGCTCGATTAAACAGGACCGGAGCTCGCCTCATGCACAAATATAATGCTCATGGAGCTACAGATGTCACTGGTTTTGGATTGCTTGGTCACGCTCAATCTCTTGCCAGAAATCAAAAGAAT---GATGTGTCTTTTGTTATTCATAATTTACCAGTGATTGCTAAAATGGCTGCTGTGGCTAAAGCTTGTGGAAACATGTTTCAGCTTCTTCAAGGACATTCTGCTGAAACATCTGGCGGTCTTCTTATTTGCTTGCCGAGAGAACAGGCTGCAGCTTATTGCAAAGACATAGAAAAACAAGAA---GGG---TATCAAGCCTGGATTATTGGAATCGTCGAAAAAGGCAATCGAACAGCTAGGATAATTGATAAACCCAGAGTGATAGAAGTACCAGCTAAGGAGAAAGAAGGAGTACTCTGG
>Parasteatoda_tepidariorum.SPS2
ATGGAT---------------------------------GCTCCACAACTCTAC---TTAGCATCAGTGGAACTGGAAGTTAGTAATACA------CCA------------------------TGGTGTGTTCGTAGTCAATTTGATCCTGTCGCTCATGGTTTAGACGCCTCATTCCGCCTTACTAAGTTTGCAGAGATGCGAGGATGAGGGTGTAAAGTCCCCCAGGAAGCCTTAAATAAGCTCCTGGAG------GGGCTAGATCAAGATGGTTAC---------------------ATT---------------------TCCGATGTCGGT------------------------------GAGCAATTTATG------CAAGTA---CCTGTCACT---------AGGGTCGGCATTGGTATGGACTGTAGTGTCACTCCTACG---AGGCATGGC---TTATCTCTAGTACAGACAACCGATTACTTTTACCCGCTCTGTGATGATCCCTACTTGATGGGACGGATCACGTGCGCGAATGTTCTCAGTGACTTGTACGCCATGGGTGTTACAGATTGTGACAATATGTTGATGCTCCTTGCTGTCAGTAATAAGATGACCACCATTGAGAGGGACGTTGTCATTCCTATAATGATGAAAGGGTTTAAAGATTGTGCAAATGAAGCGGGA---------ACTAATGTGACGGGAGGTCAAACCATTCTCAATCCTTGGCTGACGATAGGTGGGGTTGCTTCTTCTGTGTGTCAACAGAATGATTTCATTGTTCCTGACAACGCCGTGGTGGGAGATGTTTTAGTCTTGACGAAACCACTGGGCACTCAAATCGCTGTGAGTGCCTATCAGTGGTTG------GACGTGCCCGAGAGGTGGAACAGAATCAAATTGGTAATCACGAAGAGTGACGTCGAAAAAGCATATCAGAGGGCCATTGACGTCATGGCACGCCTTAATCGAGTAGCCTCTCGCCTCATGCACAAATACAACGCCCACGGAGCGACGGACATCACCGGTTTCGGACTTCTTGGTCATGCACAAAATCTCGCTAAAATCCAAAAAAAT---GAAGTGTCTTTTGTAATCCATAATCTTCCTGTCATTGCGAAAATGGCAGCTATCGCTAAAGCCTGTGGTAGTACCTTTCAACTATTGCAAGGACATTCCGTAGAGACCTCCGGGGGTCTTTTAATCTGTTTGCCGCGCGAGCAGGCGGCTGCGTACTGCAAAGAAATCGAAAAACAAGAG---GGC---TTTTCCGCTTGGATTATCGGTATCGTCGAGAAAGGCAATCGCAACGCTAGGATCATCGACCGGCCGAGGGTGATCGAAGTACCTTCTAAAGAAAAAGACGGAGAGCTTTGG
>Priapulus_caudatus.SPS2
---------------------------------------------------------------------CACCTGGCGGCCGAAGTCGGACTGGAGCCT------------------------CTGCAGTTGAGACAGCCATTCGACCCGGCGGCCCATGATCTTGATCCATCCTTCCGGCTCACTAAGTTTGCCGACCTGAAAGGATGAGGGTGTAAGGTCCCCCAAGAAGTTCTGCTCAAACTCTTGGAG------GGACTCGATCAGAATGGTGGC---------------------AAC---------------------GGGCCGGAAGGT------------------------------GACCAGTATCTG------GGCATG---CCGGCACCGATGTCTAGCGTCATCGGGATCGGTATGGACTCCTCGGTGGTGCCGTTA---AGACATGGAGGATTGTTCCTAGTGCAAACAACAGATTTCTTCTACCCACTGGTGGAGGATCCATACATGATGGGGCGCATCACGTGCGCGAACGTACTTAGCGATATGTATGCGATGGGAGTGACAGAGTGTGACAACATGCTCATGCTACTAGGAGTGAGTCAGAAGATGTCCGAAAAGGAACGTGACATCATCATTCCCCTCATTATTCGCGGCTTCAAGGACTGTGCTGAGGAGAATGGT---------TCACGGGTGACTGGCGGTCAGACAGTAGTAAATCCATGGCTGACCATTGGAGGTGTGGCCACCAGTGTGTGTCAGCAGTATGAGATGATTATGCCGGACAATGCTGTCGTGGGAGACGTGCTTGTGCTGACGAAGCCCCTGGGCACCCAGGTGGCTGTCAACGCACATCACTGGCTG------GAGCAGCCGGAGCGGTGGAATCGCATCAAGCTTGTCGTATCCGAGGATGACGTCAACAAGGCCTATCACCGGGCAATGGACAGCATGGCTCGCAGCAACCGCAACTCTGCGAGACTCATGCACAAGTACAATGCACATGGTTCCACCGACATCACAGGCTTTGGCATACTGGGTCATGCCAAGAACCTTGCCCGTCATCAGAAGAAT---GAGATCTCCTTCGTTATCCATAATCTGCCCTGCATTGCTAAGATGTCAGCTGTTGCAAAGGCATGTGGCAACCTGTTCGGTCTGCTGCAGGGTATCTCCGCGGAAACATCAGGTGGATTGTTAATTGCATTGCCACGTGAACAGGCAGCGGCCTACTGCAAAGAGATCGAGAAGTTGGAA---GGT---CGTCAGGCTTGGATTATAGGCATAGTGGAAAAGGGCAGTCGGACAGCACGCATAATCGACAAGCCACGTATCATCGAGGTTCCCGCAAAGGACAAAGAGGGAGAGCTGTGG
>Strigamia_maritima.SPS2
ATGGAT---------------CCA---------TCGGTGATTACTCAGCAGGCG---TTGGCCGCCGCTGAGTTGGAACTGGGCCCGGCGACCGGTTCG------------------GTGGTGAAAATATTTCGTCGTCCGTTTGATCCCGTGGCGCATGATTTGGATTCCAATTTCCGACTCACCAAGTTCGCAGATTTGAAAGGATGAGGATGTAAGGTCCCTCAGGAGATCCTGCTCAAACTCCTGGAG------GGCCTTAATCAGGATGGGACA---------------------ACG---------------------CACGATCACGAA------------------------------CAACATTATTTA------CATATGGGGGCTATGCCC---------AGAATTGGAATTGGAATGGATGCTGCAGTTATACCGTTA---CGTCATGGTGGATTATCGTTAGTTCAGTCTACAGATTTTTTTTATCCGTTGGTGGATGATCCGTATGTTATGGGCCGCATAGCGTGTTCGAATGTTTTAAGCGATTTGTTTGCAATGGGAGTTACTGAGTGTGATAACATGTTGATGTTACTCGGAGTTAGTAATAAAATGACCGATAAAGAAAGAGATACTGTCATTCCACTCATGATGCGAGGTTTTAAGGATTGTGCGCAGGAAGCGGGT---------ACACAAGTAACTGGTGGTCAAACAGTTATAAATCCATGGGTTACCATTGGAGGTGTAGCGACGACTGTGTGTCAGCCAAATGAATTCATTGTGCCAGATTGTGCTGTCGTGGGCGATGTGTTAGTATTAACTAAACCACTTGGAACACAAGTAGCTGTAAATGCGTATCAATGGCTC------GATCAACCTGATAAATGGAATCGAGTCAAATTAGTAGTCACCGAAGAGGACATTCGGAAAGCTTATCAAAGAGCCATGGATAGCATGGCAAGGCTTAATCGGACAGCTGCAAGATTAATGCATAAATATAATGCACACGGTGCCACGGATGTGACTGGCTTCGGCTTATTAGGACATGCGCAGACATTGGCGAGGAATCAGAAGAAT---GAAGTTGCTTTTGTCATTCACAATCTGCCTGTGATAGCAAAAATGGCTGCTGTTGCAAAAGCGTGTGGAAATGCGTTCCAACTTTTGCAAGGCCATTCACCTGAAACATCAGGTGGTTTACTTATATGCTTACCGCGCGAGCAGGCAGCTGCTTATTGTAAAGATATAGAGAAACAAGAA---GGT---TATCAAGCTTGGATTATTGGAATAGTGGAAAAAGGAAGCCGTTCAGCCCGAATCATTGATAAACCTCGGGTGATTGAAGTGCCATCCAAAGAAAAAGACGGCGAACTTTGG
>Tetranychus_urticae.SPS2
ATGGAT---------------CATGGT------------GCTCACAGTGCTGCC---TTGCAGGCTGTAGAGTTAGAAGTCTCTGGGTCCCCTCAT---------------------------ATTGCCATTCATAAGCCTTTTGATCCTGAGGAACATAATTTAGATCCATCATTTCGGCTTACTAAATTTGCCGAATTGAGAGGATGAGGGTGTAAAGTTCCTCAGGAAACCTTGGCTCGGCTTCTTGAG------GGACTGGACGAAAATCATACT---------------------CAT---------------------CAAACTTCATCTTCATCTGCAACTTCATCGCCTTCATCTCCATCATATTTTATGCACCAACATATG---GGATTGCCA---------AAGATAGGTATTGGTATGGATAGCAGTATAACACCAATC---AGACATGGAAGTCTTTTGTTAGTTCAAACAGTTGATTTTTTTTACCCTCTGGTTGATGATCCTTATGTGATGGGAAAAATTGCCTGTGCAAACGTTCTTAGTGACTTATATGCTATGGGTGTTACTGAATGTGATAACATGCTAATGATCTTGGCTGTAAGTCAGAAAATGAGCGAAAAAGAACGGGATACAGTTGTTCCTATTATGATCAAGGGTTTTAGGGATTGTGCATATGAAGCTGGC---------ACAAGTGTAACGGGTGGACAAACTGTACAAAATCCTTGGTTGACCATTGGTGGTGTTGCCTCGAGTGTTTGTCAACCAAATGAATATCTTATTCCTGACAGTGCCATTGTGGGAGATGTCCTCGTGTTAACTAAACCTTTAGGAACTCAAGTTGCTGTTCATTCATATCAATGGCTA------GAATATCCTGAACGATGGAACAGAATTAAACTTGTTGTCTCGGACGAAGACGTAAGAAAAGCATATCTTCGAGCAATGGACAGCATGAGTAGATTGAATAGAGTTGGTGCACGTCTTATGCATAAATATAATGCTCATGGTGCTACCGATGTAACAGGATTCGGCATTCTTGGTCATGCTCAAAATTTAGCGAAAAATCAAAAAAAT---GAAGTTTCCTTTGTTATTCACAATCTACCCATCATTGCTAAAATGGCTGCAGTTGGTAGAGCTTGTAGCAGTATGTTCCAATTATTACAAGGATACTCTCCTGAAACCTCTGGTGGGTTGTTAATTTGTTTACCACGAGAACAAGCGGCTGCTTTTTGTAAAGATATTGAAAAACAAGAA---GGA---TATTCAGCTTGGATTATTGGCATTGTAGAAAAAGGAAATAGAACTGCTCGAATAATTGACAAACCTAGAGTTATTGAAGTGCCTAGTAAAGAAAAAGATGGTGAACTATGG
>Acyrthosiphon_pisum.SPS1
ATGGGC---------------GATTATATACACACAAACATTGCCCAGGACAAT---GTGGCGATGGTGCGGCTCGAGCTGGCACAGAACGATCAG---------------------------ATACCGCTGCGCCGACCATTCGACCCACTCATCCACGACTTGGACCCACACTTTAAGTTGACCAGGTTTGCTGACCTCAAAGGACGCGGGTGCAAAGTGCCCCAAGAAGTACTCAACAGGCTTCTGGAG------GGTTTCCAGCAGGATGAAAACGGT------------------------------------------CATGGCGAA------------------------------CAATCGCACTTCATG------CACATG---ACCATGACC---------AAAATTGGTATTGGGATGGACGCGGCTGTCGTACCCATT---AGGCACGGTGGCCTATCGCTAGTTCAGACGACCGATTACTTTTATCCACTTGTTGATGATCCATTTGTCATGGGCAAAATTGCCTGTTCCAACGTACTGAGCGACCTGTATGCCATGGGTGTGACCGAATGTGACAATATGCTCATGTTACTATCTGTATCGACCAAAATGACTGAAAAAGAACGAGATGTTGTGATACCGTTAATAATGAAAGGTTTTAAAGAAACAGCTTATGAAGCTGGT---------ACTACGGTGACGGGTGGACAGACCGTTGTAAATCCATGGTGTACCATTGGAGGCGTTGCAACTACTGTATGTCAACCAAATGAATTTATCATACCAGACAACGCTGTAGTTGGTGATGTTCTTGTATTGACCAAACCTCTTGGAACACAGGTAGCTGTAAATGCACATCAATGGGTT------GATCAACAAGATAAATGGAATCGAATAAAACTAATTGTTTCAGAAGAAGATGTGAGGAAAGCTTATCAACGTTCTATGGACTCGATGGCTCGTTTAAATAAAACTGCAGCCAAATTGATGCACAAATACAATGCTCATGGTGCAACAGATGTCACTGGTTTCGGGCTATTAGGTCATGCACAAACATTAGCAAAACATCAAAAGAAT---GAAGTATCGTTTGTCATTCACAATCTTCCAGTAATTGCCAAAATGGCATCTGTAGCAAAGGCATGTGGCAATATGTTCCAATTGTTACAAGGTCATTCAGCTGAGACATCAGGTGGTCTTTTGATTTGCTTACCAAGAGAACAAGCTGCAGCATATTGCAAAGATATTGAAAAAGTAGAA---GGG---TATCAGGCATGGATCATAGGTATCGTGGAGAAAGGCAATCGCACTGCTCGAATAATAGATAAACCTAGAGTAATAGAAGTTCCGGCTAAAGAAAAAGATGGAGAACTGTGG
>Aedes_aegypti.SPS1
ATGGGC---------------GAT---------------TATCATCACGATTCG---CTTGGAACCACCCAGCTGGACATGGGCGGCAATCCGGGA------------------------ATG---GTTCTGCGGCGTGCCTTCGATCCGACCGCTCACGATTTGGAAGCTTCGTTCCGATTGACGCGTTTTGCCGATCTGAAAGGCCGCGGCTGCAAAGTCCCGAAGGATGTGCTGGAAAAGTTGGTCTCC------TCACTGCAGCAGGATTACACT---------------------------------------------CAGGATCCGGAT------------------------------GCCGCCTACCTG------TCCATG---TCCTCCCCG---------CGGATCGGAATCGGTCTGGATTGTTCCGTGATTCCGCTG---CGGCACGGTGGCCTCTGTATGGTCCAGACGACGGACTTCTTCTATCCGATTGTGGACGATCCGTACATGATGGGAAAGATTGCCTGCGCCAACGTTTTGAGTGACCTTTACGCCATGGGAGTGACCGAGTGCGACAACATGCTGATGCTGCTGGCCGTCAGCACCAAGATGACCGAAAAGGAACGGGACGTTGTCATTCCACTCATTATGCGAGGATTCAAGGATTCTGCTCTAGAGGCCGGT---------ACGTCGGTTACCGGAGGCCAGAGTGTGGTCAACCCATGGGCAACGATTGGTGGAGTTGCGACCACAATTTGCCAGCAGAATGAATTCATCGTTCCGGATAACGCCGTCGTGGGTGATGTGCTTGTCCTGACCAAGGCCCTCGGAACTCAAGTGGCCGTCAATGCTCACCAATGGCTG------GATCAATCAGAACGCTGGAATCGTATCAAGCTGGTCGTATCCGAGGAGGATGTTCGCAAAGCCTACCATAGAGCAATGGACTCCATGTCCAGGTTGAACCGAATTGCCGCTCGATTGATGCACAAATACAACGCTCACGGCGCCACGGATATCACCGGATTCGGTCTGCTGGGTCACGCCCAAACCCTGGCATCGCATCAGAAGAAC---GACGTTTCCTTCGTCATCCACAATCTGCCGGTGATCGCAAAAATGGCTGCTGTGGCCAAGGCCTGCGGTAACATGTTCCAGCTGCTACAAGGCCACTCGGCGGAAACTTCCGGAGGATTGCTGATCTGCTTGCCACGTGAACAGGCCGCCGCCTATTGCAAGGACATCGAGAAGCAGGAA---GGG---TGCCAAGCATGGATCATTGGCATTGTCGAGAAGGGCAATCGCACCGCTCGTATTATCGACAAACCACGAGTGATCGAAGTCCCAGCTAAA------------------GAG
>Aedes_aegypti.SPS2
---------------------------------------------------------------------------------------------------------------------------------------ATGGCGTTCGACCCGACACATCATGGGTTGAGCCGGGATTTCCGGCTCACCAAGTTCTCCACATTGCGCGGGTGAGGTTCGAAAATTCCTCAAGATGTCCTTGACCGGCTTCTTCGA------GGAGTTTACAGCGAACAATTCGCC------------------GAAGGAGAACAATCCGATCGTAATGTAGATGATAAGCAA------------------------------AGT---GGTTCT------GAT---AGTGCTGAG---------GGTGTTGGAATTGGACTGGATTCGTCCGTGATACCGTTG---AAACAT---GATTTGCATTTAGTTCAGACCGTGGATTTTTTCTACCCGCTCATCGATGATCCGTACATGTTGGGCCGAATCGCGCTGGCCAATGTGGTTAGCGATGTGTACGCTGTGGGAGCATTGGAAATCGACGAAATCAAGTTGGTTTGCTCGGCCCCAACGGAATTTAGCGACGAGGAACGAGACATTGTGGTTCCAATGATCATCAAAGGCTTCCAAGATGCGGCAGCAGAATCGAAG---------TCGCGCGTGAAAATCGGAAGCATTGCGCTGAATCCTTGGTGTATCATTGGTGGAATTGCTACCGCCGTTTGCCACAAATCGGAGTTGATCATGCCGTACTATGCACAAGTAGGAGATTCTCTTGTTCTAACAAAGCCTCTGGGAACACAACTGGCAACCAATGCCTTCATCTGGATGACT---GAAGAATCTGATAACTGGAAGAAACTAACAGATAAATTGAGTAAGTCCGATATTGAGAAAACGTACGCCATCGCAATGGAATCAATGTCCCGCCTTAACAAATCCGGAGCGGAGCTGATGCATAAATTTAAAGCTCACGCAGCAACGGATGTAACCGGTTTCGGGCTGTTTGGCCACGCGGACAATTTAGCCAAATTCCAGAAAGAA---AGTGTCGATTTCGAAATCCATACGCTGCCTATTGTAAAGAACGTAGTACAAATTGCCGAATTGCTTGGACGAAGTGCTAAGCTTCTGGCAGGCAAGGCAGTTGAAACATCCGGCGGACTGCTGATTAGCTTGCCTGCGGAAAATGCCCAGGGATTCTGCGAGGAATATGAGGCGGTTTCG---GGT---CATGCTGCATGGATAGTCGGGAGAGTAGTGGCTGGCTGTCGC------------------------------------------------------------------ACG
>Anopheles_gambiae.SPS2
------------------------------------------------------------------------------------------------------------------------------------CGCAAAATGTTTAAACCGGAAAGTTATGGCCTCAGCCATGACTTTCGCCTCACCAAATTCTCCACCCTGCGGGGGTGAGGCTCGAAAGTTCCTCAAGATGTTCTAAACCGACTTCTTGCA------GGAGTGTACGGAGAGCAGCTAGGT------------------GAT---------------------AAGGAT---GGG---------------------------------AAG---GGACCG------AAC---AAGGAGGAG---------GGTGTTGGAATTGGATTGGATTCGTCGGTAATTGCGCTC---AAACAC---GACCTTTTCCTGGTGCAGTCGGTCGATTTCTTCTACCCGCTGATCGACGATCCGTTCATGCTGGGGAAGATCGCGCTCGCGAACGTTGTCAGCGATGTGTTCGCTGTCGGGGCGACGGAAATCGACCAAATCAAGCTGATCGTTACCGCACCGACCGAGTTCACCGAGCAGGAGCGCGAGGTGGTGGTACCGATGGTGATGCAGGGCTTTCTGGAGGCGGCCAAAGCGTGCAAC---------GCGCCGGTCCAGATCGGCAGCATTGCGGAGAACCCGTGGTGCGTTATTGGCGGTGCTGCCTCCGCTGTCTGCCATCGTTCGGAGCTGATAATGCCTTACAACGCACAACCAGGCGATGCGCTAGTGCTAACCAAACCGCTCGGCACCCAGCTCGCCACGAACGCGTACATCTGGATGGGCGAACAGCAGTCGGACAGCTGGGCCCAGCTGCGGGAACGGTTCACCGTGGCCGATATCGAGCAGACGTACCGGATCGCGCTGGAATCGATGTCCCGGCTGAACAAAACCGGTGCCGAGCTGATGAAAAAGTACGGCGCACACGCGGCTACCGATGTGACGGGTTTCGGGCTGTACGGGCACGCGGAAAACTTGGCATCGCACCAGACGGCC---GACGTAGATTTCCATCTCGACACGCTGCCCATCATTAAAAATGTGCGCGAAATTGCGGAAACGCTCGGGCGCGGCGCCAAGTTGCTGGCGGGGAAGGCGGTCGAAACGAGCGGCGGGTTGCTGATTTGTTTGCCCCGCGAGGCGGCGGCCGGCTTCTGCGAGGAGTACAGACGGTGTACC---AAG---CACGAGGCTTGGATTGTGGGGCATGTGGAGAAGGGCGCGCGCGGTGTAAAGATGAATCCAAACCTTAACATACTGTCGGTT---------------------------GAG
>Anopheles_gambiae.SPS1
ATGGGA---------------GAC---------------TACCAACAAGATCCG---------ATGGTCCATCTGGAGCTGACCGGTAACACCGGC------------------------ATG---GTACTGCGGCGTCCGTTCGATCCGACCGCTCACGATCTAGATGCGTCGTTCCGGCTGACCCGCTTTGCCGACCTGAAGGGCCGCTGCTGCAAAGTGCCGAAGGAGGTGCTGGAGAAGCTGGTTTCG------TCCTTGCAGCAGGACTACATG---------------------------------------------CAGGATCCCGAC------------------------------CAGCCGTTCATG------CCGATG---TCTTCGCCC---------CGGATCGGCATCGGGCTCGACTGTTCGGTGATTCCGCTG---CGCCACGGCGGTCTGTGCATGGTGCAGACGACCGACTTCTTCTACCCAATCGTGGACGATCCGTATATGATGGGCAAGATTGCGTGCGCCAACGTGCTGAGCGATCTGTACGCGATGGGAGTGACGGAGGTGGACAACATGCTGATGCTGCTCGCCGTCAGCACGAAGATGATCGAGAAAGAGCGGGACGTAGTCATTCCATTGATTATGCGTGGATTTAAGGATTCCGCCCTGGAAGCGGGA---------ACCAGTGTGACCGGTGGCCATAGTGTCGTTAATCCGTGGTGCACTATCGGTGGAGTAGCGACCACGATTTGCCAGCAGAACGAATTCATCGTGCCGGATAATGCTGTCGTCGGCGATGTGCTGGTGCTGACGAAAGCGCTCGGAACGCAGGTGGCCGTAAATGCGCACCAATGGTTG------GACCAGTCGGAACGGTGGAACCGCATCAAGCTGGTCGTCTCGGAGGAGGACGTCCGGAAGGCGTACCACCGGGCGATGGACTCGATGTCCCGGCTGAACCGGGTCGCCGCCCGTCTCATGCACAAGTACAACGCGCACGGCGCTACCGATGTGACCGGCTTCGGGCTGCTCGGCCATGCCCAGACGCTGGCCTCGCATCAAAAGAAT---GAGGTATCGTTCGTCATCCACAACCTGCCGGTGATCGCCAAGATGGCTGCGGTTGCGAAGGCCTGCGGCAACATGTTCCAGCTGCTGCAGGGCCATTCGGCCGAGACGTCCGGCGGGCTGCTGATCTGTTTGCCGCGTGAGCAAGCCGCCGCCTACTGTAAGGACATTGAAAAGCAGGAG---GGA---TGCCAGGCCTGGATCATCGGTATCGTGGAGAAGGGTAGCCGCACGGCCCGCATCATAGACAAACCGCGAGTGATTGAGGTGCCGGCAAAG------------------GAT
>Apis_florea.SPS1
ATGGCG---------------GAACTACAGGGAACCCCGGTTGCTCAAGACGCC---CTGTCCGTAGCTCAGTTAGAGCTCGGTGGAAATCCGAAC------------------------GCCTTGGCTTTGCGTAGGCCATTTGATCCTGTGGCACATGATCTCGATGCGACCTTCCGCCTTACGCGGTTCGCCGACCTAAAAGGATGAGGGTGTAAAGTCCCTCAGGAGGTTCTTGGGAAACTCCTCGAG------GGACTACAGGCCGACGATGGTAGC------------------GCA---------------------CAAGATCATGAA---------------------------CATGCCCATTTTATG------CACATG---GCCATTCCA---------CGCATCGGCATTGGCATGGATTCCTCCGTGACTCCACTG---AGACATGGAGGGCTTAGTTTGGTACAAACAACAGATTTTTTTTATCCATTAGTTGATGATCCTTATATGATGGGTAAAATTGCATGTGCAAATGTTATCAGTGATCTATATGCTATGGGTGTTACTGAATGTGATAATATGCTGATGCTATTGGGAGTCAGTACAAAAATGACTGAAAAGGAACGAGATGTTGTTGTTCCTTTGATTATGAGAGGATTCAAGGATTCTGCTCTGGAAGCTGGC---------ACAACAGTAACAGGTGGTCAAACAGTTGTTAATCCTTGGTGTACAATAGGTGGAGTGGCTTCTACTGTTTGTCAACCAAATGAATATATTGTTCCAGATAATGCAGTAGTAGGTGATGTTCTTGTTCTGACAAAACCACTTGGAACTCAAGTTGCTGTGAATGCTCATCAATGGTTA------GATCAACCAGATCGCTGGAACAGAATCAAACTTGTAGTCAGTGAAGATGATGTAAGAAAAGCTTATCAAAGAGCAATGGATAGCATGGCCAGGCTTAACAGAATAGCGGCGAGATTAATGCATAAATATAATGCACATGGAGCAACAGATGTAACAGGCTTTGGCCTTTTAGGACATGCACAAAATCTAGCTAAACATCAAAAGAAT---GAAGTTTCCTTTGTTATTCATAATTTACCTGTTATTGCTAAAATGGCAGCTGTAGCAAAAGCGTGCGGTAATATGTTTCAACTTCTGCAAGGTCATTCGGCGGAAACTAGTGGTGGATTGCTCATTTGTTTGCCTAGAGAACAGGCTGCTGCATATTGTAAAGATATCGAAAAACAAGAA---GGA---TATCAAGCATGGATTATTGGTATTGTGGAAAAAGGAAATCGTACAGCCAGAATAATTGATAAACCACGAGTAATAGAAGTGCCAGCTAAAGAAAAAGATGGAGAGCTTTGG
>Apis_mellifera.SPS1
ATGGCG---------------GAACTACAGGGAACCCCGGTTGCTCAAGACGCC---CTGTCCGTAGCTCAGTTAGAGCTCGGTGGAAATCCGAAC------------------------GCCTTGGCTTTGCGTAGGCCATTTGATCCTGTGGCACATGATCTCGATGCGACCTTCCGCCTTACGCGGTTCGCCGACCTAAAAGGATGAGGGTGTAAAGTCCCTCAGGAGGTTCTTGGGAAACTCCTCGAG------GGACTACAGGCCGACGATGGTAGC------------------GCA---------------------CAAGATCATGAA---------------------------CATGCCCATTTTATG------CACATG---GCCATTCCA---------CGCATCGGCATTGGTATGGATTCCTCCGTGACTCCACTG---AGACATGGAGGGCTTAGTTTGGTACAAACGACAGATTTCTTTTATCCATTAGTTGATGATCCTTATATGATGGGTAAAATTGCATGTGCAAATGTTATCAGTGATCTATATGCTATGGGTGTTACTGAATGTGATAATATGCTGATGTTATTGGGAGTCAGTACAAAAATGACTGAAAAGGAACGAGATGTTGTTGTTCCTTTGATTATGAGAGGATTCAAGGATTCTGCTCTGGAAGCTGGC---------ACAACAGTAACAGGTGGTCAGACAGTTGTTAATCCTTGGTGTACAATAGGTGGAGTGGCTTCTACTGTTTGTCAACCAAATGAATACATTGTTCCAGATAATGCAGTAGTAGGTGATGTTCTTGTTCTGACAAAACCACTTGGAACTCAAGTTGCTGTGAATGCTCATCAATGGTTA------GATCAGCCAGATCGCTGGAACAGAATCAAACTTGTAGTCAGTGAAGATGATGTAAGGAAAGCTTATCAAAGAGCAATGGATAGCATGGCTAGGCTTAACAGAATAGCGGCTAGATTAATGCATAAATATAATGCACATGGAGCAACAGATGTAACGGGCTTTGGCCTTTTAGGACACGCACAAAATCTGGCTAAACATCAAAAGAAT---GAAGTTTCCTTTGTTATTCATAATTTACCTGTTATTGCTAAAATGGCAGCTGTAGCAAAAGCGTGCGGTAATATGTTTCAACTTTTGCAAGGTCATTCGGCGGAAACCAGTGGTGGATTACTCATTTGTCTGCCTAGGGAACAGGCTGCTGCATATTGTAAAGATATTGAAAAACAAGAA---GGA---TATCAAGCATGGATTATTGGTATTGTGGAAAAAGGAAATCGTACAGCCAGAATAATTGATAAACCACGAGTAATAGAAGTGCCAGCTAAAGAAAAAGATGGAGAGCTTTGG
>Atta_cephalotes.SPS1
ATGGCG---------------GAGCTGCAGGGCACCCCGGTGGCACAGGACGCC---CTGACCGTGGCGCAGCTTGAACTTGAGGGGAATCCGAAT------------------------GCCTTAGCGCTGCGCAGGCCATTTGACCCGGTGGCGCATGATCTCGATTCGTCCTTCCGCTTGACGCGATTCGCCGACCTAAAAGGATGAGGGTGTAAAGTCCCTCAGGAGGTTCTTGGTAAGCTCCTTGAG------GGACTTCAGGCCGACGACGCGTCC------------------GCA---------------------CAGGACCACGAG---------------------------CATGCCCACTTTATG------CACATG---GCGATTCCC---------CGCATCGGTATTGGCATGGATGCCTCCGTGACGCCAGTG---CGACATGGTGGGCTTAGCCTAGTGCAGACTACGGACTTCTTTTACCCACTAGTCGACGATCCTTATATGATGGGTAAAATCGCGTGCACCAATGTTCTCAGCGATCTGTATGCGATGGGTGTCACGGACTGCGACAACATGTTGATGCTGCTGGGTGTCAGCACAAAGATGACGGAGAAAGAGCGCGACGTCGTCGTACCGCTGATAATGAGAGGATTTAAGGATTCTGCTCTAGATGCAGGT---------ACCACAGTAACGGGTGGCCAAACAGTCGTAAATCCATGGTGCACCATCGGTGGAGTTGCTACTACCGTTTGTCAACCAAATGAGTATATCGTGCCAGATAACGCTGTAGTTGGGGATGTATTGGTCCTAACAAAACCCCTTGGCACACAAGTTGCTGTCAACGCGCATCAATGGCTT------GATCAGCCCGACCGTTGGAACAGAATCAAACTTGTGGTGAGCGAGGAAGATGTGCGGAAAGGCTATCAACGTGCAATGGATAGTATGGCCAGGTTGAATAGAACAGCTGCTAGATTGATGCATAAGTATAATGCACATGGAGCCACAGATGTCACCGGTTTCGGTCTTCTAGGACATGCTCAAAATCTGGCAAAACATCAAAAGAAT---GAAGTTTCCTTTGTTATTCATAATCTGCCTGTTATTTCAAAAATGGCTGCAGTAGCAAAGGCGTGTGGAAATATGTTTCAGCTATTGCAGGGTCACTCTGCTGAAACTAGTGGCGGTCTGCTCATTTGCCTTCCTCGAGAACAGGCTGCGGCGTATTGTAAAGACATCGAAAAACAAGAA---GGA---TATCAAGCATGGATTATCGGCATCGTGGAAAAAGGCCTTCGTACAGCCAGAATAATCGACAAGCCACGAGTAATTGAAGTTCCGGCTAAGGAAAAGGATGGCGAGCTTTGG
>Bombus_impatiens.SPS1
ATGGCG---------------GAACTACAGGGAACCCCGGTTGCTCAAGACGCC---CTGTCCGTAGCCCAGCTAGAGCTCGGTGGAAATCCAAAC------------------------GCCTTAGCTTTGCGTAGGCCGTTTGACCCTGTGGCACATGATCTCGACGCGACCTTCCACCTTACGCGGTTCGCCGACCTAAAAGGATGAGGGTGTAAAGTCCCTCAGGAGGTTCTTGGGAAACTCCTCGAG------GGACTACAGGCCGACGATGGTAGC------------------GCA---------------------CAAGATCATGAA---------------------------CATGCCCATTTTATG------CACATG---GCCATTCCA---------CGCATCGGCATTGGCATGGATTCCTCCGTAACTCCACTG---AGGCATGGAGGGCTTAGTTTGGTACAAACTACAGACTTCTTCTACCCATTAGTTGATGATCCTTACATGATGGGTAAAATTGCATGTGCAAATGTTATCAGTGATCTGTATGCCATGGGTGTTACTGAATGTGACAATATGCTAATGTTGTTGGGAGTCAGTACAAAAATGACTGAGAAGGAAAGGGACGTTGTTGTACCTTTGATCATGAGAGGATTCAAAGATTCTGCTCTGGAAGCTGGT---------ACAACAGTAACAGGAGGTCAAACAGTTGTTAATCCTTGGTGTACAATAGGTGGTGTTGCTTCTACTGTTTGTCAACCAAACGAATACATTGTACCAGACAATGCCGTTGTGGGTGATGTTCTTGTTTTGACAAAGCCACTTGGAACTCAAGTCGCTGTTAATGCTCACCAATGGTTA------GATCAACCAGATCGCTGGAACAGAATTAAACTTGTGGTCAGTGAAGATGATGTAAGGAAAGCTTATCAGAGAGCAATGGATAGTATGGCCAGGCTTAACAGAATAGCGGCTAGATTAATGCATAAATACAATGCACACGGAGCAACAGATGTTACGGGTTTCGGCCTTTTGGGACACGCACAAAATTTGGCCAAACACCAAAAGAAT---GAAGTCTCTTTCGTTATTCATAATTTGCCCGTAATCGCAAAAATGGCAGCTGTAGCAAAAGCGTGCGGTAACATGTTTCAACTCCTTCAAGGTCACTCGGCGGAAACCAGCGGTGGATTACTTATTTGCCTACCTAGAGAACAGGCTGCTGCATATTGTAAAGATATCGAAAAGCAGGAA---GGA---TACCAAGCGTGGATTATTGGTATTGTAGAGAAAGGGAATCGCACGGCCAGAATAATCGACAAACCACGAGTAATAGAAGTGCCAGCTAAAGAAAAAGATGGGGAGCTTTGG
>Bombus_terrestris.SPS1
ATGGCG---------------GAACTACAGGGAACCCCGGTTGCTCAAGACGCC---CTGTCCGTAGCCCAGTTAGAGCTCGGTGGAAATCCAAAC------------------------GCCTTAGCTTTGCGTAGGCCGTTTGACCCTGTGGCACATGATCTCGACGTGGGTTTCCACCTTACGCGGTTCGCCGACCTAAAAGGATGAGGGTGTAAAGTCCCTCAGGAGGTTCTTGGGAAACTCCTCGAG------GGACTACAGGCCGACGATGGTAGC------------------GCA---------------------CAAGATCATGAA---------------------------CATGCCCATTTTATG------CACATG---GCCATTCCA---------CGCATCGGCATTGGCATGGATTCCTCCGTAACTCCACTG---AGGCATGGAGGGCTTAGTTTGGTACAAACTACAGATTTCTTCTATCCATTAGTTGATGATCCTTACATGATGGGTAAAATTGCATGTGCAAATGTTATCAGTGATCTGTATGCCATGGGTGTTACTGAATGTGACAATATGCTAATGTTGTTGGGAGTCAGTACAAAGATGACTGAAAAGGAAAGAGATGTTGTTGTGCCCTTGATCATGAGAGGGTTCAAAGATTCTGCTCTGGAAGCTGGT---------ACAACGGTAACAGGAGGTCAAACAGTTGTTAATCCTTGGTGTACAGTAGGTGGTGTTGCTTCTACTGTTTGTCAACCAAACGAATACATTGTACCAGACAATGCCGTTGTGGGTGATGTTCTTGTTTTGACAAAGCCACTGGGAACTCAAGTCGCTGTTAATGCTCATCAATGGTTA------GAGCAAGCAGATCGCTGGAACAGAATTAAACTTGTGGTCAGTGAAGATGATGTAAGGAAAGCTTATCAGAGAGCAATGGATAGCATGGCCAGGCTTAACAGAATAGCGGCTAGATTAATGCATAAATACAATGCACACGGAGCAACAGATGTTACGGGTTTTGGCCTTTTGGGACACGCACAAAATTTGGCCAAACACCAGAAGAAC---GAAGTCTCTTTTGTTATTCATAATTTGCCCGTAATCGCAAAAATGGCAGCTGTAGCAAAAGCGTGCGGTAACATGTTTCAACTCCTTCAAGGCCACTCGGCGGAAACCAGCGGAGGATTACTTATTTGCTTACCTAGAGAACAGGCTGCTGCATATTGTAAAGATATCGAAAAGCAGGAA---GGA---TACCAAGCGTGGATCATTGGTATCGTAGAGAAAGGGAATCGCATGGCTAGAATAATCGACAAACCACGAGTAATAGAAGTACCAGCTAAAGAAAAAGATGGGGAGCTTTGG
>Bombyx_mori.SPS1
ATGTCT---------------TATCAA------ACGAGTGTAGCGCAGGACTCT---TTAGCTGCAGCTCAATTAGAAATGGCCGGTAACCCTAAT------------------------TCAATAGCTTTACGTCGTCCGTTTGACCCGGTGGCGCACGATTTGGAGGCAAGTTTTCGGCTGACACGATTTGCTGATCTAAAGGGAAGAAGTTGCAAAGTACCTCAAGATGTTCTCGGAAAACTTGTTGAG------TCTTTACAGCAAGACTATTCG---------------------CAA---------------------GCGGATCAAGAC---------------------------------CAATTTATG------CATGTG---GCTATCCCG---------CGCATCGGCATCGGCTTGGACTGCTCGGTGACACCACTT---AGACACGGTGGGCTCTGTTTAGTTCAAACTACTGACTTTTTTTACCCATTAGTGGATGACCCATATATGATGGGTAAGATTGCATGTGCCAATGTTCTTAGCGACCTATACGCGATGGGTGTTACGGAGTGCGACAATATGCTCATGTTGTTGGGTGTCTCAACGAAAATGACTGAAAAGGAACGCGACGTCGTTATTCCTCTTATAATGCGCGGGTTCAAAGATTCCGCTTTGGAGGCAGGA---------ACGTCTGTCACTGGTGGGCAAACTGTCATCAACCCCTGGTGCACAATTGGTGGGGTTGCTACCACTATCTGCCAGCCTAATGAGTACATTGTACCTGATAATGCAGTGATGGGTGATGTATTGGTCTTGACAAAACCTCTTGGTACACAAGTTGCAGTAAATGCTCACCAATGGTTG------GACCAACCTGAACGCTGGAACAGAATCAAATTAGTTGTATCTGAAGAAGACGTTCGTAAAGCATATCACAGAGCAATGGACTCTATGAGCAGACTCAATCGCATTGCAGCAAGATTGATGCACAAGTACAATGCTCACGGCTCAACAGATGTAACTGGTTTTGGTTTACTGGGTCATGCACAGAACTTGGCATCTCATCAAAAGAAT---GAAGTATCATTTGTAATCCATAATCTGCCTGTAATTGCCAAGATGGCAGCAGTAGCGAAAGCTTGTGGGAACATGTTTCAATTGCTACAAGGACACGCTCCAGAGACATCTGGTGGACTTCTAATCTGTCTGCCACGAGAACAGGCTGCTGCGTACTGTAAAGATATTGAGAAACAAGAA---GGA---TATCAGGCTTGGATCATTGGTATTGTGGAGAAGGGTAACCGCACAGCCCGCATTATTGATAAACCTCGAGTCATTGAAGTGCCTGTTAAA------------------GAT
>Camponotus_floridanus.SPS1
ATGGCG---------------GAACTGCAGGGCACTCCGGGGGCACAGGACGCC---CTGGCTGTGGCGCAGCTCGAGCTCGAGGGGAATCCAAAT------------------------GCCTTGGCGCTGCGAAGGCCATTCGATCCGGTGGCGCATGATCTCGATGCATCCTTCCGCCTGACGCGTTTCGCCGATCTAAAAGGATGAGGGTGTAAAGTCCCTCAGGAGATTCTCGGGAAACTCCTTGAG------GGACTGCAGGCTGATGACGCGTCC------------------GCA---------------------CAGGATCACGAG---------------------------CATGCCCACTTTATG------CACATG---GCGATTCCG---------CGAATCGGCATTGGCATGGATTCCTCTGTTACGCCGGTA---AGACATGGCGGGCTGAGTTTGGTGCAGACCACAGATTTTTTTTATCCACTAGTTGACGATCCTTATATGATGGGTAAAATCGCGTGCGCGAATGTCCTCAGCGATTTATATGCAATGGGTGTCACGGACTGTGACAATATGCTGATGCTGTTGGGAGTTAGCACAAAAATGACAGAGAAGGAGCGTGATGTCGTCGTGCCCCTGATTATGAGAGGATTCAAGGATTCTGCTCTAGAAGCAGGT---------ACTACAGTGACTGGTGGTCAAACGGTTGTGAATCCTTGGTGCACTATAGGTGGTGTTGCTACTACTGTTTGCCAGCCAAACGAGTACATTGTGCCAGATAACGCTGTTGTGGGAGATGTTCTGGTCCTAACAAAGCCTCTCGGTACGCAAGTCGCCGTTAATGCGCATCAATGGCTT------GATCAGCCTGACCGTTGGAACAGAATCAAACTTGTAGTTAGTGAGGAAGATGTGAGAAAAGGTTATCAACGTGCAATGGATAGTATGGCCAGATTGAATAGGACAGCTGCAAGATTAATGCACAAATATAATGCACATGGAGCCACAGATGTTACTGGTTTTGGCCTTTTAGGTCATGCTCAGAATTTAGCCAAGCATCAGAAAAAT---GAAGTATCCTTTGTTATCCATAATCTGCCTGTTATCTCCAAAATGGCAGCAGTGGCGAAAGCATGTGGCAACATGTTTCAGCTATTGCAGGGTCATTCGGCTGAGACGAGTGGCGGTTTGCTTATTTGCCTTCCCCGAGAGCAGGCTGCAGCATATTGTAAAGACATCGAGAAGCAGGAG---GGA---TATCAAGCGTGGATTATTGGCATCGTAGAAAAAGGACTTCGCACGGCTAGAATAATTGATAAGCCGCGAGTGATCGAAGTTCCTGCTAAGGAGAAAGATGGCGAGCTTTGG
>Culex_pipiens.SPS2
------------------------------------------------------------------------------------------------------------------------------------------ATGTTCAAGCCGGAGCAGCACGGCCTGGACCGTGCCTTCCGGTTGACCCGGTTCTCGACGCTGCGCGGGTGAGGGTCCAAGATTCCTCAGGATGTCCTTGACCGGCTTCTGCGA------GGAGTTTACGCCGACCAGGCTGGT------------------GGT---------------------GGTGATGGTGGAGAA---------------------------------------------------------TCGTCA---------TTTTTAGGCATTGGATTGGATTCTTCGGTGATTCCGTTG---AAGAAT---GACTTGCAGCTGGTTCAGACGGTGGACTTTTTCTACCCGTTGATTGACGATCCGCACATGCTCGGCCGGATTGCGTTGGCCAATGTCGTGAGCGATGTTTACGCCGTGGGCGCGCTAGCAATCGACGAGATCAAGCTGGTGTGTTCGGCCCCGACTGAGTTTTCCGAAGCGGAGCGGGACATTGTGGTCCCGATGATCATTCGAGGGTTTCAGGAAGCGGCGGCCGAGGCCAAG---------TGTCCGGCCAAGATCGGCAGCATCGCGTTGAATCCGTGGTGCATAATTGGGGGCATTGCGACGGCCGTTTGTCATAAATCTGAGCTCATTATGCCGTACAACGCCCAGCCGGGAGACGCCCTGGTCCTTACGAAACCGCTGGGGACCCAGCTGGCCACGAATGCCTTCATCTGGATGACC---GAGGAGGCAGAAAACTGGACCAAACTCGCGGCCCATTTGACTCCGGCGGAAGTCGAGCGATCGTACGCCATCGCCGTCGAGTCCATGTCCCGGCTGAATCGGTCCGGCGCGGAGCTGATGCACAAATTTGGCGCCCACGCGGCCACCGACGTGACCGGGTTCGGTCTGTTCGGGCACGCCGAGAATCTGCTCAAGTTCCAGAAGGCC---GACGTTGACTTCGAGCTCGACACGCTGCCCATCATCCGGAACGTGGTCAAAATCGCGGAAATCCTCGGTCGAACGCCGAAGTTGATGGCCGGCAAGGCGGTCGAGACTTCCGGAGGGCTGCTGCTCAGTTTGCCGGCGGAGAATGCGGAAAAGTTCTGCGCAGAGTACCGGACAGTGTCC---GAG---CATGACGCGTGGATCATCGGGAAGGTCGTCCCCGGCAGT---------------------------------------------------------------------CGA
>Culex_pipiens.SPS1
------------------------------------------------------------------------------------------------------------------------------ATGGTCCGGCGTCCTTTCGATCCGACGGCCCACGATCTGGAAGCTTCGTTCCGGTTAACCCGGTTTGCCGATCTGAAGGGCCGTGGCTGCAAGGTTCCGAAGGATGTCCTGGAGAAGTTGGTCTCG------TCGCTGCAGCAGGATTACACC---------------------------------------------CAGGATCCGGAA------------------------------GCGGCGTACCTG------TCCATG---TCTTCGCCC---------CGGATCGGAATCGGTCTGGATTGTTCCGTAATCCCGCTG---CGCCACGGTGGCCTCTGCATGGTCCAGACGACGGACTTTTTCTACCCGATTGTGGACGATCCGTACATGATGGGAAAGGTGGCCTGCGCCAATGTCCTCAGCGATCTGTACGCGATGGGAGTGACCGAGTGCGACAACATGCTGATGTTGCTGGCCGTCAGCACCAAAATGACGGAAAAGGAGCGCGACGTCGTGATTCCGCTCATCATGCGGGGATTCAAGGATTCTGCCTTGGAAGCGGGT---------ACATCGGTAACCGGTGGCCAGAGTGTGGTCAACCCGTGGTGCACGATCGGTGGAGTGGCCACCACGATCTGTCAGCAGAACGAGTTCATCGTGCCGGACAATGCTGTGGTCGGTGACGTGCTGGTCCTTACGAAGGCCCTCGGAACTCAGGTCGCGGTCAACGCGCACCAGTGGCTG------GATCAGTCCGAGCGCTGGAACCGCATCAAGCTGGTCGTTTCCGAGGAGGACGTCCGCAAGGCGTACCACCGTGCGATGGACTCGATGTCTCGGCTTAACCGCATCGCAGCCAGGCTCATGCACAAGTACAACGCGCATGGTTCCACCGACATCACCGGGTTCGGTCTGCTCGGCCACGCCCAGACATTGGCTTCGCACCAGAAGAAC---GAAGTCTCCTTCGTCATCCACAACTTGCCGGTGATTGCCAAGATGGCCGCCGTGGCCAAGGCCTGCGGAAATATGTTCCAGCTGCTGCAGGGCCACTCGGCGGAAACCTCGGGTGGACTGCTGATCTGCTTGCCCCGTGAACAGGCCGCTGCCTACTGCAAGGACATCGAAAAGCAGGAG---GGA---TGCCAAGCCTGGATCATTGGCATCGTCGAGAAGGGCAATCGCACCGCCCGAATCATCGACAAACCACGAGTCATTGAAGTTCCCGCCAAG------------------GAA
>Danaus_plexippus.SPS1
ATGTCG---------------TATCAA------TCTAGTGTAGCGCAGGATTCT---CTTTCTGCAGCACAACTAGAAATGGCCGGTAACCCCAAT------------------------GCTTTGGCTCTACGTCGGCCATTCGACCCTGTGGCACACGATTTGGAAGCTAGTTTTCGTCTAACAAGATTTGCCGATTTAAAAGGAAGAAGCTGTAAAGTACCGCAAGATGTTTTATCTAAACTCGTTGAA------TCATTACAACAAGATTACTCC---------------------CAA---------------------CAAGACCAGGAT---------------------------------CAGTTTATG------CATGTT---GCGATCCCG---------CGTATTGGCATTGGCTTGGACTGTTCAGTTACACCGCTA---AGACATGGTGGACTATGTTTGGTGCAAACTACTGACTTCTTTTATCCTTTAGTGGACGATCCATATATGATGGGAAAAATTGCCTGTGCAAACGTTCTTAGCGATTTATATGCTATGGGCGTGACTGAATGTGATAATATGCTGATGCTTCTTGGCGTATCAACTAAGATGACCGAGAAGGAACGAGATGTTGTTATTCCTCTTATTATGCGTGGCTTCAAGGATTCAGCGCTAGAAGCTGGT---------ACGTCTGTGACTGGAGGTCAAACTGTCATTAACCCTTGGTGCACTATTGGAGGAGTAGCCACTACTATCTGTCAGCCCAACGAATATATTGTGCCCGACAATGCTGTTATGGGTGATGTCTTAGTTCTCACAAAGCCTCTTGGTACCCAGGTTGCTGTGAATGCTCATCAATGGCTC------GATCAGCCTGAACGTTGGAATAGAATAAAATTAGTTGTGTCAGAAGAAGATGTTAGAAAGGCTTATCATCGTGCTATGGACTCTATGAGTCGGCTAAATCGTATTGCAGCTAGACTTATGCACAAATATAATGCCCACGGTTCAACTGATGTTACCGGATTTGGTCTTCTTGGCCACGCTCAGAACCTTGCCTCTCATCAGAAAAAT---GAAGTTTCATTTGTTATTCACAACTTACCAGTGATAGCCAAAATGGCAGCTGTTGCTAAGGCTTGCGGAAACATGTTCCAACTCTTACAGGGTCATGCACCTGAGACATCTGGAGGACTTTTAATCTGTTTGCCTCGTGAGCAAGCTGCAGCATACTGTAAGGATATTGAGAAGCAAGAG---GGA---TACCAGGCATGGATTATTGGCATTGTTGAAAAGGGCAACCGTACAGCTAGAATTATTGACAAACCTCGAGTTATTGAAGTGCCAGCTAAA------------------GAT
>Drosophila_ananassae.SPS1
ATGAGC---------------------------------TACGCCGCTGATGTA---CTAAACTCGGCTCACCTGGAGCTGCATGGTGGTGGCGAT------------------------GCG---GAATTGCGACGCCCCTTCGATCCCACCGCCCACGATCTGGATGCATCCTTCAGGCTCACACGCTTCGCAGATTTGAAGGGACGTGGCTGCAAGGTGCCACAGGATGTGCTCTCTAAGTTGGTATCG------GCCCTGCAGCAAGACTACTCC---------------------ACC---------------------CAAGACCAAGAG------------------------------CCGCAATTCCTC------AATGTG---GCGATTCCA---------AGAATTGGAATCGGTTTGGACTGCTCGGTGATCCCCCTG---AGACATGGCGGTCTCTGCCTTGTACAAACTACCGACTTCTTCTACCCAATCGTGGATGATCCTTACATGATGGGCAAGATCGCCTGTGCCAATGTCCTGAGTGATCTGTATGCCATGGGCGTCACCGACTGCGACAACATGTTGATGCTTCTGGCGGTCAGCACCAAGATGACGGAGAAGGAGCGCGACGTGGTCATTCCCTTGATCATGAGGGGATTTAAGGACTCTGCTTTGGAGGCGGGC---------ACTACTGTAACTGGAGGCCAGAGCGTAGTAAATCCGTGGTGTACCATTGGAGGTGTGGCCTCTACTATTTGCCAGCCCAACGAATACATTGTGCCCGATAACGCCGTGGTGGGAGATGTCTTGGTTCTGACAAAGCCGCTGGGCACCCAGGTGGCCGTGAATGCTCATCAGTGGATC------GACCAGCCGGAACGCTGGAATCGCATTAAGCTGGTGGTCTCCGAGGAGGACGTTCGAAAGGCGTATCACCGAGCCATGAACTCCATGTCCCGGTTGAACCGCGTAGCTGCTCGCCTGATGCACAAGTACAATGCCCATGGCGCCACCGATATCACCGGATTCGGTCTGCTGGGCCACGCTCAAACCCTTGCCGCCCACCAAAAGAAG---GACGTCTCATTCGTAATCCACAATCTCCCGGTGATTGCCAAGATGGCTGCTGTGGCCAAGGCCTGTGGCAACATGTTCCAGCTGCTGCAAGGCCATTCCGCCGAAACCTCCGGCGGTCTGCTTATCTGCCTGCCCCGCGAACAGGCTGCCGCCTACTGCAAGGACATTGAGAAGCAGGAG---GGC---TACCAGGCCTGGATCATCGGCATCGTCGAGAAGGGCAACAAGACCGCCCGCATCATTGACAAGCCGCGTGTGATTGAAGTCCCTGCCAAG------------------GAT
>Drosophila_ananassae.SPS2
------------------------------------------------------------------------------------------------------------------------------------------ATGTTCGAACCGGAGAAACATGGGCTAGCGCCCGATTTTCAGCTAACTAAGTTTACAACGCACACCGGATGAAGTTGCAAAATCCCCCAAAAAGTACTTGAAAAGTACCTACGG------GGAACAGACATAGCTAATACAAAC------------------------------------------AATGAAGGA---TAT------------------------------------------------CTT---ATTGGTAAG---------AAATTAGGCTCTGGAATGGACTGTGCAGTGATTCCACTAAAACGGCATGAAGATAGTTTACTTGTTCAGACTGTAGATTTTTTTTACCCCATGGTAAATGATCCCGAAGTTTTGGGTCGTATTGCTATTGCCAATGTTTTAAGTGATGTCTTTGCGGTGGGAGTGACAGAATTCGATGCAGTGGAACTGATTGTAAGCACCTCGACCAGCTTCTCAGATAAGGAAAGAGACGTTCTAATATCCCTTATTATGAAAGGATTTCGAAACTCATTGAAATCAAATGGGTTTCATAATACTGTCGTACGGATCAAGCAACTTAAGATCAATCCATGGTGTATAGTCGGTGGTATAGCAACATCTGTCTGTCGGAAAGAGGAAATTATCTTGCCTTCCAATGGACAACCAGGTGATGTTTTGATACTCACGAAACCCTTGGGTGGCCAGATGGCAATGGATGCCGCCCTTTGGCAACGT---AATCAGACTGAGAGGTACAAAACACTCCGATCTGAATTCAGCGATGAAGAAATCAAGGAGACCTTTGAAATCGCAGTAAAATCGATGACCTATTTGAATAAAAATGGTACGAACTTAATGCACAAATACAAAGCACACTGTGCCACCGACATCACAGGATTTGGCTTATTGGGACATTCAAAGAATCTTGTCAATTTCCAAAAGGAG---AAACTTTTGTTCAAGATCCATACATTGCCATTCATCAAAAATGTTTTGCAGTTCAGTTCTCTTGTTGGTCAGAGTGCAAAGTTCCGATCTGGCAGATCTGTAGAAACATCTGGTGGTCTACTGATCTGTATTCCTCCCGATGCTGCGGACAAATTTTGTCTAGAATTTGAAGAGGTTACATGCGGGAAGCAAAAAGCTTTTGTAGTTGGTACTGTTGAAAAGGCATTAGAGTCGGAT------------------------------------------------------------GCC
>Drosophila_erecta.SPS1
ATGAGC---------------------------------TACGCCGCTGATGTG---CTGAACTCGGCCCACTTGGAGCTCCATGGCGGTGGCGAC------------------------GCC---GAGCTGCGTCGTCCTTTCGATCCCACGGCCCACGATTTGGATGCTTCATTCCGGCTCACACGATTCGCGGATCTTAAGGGACGCGGCTGCAAGGTGCCACAGGATGTGCTCTCCAAGCTGGTGTCC------GCCTTGCAGCAGGACTACTCC---------------------GCC---------------------CAGGACCAGGAG------------------------------CCGCAGTTCCTC------AACGTG---GCCATTCCC---------CGAATCGGTATTGGCCTGGACTGTTCCGTCATCCCACTG---CGACACGGCGGTCTCTGCCTGGTGCAGACCACTGACTTCTTCTACCCCATTGTCGATGATCCATACATGATGGGCAAAATTGCGTGCGCCAATGTCCTCAGCGATCTGTACGCGATGGGAGTCACGGATTGCGACAACATGCTGATGCTGTTGGCGGTCAGCACCAAGATGACTGAGAAGGAGCGTGACGTGGTCATTCCGCTGATCATGCGAGGCTTTAAGGATTCCGCTTTGGAGGCGGGC---------ACCACTGTGACTGGAGGCCAGAGCGTGGTCAATCCGTGGTGCACCATTGGAGGGGTTGCCTCGACTATTTGCCAACCAAATGAGTATATTGTGCCAGATAACGCCGTGGTAGGAGATGTCCTGGTGCTGACCAAGCCACTGGGCACCCAGGTGGCCGTGAATGCCCACCAATGGATT------GATCAGCCGGAGCGGTGGAACCGCATCAAACTGGTGGTGTCCGAGGAAGATGTGCGCAAGGCCTACCACAGGGCGATGAACTCCATGTCGCGGCTTAACCGCGTAGCCGCACGCCTCATGCACAAGTACAATGCCCACGGGGCCACCGACATCACCGGATTCGGACTGCTCGGTCACGCTCAAACCCTGGCTGCGCATCAGAAGAAG---GATGTCTCCTTTGTTATTCACAATCTGCCGGTGATCGCCAAGATGGCCGCAGTGGCCAAAGCCTGCGGCAACATGTTCCAGCTTCTGCAGGGCCACTCAGCGGAGACCTCGGGTGGATTACTGATCTGCCTGCCGCGAGAGCAGGCCGCAGCTTATTGCAAGGACATCGAGAAGCAGGAG---GGC---TACCAGGCCTGGATCATCGGCATCGTTGAGAAAGGCAATAAAACCGCTCGCATCATTGACAAGCCCCGCGTCATCGAGGTTCCCGCCAAG------------------GAC
>Drosophila_erecta.SPS2
------------------------------------------------------------------------------------------------------------------------------------------ATGTTTCAGCCGGAAAAACATGGTCTTGAGCCCGACTTTCAGCTAACTAAGTTCACCACCCACACCGGGTGAAGTTGCAAAATCCCCCAAAAAGTACTGGAAAAGTACCTAAGG------GGAACAGAAAATAAGAACAATGAT------------------------------------------GAA---------------------------------------------------------------------ATCATA---------TTTTCAGGCTCTGGAATGGACTGTGCTGTGATACCTCTTAGGCGGCACAATGACTATTTGCTTATTCAAACCGTTGACTTCTTTTATCCCATGGTTAATGATCCGGAATTACTGGGTCGTATTGCGTTAGCTAATGTTTTAAGTGATGTTTACGCGGTTGGGGTGACTCAGTTTGATACCGTGGAGATGATCGTCAGCACTTCAACGAGCTTCAGCGAGAAAGAACGCGACACTGTGATAGCATTGGTGATTAAGGGTTTCCAAAACTCCCTAAAAGCAAATGGCTATCGTAATACCCCGCTAATTATTAGACAATTGAAGATCAATCCCTGGTGCATTATTGGTGGCATAGCCACGTCTGTCTGCCGAAGCGAGGAAATAATACTGCCTTCGAACGCGCAGCCTGGCGATGTTTTGGTCCTCACGAAACCTTTAGGTGGTCAAATGGCGATGGATGCCCACCTTTGGCAGCTT---AATCAGACCGAAAAGTACAAAAAACTGCTGTCTGAATGTAGTGATGATGATATAAGAGAAACTTTTGAAATTGCTCTGAAGTCTATGACGTATTTGAACAAAAATGGTGCCCTCTTAATGCACAAATATCAAGCGCACTGTGCCACTGATATTACCGGATTTGGTCTACTGGGCCACGCCAATAATCTAGCTCAATTCCAAAAGAAA---AAGGTTTCATTCCAAATCAACAAGTTGCCCATCATTAAAAATGTACTTAAATTCAGCACCTTGGTGGGCCAAAGTACAAAGTTTCGTTCGGGCAGATCGGTAGAAACCTCTGGAGGTCTTTTAATATGCCTTCCTGTTGATGCCGCTGATAAATTTTGTCTCGACTTTGAAGAAGCTACCAACGGAGAGCAGAAATCCTTCCAAATTGGACATGTAATAGCCGCAAATCAGTCTGACGCA---------------------------------------------------------GTT
>Drosophila_grimshawi.SPS1
ATGAGC---------------------------------TACGCCGCAGACGTA---CTAAATGCTGCCCATCTGGAGCTACATGGCGGCGGCGAC------------------------GCC---GAGCTGCGTCGCCCCTTTGACCCAACGGCCCACGATTTGGATGCATCTTTCCGCCTGACACGTTTCGCCGATCTGAAGGGCCGCGGCTGCAAGGTACCGCAGGAGGTGCTTTCAAAGCTTGTGTCG------GCTCTGCAGCAGGACTACTCT---------------------GCT---------------------CAGGATCAGGAG------------------------------CCGCAGTTCCTC------AACGTT---GCCATTCCA---------CGCATTGGCATTGGACTCGATTGTGCCGTAATTCCGCTT---CGCCACGGCGGACTGTGTCTCGTTCAGACGACGGACTTCTTCTATCCGATTGTCGACGATCCTTATATGATGGGCAAAATTGCCTGCGCCAATGTGCTGAGCGATCTGTACGCCATGGGCGTAACCGATTGCGATAATATGCTGATGCTGCTCGCTGTCAGCACCAAGATGACGGAGAAGGAGCGTGACGTTGTCATTCCGCTGATAATGCGCGGCTTCAAGGACTCCGCGCTGGAGGCGGGC---------ACCACGGTGACCGGCGGACAGAGCGTCGTCAATCCTTGGTGCACCATTGGCGGCGTTGCCTCCACCATTTGTCAGCCAAATGAGTACATTGTGCCCGATAATGCGGTTGTTGGGGATGTTTTGGTGCTGACAAAACCACTGGGCACACAGGTGGCAGTGAATGCACATCAGTGGATC------GATCAGCCTGAACGCTGGAATCGCATCAAGCTGGTCGTCTCCGAGGAGGATGTGCGCAAGGCCTATCATCGAGCCATGAACTCCATGTCACGTCTCAATCGAATCGCCGCCCGGCTCATGCACAAGTACAATGCACATGGGGCCACCGATATAACCGGCTTTGGTCTGCTGGGACATGCCCAAACCCTGGCCGCTCACCAGAAGAAG---GATGTCTCCTTTGTCATTCACAATTTGCCAGTGATTGCGAAAATGGCCGCGGTGGCAAAGGCCTGTGGTAATATGTTCCAGCTGCTGCAGGGTCATTCGGCGGAGACTTCCGGAGGATTGCTCATCTGCCTGCCCAGGGAACAGGCGGCTGCCTACTGCAAAGACATTGAGAAGCAGGAG---GGC---TATCAGGCCTGGATTATTGGCATTGTGGAGAAGGGCAATAAGACTGCCCGCATCATTGACAAACCGCGCGTCATCGAGGTCCCCGCCAAG------------------GAT
>Drosophila_grimshawi.SPS2
------------------------------------------------------------------------------------------------------------------------------------------ATGTTTCGACCTGAAGAGCACGGCCTGGAGGCCGACTTTCGTCTAACTATGTTTTCCACACTTCGAGGGTGAGGCTGCAAAGTCCCCGAAGAGAAGCTCAATGAATATCTCAGG------GGAACAGAAATAGTTAGTAAGGCA------------------------------------------CCCAAAAAC---GAT------------------------------------------------GAC---GACTATATT---------GGTTTAGGCTCTGGAATGGATTGCGCAGTTATACCTTTAGCTAGACACAAGGACTATTCTCTAGTGCAGACAGTTGATTTCTTTTATCCGCTCGTTGATGATCCCGAAACAATGGGTCGTATTGCCTTGGCCAATGTGCTGAGTGATGTTTACGCCGTGGGAGTTACGGATATTGATAAGCTTGAGCTGCTCATCAGTGCACCATCGAATCTAACGGAAAAGCAACGCGACATTGTGGTGCCACTCATCATGAAGGGTTTCCAACGAGCCTCTAAGGACAGTGGTTGCTTT---GGCAGTATAACCATCAAAAGCGTCATAATCAATCCTTGGTGCATTGTGGGTGGCATTGCCACATCCGTTTGCCGCAAACAGGACATCATCTTGCCCTGGAATGCCAAAGCTGGCGATGTTTTGGTGCTAACGAAACCGCTTGGAACTCAGCTGGCGACGAGTGCTCACATTTGGCAAAAG---GAGAAAAATGAGAAATATCAAACGCTTTTAACTGCTTTCACAGACATCGACATACTCGACACATTTCAAATGGCAATTAAATCAATGACATACTTAAACCGAAATGGTGAGCTTTTAATGCACAAATATGAAGCACATGCGGCAACTGATGTGACCGGCTTTGGCTTGTTGGGCCATGCAAAGAATCTCGTCGAGTTTCAGAAGCAG---TCGCTTTTATTTAAAATTCACAAATTGCCCATCATTAAAAATGTTCGCAAATTTGGTGAATTAGTTGGACAAAGCGCAAAATTGACGGCTGGCAAAGCTGTGGAAACATCTGGTGGACTCCTCATTTGTCTGACTCCAAAAGCAGCTGAGGAATTTTGCGAGGAATTCACGAAAATAACAAAAGGCGCACAAAAGGTGTTTGTTATTGGTGAAGTTGCCGATACA------------------------------------------------------------------------AAT
>Drosophila_melanogaster.SPS1
ATGAGC---------------------------------TACGCCGCTGATGTG---CTGAACTCGGCCCATTTGGAGCTCCATGGTGGTGGCGAC------------------------GCC---GAGTTGCGTCGTCCATTCGATCCCACGGCCCATGATTTGGATGCATCCTTCCGCCTTACACGCTTCGCAGATCTAAAGGGGCGCGGCTGCAAAGTGCCGCAGGATGTGCTCTCCAAGCTGGTGTCC------GCCCTGCAGCAGGACTACTCT---------------------GCC---------------------CAGGACCAGGAA------------------------------CCGCAGTTTCTC------AACGTG---GCCATTCCC---------CGCATCGGTATTGGCCTGGACTGCTCCGTCATTCCGCTG---CGACACGGCGGACTCTGCCTGGTGCAGACCACCGATTTCTTTTACCCCATTGTCGATGATCCCTACATGATGGGCAAAATTGCGTGCGCCAATGTGCTCAGCGATTTGTATGCCATGGGAGTCACAGATTGCGATAACATGCTGATGCTGTTGGCGGTCAGTACCAAGATGACAGAGAAGGAGCGTGACGTGGTCATTCCGCTGATAATGCGAGGCTTTAAGGACTCCGCTTTGGAGGCAGGC---------ACCACTGTGACTGGAGGCCAGAGCGTGGTCAATCCGTGGTGCACCATTGGTGGGGTTGCCTCGACCATTTGCCAGCCAAATGAGTATATTGTGCCAGATAATGCCGTGGTAGGGGATGTACTGGTGCTAACCAAGCCACTGGGCACCCAAGTGGCCGTGAATGCCCACCAGTGGATT------GACCAGCCGGAGCGCTGGAACCGCATTAAGCTGGTGGTGTCCGAAGAAGATGTACGCAAGGCCTACCACCGGGCGATGAACTCTATGGCTCGCCTCAACCGCGTAGCCGCTCGCCTCATGCACAAGTACAATGCCCACGGAGCCACCGATATTACTGGATTCGGACTACTAGGCCACGCTCAAACCCTGGCTGCACATCAGAAAAAG---GATGTCTCCTTTGTTATCCACAATCTGCCGGTGATCGCCAAGATGGCTGCAGTGGCCAAAGCCTGCGGCAACATGTTCCAGCTGCTGCAGGGCCACTCGGCGGAGACCTCGGGAGGATTACTGATCTGCCTGCCGCGAGAGCAGGCCGCTGCTTATTGCAAGGACATCGAGAAGCAGGAG---GGC---TACCAGGCCTGGATCATCGGCATCGTTGAGAAGGGCAATAAGACCGCACGCATCATCGACAAGCCCCGCGTCATTGAGGTGCCCGCCAAG------------------GAC
>Drosophila_melanogaster.SPS2
------------------------------------------------------------------------------------------------------------------------------------------ATGTTTCAACCCGAAAAACATGGGCTTGAGCCCGACTTTCAGCTTACTAAGTTTACCACCCACACCGGGTGAAGTTGCAAAATCCCCCAAAAAGTACTGGAGAAGTACCTAAGG------GGAACAGAAATAGAAAATAAGAAT------------------------------------------AATGATGGA---TAC------------------------------------------------------------------------CTTATCGGCTCTGGAATGGACTGTGCAGTTATACCACTCAAGCGGCACAAGGACTATTTGCTTATTCAAACCGTTGACTTCTTCTATCCCATGGTTAATGATCCCGAATTACTGGGTCGTATTGCGCTAGCTAATGTCTTGAGTGATGTCTATGCGGTTGGGGTGACGCAGTTTGATACAGTGGAGATGATCGTCAGCACTTCCACAAGTTTCAGTGAGAAGGAACGCGACGTTGTGATTGGATTGGTGATGAAGGGTTTCCAAAACTCCCTGAAGGCAAATGGCTATCGTAATACCCCGCTGATTATTAGGCAATTGAAGATCAATCCGTGGTGCATTATTGGTGGCATAGCCACATCTGTCTGCCGTAGCGAGGAAATAATACTACCGTCAAACGCGCAGCCCGGCGATGTATTGGTCCTCACGAAACCTTTGGGCGGTCAAATGGCGATGGATGCTCACCTTTGGCAGCTT---AACCAGACCGAAAAGTACAAGAAACTGCTGTCTGAATGTAGTGATGCTGATATAAAAGAAACCTTTGAAATAGCAGTGAAATCTATGACCTATTTGAACAAAAATGCCGCCCTCTTAATGCACAAATATCAAGCGCACTGTGCCACTGATATCACCGGATTTGGTTTACTGGGTCACGCCAATAATCTAGCACAATTCCAAAAGGAA---AAGGTTTTATTCCAAATCAACAAGTTGCCCATCATCAAAAATGTTCTTAAATTCAGCACCTTGGTGGGCCAAAGCACAAAGTTTCGTTCTGGCAGATCGGTGGAAACCTCTGGAGGCCTTTTAATATGCCTTCCTGCTGATGCCGCTGATAAATTTTGCCGCGACTTTGAAGAAGCTACCAACGGAGAGCAGAAATCCTTTCAAATTGGACAT------------------------------------------------------------------------------------GTT
>Drosophila_mojavensis.SPS1
ATGAGC---------------------------------TACGCTGCGGACGTT---CTAAATGCTGCTCATCTCGAGCTACACGGCGGTGGCGAC------------------------GCT---GAGTTGCGCCGGCCTTTCGACCCAACTGCTCACGACTTGGATGCATCTTTCCGCCTGACACGTTTCGCGGACCTGAAAGGTCGTGGCTGTAAGGTGCCACAAGAGGTCCTCTCAAAGCTCGTCTCA------GCACTGCAGCAAGACTACTCC---------------------GCT---------------------CAGGATCAGGAA------------------------------CCGCAATTCCTC------AACGTG---GCCATACCC---------CGTATTGGCATTGGTCTTGATTGTGCCGTCATACCACTG---CGTCACGGCGGTCTTTGCCTGGTGCAGACCACGGATTTCTTCTATCCGATTGTGGACGATCCTTACATGATGGGGAAAATAGCTTGCGCGAATGTACTCAGCGACTTGTATGCCATGGGCGTAACTGATTGTGACAATATGCTTATGCTATTGGCCGTAAGCACCAAGATGACGGAGAAGGAACGCGATGTGGTCATCCCACTGATTATGCGGGGCTTCAAGGACTCAGCCCTGGAGGCGGGC---------ACCACTGTGACCGGCGGCCAGAGCGTTGTGAATCCATGGTGTACCATTGGTGGCGTCGCCTCAACCATATGCCAGCCAAACGAGTACATTGTGCCGGACAATGCTGTTGTGGGAGATGTTTTGGTGCTAACAAAACCATTGGGCACTCAGGTGGCTGTGAATGCGCATCAGTGGATC------GATCAGCCCGAACGCTGGAACCGCATCAAGTTGGTTGTGTCTGAGGAGGATGTGCGCAAGGCTTATCATCGTGCCATGAACTCTATGTCGCGCCTGAACCGAGTCGCTGCTCGTCTCATGCACAAGTACAACGCCCATGGAGCCACCGATATAACCGGTTTTGGTCTGCTGGGCCATGCACAAACTCTGGCCGCTCACCAGAAGAAG---GATGTTTCCTTTGTTATCCATAATCTTCCAGTAATTGCGAAAATGGCAGCTGTGGCCAAGGCCTGTGGCAATATGTTCCAGCTACTGCAGGGACACTCGGCGGAAACTTCGGGCGGCTTGCTCATCTGCTTGCCCAGGGAACAGGCGGCTGCCTATTGCAAAGACATTGAGAAACAGGAG---GGC---TATCAGGCCTGGATCATTGGCATCGTGGAGAAGGGCAACAAGACCGCACGCATCATTGACAAGCCGCGCGTCATCGAGGTGCCCGCCAAG------------------GAC
>Drosophila_mojavensis.SPS2
------------------------------------------------------------------------------------------------------------------------------------------ATGTTTCAGCCAGAAGATCACGGGCTAGAGGCGGATTTTCGCCTAACCATGTTTTCCACTCTGCGCGGGTGAGGATGCAAAGTCCCCGAAGAGAAGCTTAAGCAATATCTCACG------GGAACAGAAATAGTTAGTAATGCT------------------------------------------CCTAAAAAT---AAT------------------------------------------------GAT---GACTATATT---------GGTAAAGGATCTGGAATGGATTGCGCGGTTGTACCTTTATCACGGCATACCGACTATTCGCTCGTACAGACTGTTGACTTCTTTTATCCTCTAGTTGACGATCCCGAAACAATGGGCCGCATAGCTTTTGCCAATGTTTTGAGTGATGTATACGCTGTTGGCGTCACGGATATCGATAAAATCGAAATGCTTATTAGTGCGCCTTCAAATCTGACAGAGAAGCAGCGAGATATTGTGGTTCCCCTGATTGTCAAAGGCTTCCAGAGAGCATCGAGCAACAGCGGCTGTTAT---GGCAATGTGACTATAAAAAATGTTATTATTAATCCTTGGTGTATTATTGGCGGCATTGCGACTGCCGTTTGCCTAAAGCAAGACATTATATTGCCCTCAAACGGCAAAGCTGGCGATGTCCTGATACTAACGAAGCCACTTGGCACACAGCTAGCAACGAGTGCTCAAATTTGGCAGAAG---GAAAAAAATGAAAAGTATGAAAAGCTGCTAACTGAGTATACGAGCGAAGATATCATGGAAACATTTGAAATAGCAATAAAATCTATGACATATCTCAATCGAAACGGTAAGCTGCTAATGAAGAAGTACGAAGCGCATGCTGCAACAGATATCACGGGATTCGGTTTGCTGGGACATGCCAAAAATCTGGTTGAGTTTCAGAAGGAG---TCGCTTCTATTTGAAATTCACAAATTGCCTGTCATAAAAAACGTTTTAAGGTTTGGCGAATTAGTTGGACAATGTACAAAACTAAAAGCTGGCAAGGCCGTTGAAACATCTGGTGGATTACTCATTTGTCTAAGCCCTGAAGCAGCTGAAGAATTTTGTGTGGAGTTTGCAAAATTGACAAATGGAGCACAAAAGGCCTTTGTTATTGGCGAAGTTAAAGATGCGGTTAAATCTGTT------------------------------------------------------------GCA
>Drosophila_sechellia.SPS1
ATGAGC---------------------------------TACGCCGCTGATGTG---CTGAACTCGGCCCACTTGGAGCTCCATGGCGGTGGCGAC------------------------GCC---GAGCTGCGTCGTCCATTCGATCCAACAGCCCACGATTTGGATGCTTCCTTCCGCCTCACACGCTTCGCTGATCTAAAGGGGCGCGGCTGCAAAGTGCCGCAGGATGTACTCTCCAAGCTGGTGTCT------GCCCTGCAGCAGGACTACTCC---------------------GCC---------------------CAGGACCAGGAG------------------------------CCGCAGTTCCTC------AACGTG---GCCATTCCC---------CGGATCGGTATTGGCCTGGACTGCTCCGTCATTCCGCTG---CGACACGGCGGACTCTGCCTGGTGCAGACCACTGACTTCTTCTACCCCATTGTCGATGATCCCTACATGATGGGCAAAATTGCGTGCGCCAATGTCCTCAGCGATCTGTATGCCATGGGAGTCACAGATTGCGATAACATGCTGATGCTGTTGGCGGTCAGTACCAAGATGACAGAGAAGGAGCGTGACGTGGTCATTCCGCTGATAATGCGAGGCTTTAAGGACTCCGCTTTGGAGGCAGGC---------ACCACTGTGACGGGAGGCCAGAGCGTGGTCAATCCCTGGTGCACCATTGGTGGGGTTGCCTCGACCATTTGCCAGCCAAATGAGTATATTGTGCCAGATAACGCCGTGGTGGGGGATGTACTGGTGCTAACCAAGCCCCTGGGCACCCAGGTGGCCGTGAATGCCCACCAGTGGATT------GACCAGCCGGAGCGCTGGAACCGCATCAAGCTGGTGGTGTCCGAAGAAGATGTACGCAAGGCCTACCACCGGGCGATGAACTCTATGGCACGCCTCAACCGTGTAGCCGCTCGCCTCATGCACAAGTACAATGCCCACGGAGCCACCGATATCACTGGATTCGGACTGCTAGGCCACGCTCAAACCCTGGCTGCACATCAGAAGAAG---GATGTCTCCTTTGTTATTCACAATCTGCCGGTGATCGCCAAGATGGCTGCTGTGGCCAAAGCCTGCGGCAACATGTTCCAGCTGCTGCAGGGCCACTCGGCGGAGACCTCGGGGGGATTACTGATCTGCCTGCCGCGAGAGCAGGCCGCTGCCTATTGCAAGGACATCGAGAAGCAGGAG---GGC---TACCAGGCCTGGATCATCGGCATCGTTGAGAAGGGCAATAAGACCGCACGCATCATCGACAAGCCCCGCGTCATTGAGGTGCCCGCCAAG------------------GAC
>Drosophila_sechellia.SPS2
------------------------------------------------------------------------------------------------------------------------------------------ATGTTTCAACCAGAAAAACATGGGCTTGAGCCCGACTTTCAGCTTACTAAGTTTACCACCCACACCGGGTGAAGTTGCAAAATCCCCCAAAAAGTACTGGAGAAGTACCTAAGG------GGAACAGAAATAGAAAATAAGAAC------------------------------------------AACGATGGA---TAC------------------------------------------------CTT------ATCGGT---------GAGAGAGGCTCTGGAATGGACTGTGCAGTCATACCACTCAAGCGGCACAAGGAATATTTGCTTATTCAAACCGTTGACTTCTTCTATCCCATGGTCAATGATCCCGAATTACTGGGCCGTATTGCGCTAGCTAATGTCTTGAGTGATGTCTATGCGGTTGGGGTGACGCAGTTTGATACCGTGGAGATGATCGTCAGCACTTCCACGAGCTTCAGCGAAAAAGAACGCGACGTTGTTATTGGATTGGTGATGAAGGGTTTCCAAAACTCCCTGAAGGCAAATGGCTATCGTAATACCCCGCTGATTATTAGGCAATTGAAGATCAATCCCTGGTGCATTATTGGTGGCATAGCCACATCTGTCTGCCGCAGCGAGGAAATAATACTGCCGTCGAACGCGCAGCCCGGCGATGTGTTGGTCCTCACGAAACCTTTGGGTGGCCAAATGGCGATGGATGCCCACCTTTGGCAGCTT---AACCAGACCGAAAAGTACAAGAAGCTGCTTTCCGAATGTAGTGATGATGATATTAGAAAAACTTTTGAAATAGCTGTGAAATCGATGACCTATTTGAACAAAAATGGTGCCCTCTTAATGCACAAATATCAAGCGCACTGTGCCACTGATATCACCGGATTTGGTTTACTGGGTCACGCCAATAATCTAGTACAATTCCAAAAGGAA---AAGGTCTTATTCCAGATTAACAAGTTGCCCATCATCAAAAATGTACTTAAATTCAGCACCTTGGTTGGCCAAAGCACAAAGTTTCGTTCTGGTAGATCGGTGGAAACCTCTGGTGGTCTTTTAATATGCCTTCCTGCTGATGCCGCTGATAAATTTTGCCGCGACTTTGAAGAAGCTACCAACGGAGAGCAGAAATCCTTTCAAATTGGACATGTTACAGCCGCAAATGAGTCTGACGCA---------------------------------------------------------GTT
>Drosophila_simulans.SPS1
ATGAGC---------------------------------TACGCCGCTGATGTG---CTGAACTCGGCCCACTTGGAGCTCCATGGCGGTGGCGAC------------------------GCC---GAGCTGCGTCGTCCATTCGATCCAACAGCCCACGATTTGGATGCTTCCTTCCGCCTCACACGCTTCGCTGATCTAAAGGGGCGCGGCTGCAAAGTGCCGCAGGATGTACTTTCCAAGCTGGTGTCT------GCCCTGCAGCAGGACTACTCC---------------------GCC---------------------CAGGACCAGGAG------------------------------CCGCAGTTCCTG------AACGTG---GCCATTCCC---------CGGATTGGTATTGGCCTGGACTGCTCCGTCATTCCGCTG---CGACACGGCGGACTCTGCCTGGTGCAGACCACTGACTTCTTCTACCCCATTGTCGATGATCCCTACATGATGGGCAAAATTGCGTGCGCCAATGTACTCAGCGATCTGTATGCCATGGGAGTCACAGATTGCGATAACATGCTGATGCTGTTGGCGGTCAGTACCAAGATGACAGAGAAGGAGCGTGACGTGGTCATTCCGCTGATAATGCGAGGCTTTAAGGACTCCGCTTTGGAGGCAGGC---------ACCACTGTGACGGGAGGCCAGAGCGTGGTCAATCCGTGGTGCACCATTGGTGGGGTTGCCTCGACCATTTGCCAGCCAAATGAGTATATTGTGCCAGATAACGCCGTGGTGGGTGATGTACTGGTGCTAACCAAGCCCCTGGGCACCCAGGTGGCCGTGAATGCCCACCAGTGGATT------GACCAGCCGGAACGCTGGAACCGCATCAAGCTGGTGGTGTCCGAAGAAGATGTACGCAAGGCCTACCACCGTGCGATGAACTCTATGGCGCGCCTCAACCGCGTAGCCGCTCGCCTCATGCACAAGTACAATGCCCACGGAGCCACTGATATCACTGGATTCGGACTGCTAGGCCACGCTCAAACCCTGGCTGCACATCAGAAGAAG---GATGTCTCCTTTGTTATTCACAATCTGCCGGTGATCGCCAAGATGGCTGCTGTGGCCAAAGCCTGCGGCAACATGTTCCAGCTGCTGCAGGGCCACTCGGCGGAGACCTCGGGAGGATTACTGATCTGCCTGCCGCGAGAGCAGGCCGCTGCCTATTGCAAGGACATCGAGAAGCAGGAG---GGC---TACCAGGCCTGGATCATCGGCATCGTTGAGAAGGGCAATAAGACCGCACGCATCATCGACAAGCCCCGTGTCATTGAGGTGCCCGCCAAG------------------GAC
>Drosophila_simulans.SPS2
------------------------------------------------------------------------------------------------------------------------------------------ATGTTTCAACCAGAAAAACATGGGCTTTCGCCCGACTTTCAGCTTACTAAGTTTACCACCCACACCGGGTGAAGTTGCAAAATCCCCCAAAAAGTACTGGAGAAGTACCTAAGG------GGAACAGAAATAGAAAATAAGAAC------------------------------------------AATGATGGA---TAC------------------------------------------------CTT---ATCGGTGAG---------AGATCAGGCTCTGGAATGGACTGTGCAGTCATACCACTCAAGCGGCACAAGGACTATTTGCTTATTCAAACCGTTGACTTCTTCTATCCCATGGTCAATGATCCCGAATTACTGGGCCGTATTGCGCTAGCTAATGTCTTGAGTGATGTCTATGCGGTTGGGGTGACGCAGTTTGATACCGTGGAGATGATCGTCAGCACTTCCACGAGCTTCAGCGAAAAAGAACGCGACGTAGTGATTGGATTGGTGATGAAGGGTTTCCAAAACTCCCTGAAGGCAAATGGCTATCGTAATACCCCGCTGATTATTCGGCAATTGAAGATCAATCCCTGGTGCATTATTGGTGGCATAGCCACATCTGTCTGCCGCAGTGAGGAAATAATACTGCCGTCGAACGCGCAGCCCGGCGATGTGTTGGTCCTCACGAAACCTTTGGGTGGCCAAATGGCGATGGATGCCCACCTTTGGCAGCTT---AACCAGACCGAAAAGTATAAGAAACTGCTGTCCGAATGCAGTGATGATGATATAAAGGAAACTTTTGAAATAGCTGTGAAGTCTATGACTTATTTGAACAAAAATGGTGCCCTCTTAATGCACAAATATCAAGCGCACTGTGCCACTGATATCACCGGATTTGGTCTACTGGGTCACGCCAATAATCTAGCACAATTCCAAAAGGAA---AAGGTCTTATTCCAGATCAACAAGTTGCCCATCATCAAAAATGTACTTAAATTCAGCACCTTGGTGGGCCAAAGCACAAAGTTTCGTTCTGGCAGATCGGTGGAAACCTCTGGTGGTCTTTTAATATGCCTTCCTGCTGATGCCGCTGATAAATTTTGCCGCGACTTTGAAGAAGCTACCAACGGAGAGCAGAAATCCTTTCAAATTGGACATGTTACAGCCGCAAATGAGTCTGACGCA---------------------------------------------------------GTT
>Drosophila_virilis.SPS1
ATGAGT---------------------------------TACGCTGCGGACGTA---CTAAATGCTGCCCATCTCGAGCTGCACGGCGGTGGCGAC------------------------GCT---GAGCTGCGCCGGCCGTTTGACCCAACTGCCCACGATTTGGATGCATCTTTTCGCCTGACACGTTTCGCGGACCTGAAAGGACGCGGCTGTAAAGTGCCCCAAGAAGTCCTGTCAAAGCTTGTCTCG------GCCCTGCAGCAAGACTACTCC---------------------GCT---------------------CAAGATCAGGAG------------------------------CCGCAGTTTCTA------AACGTG---GCCATACCC---------CGCATTGGCATTGGACTCGATTGTGCCGTTATACCACTG---CGTCACGGCGGCCTTTGCCTGGTGCAGACCACGGACTTCTTTTATCCGATTGTCGACGATCCCTACATGATGGGCAAAATTGCATGTGCGAATGTGCTCAGCGATCTGTATGCCATGGGCGTAACCGACTGTGACAATATGCTTATGCTGTTGGCCGTAAGCACCAAGATGACGGAAAAGGAGCGCGATGTTGTCATACCACTGATAATGCGAGGCTTCAAGGACTCAGCTCTGGAGGCAGGC---------ACCACCGTTACCGGCGGCCAGAGCGTTGTCAATCCCTGGTGCACCATCGGCGGCGTTGCCTCGACCATATGCCAGCCAAACGAGTACATAGTGCCGGACAATGCTGTTGTTGGGGACGTTCTGGTGCTGACGAAGCCACTGGGCACTCAGGTGGCTGTGAATGCGCATCAGTGGATC------GACCAGCCGGAACGTTGGAACCGCATCAAACTGGTCGTCTCCGAAGAGGATGTGCGCAAGGCATATCATCGTGCCATGAACTCTATGTCGCGCTTGAACCGAGTAGCCGCTCGTCTTATGCACAAATACAACGCCCATGGAGCAACCGATATAACCGGCTTCGGCCTGTTGGGCCATGCACAAACTCTGGCCGCCCACCAGAAGAAG---GATGTGTCCTTCGTTATTCACAATCTTCCAGTCATAGCCAAAATGGCGGCTGTGGCCAAGGCCTGTGGCAATATGTTCCAGTTACTGCAGGGACATTCTGCGGAAACATCCGGTGGCTTGCTCATCTGCTTGCCCCGGGAACAAGCCGCTGCCTATTGCAAAGACATTGAGAAGCAGGAG---GGC---TACCAGGCCTGGATCATTGGCATTGTGGAGAAGGGCAACAAGACGGCACGCATCATTGATAAGCCGCGCGTCATCGAGGTGCCCGCCAAG------------------GAC
>Drosophila_virilis.SPS2
------------------------------------------------------------------------------------------------------------------------------------------ATGTTTCAACCTGAAGATCATGGCCTAGAGGCCGACTTTAGACTAACCATGTTCTCCACCCTTCGAGGGTGAGGCTGCAAAGTCCCCGAAGAGAAGCTTAAACAATATCTCAGG------GGAACAGAAATAGTTAACAATGCA------------------------------------------CCTCAACAC---GAT------------------------------------------------GAC---GACTTT---------------ATTGGATCTGGAATGGATTGCGCGGTTATACCCTTAGCACGGCACAAGGAATATTCGCTAGTACAGACGGTTGATTTCTTTTATCCTCTGGTTGACGACCCCGAAACAATGGGTCGCATTGCCCTGGCCAATGTATTAAGTGACATATACGCTGTCGGAATAACGGACATTGACAAAATCGAAATGCTCATTAGTGCACCCTCAAACATGACAGAGAAGCAGCGAGATATTGTGGTTCCATTAATAATGAAAGGTTTCCAAAGGGCAACAAGTGGCAGCGGGTGTTGT---GGCAATGTCAGCGTCAAAAATGTTATCCTCAATCCCTGGTGCATTGTGGGAGGCATAGCTACAACACTTTGTCGAAAACAAGACATCATACTACCTTCAAATGGCAAGGCCGGAGATGTATTGGTGCTAACCAAGCCGCTTGGAACACAGCTGGCGACAGCTGCACACATTTGGCAGAAG---GAGAAAGATGATAAATATGAAAGGCTGCTAGCTGCTTTTACGGACGACGACATATTGGAAACATTTCAAATGGCCATAAAATCGATGACATACCTCAACCGAAATGCCGCACTTCTTATGCACAAATACGAGGCGCATGCTGCAACTGATGTCACCGGCTTTGGTTTGCTGGGACATGCCAAGAACCTTGTTGAATTCCAGAAGCAG---CCGCTTTTGTTTCAAATTAACAAATTGCCCATTATTAAAAATGTTCTTAAATTTGGCGAATTAGTCGGACAAAGCACAAAGTTAACGGCAGGCAAAGCCGTTGAGACATCTGGCGGACTTCTCATTTGCCTGCCAAGAAATGCAGCTGAACAGTTTTGCGAGGAGTTTGAGAAAGTAACGAATGGAGCACAGAAGGCTTTTATTGTTGGTCAAGTTGTGGAAGCCGATAAATCT---------------------------------------------------------------GCA
>Drosophila_willistoni.SPS1
ATGAGC---------------------------------TACGCTGCTGATGTC---TTAAATTCCGCTCATCTGGAACTACATGGAGGCGGCGAT------------------------GCC---GAACTACGACGGCCTTTTGACCCCACCGCTCATGATCTGGATGCCTCATTCCGTTTGACACGGTTTGCCGATCTGAAAGGACGCGGCTGCAAGGTCCCACAGGAGGTTCTCACCAAACTGGTGTCA------GCCCTTCAGCAGGATTATTCG---------------------GCC---------------------CAGGATCAGGAA------------------------------ACGCAGTTTATG------AATGTA---GCTATTCCC---------AGAATCGGTATTGGTTTGGACTGTTCGGTGATACCACTG---CGCCATGGCGGTCTGTGCCTTGTCCAGACCACGGATTTCTTCTATCCAATTGTTGATGATCCCTACATGATGGGTAAGATTGCCTGTGCGAATGTCCTAAGCGATTTGTATGCCATGGGCGTAACTGATTGCGATAATATGCTCATGTTGCTGGCCGTCAGCACAAAGATGACGGAAAAGGAGCGGGATGTGGTGATTCCCTTGATCATGCGCGGCTTTAAGGACTCTGCTTTGGATGCCGGC---------ACCACTGTAACTGGTGGCCAGAGTGTTGTGAATCCATGGTGTACAATTGGCGGGGTAGCCTCTACCATTTGCCAACCAAATGAGTACATTGTTCCTGACAATGCTGTTGTTGGAGATGTCCTGGTCTTGACCAAGCCCCTTGGCACGCAGGTGGCCGTCAATGCCCATCAATGGATC------GATCAACCCGAACGCTGGAATCGCATCAAACTGGTTGTGTCTGAAGAGGATGTCCGCAAAGCCTATCACCGGGCAATGAACTCCATGTCGCGTCTCAATCGCACGGCTGCTCGCCTTATGCACAAGTACAATGCCCACGGGGCCACCGATATAACCGGCTTTGGCCTTCTGGGTCATGCCCAGACATTGGCTAACCATCAAAAGAAG---GATGTTTCCTTTGTCATCCATAATCTTCCAGTGATTGCCAAGATGGCGGCTGTGGCCAAGGCCTGTGGCAATATGTTCCAGTTACTGCAGGGTCACTCTGCCGAAACCTCCGGTGGGCTGCTCATCTGCTTGCCACGTGAACAGGCTGCTGCCTATTGCAAGGACATCGAGAAACAGGAG---GGC---TACCAGGCCTGGATCATTGGCATTGTTGAGAAGGGCAACAAGACCGCTCGCATCATTGACAAGCCACGAGTCATTGAGGTCCCCGCTAAG------------------GAT
>Drosophila_yakuba.SPS1
ATGAGC---------------------------------TACGCCGCTGATGTG---CTGAACTCGGCCCACTTAGAGCTCCATGGCGGTGGTGAC------------------------GCC---GAGCTGCGTCGTCCATTTGATCCCACAGCTCACGATTTGGATGCTTCGTTCCGGCTCACACGCTTCGCGGATCTTAAGGGGCGGGGCTGCAAGGTGCCACAGGATGTGCTATCTAAGCTGGTGTCC------GCCCTGCAGCAGGACTACTCC---------------------GCC---------------------CAGGACCAGGAA------------------------------CCGCAGTTCCTC------AACGTC---GCCATACCC---------CGGATCGGTATTGGCCTAGACTGCTCCGTCATTCCGCTG---CGACACGGCGGTCTCTGCCTGGTGCAAACCACTGACTTCTTCTACCCCATTGTCGATGATCCCTACATGATGGGCAAAATTGCGTGCGCCAATGTGCTCAGCGATTTGTACGCGATGGGCGTCACTGATTGCGACAACATGCTGATGCTGTTGGCGGTTAGCACCAAGATGACAGAGAAGGAGCGTGACGTGGTCATTCCATTGATCATGCGAGGCTTTAAGGATTCCGCTTTGGAGGCGGGC---------ACCACTGTGACTGGAGGCCAGAGCGTGGTCAATCCGTGGTGCACCATTGGAGGGGTAGCCTCGACCATTTGCCAGCCAAATGAGTATATTGTGCCAGATAACGCCGTGGTTGGGGATGTCCTGGTGCTGACCAAGCCACTTGGCACCCAGGTGGCTGTAAATGCCCACCAATGGATT------GACCAGCCGGAGCGCTGGAACCGCATCAAACTGGTGGTGTCCGAGGAAGATGTGCGCAAGGCCTACCACCGGGCGATGAACTCAATGTCGCGGCTCAACCGTGTAGCCGCCCGCCTCATGCACAAGTACAATGCCCATGGTGCGACCGACATCACCGGATTCGGACTGCTCGGCCACGCACAAACCCTGGCTGCGCATCAGAAGAAG---GATGTCTCCTTTGTTATCCACAATCTGCCGGTGATTGCCAAGATGGCCGCTGTGGCCAAAGCCTGCGGCAACATGTTCCAGCTGCTGCAAGGCCACTCGGCGGAGACCTCGGGAGGATTACTGATCTGCCTGCCGCGAGAGCAGGCCGCTGCCTACTGCAAGGACATCGAGAAGCAGGAG---GGT---TACCAGGCCTGGATTATCGGCATCGTTGAGAAGGGCAATAAGACCGCCCGCATCATCGACAAGCCCCGCGTCATCGAGGTGCCCGCCAAG------------------GAC
>Drosophila_yakuba.SPS2
------------------------------------------------------------------------------------------------------------------------------------------ATGTTTCAGCCAGAAAAACACGGCCTTGAGCCCGACTTTCAGCTAACTAAGTTCACCACCCATACCGGGTGAAGTTGCAAAATCCCCCAGAAAGTACTGGAGAAGTACCTAAGG------GGAACAGAAATAGAAAATAAGAAA------------------------------------------AATGATGGA---TAC------------------------------------------------CTT---ATCGGTGAG---------AGATCAGGCTCTGGAATGGACTGCGCAGTGATACCACTTAGGCGGCACACGGACTATTTGCTTATTCAAACCGTTGACTTCTTTTATCCCATGGTTAATGATCCGGAATTACTAGGGCGTATTGCGTTGGCTAATGTTTTGAGTGATGTTTATGCGGTTGGGGTGACGCAGTTTGATACCGTGGAGATGATCGTCAGCACTTCGACGAGTTTCAGCGAGAAAGAACGCGACACTGTGATTGCATTGGTGATGCAGGGTTTCCAAAACTCCCTAAAGGCAAATGGATATCGTAATACCCCGCTAATTATTAGACAACTGAAGATCAATCCCTGGTGCATTATTGGTGGCATAGCCACGTCTGTCTGCCGAAGCGAGGAAATAATACTGCCGTCGAACGCGCAGCCTGGCGATGTTTTGGTCCTCACGAAACCCTTAGGTGGACAAATGGCGATGGATGCCCACCTTTGGCAGCTT---AACAAGACGGAAAAGTACGACAAACTGCTGTCTGAATGTAGTGATGATGATATAAGAGAGACTTTTGAAATTGCTGTGAAGTCTATGACTTATTTAAACAAAAATGGTGCCCTTTTAATGCACAAATATCAAGCGCACTGTGCCACTGACATTACCGGCTTTGGGCTACTGGGCCACGCTAAAAATCTAGCCGAATTTCAACAAGAA---AAGGTCTCATTCCAAATCAATAAGTTGCCCATCATCAAAAATGTACTAAAATTCAGCACCTTGGTGGGCCAAAGCACAAAGTTTCGTTCTGGCAGATCGGTAGAAACCTCTGGAGGTCTCTTAATTTGCCTTCCCGCTGATGCCGCAGATCAATTTTGCCGGGACTTTGAAGAAGCAACCAACGGAGAGCAAAAATCTTTTCAAATTGGACACGTAATAGCCGCAAATCAGTCTGACGCA---------------------------------------------------------GTT
>Linepithema_humile.SPS1
ATGGCG---------------GAACTACAGGGCACCCCGGTGACACAGGACGCC---CTGGCCGTGGCGCAGCTCGAGCTCGAGGGAAATCCGAAT------------------------GCTTTAGCCTTACGTAGGCCATTTGACCCGGTGGCGCATGATCTCGATGCATCCTTCCGCTTGACGCGTTTCGCCGATCTAAAAGGATGAGGGTGTAAAGTCCCTCAGGAGATTCTTGGAAAACTCCTTGAG------GGACTGCAGGCTGATGACGCGTCC------------------GCA---------------------CAGGATCACGAG---------------------------CATGCCCACTTTATG------CACATG---GCGATTCCT---------CGAATTGGCATTGGCATGGATTCCTCCGTGACTCCAGTG---CGACACGGCGGGCTTAGCTTGGTGCAAACTACAGATTTTTTTTATCCCCTAGTTGATGATCCTTATATGATGGGTAAAATTGCGTGCGCCAATGTCCTTAGTGATCTGTACGCGATGGGAGTCACGGACTGCGACAATATGCTGATGTTACTGGGAGTCAGTACGAAAATGACAGAGAAAGAACGCGATGTGGTCGTACCGTTGATCATGAGAGGGTTTAAGGATTCTGCTTTAGAAGCAGGC---------ACGACAGTGACAGGTGGCCAGACAGTTGTAAACCCCTGGTGCACCATAGGTGGAGTTGCAACTACCGTTTGCCAGCCAAATGAATATATTGTGCCAGACAACGCTGTTGTGGGAGATGTGCTGGTCTTAACAAAACCTCTTGGTACGCAAGTCGCCGTTAATGCACACCAATGGCTC------GACCAGCCAGATCGTTGGAATAGAATTAAACTAGTAGTCAGTGAGGAGGATGTGCGAAAGGGTTATCAACGTGCAATGGATAGTATGGCCAGATTGAATAGGACAGCTGCTAGATTGATGCATAAGTACAACGCACATGGGGCCACAGATGTGACGGGCTTCGGTCTTCTGGGACATGCTCAGAATTTGGCCAAACACCAAAAGAAT---GAAGTCTCCTTTGTTATTCACAATTTGCCTGTTATCTCGAAAATGGCGGCGGTAGCGAAGGCGTGCGGTAATATGTTCCAGCTACTACAGGGTCATTCGGCTGAGACCAGTGGCGGTCTACTTATTTGCCTTCCTCGAGAACAGGCTGCGGCGTACTGCAAAGACATCGAGAAACAGGAA---GGA---TATCAAGCGTGGATTATTGGCATTGTGGAAAAAGGTCTCCGCACTGCCAGAATAATCGACAAGCCGCGAGTAATCGAAGTTCCAGCTAAGGAGAAGGATGGCGAGCTCTGG
>Megachile_rotundata.SPS1
ATGGCG---------------GAATTACAGGGAACCCCGGTCGCACAGGACGCC---CTGTCCGTAGCCCAGTTAGAACTCGGTGGGAATCCGAAT------------------------GCCTTGGCTTTGCGTAGGCCGTTTGACCCGGTGGCACATGATCTCGACGCGACCTTCCGCCTTACGCGGTTCGCCGACCTAAAAGGATGAGGGTGTAAAGTCCCTCAGGAGGTTCTTGGTAAACTCCTTGAG------GGACTACAGGCCGACGATGGTAGC------------------GCA---------------------CAAGATCATGAG---------------------------CATGCCCATTTTATG------CACATG---GCCATTCCA---------CGCATCGGCATTGGCATGGATTCCTCCGTGACTCCACTG---AGGCACGGGGGGCTTAGCTTGGTGCAGACTACAGACTTCTTTTATCCACTAGTCGATGATCCTTATATGATGGGTAAAATCGCGTGTGCTAATGTTATCAGTGACTTGTATGCCATGGGTGTCACTGAATGTGATAACATGTTAATGTTGCTGGGAGTCAGTACAAAAATGACTGAGAAAGAACGAGATGTTGTTGTTCCTTTGATCATGAGAGGTTTTAAAGATTCTGCTTTGGAAGCTGGC---------ACAACAGTTACAGGAGGTCAGACAGTTGTTAATCCTTGGTGTACGATAGGAGGTGTGGCTTCCACTGTTTGCCAACCAAATGAATACATTGTGCCAGACAATGCAGTTGTGGGAGATGTCCTTGTACTGACAAAACCTCTTGGAACTCAAGTTGCTGTTAATGCTCACCAATGGTTA------GACCAACCAGATCGTTGGAATAGAATTAAACTTGTAGTTAGCGAAGATGACGTGAGGAAAGCTTATCAGAGAGCGATGGACAGTATGGCCAGGCTTAACAGAATAGCTGCTAGATTAATGCATAAGTATAATGCACACGGGGCAACAGATGTTACCGGTTTTGGTCTTTTGGGACACGCACAAAATCTAGCCAAACACCAGAAGAAC---GAAGTCTCCTTTGTTATCCATAATTTACCTGTTATCGCGAAAATGGCAGCTGTAGCGAAAGCTTGCGGTAACATGTTCCAACTCCTACAAGGCCATTCAGCAGAAACCAGCGGTGGACTGCTTATTTGCCTACCGAGGGAACAGGCTGCTGCGTATTGTAAGGATATCGAAAAGCAGGAA---GGA---TACCAAGCATGGATTATTGGTATCGTCGAAAAAGGAAATCGCACAGCTAGAATAATCGATAAGCCACGAGTGATCGAAGTTCCAGCGAAGGAAAAGGATGGAGAGCTGTGG
>Pediculus_humanus.SPS2
ATGGCT---------------AAC------------------------------------------------------------------------------------------------------CTCAAAAGAAAAGAATTCAATCCGGTCGATTATGGATTACAACCGTTATTTCGTTTGACAAATTATGCCGAATTAAAAGGATGAGGTTGCAAGGTTCCTCAGTCGATTTTAAATAATTTACTTGAG------GAATTTCAAAAAAATGATGGCGAT------------------------------------------AAAGATGATACGGGT---------------------------------------TGT------AAC---AGTTCATCA---------AAAATTGGAATAGGATTAGATTCAGCAGTTATTCCAATT---AAAGATACTAAATTTTTTTTACTTCAAACATGTGATTACTTTTATCCAATTGTTGATGATCCCTTCATGATGGGCAGAATTACTTGTGCAAATGTTGTAAGTGATTTATTTGCAATGGGAGTAGTAAAAATTGATTCACTGCAAATACTACTTAAAAATTCCACAGAAATGAATAAAGATGAAATAAATGTTATAACACCTTTAATCATTAATGGTTTTAAATTTGCCGCTTCTGAAATCGGT---------TGCAAAGTTCATATCAGTACAGTTATTGAAAACCCTTGGTGCACTATTGGTGGTGTTGCGACATCAGTGTGCTTATCAAATGAATTTATCATGCCTACAAATGCTCAAGTTGGAGATGTGATAATTTTAACTAAGGCATTGGGAACACAAATAGCTTGCAGTGTTCATCATTGGATT------GATGTTCCAGATAAGTGGTCAAAAATAAAAGACATAATCAAGAAGGAAGAATTAGACAAGTTATTGCAACAGGCAATAAATTCAATGTCTCGATTAAATATGGTTGCTGCTAATTTGATGCACAAATATGATGCTCATTCTTGTACAGATGTCACAGGTTTTGGTATTTTGGGTCATGCGCAAAATTTAGTCAAATTTCAAACAAACAAGAATTTAAAATTTATCATAGATAAGTTACCTGTATTTCAAAATGCAAACATTATAGCAAAGGCATGC---AATATGTCAAAATTAGAAAAAGGAATATCTCCAGAAACATCAGGAGGGTTGTTAATTACAATGAATGAAGAAAATGCAAAATTATTTTGCAAAGAAATTGAAACTATTGAA---AAA---GAAAAAGCTTGGATAGTAGGTCGTGTTGTCGAAGGAAGTGGTACTGCTGAATTATCTACTGCTCCTGAAATTATACAAGCAATTATTAAC------------------AGT
>Pediculus_humanus.SPS1
ATGGCT---------------GAATTTCATGCCGCTCCTGTTTATCAAGAACAA---CTTCCAGTTGTGCATCTGGAATTAGAAGGAAATCCTAAT------------------------TCTTTAGCATTAAGAAGACCTTTTGATCCTGTGGCACATGAGTTGGATGCTACTTTCCGACTCACTCGTTTTGCTGATTTAAAAGGATGAGGGTGTAAAGTCCCTCAAGAGGTTCTTTCGAAACTCTTAGAG------GGACTTCAGCAAGACGATAATAGT------------------GCT---------------------CAAGATTATGAA---------------------------CATGCACATTTTATG------CACATG---GAAATTCCT---------AGAGTCGGATTTGGTCTTGGATCATCTCTTACCCCACTT---CGACATGGGGGACTGTGTTTGGTTCAAACCACTGATATTTTATATCCGTTGGTTGATGACCCCTACATGATGGGAAAAATTGCATGTGCTCACGTTCTATCCGGATTGTATGCAATGGGTGTTACAGAATGCGATAACATGTTGATGCTTTTGAGTATTTCAACAAAAATGGCGGACAAAGAAAGAGATGTAGTTATTCCTCTTATGATGACTGGATTTAAGGATTGTGCTCTTGAAGCAGGT---------AGTTCAGTGTCAGGTGGGCAAACTGTAGTTAATCCTTGGTGTTCCATTGGTGGTGTTGCATCAACTATATGTCAACCCAATCAATATATTGTTCCTGATAATGCTGTTGTGGGAGATGTATTAGTTTTAACAAAACCTCTTGGAACTCAGGTTGCTGGTAATGCACATCAGTGGCTG------GATCAACCAGAACGTTGGAATCGTATTAAACTTGTAGTTTCAGAAGAAGATGTAAGAAAAGCTTATCACAGAGCTATGGATTCTATGGCCAGATTAAATAGAATTGCTGCCAGATTAATGCATAAATACAATGCACACGGAGCGACAGACGTAGGAGGTTTTGGTCTTTTAGGGCATGCACAAAATCTTGCCAGGCAGCAGAAAAAT---GAAGTTGCATTTGTCATACACAATTTACCAGTATTGGCAAAAATGGGAGCTGTCGCCAAGTGCTGTGGAAACATGTTTCAATTATTACAAGGCCATTCAGCTGAAACTTCAGGTGGTTTATTAATTTGTTTACCAAGGGAACAAGCGGCCGCTTATTGCAAAGATATCGAAAAACAAGAA---GGA---TATCAAGCGTGGATTATTGGAATCGTTGAAAAGGGTAATAGAACTGCTCGAATAATTGACAAACCTCGTGTAATCGAGGTACCCGCCACGGATAAAGAGGGACAACTCTGG
>Pogonomyrmex_barbatus.SPS1
ATGGCG---------------GAGCTGCAGGGCACCCCGGTGGCACAGGACGCC---CTGACCGTGGCGCAACTCGAGCTTGAGGGGAATCCGAAT------------------------GCCTTGGCGCTGCGTAGGCCATTCGATCCGGTGGCGCATGATCTCGACGCGTCCTTCCGCTTGACGCGTTTCGCCGACCTGAAAGGATGAGGGTGCAAAGTCCCTCAGGAAGTTCTTGGTAAACTCCTCGAG------GGACTTCAGGCCGACGACGCGTCT------------------GCA---------------------CAGGACCATGAG---------------------------CATGCCCACTTTATG------CATATG---GCAATCCCA---------CGCATTGGTATTGGCATGGATTCCTCCGTGACGCCGGTG---CGACACGGTGGGCTTAGCCTAGTGCAGACTACAGATTTCTTTTATCCCCTAGTCGATGATCCTTATATGATGGGTAAAATCGCGTGCACCAATGTCCTCAGTGATCTGTATGCAATGGGTGTGACGGACTGTGACAATATGCTAATGCTGCTGGGCGTTAGTACAAAGATGACAGAGAAAGAACGTGACGTTGTGGTGCCATTAATCATGAGAGGTTTCAAGGATTCTGCTCTAGATGCGGGT---------ACTACAGTGACAGGTGGCCAGACAGTTGTAAATCCTTGGTGCACTATTGGTGGAGTTGCAACTACTGTTTGTCAGCCAAATGAGTACATTGTACCAGATAATGCTGTGGTAGGGGATGTATTGGTTTTAACAAAACCTCTTGGCACGCAAGTCGCTGTCAACGCACATCAATGGCTT------GATCAGCCCGATCGTTGGAACAGAATCAAACTTGTAGTAAGCGAAGAGGATGTGCGAAAGGGTTATCAACGTGCAATGGACAGTATGGCTAGGTTGAATAGAACAGCTGCTAGATTAATGCACAAGTACAATGCGCATGGAGCCACAGATGTAACCGGTTTTGGCCTTCTGGGACACGCTCAGAATTTAGCAAAACATCAGAAGAAT---GAAGTCTCCTTTGTTATCCATAATCTCCCTGTTATCTCCAAGATGGCTGCAGTGGCAAAAGCGTGTGGGAATATGTTCCAGTTATTGCAGGGTCATTCAGCTGAGACTAGTGGCGGTCTGCTTATTTGCCTTCCTCGAGAACAGGCTGCGGCGTATTGTAAAGACATTGAGAAACAAGAA---GGA---TATCAAGCATGGATTATCGGAATTGTTGAGAAAGGTCTTCGCACGGCCAGAATAATTGATAAGCCGCGAGTAATTGAAGTTCCGGCTAAGGAGAAGGACGGTGAGCTCTGG
>Rhodnius_prolixus.SPS1
ATGGCCAATCCTATTATGGCTGAGCTCCAGACCTCGATCGTTAATCAGGATGCT---TTCTCTACTGTTCAATTAGAGCTTGGAGGTAATCCCAAT------------------------GCTCTTGCCCTGAGACGCCCGTTCGATCCTGTGGCACATCAATTGGATGCTACTTTCCGACTGACTAGGTTCTCAGACCTGAAAGGATGAGGGTGTAAAGTCCCTCAGGAAGTGCTTTCACGCTTTCTTGAG------GGACTTCAGCAGGATGAGAACAAT------------------GCC---------------------CAGGATCATGAA---------------------------CAGTCTCATTTCCTG------CCCCTT---CCCCTCACA---------AGAATTGGAATAGGTATGGATTCTTGTGTTATTCCTTTA---AGGCATAGTGGACTATCACTGGTTCAAACCACTGATTTCATATATCCTCTTGTTGACGATCCGTATATGATGGGCAAAATTGCATGCGCAAATGTTTTAAGCGATCTATACGCAATGGGTGTGACCGAATGTGATAATATGCTTATGTTATTGGCCGTTTCAACGAAGATGACTGAAAGAGAAAGGGATGTAGTTACTCCACTTATTATGCGAGGCTTCAAGGATTCAGCCATGGAAGCAGGA---------ACTACTGTAAGTGGAGGTCAGACAGTGGTGAACCCGTGGTGTACTATTGGTGGAGTAGCATCGACCATTTGTCAACCAAATGAATACATTGTGCCAGATAATGCTGTCACCGGTGATGTGCTAGTTCTTACAAAGCCGTTAGGTACACAAGTTGCTGTAAATGCTCATCAGTGGTTG------GATATACCAGAAAGGTGGAATAGAATTAAACTTGTTGTTAATGAAGAAGATGTCAGAAAAGCATATCAGAGAGCCACTGATTCTATGGCTAGACTGAACAGAGTTGCGGCTAGATTGATGCACAAGTACAATGCACATGGTGCAACTGATGTAACAGGATTTGGTTTACTTGGCCATGCACAAACTTTAGCTAAACACCAGAAAAAT---GAGGTATCATTTGTCATCCATAACTTACCGGTTATAGCTAAGATGGCAGCTGTGGCAAAAGCTTGTGGTAATATGTTTCAATTATTGCAAGGACATTCTGCTGAAACATCAGGTGGCTTGCTGATCTGTTTACCAAGAGAACAGGCTGCTGCCTACTGTAAAGATATAGAGAAACAAGAG---GGA---TATCAAGCGTGGATTATAGGTATTGTAGAGAAAGGCCAAAGAACGGCTAGAATTATTGACAAGCCTAGAGTTATTGAAGTGCCTGCTAAAGAAAAAGACGGTGAATTGTGG
>Rhodnius_prolixus.SPS2
ATGGAA---------------TTAAGT---------------------------------------------------ATT---CAGAATCCTAAT---------------------------------------TCACTATTTAATCCATCTGAATATAATTTAAGGTCTGATTTTAAATTGACTAGTTTCACTGGGCTGTTTGGATGAGGTTGTAAAATACCTCAGCGATTTCTTTTGAAATTGCTAGAG------GTATTTAATTCACCAAATTCT---------------------GCA---------------------AAAGATCATTGT------------------------------TTGAGTTCAACA------AGTTTT---GATAAGGAA---------GCTATTGGAGTCGGAGTTGACTGTGCTTTAGTACCATTA---AGAAAC---GGTCTGAACTTGGTTCAAACTACAGATTTCTTGTATCCAATTGTGGAAGACCCTTTTAAAATGGGACAAATTGCATGTGCCAATGTACTCAGCGATTTATATGCTTTTGGTATCACCAGTGTGGATAACTTACTCATGATTGTAGGCCTACCATGGGAAATGAGTTCTCAAGAACGAGACGTAACTTTGGGACTTCTACGAGATGGTTTTAAGGAACGAGCAACCCAAGCGGGA---------GCTACAATTCGAGGTGGTGATACAAAGTTTAACGCTTGGCTAATGCTCGGCGGTGTGGCTACTTCAATAGTTAAATCTCCAGATATAATCCGACCAAGTAATGCTAAAATCGGCGATGCAATCTTATTGACAAAACCACTTGGTACACATCTAGCGACCACATTGCATCGTTGGACT------ACAGATGCGGAAAAACTTGCCTCAGTAAATGCTGTGATCACAAAATCTGAAATAGAAATTTCCTATAATATGGCATTGAACTCGATGATTCATTTGAATCGAACCGCTGCTCACTTAATGCATTTATTTGAAGCACATGCTGCTACCGATATTACTGGATATGGTTTAATAGGTCATGCAGAAACTTTGATTAAGTTTCAAAATGAT---AGCGTGGACTTTATCATTGATAAGTTACCAATTATTAAGAATATGCTGAAAGTAGACACGTTTTTAGGTGGTAAATTTAAATTGCTGGAAGGAAGAGCTATTGAAACTTCAGGTGGCCTGTTAGTATGTTTACCATTGGAAAACGTTGAAAAGTTTCAAAATGCATTAATGGAAAAAGAA---AAT---TGGGAATCATGGCAGATCGGGCATGTTGTTCAAGGCAATAGACAAGTCAAATTAATCGATAGTCAAAATCTGACTATAATT---AATGTT------------------GGA
>Tribolium_castaneum.SPS1
ATGGGT---------------GATTACCAAGTGACTGGGGTCCAGCAGGATGCG---ATGGGGGCTGTCCAGCTGGAGCTGGGTGGAAATCCGAAT------------------------GCTCTTGCTTTGCGGCGGCCTTTTGACCCTTTGGCGCACGACTTGGAGGCCAGTTTCCGGCTAACGCGCTTTGCCGACCTCAAGGGACGTGGCTGCAAGGTGCCCCAGGAGGTGCTCAACAAGCTGGTGGAG------GGGCTCCAGCAGGACTACAACACG------------------GCC---------------------GCCGAACACGAA---------------------------CATGCCCACTTTATG------CATATG---GCCATACCC---------CGCATCGGCATCGGACTCGATTGCTCGGTGACGCCGGTG---CGCCATGGGGGCCTGTGCTTGGTCCAGACGACAGACTTCTTCTACCCACTGGTGGACGACCCGTACATGATGGGGAAGATCGCTTGTGCCAATGTCCTGAGTGACTTGTATGCCATGGGGGTGACAGAGTGCGACAATATGCTGATGTTGTTGGGGGTCAGTACGAAGATGACTGAAAAGGAGCGAGATGTTGTGATTCCCCTAATTATGAGAGGTTTCAAAGATTCTGCCCTGGAAGCTGGA---------ACAACTGTAACAGGTGGACAAACCGTTGTGAATCCCTGGTGTACGATTGGTGGTATTGCCACAACTGTCTGTCAACCGAATGAATATATCGTGCCGGATAATGCCGTTGTTGGAGATGTGCTCGTACTCACCAAGCCACTTGGAACGCAAGTGGCCGTCAACGCACACCAGTGGTTG------GACCAGCCCGAGCGCTGGAACCGAATAAAGTTAGTTGTAAGTGAAGAGGACGTGCGTAAAGCGTATCATCGTGCAATGGACTCGATGGCGCGGTTGAATCGCATCGCTAGCAGATTGATGCATAAATATAATGCCCATGGAGCTACAGATGTGACAGGCTTTGGTCTGTTAGGTCACGCACAAACGTTAGCTTCGCATCAGAAGAAC---GAGGTTTCGTTCGTTATTCATAACTTGCCCGTAATTGCGAAAATGGCAGCCGTAGCCAAGGCTTGCGGTAACATGTTCCAACTTTTGCAAGGACATTCGGCTGAAACGTCAGGAGGACTTTTGATCTGTTTGCCGCGAGAACAAGCGGCCGCTTATTGTAAAGATATAGAAAAACAAGAA---GGT---TATCAAGCTTGGATCATTGGGATTGTTGAAAAGGGGAACCGAACTGCTAGGATTATTGATAAGCCTCGGGTTATTGAAGTTCCGGCTAAA------------------GAA
