# Supplementary material for: Evolution of selenophosphate synthetases: emergence and relocation of function through independent duplications and recurrent subfunctionalization
Source: Genome Res. 2015 Sep;25(9):1256–67. doi: 10.1101/gr.190538.115 (PMC4561486; doi:10.1101/gr.190538.115)
Supplement: Supplemental Material [file supp_gr.190538.115_Supplemental_Material_S8.zip › documentSM8/evolutionary.summary_set.fa]

>Petromyzon_marinus.SPS2 chromosome:GL476343 strand:- positions:1202561-1202762,1198799-1198902,1197539-1197646,1196913-1197067,1196442-1196532,1195695-1195794,1194004-1194216,1191070-1191296 prediction_program:exonerate
TTCGACCCCGAGGATCATGACCTGGACAAGAGTTTCCGACTGACCAAGTTCTCCGAGCTCAAGGGATGAGGGTGCAAGGTCCCCCAGGAGACATTGCTCAAACTCCTGGAGGGACTGGAGCAGGACGGGCCGTAC---------------CAGGACGAACACCAA---CAGTTCATGGGG---GCCGTCATGCCTCGTCTTGGAATCGGCATGGATGCGTGTGTGATTCCATTGAGGCATGGCGGCCTCTCGCTCGTCCAGACGACGGACTTCTTCTACCCACTTGTGGACGACCCCTACATGATGGGGAAGATCGCTTGCGCTAACGTGCTGAGTGACCTGTACGCCATGGGGGTGACGGAGTGTGACAACATGCTCATGCTGCTCGCCATCAGCCAGAAGTTATCCGAGAAGGAGCGAGACAAAGTGATACCGCTCATGATTCGGGGGTTCAAAGACGCAGCGGAGGAGGCGGGAACCACGGTGACAGGAGGGCAGACAGTGGTCAACCCCTGGATCGTCATCGGGGGCGTCGCCACCACCGTGTGTCAACCCAACGAGTTCATCATGCCCGATAACGCGGTGCCAGGAGATGTGCTCGTGCTGACAAAACCGCTGGGTACCCAGGTGGCCGTCAATGCACATCAATGGCTTGACATG---CCTGAGAAGTGGAATAAAATCAAGCTGGTGGTTACACAAGAGGATGTGGAGTTGGCTTACCAGGAGGCTATGTTCAACATGGCACGCCTCAACCGCACAGCCGCTGGACTGATGCACACGTTCAACGCACATGCGGCAACGGACATCACAGGCTTCGGCATCCTCGGTCACGCGCAGAACCTGGCCAAGCAGCAGCGCAATGAGGTGTCCTTTGTCATCCACAACCTCCCCGTCATCGCCAAGATGGCCGCCATCAGCAAGGCCTGCGGCAATCTCTTCGGCCTCCTACAGGGCACATCTGCCGAGACGTCAGGTGGGCTGCTGATTTGCCTGCCACGCGAACAGGCCGCGCGATTCTGTGCCGAAATCAAATCGCCAAAGTACGGCGAGGGTCACCAGGCGTGGATCATCGGCATCGTGGAGAAGGGTGGCCGCACGGCCCGCATAATCGACAAGCCCCGCATCATTGAGGTG
>Capitella_teleta.SPS2 chromosome:scaffold_170 strand:- positions:120651-120873,120123-120226,119622-120075,119305-119517,119060-119241 prediction_program:genewise
TTCGACCCGGCTGCCCACGATTTAGACCCGAATTTCCGACTGACTCGCTTCGCAGACTTGAAAGGATGAGGGTGTAAAGTCCCCCAGGAGGTTCTGCTCAAACTTCTCGAGGGACTTAATCAGGATGGCGCGGCT---------------CACGAGTCCGAACAATCCCACTTCCAGTATGTGGCGCAGATGCCGCATATCGGAATTGGGATGGATTCGTGCGTCACTCCTTTGCGACACGGTGGCCTTTCTCTCGTCCAAACCACGGATTTCTTCTACCCTCTGGTCGATGACCCTTACATGATGGGCAAAATCGCCTGCGCCAATGTGATCAGCGACCTCTATGCCATGGGGGTCACTGAGTGCGACAACATGCTGATGTTGCTGGCCATCAGCCAGAAAATGACGGACCGAGAGCGCGATGTGGTTATTCCTCTGATGATCAGAGGATTCAAGGATTGCGCTGAGGAGGCTGGCACCAGCGTGAATGGCGGCCAGACCGTCCTCAACCCTTGGGTCACAGTTGGAGGCGTAGCGACCACTGTGTGCCAGTCCAACGAGTTCATCATGCCTGACAACGCGGTCGTTGGCGATGTCCTTGTGCTGACCAAGCCCCTCGGCACTCAGGTGGCGGTCAATGCATACCAGTGGCTGGAGCAA---CCTGACCGCTGGAACCGGATTAAACTGGTTGTCAGTGAGGATGACGTTCGCAAGGCTTACCAGAGGGCAATGTTCAGCATGGCGAGGCTCAATCGCATGGCTTCCAGACTGATGCACAAGTACAACGCCCACGGAGCCACTGATGTCACTGGCTTCGGATTACTGGGCCACGCAAATAACTTGGCACGGATCCAGAAGAATGAGGTCGGTTTCGTCATTCACAATCTGCCCGTGATTGCCAAGATGGCGGCCGTTAGCAAAGCGTGTGGAAACATGTTCGGCCTCCTTCAGGGTCACTCAGCCGAGACTTCTGGTGGTTTACTGGTTGCGTTGCCAAGGGAACAGGCCGCTGCTTTCTGCAAGGATATTGAGAAGCAG---------GAGGGATACCAGTCATGGATCATCGGCATTGTTGAAAAAGGCACGCGTACGGCAAGGATTATTGACAAACCGAGAGTGATAGAAGTG
>Helobdella_robusta.SPS1 chromosome:scaffold_2 strand:- positions:8261875-8262103,8261578-8261681,8261174-8261323,8260971-8261083,8260695-8260885,8260294-8260506,8259968-8260149 target:/users/rg/mmariotti/Genomes/Helobdella_robusta/genome.fa prediction_program:genewise
TTTGATCCTCAAATCCATGACTTAGATCCTAACTTTCGCCTCACGAGGTTTGCCGACTTAAAAGGGCTGGGCTGCAAAGTTCCCAGTGATGCATTGACTCGCATGTTGGAACCATTCCGCGAAGATAAAAGTTTG---------------CTTGATTCCGAGCAATCTCATTTTCAATATGTCGCCGCCACACCGAGGATCGGTATTGGTATGGATGCTTGCATCACACCTATCAGGCATGGTGGTTTATCTTTAGTACAAACAGCTAGCTGCCTATACCCAATTATTGATGACCCTTACATGCTTGGAAAGATAGTGGGCTCAGCTGTAATGAGCAATTTGTTTGCAATGGGAGTTACAGAGTGTGATAACATGCTTATGACATTATCAATTAGTCAAAAAATGACTGACAGGGAGAGAGATGTTGTTGTTCCACTGATCATGAGTGGCTTCAAGGACTGTGCTGAGGAGGTTGGAGTAACTGTCAATGGAGGTCAGACCATAGTAAACCCTTGGATGTATCTTGGAGGTGTTGCCACAAGTGTATGTCAATCCAATGAATATATTATGCCTGACAATGCCATGATTGGAGATGTCTTGGTACTGACCAAACCACTTGGAACATTAGTGGCTGCCAATGCTTATCAGTGGTTAGATGTT---AATGAAAAGTGGAACAGAATCAAATTGGTTGTTGGAGAAGAAGATGTCAGGAAAGCTTATCAAAGAGCTATGTTTTCTATGGCTCGACTCAATAGAATTGCTGCTCTCCTTATGCACAAGTACAATGCACATGGTGCAACAGACATTGGAGGATATGGATTGTTGGGCCATGCTAATAAATTAGCAGGCATTCAAAAAAATGAAGTTGGTTTTGTTATTCACAATCTCCCTGTCATCGCTAAGATGGCTGCTGTCAGCAAAGCCTGTGGAAACATGTTCGGTTTGCTGCAGGGCCACTCAGCTGAAACGTCGGGTGGATTGCTGATATCACTACCTCGTGAACAAGCAGCAGCCTTTTGCAAGGACATTGAGAAACAG---------GAGGGCTACCAGGCCTGGATCATTGGCATCGTTGAAAAGGGCAACAGGACGGCTAGGATCATTGATAAACCTCGGGTCATTGAAGTT
>Helobdella_robusta.SPS2 chromosome:scaffold_1 strand:- positions:3935759-3935939,3934817-3934920,3934608-3934757,3933904-3934016,3933515-3933747,3933021-3933236,3932773-3932957 target:/users/rg/mmariotti/Genomes/Helobdella_robusta/genome.fa prediction_program:genewise
TTTTCTCCTGAAGCCCATGGTCTGGATCCAGATTTTAGACTGACTTCTTACACTGGCATGAAAGGATGAGGTTGTAAAGTCCCTCAAGTGACACTGCTCAAGTTACTTGAAGGGCTGAGTTCC---------------------------ATTGAAAAGACAGAT---GAGGATGGTGATGCATCATCTTCCCCCAGGATTGGTATAGGTTTAGATTCATGTGTTTTGCCAGTGCCTGGTTCAGAATATTCTCTTATTCAAACAACCGACTTTTTCTATCCATTGGTTGATGATCCTTATGTTATGGGCAAAATAACATGTGCCAATGTACTGAGCGACTTGTATGCCATGGGTGTTGTCGACTGCAGTAACATGCTCATGCTGTTGGGAGTGAGTCAAAAATTAACAGAAAAGGAAAGAGATGTGGTTGTGCCACTAGTTATGTCTGGATTTAAGGATTTGGCAACTGAGGCTGGCACGTCTGTCAATGGTGGTCAAACAGTGATGAATCCCTGGATGACCATTGGAGGTGTAGCAACTTCAATATGCAAAAAAAATGAATTTATCATGCCAGAAGCAGCGGAAGTAGGAGATGTCCTAGTTCTGACCAAGCCTCTAGGCATACAGATGGCTGTGAATGCACATCAATGGTTGAAGTCAGTGCCTGAAAAGTGGAACAAGATCAGTGAAGTTGTAAGTGAAGCTGAAGTGGAAATGTTGTACAAGAGAGCCATGTCATCTATGAGTAGGCTTAACAGAACAGGCGCTCAACTTATGCACAAATATGAAGCTCATGGAGCTACAGATGTAACGGGATTTGGTTTATTGGGTCATGCAAATAATTTGGCATCTATACAGAAAAAACCCGTTAACTTTTTAATTAGCAAACTGCCTATTATTGCAAATGTTAAAAGAATTGTTGATGCCTATGGTTCTCCTTTCAATTTGTACCAAGGCCTAGCTGCTGAAACTTCAGGTGGTCTGCTAGTAATATTGAAGAAAAAAGCAGCAGATAGTTTCATTAAAGAAATCATAGAGAGG---------GATGGCATGCCTGCCTGGAAGGTTGGTGAAGTAGTTGAAGGAGAGAGAAAAGCTGTACTCATTGACCAGCCTCTCATTGTTGAAGTT
>Homo_sapiens.SPS2 chromosome:chr16 strand:- positions:30455705-30457048 target:/users/rg/mmariotti/Genomes/Homo_sapiens/genome.fa prediction_program:genewise
TTCGAGCCCCAGGCGTTGGGCCTCAGCCCGAGCTGGCGGCTGACGGGCTTCTCCGGCATGAAGGGCTGAGGCTGCAAGGTCCCGCAGGAGGCGCTGCTCAAACTCCTGGCGGGACTGACGCGGCCGGACGTGCGGCCCCCGCTGGGCCGGCAGGAAGAGGCGTCC---CAGGAAGCCGGCCTGCCCACCTTTCCAGCCCTGGGCATCGGGATGGACTCCTGCGTCATCCCCCTGAGGCACGGGGGCCTGTCACTGGTGCAGACCACGGACTTCTTTTACCCCTTGGTAGAAGATCCCTACATGATGGGGCGCATAGCTTGTGCCAACGTGCTGAGTGACCTCTACGCCATGGGGATTACTGAGTGTGACAACATGTTGATGTTACTCAGCGTCAGCCAGAGTATGAGTGAGGAGGAACGCGAAAAGGTAACGCCACTCATGGTCAAAGGCTTTCGGGATGCGGCTGAGGAAGGAGGGACGGCAGTGACCGGTGGGCAAACGGTGGTCAACCCTTGGATTATAATCGGTGGAGTTGCCACTGTAGTATGCCAACCAAATGAGTTCATAATGCCGGACAGCGCCGTCGTTGGGGACGTGCTGGTGTTAACCAAACCGTTAGGAACCCAGGTTGCTGTCAATGCCCACCAATGGCTGGATAAT---CCTGAAAGATGGAATAAAGTAAAGATGGTGGTCTCCAGAGAAGAGGTGGAGCTGGCCTATCAGGAAGCCATGTTCAATATGGCTACCCTCAACAGAACTGCTGCAGGTTTAATGCACACATTTAATGCCCATGCGGCCACAGATATCACAGGCTTTGGCATTCTAGGACACTCCCAGAACCTTGCAAAACAACAAAGAAATGAAGTGTCCTTTGTTATTCATAATCTGCCAATAATTGCCAAGATGGCTGCCGTCAGCAAGGCCAGTGGACGG---TTTGGGCTTCTTCAAGGAACCTCAGCTGAAACCTCTGGGGGATTACTGATTTGTCTGCCAAGAGAACAGGCGGCTCGCTTTTGTTCTGAAATCAAATCCTCCAAGTACGGAGAGGGTCACCAAGCGTGGATCGTTGGCATTGTGGAAAAGGGAAACCGAACGGCCCGGATCATTGACAAGCCGCGAGTTATTGAAGTC
>Homo_sapiens.SPS1 chromosome:chr10 strand:- positions:13386758-13386971,13380705-13380808,13378243-13378350,13375817-13375971,13371698-13371788,13370351-13370450,13364835-13365047,13361145-13361356 target:/users/rg/mmariotti/Genomes/Homo_sapiens/genome.fa prediction_program:genewise
TTTAACCCGGAAAGTTACGAATTGGACAAAAGCTTCCGGCTAACCAGATTCACTGAACTGAAGGGCACAGGCTGCAAAGTGCCCCAAGATGTCCTGCAAAAATTGCTGGAATCTTTACAGGAGAACCACTTCCAA---------------GAAGATGAG---------CAGTTTCTGGGA---GCCGTTATGCCAAGGCTTGGCATTGGAATGGATACTTGTGTCATTCCTTTGAGGCACGGTGGGCTTTCCTTGGTTCAAACCACAGATTACATTTACCCGATCGTAGACGACCCTTACATGATGGGCAGGATAGCGTGTGCCAATGTCCTCAGTGACCTCTATGCAATGGGGGTCACGGAATGTGACAATATGCTGATGCTCCTTGGAGTCAGTAATAAAATGACCGACAGGGAAAGGGATAAAGTGATGCCTCTGATTATCCAAGGTTTTAAAGACGCAGCTGAGGAAGCAGGAACATCTGTAACAGGCGGCCAAACAGTACTAAACCCCTGGATTGTCCTGGGAGGAGTGGCTACCACTGTCTGCCAACCCAATGAATTTATCATGCCAGACAATGCAGTGCCAGGGGACGTGCTGGTGCTGACAAAACCCCTGGGGACACAGGTGGCAGTGGCTGTGCACCAGTGGCTGGATATC---CCTGAGAAATGGAATAAGATTAAACTAGTGGTCACCCAAGAAGATGTAGAGCTGGCCTACCAGGAGGCGATGATGAACATGGCGAGGCTCAACAGGACAGCTGCAGGACTCATGCACACGTTCAATGCCCACGCCGCCACTGACATCACGGGCTTCGGGATTTTGGGCCATGCGCAGAACCTGGCCAAGCAGCAGAGGAACGAGGTGTCGTTTGTAATTCACAACCTCCCGGTGCTGGCCAAGATGGCTGCGGTGAGCAAGGCCTGCGGAAACATGTTCGGCCTCATGCACGGGACCTGCCCGGAGACTTCAGGCGGCCTTCTGATCTGTTTACCACGTGAGCAAGCAGCTCGGTTCTGTGCAGAGATAAAGTCCCCCAAATATGGTGAAGGCCACCAAGCATGGATTATTGGGATTGTAGAGAAGGGCAACCGCACAGCCAGAATCATAGACAAACCCCGGATCATCGAGGTC
>Strigamia_maritima.SPS2 chromosome:scf7180001248232 strand:+ positions:7632-7911,7982-8085,8226-8375,8446-8558,8653-8843,8912-9124,9335-9516 prediction_program:genewise
TTTGATCCCGTGGCGCATGATTTGGATTCCAATTTCCGACTCACCAAGTTCGCAGATTTGAAAGGATGAGGATGTAAGGTCCCTCAGGAGATCCTGCTCAAACTCCTGGAGGGCCTTAATCAGGATGGGACAACG---------------CACGATCACGAACAA---CATTATTTACATATGGGGGCTATGCCCAGAATTGGAATTGGAATGGATGCTGCAGTTATACCGTTACGTCATGGTGGATTATCGTTAGTTCAGTCTACAGATTTTTTTTATCCGTTGGTGGATGATCCGTATGTTATGGGCCGCATAGCGTGTTCGAATGTTTTAAGCGATTTGTTTGCAATGGGAGTTACTGAGTGTGATAACATGTTGATGTTACTCGGAGTTAGTAATAAAATGACCGATAAAGAAAGAGATACTGTCATTCCACTCATGATGCGAGGTTTTAAGGATTGTGCGCAGGAAGCGGGTACACAAGTAACTGGTGGTCAAACAGTTATAAATCCATGGGTTACCATTGGAGGTGTAGCGACGACTGTGTGTCAGCCAAATGAATTCATTGTGCCAGATTGTGCTGTCGTGGGCGATGTGTTAGTATTAACTAAACCACTTGGAACACAAGTAGCTGTAAATGCGTATCAATGGCTCGATCAA---CCTGATAAATGGAATCGAGTCAAATTAGTAGTCACCGAAGAGGACATTCGGAAAGCTTATCAAAGAGCCATGGATAGCATGGCAAGGCTTAATCGGACAGCTGCAAGATTAATGCATAAATATAATGCACACGGTGCCACGGATGTGACTGGCTTCGGCTTATTAGGACATGCGCAGACATTGGCGAGGAATCAGAAGAATGAAGTTGCTTTTGTCATTCACAATCTGCCTGTGATAGCAAAAATGGCTGCTGTTGCAAAAGCGTGTGGAAATGCGTTCCAACTTTTGCAAGGCCATTCACCTGAAACATCAGGTGGTTTACTTATATGCTTACCGCGCGAGCAGGCAGCTGCTTATTGTAAAGATATAGAGAAACAA---------GAAGGTTATCAAGCTTGGATTATTGGAATAGTGGAAAAAGGAAGCCGTTCAGCCCGAATCATTGATAAACCTCGGGTGATTGAAGTG
>Drosophila_melanogaster.SPS1 chromosome:2R strand:- positions:10156474-10157667 target:/users/rg/mmariotti/Genomes/Drosophila_melanogaster/genome.fa prediction_program:genewise
TTCGATCCCACGGCCCATGATTTGGATGCATCCTTCCGCCTTACACGCTTCGCAGATCTAAAGGGGCGCGGCTGCAAAGTGCCGCAGGATGTGCTCTCCAAGCTGGTGTCCGCCCTGCAGCAGGACTACTCTGCC---------------CAGGACCAGGAACCG---CAGTTTCTCAAC---GTGGCCATTCCCCGCATCGGTATTGGCCTGGACTGCTCCGTCATTCCGCTGCGACACGGCGGACTCTGCCTGGTGCAGACCACCGATTTCTTTTACCCCATTGTCGATGATCCCTACATGATGGGCAAAATTGCGTGCGCCAATGTGCTCAGCGATTTGTATGCCATGGGAGTCACAGATTGCGATAACATGCTGATGCTGTTGGCGGTCAGTACCAAGATGACAGAGAAGGAGCGTGACGTGGTCATTCCGCTGATAATGCGAGGCTTTAAGGACTCCGCTTTGGAGGCAGGCACCACTGTGACTGGAGGCCAGAGCGTGGTCAATCCGTGGTGCACCATTGGTGGGGTTGCCTCGACCATTTGCCAGCCAAATGAGTATATTGTGCCAGATAATGCCGTGGTAGGGGATGTACTGGTGCTAACCAAGCCACTGGGCACCCAAGTGGCCGTGAATGCCCACCAGTGGATTGACCAG---CCGGAGCGCTGGAACCGCATTAAGCTGGTGGTGTCCGAAGAAGATGTACGCAAGGCCTACCACCGGGCGATGAACTCTATGGCTCGCCTCAACCGCGTAGCCGCTCGCCTCATGCACAAGTACAATGCCCACGGAGCCACCGATATTACTGGATTCGGACTACTAGGCCACGCTCAAACCCTGGCTGCACATCAGAAAAAGGATGTCTCCTTTGTTATCCACAATCTGCCGGTGATCGCCAAGATGGCTGCAGTGGCCAAAGCCTGCGGCAACATGTTCCAGCTGCTGCAGGGCCACTCGGCGGAGACCTCGGGAGGATTACTGATCTGCCTGCCGCGAGAGCAGGCCGCTGCTTATTGCAAGGACATCGAGAAGCAG---------GAGGGCTACCAGGCCTGGATCATCGGCATCGTTGAGAAGGGCAATAAGACCGCACGCATCATCGACAAGCCCCGCGTCATTGAGGTG
>Drosophila_melanogaster.SPS2 chromosome:2L strand:+ positions:10342747-10342920,10342957-10343355,10343412-10343603,10343658-10344038 target:/users/rg/mmariotti/Genomes/Drosophila_melanogaster/genome.fa prediction_program:blast
TTTCAACCCGAAAAACATGGGCTTGAGCCCGACTTTCAGCTTACTAAGTTTACCACCCACACCGGGTGAAGTTGCAAAATCCCCCAAAAAGTACTGGAGAAGTACCTAAGGGGAACAGAAATAGAAAATAAGAAT---------------AATGATGGA---------TACCTTATCGGTGAGAGCCTAATCATATTTTTAGGCTCTGGAATGGACTGTGCAGTTATACCACTCCGGCACAAGGACTATTTGCTTATTCAAACCGTTGACTTCTTCTATCCCATGGTTAATGATCCCGAATTACTGGGTCGTATTGCGCTAGCTAATGTCTTGAGTGATGTCTATGCGGTTGGGGTGACGCAGTTTGATACAGTGGAGATGATCGTCAGCACTTCCACAAGTTTCAGTGAGAAGGAACGCGACGTTGTGATTGGATTGGTGATGAAGGGTTTCCAAAACTCCCTGAAGGCAAATGGCACCCCGCTGATTATTAGGCAATTGAAGATCAATCCGTGGTGCATTATTGGTGGCATAGCCACATCTGTCTGCCGTAGCGAGGAAATAATACTGCCGTCAAACGCGCAGCCCGGCGATGTATTGGTCCTCACGAAACCTTTGGGCGGTCAAATGGCGATGGATGCTCACCTTTGGCTTAACCAG---ACCGAAAAGTACAAGAAACTGCTGTCTGAATGTAGTGATGCTGATATAAAAGAAACCTTTGAAATAGCAGTGAAATCTATGACCTATTTGAACAAAAATGCCGCCCTCTTAATGCACAAATATCAAGCGCACTGTGCCACTGATATCACCGGATTTGGTTTACTGGGTCACGCCAATAATCTAGCACAATTCCAAAAGGAAAAGGTTTTATTCCAAATCAACAAGTTGCCCATCATCAAAAATGTTCTTAAATTCAGCACCTTGGTGGGCCAAAGCACAAAGTTTCGTTCTGGCAGATCGGTGGAAACCTCTGGAGGCCTTTTAATATGCCTTCCTGCTGATGCCGCTGATAAATTTTGCCGCGACTTTGAAGAAGCTACCAACGGAGAG---CAGAAATCCTTTCAAATTGGACATGTTACAGCCGCAAATGAGTCTGCAGTTCTGTGCGAAGATGTAGAGTTTATCGAAGTT
>Oikopleura_dioica.SPS2 chromosome:scaffold_18 strand:- positions:231392-231521,231299-231345,231052-231223,230835-231011,230551-230792,230347-230511,230091-230297 prediction_program:exonerate
TGGAAGCCTGAAGAGCACGGTCTCGAGAAAGAGTTTAGATTGATAAATTTCACAGGCCTGAAAGGATGAGGATGCAAGGTTCCACAGGAGAAACTGCTCAAACTCCTGTCGAACCTTTCCGCACCTGCTCACGAAGTTCCAAAATCGTCAAATCAAAACTGTCCA---CACAAAAACGCGCCGATTAAGTCGGACGAGATCGGCATTGGTCTCGACTGCTGTGTCCAGCCGATTCCACATTCTGATCTTTTTCTCGTTCAAACGACAGATTATTTCTATCCGCTCATCAATGACCCTTACAAAATGGGCTGGATTGCGTGCAATAACGTAATTTCTGATTTGTATGCTATGGGCGTTTCAAGAATAGATAACGTTCTGATGCTCTTGTCTACCTCAACAAAATTCACGGACAAGCAGGAAGATGCTGTGCTGCCTCAAATTATGTCGGGTTTCCGGGATTGCTGCTTCGCGGCTGGAACTCAAGTGCGAGGTGGTCAAACGACTAGAAACCCTTGGGTGCTTCTTGGAGGTTGCGCTACATCTGTCCTCCCAAAAAATGAGTTTGTCCTTCCAAACGGCGCAAAAGCAGGAGATCTTCTTGTACTGACAAAACCGTTGGGAACACAAATCGCTGTAAATTTAAATCAGTGGCTTGATGAC------CAAGACATGGATAAATTGAAGGCAACAATGAATGAAGATGAGATACGAAAAGGGTATGACGCTGCGACTGTTTCAATGATGACTTTGAACAGAGAGGCGTCGAGTCTTATGCGAAAATATAAAGCGCACGCAGCTACAGACGTAACAGGATTTGGAATTCTAGGTCACGCTCAAAATCTTGTCAAATGTCAAGAAGACGAGCTTGATTTTGTTATCGATAAATTACCAATTCTGGAGAAAATTGCAAGCGCGGATGATGGAATGGGAAGAATGTTTCAGCTTGTCAAGGGTTACTCAGCTGAGACTTCCGGTGGGCTTCTCTTAGCTATCGACCCGATTGAAGCTGCTAAATATATAACCGATCTGAAAGCTGCA---------AATGGACACGACATCTGGATCATCGGAAAAGTTACCGCTGGAAGCCGAAAAGCCAAAATCGTTCATGAAGTTCAAATAATTGATGTT
>Botryllus_schlosseri.SPS2 chromosome:botctg040293:1-15320 strand:+ positions:3331-4761 target:/users/rg/mmariotti/Outputs/SPS/_tunicates/Botryllus/Botryllus_schlosseri.sps_contigs.fa prediction_program:genewise
TGGGATCCCGAAGAACACGGGCTAGAAAAGAAGTTCCGCCTGACCGACTACACCGGACTAAAAGGATGAGGTTGTAAAGTCCCTCAAAAAGTTCTGCTCAAACTTCTTGAGGGTCTTACCAACGACGGACAGCCT---------------TCACAA------------CGTGAAGGCTTCCCACAGACGCTACCCACAATTGGCATAGGTCTAGATTCATGTGTAATACCTCTAAGATTTGGGGGTCTTTCTTTACTTCAAACTACTGACTTTTTTTACCCACTTGTCAACGACCCGTACGCTATGGGTAAAATCGCTTGCGCCAACGTGCTTAGCGATCTTTACGCTATGGGCGTTACGGAATGCGATAACATGTTGATGCTACTTGGATTGAGTTCAAAGTTTACGGAAGAAGAACGCGACGTTGTAGTGCCTATGATGATCCAAGGATTCAGAGACCTCGCTGTAGAAGCTGGCACGAATGTAACCGGGGGTCAAACGGTTATTAACCCTTGGTGTCTGATTGGAGGTGTGGCGACGTCTGTATGTCAACAAAACGAATTCATTATGCCTGATCAAGCAGTCGTCGGCGATGTACTTGTGCTGACTAAACCTTTAGGAACGCAACCGGCTGTCAACGCGTTTCAATGGATGAATCAAAAGAATCAACATTGGAATAGAATTAAGCACGTTATTTCGGCGGAAGATACAATCAAAGCGTACAGCGACGCTATCTTACATATGTCGAGACTAAACCGTCACGCGGCGAGACTGATGCACGTATTTCAAGCCCACGCGGCTACCGATGTAACAGGTTTCGGCATATTGGGACACGCTGAGAATTTAGCGAAACAGCAACGTAACGAAGTGACTTTCGCCATTCACAATTTGCCGGTGATATCGAAAATGGCGGCCGTGAGCCGAGCTAGCATCGTCAATTTCGGATTGCTGAAAGGAACTTCCGCCGAGACATCTGGCGGTCTGCTAATCGTACTCTCCCGAGAGCAAGCTACCAAGTACTGCCAGCAAATGATCGCCACC---------GAAGGACACCAGGCGTGGATTATCGGGGTCGTTGAAAAAGGAGACAGGTCTGCCCGAATTATCGGCAGGCCGAGAATTATAGAAGTC
>Botryllus_schlosseri.SPS1 chromosome:botctg002912:1-14145 strand:+ positions:7025-7175,7800-7903,7958-8107,8251-8363,9009-9202,9384-9596,9702-9806,10193-10413 target:/users/rg/mmariotti/Outputs/SPS/_tunicates/Botryllus/Botryllus_schlosseri.sps_contigs.fa prediction_program:exonerate
TTCGATCCGGAGCTACAAGGCCTGTCCAAGAACTTCAGACTCACGAAATGTACAGGTCTTCATGGAGGTGGTTGCAAGGTGCCCAGAGAAGTCCTACAGAAATTACTGGAGGATTTCGGCCAGAGC------------------------CAATACAAGGAAGAA---CATTTCATGGGCGGGATGATCATGCCACGACTAGGCATTGGCATGGACACGTGCGTGATACCATTGCGATTTGGGGGCCTTTCTTTGTTGCAGACGACTGATTTTTTCTATCCCTTAGTCGACGATCCTTATATGATGGGAAAAATTGCCTGCGCCAATGTGTTGAGCGATATGTACGCGATGGGAGTAATCGAGTGTGACAACATGCTGATGTTGCTTGGTGTCAGTTCGAAACTATCTGAAACAGAACGGGATGTTGTAGTTCCTTTGATGATCCGTGGTTTCAAGGACTGTGCCGATGTGGCGGGTACATCGATCACAGGCGGACAGACTGTGCTGAATCCGTGGTGCTTGATCGGCGGTGTCGGCACGTCGGTATGCCAGCCAAACGAATTCATCATGCCGGACAACGCTGTTCCCGGAGACGTCCTTGTCTTAACGAAGCCGCTTGGGACGCAAGTAGCTTGCGTCGCGCATCAATGGCTCGATCAGGCCGCCGACAAATGGAATCGTATCAAGCTCATCATCAACGAGGAAGAATGCGAAAAGTCGTATCATGACGCCATGTTTATCATGTCAAGACTCAACAGGACAGCGGCCCAACTCATGCATCGGTATGGCAGCCACGGCGCTACGGACATCACGGGCTTTGGAATCTTGGGCCACGCTCAGAACTTGGTGAAGCAGCAGAGGAACGAAGTCAACTTCATCATTCACAATCTGCCCTGCATCAATAAGATGGCCGCCGTCGCTAAGGCTTGCGGTGCCATGTTCGGGCTGTTGCAAGGCACTTCGGCCGAAACTTCAGGCGGACTTCTCATTTGCATGCAGAGGGAAGAAGCGGCGAAATATTGCACTGAAATTAAGAAGATT---------GACGGTCACCAAGCTTGGATCATCGGCATTGTTGAGAAAGGCGACAGGACGGCTAGAATTATCGACAAGCCTCGTATCATTGAAGTC
