# Supplementary material for: Evolution of selenophosphate synthetases: emergence and relocation of function through independent duplications and recurrent subfunctionalization
Source: Genome Res. 2015 Sep;25(9):1256–67. doi: 10.1101/gr.190538.115 (PMC4561486; doi:10.1101/gr.190538.115)
Supplement: Supplemental Material [file supp_gr.190538.115_Supplemental_Material_S8.zip › documentSM8/evolutionary.trees.txt]

##### These are the gene trees used for evolutionary analysis, in newick format:

## insects/arthropods:
(Priapulus_caudatus.SPS2,((Parasteatoda_tepidariorum.SPS2,Tetranychus_urticae.SPS2),(Strigamia_maritima.SPS2,((Lepeophtheirus_salmonis.SPS2,(Daphnia_pulex.SPS2,Hyalella_azteca.SPS2)),(Catajapyx_aquilonaris.SPS2,(((Pediculus_humanus.SPS1,(Acyrthosiphon_pisum.SPS1,Rhodnius_prolixus.SPS1)),(((Megachile_rotundata.SPS1,((Apis_mellifera.SPS1,Apis_florea.SPS1),(Bombus_impatiens.SPS1,Bombus_terrestris.SPS1))),(Linepithema_humile.SPS1,(Camponotus_floridanus.SPS1,(Atta_cephalotes.SPS1,Pogonomyrmex_barbatus.SPS1)))),(Tribolium_castaneum.SPS1,((Bombyx_mori.SPS1,Danaus_plexippus.SPS1),((Anopheles_gambiae.SPS1,(Aedes_aegypti.SPS1,Culex_pipiens.SPS1)),((Drosophila_grimshawi.SPS1,(Drosophila_virilis.SPS1,Drosophila_mojavensis.SPS1)),(Drosophila_willistoni.SPS1,(Drosophila_ananassae.SPS1,((Drosophila_erecta.SPS1,Drosophila_yakuba.SPS1),(Drosophila_melanogaster.SPS1,(Drosophila_sechellia.SPS1,Drosophila_simulans.SPS1))))))))))),((Pediculus_humanus.SPS2,Rhodnius_prolixus.SPS2),((Anopheles_gambiae.SPS2,(Aedes_aegypti.SPS2,Culex_pipiens.SPS2)),((Drosophila_grimshawi.SPS2,(Drosophila_virilis.SPS2,Drosophila_mojavensis.SPS2)),(Drosophila_ananassae.SPS2,((Drosophila_erecta.SPS2,Drosophila_yakuba.SPS2),(Drosophila_melanogaster.SPS2,(Drosophila_sechellia.SPS2,Drosophila_simulans.SPS2)))))))))))));

## vertebrates:
((Eptatretus_burgeri.SPS2,(Petromyzon_marinus.SPS2,Lethenteron_camtschaticum.SPS2)),(((((((Equus_caballus.SPS2,Bos_taurus.SPS2),((((Rattus_norvegicus.SPS2,Mus_musculus.SPS2),Cricetulus_griseus.SPS2),Cavia_porcellus.SPS2),(Macaca_mulatta.SPS2,Homo_sapiens.SPS2))),Ornithorhynchus_anatinus.SPS2),(Chrysemys_picta_bellii.SPS2,Anolis_carolinensis.SPS2)),Latimeria_chalumnae.SPS2),((((Takifugu_rubripes.SPS2,Tetraodon_nigroviridis.SPS2),Gasterosteus_aculeatus.SPS2),(Xiphophorus_maculatus.SPS2,Oryzias_latipes.SPS2)),Danio_rerio.SPS2)),((((((Equus_caballus.SPS1,Bos_taurus.SPS1),((((Rattus_norvegicus.SPS1,Mus_musculus.SPS1),Cricetulus_griseus.SPS1),Cavia_porcellus.SPS1),(Macaca_mulatta.SPS1,Homo_sapiens.SPS1))),Ornithorhynchus_anatinus.SPS1),(Chrysemys_picta_bellii.SPS1,Anolis_carolinensis.SPS1)),Latimeria_chalumnae.SPS1),((((Takifugu_rubripes.SPS1,Tetraodon_nigroviridis.SPS1),Gasterosteus_aculeatus.SPS1),(Xiphophorus_maculatus.SPS1,Oryzias_latipes.SPS1)),Danio_rerio.SPS1))));

## summary set:
(((Petromyzon_marinus.SPS2,(Homo_sapiens.SPS1,Homo_sapiens.SPS2)),(Oikopleura_dioica.SPS2,(Botryllus_schlosseri.SPS1,Botryllus_schlosseri.SPS2))),((Capitella_teleta.SPS2,(Helobdella_robusta.SPS1,Helobdella_robusta.SPS2)),(Strigamia_maritima.SPS2,(Drosophila_melanogaster.SPS1,Drosophila_melanogaster.SPS2))));
