# Supplementary material for: Evolution of selenophosphate synthetases: emergence and relocation of function through independent duplications and recurrent subfunctionalization
Source: Genome Res. 2015 Sep;25(9):1256–67. doi: 10.1101/gr.190538.115 (PMC4561486; doi:10.1101/gr.190538.115)
Supplement: Supplemental Material [file supp_gr.190538.115_Supplemental_Material_S8.zip › documentSM8/list.eukaryotes.txt]

Acanthamoeba_castellanii
Aciculosporium_take_MAFF-241224
Acyrthosiphon_pisum
Aedes_aegypti
Agaricus_bisporus_var{ch46}_bisporus_H97
Agaricus_bisporus_var{ch46}_burnettii_JB137-S8
Ailuropoda_melanoleuca
Ajellomyces_capsulatus_G186AR
Ajellomyces_capsulatus_G217B
Ajellomyces_capsulatus_H143
Ajellomyces_capsulatus_H88
Ajellomyces_capsulatus_NAm1
Ajellomyces_dermatitidis_ATCC_18187
Ajellomyces_dermatitidis_ATCC_18188
Ajellomyces_dermatitidis_ATCC_26199
Ajellomyces_dermatitidis_ER-3
Ajellomyces_dermatitidis_SLH14081
Albugo_laibachii_Nc14
Allomyces_macrogynus_ATCC_38327
Alternaria_arborescens_EGS_39-128
Alternaria_brassicicola_ATCC_96836
Amaranthus_tuberculatus
Amphimedon_queenslandica
Anncaliia_algerae_Undeen
Anolis_carolinensis
Anopheles_darlingi
Anopheles_gambiae
Apis_florea
Apis_mellifera
Arabidopsis_lyrata_subsp{ch46}_lyrata
Arthrobotrys_oligospora_ATCC_24927
Arthroderma_benhamiae_CBS_112371
Arthroderma_gypseum_CBS_118893
Arthroderma_otae_CBS_113480
Ascocoryne_sarcoides_NRRL_50072
Ascogregarina_taiwanensis
Ascosphaera_apis_ARSEF_7405
Aspergillus_clavatus_NRRL_1
Aspergillus_flavus_NRRL3357
Aspergillus_fumigatus_A1163
Aspergillus_fumigatus_AF210
Aspergillus_fumigatus_Af10
Aspergillus_kawachii_IFO_4308
Aspergillus_nidulans_FGSC_A4
Aspergillus_niger_ATCC_1015
Aspergillus_oryzae_AS_3{ch46}863
Aspergillus_oryzae_AS_3{ch46}951
Aspergillus_oryzae_RIB326
Aspergillus_sojae_NBRC_4239
Aspergillus_terreus_ATCC_20542
Aspergillus_terreus_NIH2624
Astrammina_rara
Atta_cephalotes
Aureobasidium_pullulans_AY4
Aureococcus_anophagefferens
Auricularia_delicata_TFB-10046_SS5
Babesia_bigemina
Babesia_bovis
Batrachochytrium_dendrobatidis_JAM81
Batrachochytrium_dendrobatidis_JEL423
Beauveria_bassiana_ARSEF_2860
Bipolaris_maydis_C5
Bipolaris_sorokiniana_ND90Pr
Blastocystis_hominis
Blumeria_graminis_f{ch46}_sp{ch46}_hordei_DH14
Bombus_impatiens
Bombus_terrestris
Bombyx_mori
Bos_taurus
Botryotinia_fuckeliana_B05{ch46}10
Botryotinia_fuckeliana_T4
Branchiostoma_floridae
Brugia_malayi
Caenorhabditis_elegans
Cajanus_cajan
Callithrix_jacchus
Camponotus_floridanus
Candida_albicans_SC5314
Candida_orthopsilosis_AY2
Candida_parapsilosis_CDC317
Candida_tenuis_ATCC_10573
Canis_lupus_familiaris
Cannabis_sativa
Capitella_sp{ch46}_1
Capsaspora_owczarzaki
Carica_papaya
Cavia_porcellus
Ceriporiopsis_subvermispora_B
Chaetomium_globosum_CBS_148{ch46}51
Chaetomium_thermophilum_var{ch46}_thermophilum_DSM_1495
Chlamydomonas_reinhardtii
Chlorella_variabilis
Chondrus_crispus
Chrysemys_picta_bellii
Ciona_intestinalis
Ciona_savignyi
Citrullus_lanatus
Cladosporium_sphaerospermum_UM_843
Claviceps_fusiformis_PRL_1980
Claviceps_paspali_RRC_1481
Clavispora_lusitaniae_ATCC_42720
Coccidioides_immitis_H538{ch46}4
Coccidioides_immitis_RMSCC_2394
Coccidioides_immitis_RMSCC_3703
Coccidioides_immitis_RS
Coccidioides_posadasii_C735_delta_SOWgp
Coccidioides_posadasii_CPA_0001
Coccidioides_posadasii_CPA_0020
Coccidioides_posadasii_CPA_0066
Coccidioides_posadasii_RMSCC_1037
Coccidioides_posadasii_RMSCC_1038
Coccidioides_posadasii_RMSCC_2133
Coccidioides_posadasii_RMSCC_3488
Coccidioides_posadasii_RMSCC_3700
Coccidioides_posadasii_str{ch46}_Silveira
Coccomyxa_subellipsoidea_C-169
Colletotrichum_gloeosporioides_Nara_gc5
Colletotrichum_higginsianum_IMI_349063
Coniophora_puteana_RWD-64-598_SS2
Coniosporium_apollinis_CBS_100218
Coprinopsis_cinerea_okayama7{ch35}130
Cordyceps_militaris_CM01
Cricetulus_griseus
Crithidia_fasciculata
Cryptococcus_gattii_R265
Cryptosporidium_hominis
Cryptosporidium_muris
Cryptosporidium_parvum
Cucumis_melo
Cucumis_sativus
Culex_pipiens
Cyanidioschyzon_merolae
Dacryopinax_sp{ch46}_DJM-731_SS1
Daldinia_eschscholzii_UM1020
Danaus_plexippus
Danio_rerio
Daphnia_pulex
Debaryomyces_hansenii_var{ch46}_hansenii_MTCC_234
Dekkera_bruxellensis_AWRI1499
Dichomitus_squalens_LYAD-421_SS1
Dictyostelium_discoideum_AX4
Dictyostelium_fasciculatum
Dictyostelium_purpureum
Drosophila_ananassae
Drosophila_biarmipes
Drosophila_bipectinata
Drosophila_elegans
Drosophila_erecta
Drosophila_eugracilis
Drosophila_ficusphila
Drosophila_grimshawi
Drosophila_kikkawai
Drosophila_melanogaster
Drosophila_mojavensis
Drosophila_persimilis
Drosophila_pseudoobscura
Drosophila_rhopaloa
Drosophila_santomea
Drosophila_sechellia
Drosophila_simulans
Drosophila_takahashii
Drosophila_virilis
Drosophila_willistoni
Drosophila_yakuba
Ectocarpus_siliculosus
Edhazardia_aedis_USNM_41457
Eimeria_tenella
Emiliania_huxleyi
Encephalitozoon_cuniculi_EC1
Encephalitozoon_cuniculi_EC2
Encephalitozoon_cuniculi_EC3
Ensete_ventricosum
Entamoeba_dispar
Entamoeba_histolytica
Entamoeba_invadens
Entamoeba_terrapinae
Enterocytozoon_bieneusi_H348
Epichloe_amarillans_E57
Epichloe_brachyelytri_E4804
Epichloe_elymi_E56
Epichloe_festucae_E2368
Epichloe_festucae_Fl1
Epichloe_glyceriae_E277
Epichloe_typhina_E5819
Epichloe_typhina_E8
Equus_caballus
Erysiphe_pisi
Eucalyptus_camaldulensis
Exophiala_dermatitidis_NIH{ch47}UT8656
Fibroporia_radiculosa_TFFH_294
Fomitiporia_mediterranea_MF3{ch47}22
Fragilariopsis_cylindrus
Fusarium_fujikuroi_B14
Fusarium_oxysporum_FOSC_3-a
Fusarium_oxysporum_Fo47
Fusarium_oxysporum_Fo5176
Fusarium_oxysporum_II5
Fusarium_oxysporum_f{ch46}_sp{ch46}_conglutinans_race_2_54008
Fusarium_oxysporum_f{ch46}_sp{ch46}_cubense_tropical_race_4_54006
Fusarium_oxysporum_f{ch46}_sp{ch46}_lycopersici_MN25
Fusarium_oxysporum_f{ch46}_sp{ch46}_melonis_26406
Fusarium_oxysporum_f{ch46}_sp{ch46}_pisi_HDV247
Fusarium_oxysporum_f{ch46}_sp{ch46}_radicis-lycopersici_26381
Fusarium_oxysporum_f{ch46}_sp{ch46}_raphani_54005
Fusarium_oxysporum_f{ch46}_sp{ch46}_vasinfectum_25433
Fusarium_pseudograminearum_CS3096
Gaeumannomyces_graminis_var{ch46}_tritici_R3-111a-1
Gallus_gallus
Ganoderma_lucidum_BCRC_37180
Ganoderma_lucidum_G{ch46}260125-1
Ganoderma_lucidum_Xiangnong_No{ch46}1
Gasterosteus_aculeatus
Geomyces_destructans_20631-21
Giardia_intestinalis
Glarea_lozoyensis_74030
Glomerella_graminicola_M1{ch46}001
Gorilla_gorilla
Gossypium_raimondii
Gregarina_niphandrodes
Grosmannia_clavigera_kw1407
Hamiltosporidium_tvaerminnensis_OER-3-3
Harpegnathos_saltator
Helobdella_robusta
Heterobasidion_irregulare_TC_32-1
Histoplasma_capsulatum_var{ch46}_capsulatum_Tmu
Homo_sapiens
Homoloaphlyctis_polyrhiza_JEL_142
Hordeum_vulgare_subsp{ch46}_vulgare
Hyaloperonospora_arabidopsidis
Hydra_magnipapillata
Ichthyophthirius_multifiliis_strain_G5
Ictidomys_tridecemlineatus
Ixodes_scapularis
Jatropha_curcas
Kluyveromyces_aestuarii_ATCC_18862
Kluyveromyces_marxianus_var{ch46}_marxianus_KCTC_17555
Kluyveromyces_wickerhamii_UCD_54-210
Komagataella_pastoris_DSMZ_70382
Laccaria_bicolor_S238N-H82
Lachancea_waltii_NCYC_2644
Lactuca_sativa
Latimeria_chalumnae
Leersia_perrieri
Leishmania_braziliensis
Leishmania_donovani_BPK282A1
Leishmania_infantum
Leishmania_major
Leishmania_mexicana
Leishmania_tarentolae
Lepisosteus_oculatus
Linepithema_humile
Linum_usitatissimum
Lodderomyces_elongisporus_NRRL_YB-4239
Lotus_japonicus
Loxodonta_africana
Macaca_mulatta
Macrophomina_phaseolina_MS6
Magnaporthe_oryzae_P131
Magnaporthe_oryzae_Y34
Magnaporthe_poae_ATCC_64411
Malassezia_globosa_CBS_7966
Malassezia_restricta_CBS_7877
Marssonina_brunnea_f{ch46}_sp{ch46}_{ch39}multigermtubi{ch39}_MB{ch95}m1
Megachile_rotundata
Melampsora_larici-populina_98AG31
Meleagris_gallopavo
Melopsittacus_undulatus
Metarhizium_acridum_CQMa_102
Metarhizium_anisopliae_ARSEF_23
Metschnikowia_fructicola_277
Meyerozyma_guilliermondii_ATCC_6260
Microbotryum_violaceum_p1A1_Lamole
Mixia_osmundae_IAM_14324
Moniliophthora_perniciosa_FA553
Monodelphis_domestica
Monosiga_brevicollis
Mortierella_alpina_ATCC_32222
Mus_musculus
Mycosphaerella_populicola_P02{ch46}02b
Mycosphaerella_populorum_SO2202
Naegleria_gruberi
Naumovozyma_castellii_NRRL_Y-12630
Nectria_haematococca_mpVI_77-13-4
Nematocida_parisii_ERTm1
Nematocida_parisii_ERTm3
Nematocida_sp{ch46}_1_ERTm2
Nematostella_vectensis
Neosartorya_fischeri_NRRL_181
Neospora_caninum
Neotyphodium_gansuense_E7080
Neotyphodium_gansuense_var{ch46}_inebrians_E818
Neurospora_crassa_OR74A
Neurospora_tetrasperma_FGSC_2508
Neurospora_tetrasperma_FGSC_2509
Nomascus_leucogenys
Nosema_ceranae_BRL01
Ogataea_parapolymorpha_DL-1
Oikopleura_dioica
Omphalotus_olearius_VT_653{ch46}13
Ophiognomonia_clavigignenti-juglandacearum
Oreochromis_niloticus
Ornithorhynchus_anatinus
Oryctolagus_cuniculus
Oryza_barthii
Oryza_glaberrima
Oryza_glumipatula
Oryza_granulata
Oryza_meridionalis
Oryzias_latipes
Ostreococcus_lucimarinus_CCE9901
Ostreococcus_tauri
Pachysolen_tannophilus_NRRL_Y-2460
Pan_troglodytes
Paracoccidioides_brasiliensis_Pb03
Paracoccidioides_brasiliensis_Pb18
Paracoccidioides_sp{ch46}_{ch39}lutzii{ch39}_Pb01
Paramecium_tetraurelia
Passalora_fulva_CBS_131901
Pediculus_humanus
Pelodiscus_sinensis
Penicillium_digitatum_PHI26
Penicillium_digitatum_Pd1
Penstemon_cyananthus
Penstemon_davidsonii
Penstemon_dissectus
Penstemon_fruticosus
Periglandula_ipomoeae_IasaF13
Perkinsus_marinus
Petromyzon_marinus
Phaeodactylum_tricornutum
Phaeosphaeria_nodorum_SN15
Phanerochaete_carnosa_HHB-10118-sp
Phanerochaete_chrysosporium_RP-78
Phoenix_dactylifera
Physarum_polycephalum
Physcomitrella_patens_subsp{ch46}_patens
Phytophthora_capsici
Phytophthora_infestans
Phytophthora_ramorum
Phytophthora_sojae
Pichia_kudriavzevii_M12
Piriformospora_indica_DSM_11827
Plasmodium_berghei
Plasmodium_chabaudi
Plasmodium_falciparum
Plasmodium_gallinaceum
Plasmodium_knowlesi
Plasmodium_vivax
Plasmodium_yoelii
Pleosporales_sp{ch46}_UM_1110
Pleurobrachia_pileus
Pneumocystis_jirovecii_SE8
Pogonomyrmex_barbatus
Polysphondylium_pallidum
Pongo_abelii
Pongo_pygmaeus
Postia_placenta_Mad-698-R
Procavia_capensis
Prunus_persica
Pseudozyma_antarctica
Pteropus_vampyrus
Puccinia_graminis_f{ch46}_sp{ch46}_tritici_CRL_75-36-700-3
Puccinia_striiformis_f{ch46}_sp{ch46}_tritici_PST-130
Puccinia_triticina_1-1_BBBD_Race_1
Punctularia_strigosozonata_HHB-11173_SS5
Pyrenophora_teres_f{ch46}_teres_0-1
Pyrenophora_tritici-repentis_Pt-1C-BFP
Pyrus_x_bretschneideri
Pythium_ultimum
Rattus_norvegicus
Rhizoctonia_solani_AG-1_IA
Rhizopus_delemar_RA_99-880
Rhizopus_microsporus_var{ch46}_chinensis_CCTCC_M201021
Rhodnius_prolixus
Rhodosporidium_toruloides_MTCC_457
Rhodosporidium_toruloides_NP11
Rhodotorula_glutinis_ATCC_204091
Ricinus_communis
Saccharomyces_bayanus_623-6C
Saccharomyces_bayanus_MCYC_623
Saccharomyces_cerevisiae_AWRI1631
Saccharomyces_cerevisiae_CBS_7960
Saccharomyces_cerevisiae_CLIB215
Saccharomyces_cerevisiae_CLIB324
Saccharomyces_cerevisiae_CLIB382
Saccharomyces_cerevisiae_EC9-8
Saccharomyces_cerevisiae_FL100
Saccharomyces_cerevisiae_FostersO
Saccharomyces_cerevisiae_JAY291
Saccharomyces_cerevisiae_Kyokai_no{ch46}_7
Saccharomyces_cerevisiae_Lalvin_QA23
Saccharomyces_cerevisiae_M22
Saccharomyces_cerevisiae_PW5
Saccharomyces_cerevisiae_RM11-1a
Saccharomyces_cerevisiae_T7
Saccharomyces_cerevisiae_T73
Saccharomyces_cerevisiae_UC5
Saccharomyces_cerevisiae_Y10
Saccharomyces_cerevisiae_YJM269
Saccharomyces_cerevisiae_YJM789
Saccharomyces_cerevisiae_YPS163
Saccharomyces_cerevisiae_x_Saccharomyces_kudriavzevii_VIN7
Saccharomyces_kudriavzevii_IFO_1802
Saccharomyces_mikatae_IFO_1815
Saccharomyces_paradoxus_NRRL_Y-17217
Saccharomyces_pastorianus_CCY48_-_91
Saccharomyces_pastorianus_Weihenstephan_34{ch47}70
Saccoglossus_kowalevskii
Saitoella_complicata_NRRL_Y-17804
Salpingoeca_sp{ch46}_ATCC_50818
Saprolegnia_parasitica
Sarcophilus_harrisii
Schistosoma_japonicum
Schistosoma_mansoni
Schizophyllum_commune_H4-8
Schizosaccharomyces_cryophilus_OY26
Schizosaccharomyces_japonicus_yFS275
Schizosaccharomyces_octosporus_yFS286
Sclerotinia_homoeocarpa_LT30
Sclerotinia_sclerotiorum_1980_UF-70
Selaginella_moellendorffii
Serpula_lacrymans_var{ch46}_lacrymans_S7{ch46}3
Serpula_lacrymans_var{ch46}_lacrymans_S7{ch46}9
Setaria_italica
Solanum_lycopersicum
Solanum_pimpinellifolium
Solanum_tuberosum
Sordaria_macrospora
Sorghum_bicolor
Spathaspora_passalidarum_NRRL_Y-27907
Spizellomyces_punctatus_DAOM_BR117
Stereum_hirsutum_FP-91666_SS1
Strigamia_maritima
Strongylocentrotus_purpuratus
Taeniopygia_guttata
Takifugu_rubripes
Talaromyces_marneffei_ATCC_18224
Talaromyces_marneffei_PM1
Talaromyces_stipitatus_ATCC_10500
Taphrina_deformans_PYCC_5710
Tetrahymena_thermophila
Tetranychus_urticae
Tetraodon_nigroviridis
Thalassiosira_pseudonana
Thecamonas_trahens
Theileria_annulata
Theileria_parva
Theobroma_cacao
Thermomyces_lanuginosus_SSBP
Toxoplasma_gondii_GT1
Trachipleistophora_hominis
Trametes_versicolor_FP-101664_SS1
Tremella_mesenterica_DSM_1558
Tribolium_castaneum
Trichoderma_atroviride_IMI_206040
Trichoderma_hamatum_GD12
Trichoderma_pseudokoningii_SMF2
Trichoderma_reesei_QM6a
Trichoderma_virens_Gv29-8
Trichomonas_vaginalis
Trichophyton_equinum_CBS_127{ch46}97
Trichophyton_rubrum_CBS_118892
Trichophyton_tonsurans_CBS_112818
Trichophyton_verrucosum_HKI_0517
Trichoplax_adhaerens
Trichosporon_asahii_var{ch46}_asahii_CBS_2479
Trichosporon_asahii_var{ch46}_asahii_CBS_8904
Triticum_aestivum
Trypanosoma_brucei
Trypanosoma_congolense
Trypanosoma_cruzi
Tuber_melanosporum_Mel28
Tursiops_truncatus
Uncinocarpus_reesii_1704
Ustilago_hordei_Uh4857-4
Ustilago_maydis_521
Vanderwaltozyma_polyspora_DSM_70294
Vavraia_culicis_{ch39}floridensis{ch39}
Verticillium_albo-atrum_VaMs{ch46}102
Verticillium_dahliae_VdLs{ch46}17
Vigna_radiata
Vittaforma_corneae_ATCC_50505
Volvox_carteri_f{ch46}_nagariensis
Wallemia_sebi_CBS_633{ch46}66
Wickerhamomyces_anomalus_NRRL_Y-366
Wickerhamomyces_ciferrii_NRRL_Y-1031
Xenopus_{ch40}Silurana{ch41}_tropicalis
Xiphophorus_maculatus
Zea_mays
Zymoseptoria_ardabiliae_STIR04{ch95}1{ch46}1{ch46}1
Zymoseptoria_ardabiliae_STIR04{ch95}1{ch46}1{ch46}2
Zymoseptoria_ardabiliae_STIR04{ch95}3{ch46}13{ch46}1
Zymoseptoria_ardabiliae_STIR04{ch95}3{ch46}3{ch46}2
Zymoseptoria_passerinii_SP63
Zymoseptoria_pseudotritici_STIR04{ch95}2{ch46}2{ch46}1
Zymoseptoria_pseudotritici_STIR04{ch95}3{ch46}11{ch46}1
Zymoseptoria_pseudotritici_STIR04{ch95}4{ch46}3{ch46}1
Zymoseptoria_pseudotritici_STIR04{ch95}5{ch46}3
Zymoseptoria_pseudotritici_STIR04{ch95}5{ch46}9{ch46}1
Zymoseptoria_tritici_STIR04_A48b
Zymoseptoria_tritici_STIR04{ch95}A26b
fungal_sp{ch46}_EF0021
