# Supplementary material for: Evolution of selenophosphate synthetases: emergence and relocation of function through independent duplications and recurrent subfunctionalization
Source: Genome Res. 2015 Sep;25(9):1256–67. doi: 10.1101/gr.190538.115 (PMC4561486; doi:10.1101/gr.190538.115)
Supplement: Supplemental Material [file supp_gr.190538.115_Supplemental_Material_S8.zip › documentSM8/list.prokaryotes_full.txt]

Acaryochloris_marina_MBIC11017
Acaryochloris_sp{ch46}_CCMEE_5410
Acetivibrio_cellulolyticus_CD2
Acetobacteraceae_bacterium_AT-5844
Acetobacter_aceti_NBRC_14818
Acetobacterium_woodii_DSM_1030
Acetobacter_pasteurianus_3P3
Acetobacter_pasteurianus_IFO_3283-01
Acetobacter_pasteurianus_IFO_3283-01-42C
Acetobacter_pasteurianus_IFO_3283-03
Acetobacter_pasteurianus_IFO_3283-07
Acetobacter_pasteurianus_IFO_3283-12
Acetobacter_pasteurianus_IFO_3283-22
Acetobacter_pasteurianus_IFO_3283-26
Acetobacter_pasteurianus_IFO_3283-32
Acetobacter_pasteurianus_NBRC_101655
Acetobacter_pasteurianus_subsp{ch46}_pasteurianus_LMG_1262_{ch61}_NBRC_106471
Acetobacter_pomorum_DM001
Acetobacter_tropicalis_NBRC_101654
Acetohalobium_arabaticum_DSM_5501
Acetonema_longum_DSM_6540
Acholeplasma_laidlawii_PG-8A
Achromobacter_arsenitoxydans_SY8
Achromobacter_piechaudii_ATCC_43553
Achromobacter_piechaudii_HLE
Achromobacter_xylosoxidans_A8
Achromobacter_xylosoxidans_AXX-A
Achromobacter_xylosoxidans_C54
Acidaminococcus_fermentans_DSM_20731
Acidaminococcus_intestini_RyC-MR95
Acidaminococcus_sp{ch46}_D21
Acidimicrobium_ferrooxidans_DSM_10331
Acidiphilium_cryptum_JF-5
Acidiphilium_multivorum
Acidiphilium_sp{ch46}_PM
Acidithiobacillus_caldus_ATCC_51756
Acidithiobacillus_caldus_SM-1
Acidithiobacillus_ferrivorans_SS3
Acidithiobacillus_ferrooxidans_ATCC_23270
Acidithiobacillus_ferrooxidans_ATCC_53993
Acidithiobacillus_sp{ch46}_GGI-221
Acidithiobacillus_thiooxidans_ATCC_19377
Acidobacterium_capsulatum_ATCC_51196
Acidothermus_cellulolyticus_11B
Acidovorax_avenae_subsp{ch46}_avenae_ATCC_19860
Acidovorax_avenae_subsp{ch46}_avenae_RS-1
Acidovorax_citrulli_AAC00-1
Acidovorax_citrulli_ZJU1106
Acidovorax_delafieldii_2AN
Acidovorax_ebreus_TPSY
Acidovorax_radicis_N35
Acidovorax_radicis_N35v
Acidovorax_sp{ch46}_CF316
Acidovorax_sp{ch46}_JS42
Acidovorax_sp{ch46}_KKS102
Acidovorax_sp{ch46}_NO-1
Acinetobacter_baumannii_1656-2
Acinetobacter_baumannii_3909
Acinetobacter_baumannii_3990
Acinetobacter_baumannii_4190
Acinetobacter_baumannii_53264
Acinetobacter_baumannii_6013113
Acinetobacter_baumannii_6013150
Acinetobacter_baumannii_6014059
Acinetobacter_baumannii_A118
Acinetobacter_baumannii_AA-014
Acinetobacter_baumannii_AB0057
Acinetobacter_baumannii_AB056
Acinetobacter_baumannii_AB058
Acinetobacter_baumannii_AB059
Acinetobacter_baumannii_Ab11111
Acinetobacter_baumannii_AB210
Acinetobacter_baumannii_AB307-0294
Acinetobacter_baumannii_Ab33333
Acinetobacter_baumannii_Ab44444
Acinetobacter_baumannii_AB4857
Acinetobacter_baumannii_AB4A3
Acinetobacter_baumannii_AB5075
Acinetobacter_baumannii_AB5256
Acinetobacter_baumannii_AB5711
Acinetobacter_baumannii_AB900
Acinetobacter_baumannii_AB{ch95}1536-8
Acinetobacter_baumannii_AB{ch95}1582-8
Acinetobacter_baumannii_AB{ch95}1583-8
Acinetobacter_baumannii_AB{ch95}1594-8
Acinetobacter_baumannii_AB{ch95}1595-8
Acinetobacter_baumannii_AB{ch95}1649-8
Acinetobacter_baumannii_AB{ch95}1650-8
Acinetobacter_baumannii_AB{ch95}1766{ch95}8
Acinetobacter_baumannii_AB{ch95}2007-09-110-01-7
Acinetobacter_baumannii_AB{ch95}2007-16-25-01-7
Acinetobacter_baumannii_AB{ch95}2007-16-27-01
Acinetobacter_baumannii_AB{ch95}2008-15-34-7
Acinetobacter_baumannii_AB{ch95}2008-15-45
Acinetobacter_baumannii_AB{ch95}2008-15-52
Acinetobacter_baumannii_AB{ch95}2008-15-69
Acinetobacter_baumannii_AB{ch95}2008-15-70
Acinetobacter_baumannii_AB{ch95}2008-15-71
Acinetobacter_baumannii_AB{ch95}2008-23-01-01-7
Acinetobacter_baumannii_AB{ch95}2008-23-07-01-7
Acinetobacter_baumannii_AB{ch95}2009-04-01-7
Acinetobacter_baumannii_AB{ch95}2009-04-02-7
Acinetobacter_baumannii_AB{ch95}515-8
Acinetobacter_baumannii_AB{ch95}908-12
Acinetobacter_baumannii_AB{ch95}908-13
Acinetobacter_baumannii_AB{ch95}908-14-7
Acinetobacter_baumannii_AB{ch95}909-01-7
Acinetobacter_baumannii_AB{ch95}909-02-7
Acinetobacter_baumannii_AB{ch95}909-05
Acinetobacter_baumannii_AB{ch95}909-14-7
Acinetobacter_baumannii_AB{ch95}TG19617
Acinetobacter_baumannii_AB{ch95}TG2018
Acinetobacter_baumannii_AB{ch95}TG2022
Acinetobacter_baumannii_AB{ch95}TG2023
Acinetobacter_baumannii_AB{ch95}TG2026
Acinetobacter_baumannii_AB{ch95}TG2028
Acinetobacter_baumannii_AB{ch95}TG2030
Acinetobacter_baumannii_AB{ch95}TG2031
Acinetobacter_baumannii_AB{ch95}TG2032
Acinetobacter_baumannii_AB{ch95}TG2631
Acinetobacter_baumannii_AB{ch95}TG27323
Acinetobacter_baumannii_AB{ch95}TG27327
Acinetobacter_baumannii_AB{ch95}TG27331
Acinetobacter_baumannii_AB{ch95}TG27335
Acinetobacter_baumannii_AB{ch95}TG27339
Acinetobacter_baumannii_AB{ch95}TG27343
Acinetobacter_baumannii_AB{ch95}TG5064
Acinetobacter_baumannii_ABIsac{ch95}ColiR
Acinetobacter_baumannii_ABIsac{ch95}ColiS
Acinetobacter_baumannii_ABNIH1
Acinetobacter_baumannii_ABNIH2
Acinetobacter_baumannii_ABNIH3
Acinetobacter_baumannii_ABNIH4
Acinetobacter_baumannii_AC12
Acinetobacter_baumannii_AC30
Acinetobacter_baumannii_ACICU
Acinetobacter_baumannii_ATCC_17978
Acinetobacter_baumannii_ATCC_19606_{ch61}_CIP_70{ch46}34
Acinetobacter_baumannii_AYE
Acinetobacter_baumannii_BZICU-2
Acinetobacter_baumannii_Canada_BC1
Acinetobacter_baumannii_Canada_BC-5
Acinetobacter_baumannii_D1279779
Acinetobacter_baumannii_IS-116
Acinetobacter_baumannii_IS-123
Acinetobacter_baumannii_IS-143
Acinetobacter_baumannii_IS-235
Acinetobacter_baumannii_IS-251
Acinetobacter_baumannii_IS-58
Acinetobacter_baumannii_MDR-TJ
Acinetobacter_baumannii_MDR-ZJ06
Acinetobacter_baumannii_Naval-13
Acinetobacter_baumannii_Naval-17
Acinetobacter_baumannii_Naval-18
Acinetobacter_baumannii_Naval-2
Acinetobacter_baumannii_Naval-21
Acinetobacter_baumannii_Naval-57
Acinetobacter_baumannii_Naval-72
Acinetobacter_baumannii_Naval-78
Acinetobacter_baumannii_Naval-81
Acinetobacter_baumannii_Naval-82
Acinetobacter_baumannii_Naval-83
Acinetobacter_baumannii_OIFC0162
Acinetobacter_baumannii_OIFC021
Acinetobacter_baumannii_OIFC032
Acinetobacter_baumannii_OIFC035
Acinetobacter_baumannii_OIFC047
Acinetobacter_baumannii_OIFC065
Acinetobacter_baumannii_OIFC074
Acinetobacter_baumannii_OIFC087
Acinetobacter_baumannii_OIFC098
Acinetobacter_baumannii_OIFC099
Acinetobacter_baumannii_OIFC109
Acinetobacter_baumannii_OIFC110
Acinetobacter_baumannii_OIFC111
Acinetobacter_baumannii_OIFC137
Acinetobacter_baumannii_OIFC143
Acinetobacter_baumannii_OIFC180
Acinetobacter_baumannii_OIFC189
Acinetobacter_baumannii_OIFC338
Acinetobacter_baumannii_SDF
Acinetobacter_baumannii_TCDC-AB0715
Acinetobacter_baumannii_TG19582
Acinetobacter_baumannii_TYTH-1
Acinetobacter_baumannii_UMB001
Acinetobacter_baumannii_UMB002
Acinetobacter_baumannii_UMB003
Acinetobacter_baumannii_W6976
Acinetobacter_baumannii_W7282
Acinetobacter_baumannii_WC-136
Acinetobacter_baumannii_WC-141
Acinetobacter_baumannii_WC-323
Acinetobacter_baumannii_WC-348
Acinetobacter_baumannii_WC-487
Acinetobacter_baumannii_WC-692
Acinetobacter_baumannii_WC-A-694
Acinetobacter_baumannii_WC-A-92
Acinetobacter_baumannii_WM99c
Acinetobacter_baumannii_ZWS1122
Acinetobacter_baumannii_ZWS1219
Acinetobacter_baylyi_TG19579
Acinetobacter_bereziniae_LMG_1003
Acinetobacter_calcoaceticus_DSM_30006_{ch61}_CIP_81{ch46}8
Acinetobacter_calcoaceticus_PHEA-2
Acinetobacter_calcoaceticus_RUH2202
Acinetobacter_calcoaceticus_TG19585
Acinetobacter_calcoaceticus_TG19588
Acinetobacter_calcoaceticus_TG19593
Acinetobacter_genomosp{ch46}_13TU_str{ch46}_NCTC_8102
Acinetobacter_genomosp{ch46}_3_str{ch46}_DSM_21653
Acinetobacter_genomosp{ch46}_3_str{ch46}_DSM_9306
Acinetobacter_haemolyticus_ATCC_19194
Acinetobacter_haemolyticus_TG19599
Acinetobacter_haemolyticus_TG19602
Acinetobacter_haemolyticus_TG21157
Acinetobacter_johnsonii_SH046
Acinetobacter_johnsonii_TG19605
Acinetobacter_johnsonii_TG19625
Acinetobacter_junii_SH205
Acinetobacter_junii_TG19608
Acinetobacter_lwoffii_NCTC_5866_{ch61}_CIP_64{ch46}10
Acinetobacter_lwoffii_SH145
Acinetobacter_lwoffii_TG19636
Acinetobacter_lwoffii_WJ10621
Acinetobacter_nosocomialis_Ab22222
Acinetobacter_nosocomialis_TG19596
Acinetobacter_nosocomialis_TG21145
Acinetobacter_oleivorans_DR1
Acinetobacter_parvus_DSM_16617_{ch61}_CIP_108168
Acinetobacter_pittii_D499
Acinetobacter_pittii_TG6411
Acinetobacter_radioresistens_DSM_6976_{ch61}_NBRC_102413_{ch61}_CIP_103788
Acinetobacter_radioresistens_SH164
Acinetobacter_radioresistens_SK82
Acinetobacter_radioresistens_TG02010
Acinetobacter_radioresistens_WC-A-157
Acinetobacter_schindleri_TG19614
Acinetobacter_sp{ch46}_528
Acinetobacter_sp{ch46}_ADP1
Acinetobacter_sp{ch46}_ATCC_27244
Acinetobacter_sp{ch46}_GG2
Acinetobacter_sp{ch46}_HA
Acinetobacter_sp{ch46}_NBRC_100985
Acinetobacter_sp{ch46}_NCTC_10304
Acinetobacter_sp{ch46}_NCTC_7422
Acinetobacter_sp{ch46}_P8-3-8
Acinetobacter_sp{ch46}_RUH2624
Acinetobacter_sp{ch46}_SH024
Acinetobacter_sp{ch46}_TG19627
Acinetobacter_sp{ch46}_TG2027
Acinetobacter_sp{ch46}_TG27347
Acinetobacter_sp{ch46}_WC-743
Acinetobacter_ursingii_DSM_16037_{ch61}_CIP_107286
Acinetobacter_venetianus_RAG-1_{ch61}_CIP_110063
Acinetobacter_venetianus_VE-C3
Actinoalloteichus_spitiensis_RMV-1378
Actinobacillus_minor_202
Actinobacillus_minor_NM305
Actinobacillus_pleuropneumoniae_S8
Actinobacillus_pleuropneumoniae_serovar_10_str{ch46}_D13039
Actinobacillus_pleuropneumoniae_serovar_11_str{ch46}_56153
Actinobacillus_pleuropneumoniae_serovar_12_str{ch46}_1096
Actinobacillus_pleuropneumoniae_serovar_13_str{ch46}_N273
Actinobacillus_pleuropneumoniae_serovar_1_str{ch46}_4074
Actinobacillus_pleuropneumoniae_serovar_2_str{ch46}_4226
Actinobacillus_pleuropneumoniae_serovar_2_str{ch46}_S1536
Actinobacillus_pleuropneumoniae_serovar_3_str{ch46}_JL03
Actinobacillus_pleuropneumoniae_serovar_4_str{ch46}_M62
Actinobacillus_pleuropneumoniae_serovar_5b_str{ch46}_L20
Actinobacillus_pleuropneumoniae_serovar_6_str{ch46}_Femo
Actinobacillus_pleuropneumoniae_serovar_7_str{ch46}_AP76
Actinobacillus_pleuropneumoniae_serovar_9_str{ch46}_CVJ13261
Actinobacillus_succinogenes_130Z
Actinobacillus_suis_H91-0380
Actinobacillus_ureae_ATCC_25976
actinobacterium_SCGC_AAA027-L06
Actinobaculum_massiliae_ACS-171-V-Col2
Actinomyces_coleocanis_DSM_15436
Actinomyces_georgiae_F0490
Actinomyces_graevenitzii_C83
Actinomyces_massiliensis_4401292
Actinomyces_massiliensis_F0489
Actinomyces_naeslundii_str{ch46}_Howell_279
Actinomyces_neuii_BVS029A5
Actinomyces_odontolyticus_ATCC_17982
Actinomyces_odontolyticus_F0309
Actinomyces_oris_K20
Actinomyces_sp{ch46}_ICM39
Actinomyces_sp{ch46}_ICM47
Actinomyces_sp{ch46}_oral_taxon_170_str{ch46}_F0386
Actinomyces_sp{ch46}_oral_taxon_171_str{ch46}_F0337
Actinomyces_sp{ch46}_oral_taxon_175_str{ch46}_F0384
Actinomyces_sp{ch46}_oral_taxon_178_str{ch46}_F0338
Actinomyces_sp{ch46}_oral_taxon_180_str{ch46}_F0310
Actinomyces_sp{ch46}_oral_taxon_181_str{ch46}_F0379
Actinomyces_sp{ch46}_oral_taxon_448_str{ch46}_F0400
Actinomyces_sp{ch46}_oral_taxon_848_str{ch46}_F0332
Actinomyces_sp{ch46}_oral_taxon_849_str{ch46}_F0330
Actinomyces_sp{ch46}_ph3
Actinomyces_timonensis_DSM_23838
Actinomyces_turicensis_ACS-279-V-Col4
Actinomyces_urogenitalis_DSM_15434
Actinomyces_viscosus_C505
Actinoplanes_missouriensis_431
Actinoplanes_sp{ch46}_SE50{ch47}110
Actinosynnema_mirum_DSM_43827
Advenella_kashmirensis_WT001
Aequorivita_sublithincola_DSM_14238
Aerococcus_urinae_ACS-120-V-Col10a
Aerococcus_viridans_ATCC_11563
Aerococcus_viridans_LL1
Aeromicrobium_marinum_DSM_15272
Aeromicrobium_sp{ch46}_JC14
Aeromonas_aquariorum_AAK1
Aeromonas_caviae_Ae398
Aeromonas_hydrophila_SNUFPC-A8
Aeromonas_hydrophila_SSU
Aeromonas_hydrophila_subsp{ch46}_hydrophila_ATCC_7966
Aeromonas_media_WS
Aeromonas_salmonicida_subsp{ch46}_achromogenes_AS03
Aeromonas_salmonicida_subsp{ch46}_salmonicida_01-B526
Aeromonas_salmonicida_subsp{ch46}_salmonicida_A449
Aeromonas_sp{ch46}_159
Aeromonas_veronii_AER39
Aeromonas_veronii_AER397
Aeromonas_veronii_AMC34
Aeromonas_veronii_AMC35
Aeromonas_veronii_B565
Aeropyrum_pernix_K1
Afipia_birgiae_34632
Afipia_broomeae_ATCC_49717
Afipia_clevelandensis_ATCC_49720
Afipia_felis_ATCC_53690
Afipia_sp{ch46}_1NLS2
Aggregatibacter_actinomycetemcomitans_ANH9381
Aggregatibacter_actinomycetemcomitans_D11S-1
Aggregatibacter_actinomycetemcomitans_D17P-2
Aggregatibacter_actinomycetemcomitans_D17P-3
Aggregatibacter_actinomycetemcomitans_D7S-1
Aggregatibacter_actinomycetemcomitans_RhAA1
Aggregatibacter_actinomycetemcomitans_serotype_a_str{ch46}_A160
Aggregatibacter_actinomycetemcomitans_serotype_a_str{ch46}_H5P1
Aggregatibacter_actinomycetemcomitans_serotype_b_str{ch46}_I23C
Aggregatibacter_actinomycetemcomitans_serotype_b_str{ch46}_S23A
Aggregatibacter_actinomycetemcomitans_serotype_b_str{ch46}_SCC1398
Aggregatibacter_actinomycetemcomitans_serotype_b_str{ch46}_SCC4092
Aggregatibacter_actinomycetemcomitans_serotype_c_str{ch46}_AAS4A
Aggregatibacter_actinomycetemcomitans_serotype_c_str{ch46}_SCC2302
Aggregatibacter_actinomycetemcomitans_serotype_d_str{ch46}_I63B
Aggregatibacter_actinomycetemcomitans_serotype_e_str{ch46}_SC1083
Aggregatibacter_actinomycetemcomitans_serotype_e_str{ch46}_SCC393
Aggregatibacter_actinomycetemcomitans_serotype_f_str{ch46}_D18P1
Aggregatibacter_actinomycetemcomitans_Y4
Aggregatibacter_aphrophilus_ATCC_33389
Aggregatibacter_aphrophilus_F0387
Aggregatibacter_aphrophilus_NJ8700
Aggregatibacter_segnis_ATCC_33393
Agrobacterium_albertimagni_AOL15
Agrobacterium_fabrum_str{ch46}_C58
Agrobacterium_radiobacter_K84
Agrobacterium_sp{ch46}_ATCC_31749
Agrobacterium_sp{ch46}_H13-3
Agrobacterium_tumefaciens_CCNWGS0286
Agrobacterium_tumefaciens_F2
Agrobacterium_vitis_S4
Ahrensia_sp{ch46}_R2A130
Akkermansia_muciniphila_ATCC_BAA-835
Alcaligenes_faecalis_subsp{ch46}_faecalis_NCIB_8687
Alcaligenes_sp{ch46}_HPC1271
Alcanivorax_borkumensis_SK2
Alcanivorax_dieselolei_B5
Alcanivorax_hongdengensis_A-11-3
Alcanivorax_pacificus_W11-5
Alcanivorax_sp{ch46}_DG881
Algoriphagus_sp{ch46}_PR1
Alicycliphilus_denitrificans_BC
Alicycliphilus_denitrificans_K601
Alicycliphilus_sp{ch46}_CRZ1
Alicyclobacillus_acidocaldarius_LAA1
Alicyclobacillus_acidocaldarius_subsp{ch46}_acidocaldarius_DSM_446
Alicyclobacillus_acidocaldarius_subsp{ch46}_acidocaldarius_Tc-4-1
Alicyclobacillus_hesperidum_URH17-3-68
Aliivibrio_fischeri_ZF-211
Aliivibrio_logei_5S-186
Aliivibrio_salmonicida_LFI1238
Alishewanella_aestuarii_B11
Alishewanella_agri_BL06
Alishewanella_jeotgali_KCTC_22429
Alistipes_finegoldii_DSM_17242
Alistipes_indistinctus_YIT_12060
Alistipes_putredinis_DSM_17216
Alistipes_senegalensis_JC50
Alistipes_sp{ch46}_AP11
Alistipes_sp{ch46}_HGB5
Alistipes_sp{ch46}_JC136
Alkalibacillus_haloalkaliphilus_C5
Alkalilimnicola_ehrlichii_MLHE-1
Alkaliphilus_metalliredigens_QYMF
Alkaliphilus_oremlandii_OhILAs
Allochromatium_vinosum_DSM_180
Alloiococcus_otitis_ATCC_51267
Alloprevotella_rava_F0323
alpha_proteobacterium_BAL199
alpha_proteobacterium_HIMB114
alpha_proteobacterium_HIMB5
alpha_proteobacterium_HIMB59
Alteromonadales_bacterium_TW-7
Alteromonas_macleodii_AltDE1
Alteromonas_macleodii_ATCC_27126
Alteromonas_macleodii_str{ch46}_{ch39}Balearic_Sea_AD45{ch39}
Alteromonas_macleodii_str{ch46}_{ch39}Black_Sea_11{ch39}
Alteromonas_macleodii_str{ch46}_{ch39}Deep_ecotype{ch39}
Alteromonas_macleodii_str{ch46}_{ch39}English_Channel_673{ch39}
Alteromonas_sp{ch46}_S89
Alteromonas_sp{ch46}_SN2
Aminobacterium_colombiense_DSM_12261
Aminomonas_paucivorans_DSM_12260
Ammonifex_degensii_KC4
Amphibacillus_jilinensis_Y1
Amphibacillus_xylanus_NBRC_15112
Amycolatopsis_azurea_DSM_43854
Amycolatopsis_mediterranei_S699
Amycolatopsis_mediterranei_U32
Amycolatopsis_sp{ch46}_ATCC_39116
Amycolicicoccus_subflavus_DQS3-9A1
Anabaena_cylindrica_PCC_7122
Anabaena_sp{ch46}_90
Anabaena_sp{ch46}_PCC_7108
Anabaena_variabilis_ATCC_29413
Anaerobaculum_hydrogeniformans_ATCC_BAA-1850
Anaerobaculum_mobile_DSM_13181
Anaerococcus_hydrogenalis_ACS-025-V-Sch4
Anaerococcus_hydrogenalis_DSM_7454
Anaerococcus_lactolyticus_ATCC_51172
Anaerococcus_obesiensis_ph10
Anaerococcus_prevotii_ACS-065-V-Col13
Anaerococcus_prevotii_DSM_20548
Anaerococcus_senegalensis_JC48
Anaerococcus_sp{ch46}_9402080
Anaerococcus_sp{ch46}_9403502
Anaerococcus_sp{ch46}_PH9
Anaerococcus_tetradius_ATCC_35098
Anaerococcus_vaginalis_ATCC_51170
Anaerofustis_stercorihominis_DSM_17244
Anaeroglobus_geminatus_F0357
Anaerolinea_thermophila_UNI-1
Anaeromyxobacter_dehalogenans_2CP-1
Anaeromyxobacter_dehalogenans_2CP-C
Anaeromyxobacter_sp{ch46}_Fw109-5
Anaeromyxobacter_sp{ch46}_K
Anaerophaga_sp{ch46}_HS1
Anaerophaga_thermohalophila_DSM_12881
Anaerophaga_thermohalophila_str{ch46}_Valhall
Anaerostipes_caccae_DSM_14662
Anaerostipes_hadrus_DSM_3319
Anaerostipes_sp{ch46}_3{ch95}2{ch95}56FAA
Anaerotruncus_colihominis_DSM_17241
Anaplasma_centrale_str{ch46}_Israel
Anaplasma_marginale_str{ch46}_Florida
Anaplasma_marginale_str{ch46}_Florida_Relapse
Anaplasma_marginale_str{ch46}_Mississippi
Anaplasma_marginale_str{ch46}_Okeechobee
Anaplasma_marginale_str{ch46}_Oklahoma
Anaplasma_marginale_str{ch46}_Puerto_Rico
Anaplasma_marginale_str{ch46}_South_Idaho
Anaplasma_marginale_str{ch46}_St{ch46}_Maries
Anaplasma_marginale_str{ch46}_Virginia
Anaplasma_marginale_str{ch46}_Washington_Okanogan
Anaplasma_phagocytophilum_HZ
Anoxybacillus_flavithermus_TNO-09{ch46}006
Anoxybacillus_flavithermus_WK1
Anoxybacillus_kamchatkensis_G10
Aquifex_aeolicus_VF5
Aquimarina_agarilytica_ZC1
Arcanobacterium_haemolyticum_DSM_20595
Archaeoglobus_fulgidus_DSM_4304
Arcobacter_butzleri_7h1h
Arcobacter_butzleri_ED-1
Arcobacter_butzleri_JV22
Arcobacter_butzleri_RM4018
Arcobacter_nitrofigilis_DSM_7299
Arcobacter_sp{ch46}_L
Aromatoleum_aromaticum_EbN1
Arthrobacter_arilaitensis_Re117
Arthrobacter_aurescens_TC1
Arthrobacter_chlorophenolicus_A6
Arthrobacter_crystallopoietes_BAB-32
Arthrobacter_globiformis_NBRC_12137
Arthrobacter_phenanthrenivorans_Sphe3
Arthrobacter_sp{ch46}_FB24
Arthrobacter_sp{ch46}_M2012083
Arthrobacter_sp{ch46}_Rue61a
Arthrobacter_sp{ch46}_SJCon
Arthrobacter_sp{ch46}_TB_23
Arthrospira_maxima_CS-328
Arthrospira_platensis_C1
Arthrospira_platensis_str{ch46}_Paraca
Arthrospira_sp{ch46}_PCC_8005
Aster_yellows_witches{ch39}-broom_phytoplasma_AYWB
Asticcacaulis_biprosthecum_C19
Asticcacaulis_excentricus_CB_48
Atopobium_parvulum_DSM_20469
Atopobium_rimae_ATCC_49626
Atopobium_sp{ch46}_ICM58
Atopobium_vaginae_DSM_15829
Atopobium_vaginae_PB189-T1-4
Aurantimonas_manganoxydans_SI85-9A1
Austwickia_chelonae_NBRC_105200
Avibacterium_paragallinarum_72
Azoarcus_sp{ch46}_BH72
Azorhizobium_caulinodans_ORS_571
Azospirillum_amazonense_Y2
Azospirillum_brasilense_Sp245
Azospirillum_lipoferum_4B
Azospirillum_sp{ch46}_B506
Azospirillum_sp{ch46}_B510
Azotobacter_vinelandii_DJ
Bacillus_alcalophilus_ATCC_27647
Bacillus_amyloliquefaciens_DSM_7
Bacillus_amyloliquefaciens_FZB42
Bacillus_amyloliquefaciens_IT-45
Bacillus_amyloliquefaciens_LL3
Bacillus_amyloliquefaciens_subsp{ch46}_amyloliquefaciens_DC-12
Bacillus_amyloliquefaciens_subsp{ch46}_plantarum_AS43{ch46}3
Bacillus_amyloliquefaciens_subsp{ch46}_plantarum_M27
Bacillus_amyloliquefaciens_subsp{ch46}_plantarum_YAU_B9601-Y2
Bacillus_amyloliquefaciens_TA208
Bacillus_amyloliquefaciens_XH7
Bacillus_amyloliquefaciens_Y2
Bacillus_anthracis_str{ch46}_3154
Bacillus_anthracis_str{ch46}_3166
Bacillus_anthracis_str{ch46}_A0174
Bacillus_anthracis_str{ch46}_A0193
Bacillus_anthracis_str{ch46}_A0248
Bacillus_anthracis_str{ch46}_A0389
Bacillus_anthracis_str{ch46}_A0442
Bacillus_anthracis_str{ch46}_A0465
Bacillus_anthracis_str{ch46}_A0488
Bacillus_anthracis_str{ch46}_A1055
Bacillus_anthracis_str{ch46}_A2012
Bacillus_anthracis_str{ch46}_Ames
Bacillus_anthracis_str{ch46}_Australia_94
Bacillus_anthracis_str{ch46}_BF1
Bacillus_anthracis_str{ch46}_Carbosap
Bacillus_anthracis_str{ch46}_CDC_684
Bacillus_anthracis_str{ch46}_{ch39}Ames_Ancestor{ch39}
Bacillus_anthracis_str{ch46}_CNEVA-9066
Bacillus_anthracis_str{ch46}_H9401
Bacillus_anthracis_str{ch46}_Heroin_Ba4599
Bacillus_anthracis_str{ch46}_Kruger_B
Bacillus_anthracis_str{ch46}_Sterne
Bacillus_anthracis_str{ch46}_Tsiankovskii-I
Bacillus_anthracis_str{ch46}_UR-1
Bacillus_anthracis_str{ch46}_Vollum
Bacillus_anthracis_str{ch46}_Western_North_America_USA6153
Bacillus_atrophaeus_1013-1
Bacillus_atrophaeus_1013-2
Bacillus_atrophaeus_1942
Bacillus_atrophaeus_ATCC_49822-1
Bacillus_atrophaeus_ATCC_49822-2
Bacillus_atrophaeus_ATCC_9372-1
Bacillus_atrophaeus_ATCC_9372-2
Bacillus_atrophaeus_BACI051-E
Bacillus_atrophaeus_BACI051-N
Bacillus_atrophaeus_C89
Bacillus_atrophaeus_Detrick-1
Bacillus_atrophaeus_Detrick-2
Bacillus_atrophaeus_Detrick-3
Bacillus_atrophaeus_str{ch46}_Dugway
Bacillus_azotoformans_LMG_9581
Bacillus_bataviensis_LMG_21833
Bacillus_cellulosilyticus_DSM_2522
Bacillus_cereus_03BB102
Bacillus_cereus_03BB108
Bacillus_cereus_172560W
Bacillus_cereus_95{ch47}8201
Bacillus_cereus_AH1134
Bacillus_cereus_AH1271
Bacillus_cereus_AH1272
Bacillus_cereus_AH1273
Bacillus_cereus_AH187
Bacillus_cereus_AH603
Bacillus_cereus_AH621
Bacillus_cereus_AH676
Bacillus_cereus_AH820
Bacillus_cereus_AND1407
Bacillus_cereus_ATCC_10876
Bacillus_cereus_ATCC_10987
Bacillus_cereus_ATCC_14579
Bacillus_cereus_ATCC_4342
Bacillus_cereus_B4264
Bacillus_cereus_BAG1O-2
Bacillus_cereus_BAG1X1-2
Bacillus_cereus_BAG1X1-3
Bacillus_cereus_BAG2X1-1
Bacillus_cereus_BAG2X1-2
Bacillus_cereus_BAG2X1-3
Bacillus_cereus_BAG3O-2
Bacillus_cereus_BAG3X2-1
Bacillus_cereus_BAG3X2-2
Bacillus_cereus_BAG4O-1
Bacillus_cereus_BAG4X12-1
Bacillus_cereus_BAG4X2-1
Bacillus_cereus_BAG5O-1
Bacillus_cereus_BAG5X1-1
Bacillus_cereus_BAG5X2-1
Bacillus_cereus_BAG6O-1
Bacillus_cereus_BAG6O-2
Bacillus_cereus_BAG6X1-1
Bacillus_cereus_BAG6X1-2
Bacillus_cereus_BDRD-Cer4
Bacillus_cereus_BDRD-ST196
Bacillus_cereus_BDRD-ST24
Bacillus_cereus_BDRD-ST26
Bacillus_cereus_BGSC_6E1
Bacillus_cereus_biovar_anthracis_str{ch46}_CI
Bacillus_cereus_BtB2-4
Bacillus_cereus_CER057
Bacillus_cereus_CER074
Bacillus_cereus_E33L
Bacillus_cereus_F
Bacillus_cereus_F65185
Bacillus_cereus_F837{ch47}76
Bacillus_cereus_FRI-35
Bacillus_cereus_G9241
Bacillus_cereus_G9842
Bacillus_cereus_H3081{ch46}97
Bacillus_cereus_HD73
Bacillus_cereus_H-hrb01
Bacillus_cereus_HuA2-1
Bacillus_cereus_HuA2-4
Bacillus_cereus_HuA4-10
Bacillus_cereus_HuB1-1
Bacillus_cereus_HuB2-9
Bacillus_cereus_HuB4-10
Bacillus_cereus_HuB5-5
Bacillus_cereus_IS075
Bacillus_cereus_ISP3191
Bacillus_cereus_LCT-BC244
Bacillus_cereus_m1293
Bacillus_cereus_m1550
Bacillus_cereus_MC67
Bacillus_cereus_MM3
Bacillus_cereus_MSX-A1
Bacillus_cereus_MSX-A12
Bacillus_cereus_MSX-D12
Bacillus_cereus_NC7401
Bacillus_cereus_NVH0597-99
Bacillus_cereus_Q1
Bacillus_cereus_R309803
Bacillus_cereus_Rock1-15
Bacillus_cereus_Rock1-3
Bacillus_cereus_Rock3-28
Bacillus_cereus_Rock3-29
Bacillus_cereus_Rock3-42
Bacillus_cereus_Rock3-44
Bacillus_cereus_Rock4-18
Bacillus_cereus_Rock4-2
Bacillus_cereus_SJ1
Bacillus_cereus_VD014
Bacillus_cereus_VD022
Bacillus_cereus_VD045
Bacillus_cereus_VD048
Bacillus_cereus_VD078
Bacillus_cereus_VD102
Bacillus_cereus_VD107
Bacillus_cereus_VD115
Bacillus_cereus_VD142
Bacillus_cereus_VD148
Bacillus_cereus_VD154
Bacillus_cereus_VD156
Bacillus_cereus_VD166
Bacillus_cereus_VD169
Bacillus_cereus_VD200
Bacillus_cereus_VDM022
Bacillus_cereus_VDM034
Bacillus_cereus_VDM062
Bacillus_cereus_W
Bacillus_clausii_KSM-K16
Bacillus_coagulans_2-6
Bacillus_coagulans_36D1
Bacillus_coagulans_DSM_1_{ch61}_ATCC_7050
Bacillus_coagulans_H-1
Bacillus_coagulans_XZL4
Bacillus_coahuilensis_m4-4
Bacillus_cytotoxicus_NVH_391-98
Bacillus_endophyticus_2102
Bacillus_halodurans_C-125
Bacillus_isronensis_B3W22
Bacillus_licheniformis_10-1-A
Bacillus_licheniformis_5-2-D
Bacillus_licheniformis_CGMCC_3963
Bacillus_licheniformis_DSM_13_{ch61}_ATCC_14580
Bacillus_licheniformis_WX-02
Bacillus_macauensis_ZFHKF-1
Bacillus_megaterium_DSM_319
Bacillus_megaterium_NCT-2
Bacillus_megaterium_QM_B1551
Bacillus_megaterium_WSH-002
Bacillus_methanolicus_MGA3
Bacillus_methanolicus_PB1
Bacillus_mojavensis_RO-H-1
Bacillus_mycoides_DSM_2048
Bacillus_mycoides_Rock1-4
Bacillus_mycoides_Rock3-17
Bacillus_oceanisediminis_2691
Bacillus_pseudofirmus_OF4
Bacillus_pseudomycoides_DSM_12442
Bacillus_psychrosaccharolyticus_ATCC_23296
Bacillus_pumilus_ATCC_7061
Bacillus_pumilus_BA06
Bacillus_pumilus_S-1
Bacillus_pumilus_SAFR-032
Bacillus_selenitireducens_MLS10
Bacillus_siamensis_KCTC_13613
Bacillus_smithii_7{ch95}3{ch95}47FAA
Bacillus_sp{ch46}_10403023
Bacillus_sp{ch46}_1NLA3E
Bacillus_sp{ch46}_2{ch95}A{ch95}57{ch95}CT2
Bacillus_sp{ch46}_5B6
Bacillus_sp{ch46}_7{ch95}6{ch95}55CFAA{ch95}CT2
Bacillus_sp{ch46}_916
Bacillus_sp{ch46}_AP8
Bacillus_sp{ch46}_B14905
Bacillus_sp{ch46}_BT1B{ch95}CT2
Bacillus_sp{ch46}_FJAT-13831
Bacillus_sp{ch46}_HYC-10
Bacillus_sp{ch46}_JC63
Bacillus_sp{ch46}_JS
Bacillus_sp{ch46}_L1{ch40}2012{ch41}
Bacillus_sp{ch46}_M_2-6
Bacillus_sp{ch46}_m3-13
Bacillus_sp{ch46}_NRRL_B-14911
Bacillus_sp{ch46}_SG-1
Bacillus_sp{ch46}_WBUNB001
Bacillus_sp{ch46}_WBUNB004
Bacillus_sp{ch46}_WBUNB009
Bacillus_sp{ch46}_ZYK
Bacillus_subtilis_BSn5
Bacillus_subtilis_gtP20b
Bacillus_subtilis_QB928
Bacillus_subtilis_S1-4
Bacillus_subtilis_subsp{ch46}_inaquosorum_KCTC_13429
Bacillus_subtilis_subsp{ch46}_natto_BEST195
Bacillus_subtilis_subsp{ch46}_spizizenii_ATCC_6633
Bacillus_subtilis_subsp{ch46}_spizizenii_DV1-B-1
Bacillus_subtilis_subsp{ch46}_spizizenii_str{ch46}_W23
Bacillus_subtilis_subsp{ch46}_spizizenii_TU-B-10
Bacillus_subtilis_subsp{ch46}_subtilis_str{ch46}_168
Bacillus_subtilis_subsp{ch46}_subtilis_str{ch46}_AUSI98
Bacillus_subtilis_subsp{ch46}_subtilis_str{ch46}_BSP1
Bacillus_subtilis_subsp{ch46}_subtilis_str{ch46}_JH642
Bacillus_subtilis_subsp{ch46}_subtilis_str{ch46}_NCIB_3610
Bacillus_subtilis_subsp{ch46}_subtilis_str{ch46}_RO-NN-1
Bacillus_subtilis_subsp{ch46}_subtilis_str{ch46}_SC-8
Bacillus_subtilis_subsp{ch46}_subtilis_str{ch46}_SMY
Bacillus_subtilis_XF-1
Bacillus_thuringiensis_BMB171
Bacillus_thuringiensis_Bt407
Bacillus_thuringiensis_HD-771
Bacillus_thuringiensis_HD-789
Bacillus_thuringiensis_IBL_200
Bacillus_thuringiensis_IBL_4222
Bacillus_thuringiensis_MC28
Bacillus_thuringiensis_serovar_andalousiensis_BGSC_4AW1
Bacillus_thuringiensis_serovar_berliner_ATCC_10792
Bacillus_thuringiensis_serovar_chinensis_CT-43
Bacillus_thuringiensis_serovar_finitimus_YBT-020
Bacillus_thuringiensis_serovar_huazhongensis_BGSC_4BD1
Bacillus_thuringiensis_serovar_israelensis_ATCC_35646
Bacillus_thuringiensis_serovar_konkukian_str{ch46}_97-27
Bacillus_thuringiensis_serovar_kurstaki_str{ch46}_HD73
Bacillus_thuringiensis_serovar_kurstaki_str{ch46}_T03a001
Bacillus_thuringiensis_serovar_monterrey_BGSC_4AJ1
Bacillus_thuringiensis_serovar_pakistani_str{ch46}_T13001
Bacillus_thuringiensis_serovar_pondicheriensis_BGSC_4BA1
Bacillus_thuringiensis_serovar_pulsiensis_BGSC_4CC1
Bacillus_thuringiensis_serovar_sotto_str{ch46}_T04001
Bacillus_thuringiensis_serovar_thuringiensis_str{ch46}_T01001
Bacillus_thuringiensis_serovar_tochigiensis_BGSC_4Y1
Bacillus_thuringiensis_str{ch46}_Al_Hakam
Bacillus_vallismortis_DV1-F-3
Bacillus_weihenstephanensis_KBAB4
Bacteriovorax_marinus_SJ
Bacteroidales_bacterium_ph8
Bacteroides_caccae_ATCC_43185
Bacteroides_caccae_CL03T12C61
Bacteroides_cellulosilyticus_CL02T12C19
Bacteroides_cellulosilyticus_DSM_14838
Bacteroides_clarus_YIT_12056
Bacteroides_coprocola_DSM_17136
Bacteroides_coprophilus_DSM_18228
Bacteroides_coprosuis_DSM_18011
Bacteroides_dorei_5{ch95}1{ch95}36{ch47}D4
Bacteroides_dorei_CL02T00C15
Bacteroides_dorei_CL02T12C06
Bacteroides_dorei_CL03T12C01
Bacteroides_dorei_DSM_17855
Bacteroides_eggerthii_1{ch95}2{ch95}48FAA
Bacteroides_eggerthii_DSM_20697
Bacteroides_faecis_MAJ27
Bacteroides_finegoldii_CL09T03C10
Bacteroides_finegoldii_DSM_17565
Bacteroides_fluxus_YIT_12057
Bacteroides_fragilis_3{ch95}1{ch95}12
Bacteroides_fragilis_638R
Bacteroides_fragilis_CL03T00C08
Bacteroides_fragilis_CL03T12C07
Bacteroides_fragilis_CL05T00C42
Bacteroides_fragilis_CL05T12C13
Bacteroides_fragilis_CL07T00C01
Bacteroides_fragilis_CL07T12C05
Bacteroides_fragilis_HMW_610
Bacteroides_fragilis_HMW_615
Bacteroides_fragilis_HMW_616
Bacteroides_fragilis_NCTC_9343
Bacteroides_fragilis_YCH46
Bacteroides_helcogenes_P_36-108
Bacteroides_intestinalis_DSM_17393
Bacteroides_nordii_CL02T12C05
Bacteroides_oleiciplenus_YIT_12058
Bacteroides_ovatus_3{ch95}8{ch95}47FAA
Bacteroides_ovatus_ATCC_8483
Bacteroides_ovatus_CL02T12C04
Bacteroides_ovatus_CL03T12C18
Bacteroides_ovatus_SD_CC_2a
Bacteroides_ovatus_SD_CMC_3f
Bacteroides_plebeius_DSM_17135
Bacteroides_salanitronis_DSM_18170
Bacteroides_salyersiae_CL02T12C01
Bacteroides_sp{ch46}_1{ch95}1{ch95}14
Bacteroides_sp{ch46}_1{ch95}1{ch95}30
Bacteroides_sp{ch46}_1{ch95}1{ch95}6
Bacteroides_sp{ch46}_20{ch95}3
Bacteroides_sp{ch46}_2{ch95}1{ch95}16
Bacteroides_sp{ch46}_2{ch95}1{ch95}22
Bacteroides_sp{ch46}_2{ch95}1{ch95}33B
Bacteroides_sp{ch46}_2{ch95}1{ch95}56FAA
Bacteroides_sp{ch46}_2{ch95}1{ch95}7
Bacteroides_sp{ch46}_2{ch95}2{ch95}4
Bacteroides_sp{ch46}_3{ch95}1{ch95}19
Bacteroides_sp{ch46}_3{ch95}1{ch95}23
Bacteroides_sp{ch46}_3{ch95}1{ch95}33FAA
Bacteroides_sp{ch46}_3{ch95}1{ch95}40A
Bacteroides_sp{ch46}_3{ch95}2{ch95}5
Bacteroides_sp{ch46}_4{ch95}1{ch95}36
Bacteroides_sp{ch46}_4{ch95}3{ch95}47FAA
Bacteroides_sp{ch46}_9{ch95}1{ch95}42FAA
Bacteroides_sp{ch46}_D1
Bacteroides_sp{ch46}_D2
Bacteroides_sp{ch46}_D20
Bacteroides_sp{ch46}_D22
Bacteroides_stercoris_ATCC_43183
Bacteroides_thetaiotaomicron_VPI-5482
Bacteroides_uniformis_ATCC_8492
Bacteroides_uniformis_CL03T00C23
Bacteroides_uniformis_CL03T12C37
Bacteroides_vulgatus_ATCC_8482
Bacteroides_vulgatus_CL09T03C04
Bacteroides_vulgatus_PC510
Bacteroides_xylanisolvens_CL03T12C04
Bacteroides_xylanisolvens_SD_CC_1b
Bacteroidetes_oral_taxon_274_str{ch46}_F0058
Barnesiella_intestinihominis_YIT_11860
Bartonella_alsatica_IBS_382
Bartonella_bacilliformis_INS
Bartonella_bacilliformis_KC583
Bartonella_birtlesii_H12
Bartonella_birtlesii_IBS_325
Bartonella_birtlesii_LL-WM9
Bartonella_clarridgeiae_73
Bartonella_doshiae_NCTC_12862
Bartonella_elizabethae_F9251
Bartonella_elizabethae_Re6043vi
Bartonella_grahamii_as4aup
Bartonella_henselae_str{ch46}_Houston-1
Bartonella_melophagi_K-2C
Bartonella_queenslandensis_AUST{ch47}NH15
Bartonella_quintana_RM-11
Bartonella_quintana_str{ch46}_Toulouse
Bartonella_rattaustraliani_AUST{ch47}NH4
Bartonella_rattimassiliensis_15908
Bartonella_sp{ch46}_DB5-6
Bartonella_sp{ch46}_OS02
Bartonella_sp{ch46}_R4{ch40}2010{ch41}
Bartonella_tamiae_Th239
Bartonella_tamiae_Th307
Bartonella_taylorii_8TBB
Bartonella_tribocorum_CIP_105476
Bartonella_vinsonii_subsp{ch46}_arupensis_OK-94-513
Bartonella_vinsonii_subsp{ch46}_arupensis_Pm136co
Bartonella_washoensis_085-0475
Bartonella_washoensis_Sb944nv
Baumannia_cicadellinicola_str{ch46}_Hc_{ch40}Homalodisca_coagulata{ch41}
Bdellovibrio_bacteriovorus_HD100
Bdellovibrio_bacteriovorus_str{ch46}_Tiberius
Beggiatoa_alba_B18LD
Beggiatoa_sp{ch46}_PS
Beggiatoa_sp{ch46}_SS
Beijerinckia_indica_subsp{ch46}_indica_ATCC_9039
Belliella_baltica_DSM_15883
Bergeyella_zoohelcum_ATCC_43767
Bergeyella_zoohelcum_CCUG_30536
Bermanella_marisrubri
beta_proteobacterium_KB13
Beutenbergia_cavernae_DSM_12333
Bifidobacterium_adolescentis_ATCC_15703
Bifidobacterium_adolescentis_L2-32
Bifidobacterium_angulatum_DSM_20098_{ch61}_JCM_7096
Bifidobacterium_animalis_subsp{ch46}_animalis_ATCC_25527
Bifidobacterium_animalis_subsp{ch46}_lactis
Bifidobacterium_animalis_subsp{ch46}_lactis_AD011
Bifidobacterium_animalis_subsp{ch46}_lactis_B420
Bifidobacterium_animalis_subsp{ch46}_lactis_BB-12
Bifidobacterium_animalis_subsp{ch46}_lactis_Bi-07
Bifidobacterium_animalis_subsp{ch46}_lactis_Bl-04
Bifidobacterium_animalis_subsp{ch46}_lactis_BLC1
Bifidobacterium_animalis_subsp{ch46}_lactis_BS_01
Bifidobacterium_animalis_subsp{ch46}_lactis_DSM_10140
Bifidobacterium_animalis_subsp{ch46}_lactis_HN019
Bifidobacterium_animalis_subsp{ch46}_lactis_V9
Bifidobacterium_asteroides_PRL2011
Bifidobacterium_bifidum_BGN4
Bifidobacterium_bifidum_IPLA_20015
Bifidobacterium_bifidum_LMG_13195
Bifidobacterium_bifidum_NCIMB_41171
Bifidobacterium_bifidum_PRL2010
Bifidobacterium_bifidum_S17
Bifidobacterium_breve_ACS-071-V-Sch8b
Bifidobacterium_breve_CECT_7263
Bifidobacterium_breve_DPC_6330
Bifidobacterium_breve_DSM_20213_{ch61}_JCM_1192
Bifidobacterium_catenulatum_DSM_16992_{ch61}_JCM_1194
Bifidobacterium_dentium_ATCC_27678
Bifidobacterium_dentium_ATCC_27679
Bifidobacterium_dentium_Bd1
Bifidobacterium_dentium_JCVIHMP022
Bifidobacterium_gallicum_DSM_20093
Bifidobacterium_longum_DJO10A
Bifidobacterium_longum_NCC2705
Bifidobacterium_longum_subsp{ch46}_infantis_157F
Bifidobacterium_longum_subsp{ch46}_infantis_ATCC_15697_{ch61}_JCM_1222
Bifidobacterium_longum_subsp{ch46}_infantis_CCUG_52486
Bifidobacterium_longum_subsp{ch46}_longum_1-6B
Bifidobacterium_longum_subsp{ch46}_longum_2-2B
Bifidobacterium_longum_subsp{ch46}_longum_35B
Bifidobacterium_longum_subsp{ch46}_longum_44B
Bifidobacterium_longum_subsp{ch46}_longum_ATCC_55813
Bifidobacterium_longum_subsp{ch46}_longum_BBMN68
Bifidobacterium_longum_subsp{ch46}_longum_JCM_1217
Bifidobacterium_longum_subsp{ch46}_longum_JDM301
Bifidobacterium_longum_subsp{ch46}_longum_KACC_91563
Bifidobacterium_pseudocatenulatum_DSM_20438_{ch61}_JCM_1200
Bifidobacterium_sp{ch46}_12{ch95}1{ch95}47BFAA
Bilophila_sp{ch46}_4{ch95}1{ch95}30
Bilophila_wadsworthia_3{ch95}1{ch95}6
Bizionia_argentinensis_JUB59
Blastococcus_saxobsidens_DD2
Blastomonas_sp{ch46}_AAP53
Blastopirellula_marina_DSM_3645
Blattabacterium_sp{ch46}_{ch40}Blaberus_giganteus{ch41}
Blattabacterium_sp{ch46}_{ch40}Blatta_orientalis{ch41}_str{ch46}_Tarazona
Blattabacterium_sp{ch46}_{ch40}Blattella_germanica{ch41}_str{ch46}_Bge
Blattabacterium_sp{ch46}_{ch40}Cryptocercus_punctulatus{ch41}_str{ch46}_Cpu
Blattabacterium_sp{ch46}_{ch40}Mastotermes_darwiniensis{ch41}_str{ch46}_MADAR
Blattabacterium_sp{ch46}_{ch40}Periplaneta_americana{ch41}_str{ch46}_BPLAN
Blautia_hansenii_DSM_20583
Blautia_hydrogenotrophica_DSM_10507
Bordetella_avium_197N
Bordetella_bronchiseptica_1289
Bordetella_bronchiseptica_253
Bordetella_bronchiseptica_Bbr77
Bordetella_bronchiseptica_D445
Bordetella_bronchiseptica_MO149
Bordetella_bronchiseptica_RB50
Bordetella_holmesii_44057
Bordetella_parapertussis_12822
Bordetella_parapertussis_18323
Bordetella_parapertussis_Bpp5
Bordetella_pertussis_B0558
Bordetella_pertussis_B1193
Bordetella_pertussis_B1831
Bordetella_pertussis_B1834
Bordetella_pertussis_B1917
Bordetella_pertussis_B1920
Bordetella_pertussis_CS
Bordetella_pertussis_Tohama_I
Bordetella_petrii_DSM_12804
Borrelia_afzelii_ACA-1
Borrelia_afzelii_HLJ01
Borrelia_afzelii_PKo
Borrelia_bissettii_DN127
Borrelia_burgdorferi_118a
Borrelia_burgdorferi_156a
Borrelia_burgdorferi_29805
Borrelia_burgdorferi_64b
Borrelia_burgdorferi_72a
Borrelia_burgdorferi_80a
Borrelia_burgdorferi_94a
Borrelia_burgdorferi_B31
Borrelia_burgdorferi_Bol26
Borrelia_burgdorferi_CA-11{ch46}2A
Borrelia_burgdorferi_JD1
Borrelia_burgdorferi_N40
Borrelia_burgdorferi_WI91-23
Borrelia_burgdorferi_ZS7
Borrelia_crocidurae_str{ch46}_Achema
Borrelia_duttonii_Ly
Borrelia_garinii_BgVir
Borrelia_garinii_Far04
Borrelia_garinii_NMJW1
Borrelia_garinii_PBi
Borrelia_garinii_PBr
Borrelia_hermsii_DAH
Borrelia_recurrentis_A1
Borrelia_sp{ch46}_SV1
Borrelia_spielmanii_A14S
Borrelia_turicatae_91E135
Borrelia_valaisiana_VS116
Brachybacterium_faecium_DSM_4810
Brachybacterium_muris_UCD-AY4
Brachybacterium_paraconglomeratum_LC44
Brachybacterium_squillarum_M-6-3
Brachyspira_hampsonii_30446
Brachyspira_hampsonii_30599
Brachyspira_hyodysenteriae_WA1
Brachyspira_intermedia_PWS{ch47}A
Brachyspira_murdochii_DSM_12563
Brachyspira_pilosicoli_95{ch47}1000
Brachyspira_pilosicoli_B2904
Brachyspira_pilosicoli_P43{ch47}6{ch47}78
Brachyspira_pilosicoli_WesB
Bradyrhizobiaceae_bacterium_SG-6C
Bradyrhizobium_elkanii_587
Bradyrhizobium_japonicum_USDA_110
Bradyrhizobium_japonicum_USDA_6
Bradyrhizobium_sp{ch46}_BTAi1
Bradyrhizobium_sp{ch46}_CCGE-LA001
Bradyrhizobium_sp{ch46}_ORS_278
Bradyrhizobium_sp{ch46}_ORS_285
Bradyrhizobium_sp{ch46}_ORS_375
Bradyrhizobium_sp{ch46}_S23321
Bradyrhizobium_sp{ch46}_STM_3809
Bradyrhizobium_sp{ch46}_STM_3843
Bradyrhizobium_sp{ch46}_WSM1253
Bradyrhizobium_sp{ch46}_WSM471
Bradyrhizobium_sp{ch46}_YR681
Brenneria_sp{ch46}_EniD312
Brevibacillus_agri_BAB-2500
Brevibacillus_brevis_NBRC_100599
Brevibacillus_brevis_X23
Brevibacillus_laterosporus_GI-9
Brevibacillus_laterosporus_LMG_15441
Brevibacillus_sp{ch46}_BC25
Brevibacillus_sp{ch46}_CF112
Brevibacillus_sp{ch46}_phR
Brevibacterium_casei_S18
Brevibacterium_linens_BL2
Brevibacterium_massiliense_5401308
Brevibacterium_mcbrellneri_ATCC_49030
Brevibacterium_sp{ch46}_JC43
Brevundimonas_diminuta_470-4
Brevundimonas_diminuta_ATCC_11568
Brevundimonas_sp{ch46}_BAL3
Brevundimonas_subvibrioides_ATCC_15264
Brucella_abortus_104M
Brucella_abortus_A13334
Brucella_abortus_bv{ch46}_1_str{ch46}_134
Brucella_abortus_bv{ch46}_1_str{ch46}_9-941
Brucella_abortus_bv{ch46}_1_str{ch46}_BCB013
Brucella_abortus_bv{ch46}_1_str{ch46}_BCB027
Brucella_abortus_bv{ch46}_1_str{ch46}_NI010
Brucella_abortus_bv{ch46}_1_str{ch46}_NI016
Brucella_abortus_bv{ch46}_1_str{ch46}_NI021
Brucella_abortus_bv{ch46}_1_str{ch46}_NI259
Brucella_abortus_bv{ch46}_1_str{ch46}_NI435a
Brucella_abortus_bv{ch46}_1_str{ch46}_NI474
Brucella_abortus_bv{ch46}_1_str{ch46}_NI486
Brucella_abortus_bv{ch46}_1_str{ch46}_NI488
Brucella_abortus_bv{ch46}_2_str{ch46}_86{ch47}8{ch47}59
Brucella_abortus_bv{ch46}_2_str{ch46}_BCB034
Brucella_abortus_bv{ch46}_3_str{ch46}_Tulya
Brucella_abortus_bv{ch46}_4_str{ch46}_292
Brucella_abortus_bv{ch46}_5_str{ch46}_B3196
Brucella_abortus_bv{ch46}_6_str{ch46}_870
Brucella_abortus_bv{ch46}_9_str{ch46}_C68
Brucella_abortus_NCTC_8038
Brucella_abortus_S19
Brucella_abortus_str{ch46}_2308_A
Brucella_canis_118
Brucella_canis_ATCC_23365
Brucella_canis_BCB018
Brucella_canis_HSK_A52141
Brucella_ceti_B1{ch47}94
Brucella_ceti_M13{ch47}05{ch47}1
Brucella_ceti_M490{ch47}95{ch47}1
Brucella_ceti_M644{ch47}93{ch47}1
Brucella_ceti_str{ch46}_Cudo
Brucella_inopinata_BO1
Brucella_melitensis_043
Brucella_melitensis_16M13W
Brucella_melitensis_16M1W
Brucella_melitensis_ATCC_23457
Brucella_melitensis_biovar_Abortus_2308
Brucella_melitensis_bv{ch46}_1_str{ch46}_133
Brucella_melitensis_bv{ch46}_1_str{ch46}_16M
Brucella_melitensis_bv{ch46}_1_str{ch46}_BCB028
Brucella_melitensis_bv{ch46}_1_str{ch46}_BCB033
Brucella_melitensis_bv{ch46}_1_str{ch46}_M111
Brucella_melitensis_bv{ch46}_1_str{ch46}_M28-12
Brucella_melitensis_bv{ch46}_1_str{ch46}_M5
Brucella_melitensis_bv{ch46}_1_str{ch46}_Rev{ch46}1
Brucella_melitensis_bv{ch46}_2_str{ch46}_63{ch47}9
Brucella_melitensis_bv{ch46}_3_str{ch46}_128
Brucella_melitensis_bv{ch46}_3_str{ch46}_Ether
Brucella_melitensis_M28
Brucella_melitensis_M5-10
Brucella_melitensis_M5-90
Brucella_melitensis_NI
Brucella_melitensis_S66
Brucella_microti_CCM_4915
Brucella_neotomae_5K33
Brucella_ovis_ATCC_25840
Brucella_pinnipedialis_B2{ch47}94
Brucella_pinnipedialis_M163{ch47}99{ch47}10
Brucella_pinnipedialis_M292{ch47}94{ch47}1
Brucella_sp{ch46}_83{ch47}13
Brucella_sp{ch46}_BO2
Brucella_sp{ch46}_F5{ch47}99
Brucella_sp{ch46}_NF_2653
Brucella_sp{ch46}_NVSL_07-0026
Brucella_suis_019
Brucella_suis_1330
Brucella_suis_ATCC_23445
Brucella_suis_bv{ch46}_1_str{ch46}_BCB025
Brucella_suis_bv{ch46}_1_str{ch46}_S2
Brucella_suis_bv{ch46}_2_str{ch46}_BCB032
Brucella_suis_bv{ch46}_3_str{ch46}_686
Brucella_suis_bv{ch46}_4_str{ch46}_40
Brucella_suis_bv{ch46}_5_str{ch46}_513
Brucella_suis_S2-30
Brucella_suis_VBI22
Buchnera_aphidicola_BCc
Buchnera_aphidicola_{ch40}Cinara_tujafilina{ch41}
Buchnera_aphidicola_str{ch46}_5A_{ch40}Acyrthosiphon_pisum{ch41}
Buchnera_aphidicola_str{ch46}_Ak_{ch40}Acyrthosiphon_kondoi{ch41}
Buchnera_aphidicola_str{ch46}_APS_{ch40}Acyrthosiphon_pisum{ch41}
Buchnera_aphidicola_str{ch46}_Bp_{ch40}Baizongia_pistaciae{ch41}
Buchnera_aphidicola_str{ch46}_JF98_{ch40}Acyrthosiphon_pisum{ch41}
Buchnera_aphidicola_str{ch46}_JF99_{ch40}Acyrthosiphon_pisum{ch41}
Buchnera_aphidicola_str{ch46}_LL01_{ch40}Acyrthosiphon_pisum{ch41}
Buchnera_aphidicola_str{ch46}_LSR1_{ch40}Acyrthosiphon_pisum{ch41}
Buchnera_aphidicola_str{ch46}_Sg_{ch40}Schizaphis_graminum{ch41}
Buchnera_aphidicola_str{ch46}_TLW03_{ch40}Acyrthosiphon_pisum{ch41}
Buchnera_aphidicola_str{ch46}_Tuc7_{ch40}Acyrthosiphon_pisum{ch41}
Buchnera_aphidicola_str{ch46}_Ua_{ch40}Uroleucon_ambrosiae{ch41}
Bulleidia_extructa_W1219
Burkholderia_ambifaria_AMMD
Burkholderia_ambifaria_IOP40-10
Burkholderia_ambifaria_MC40-6
Burkholderia_ambifaria_MEX-5
Burkholderia_cenocepacia_AU_1054
Burkholderia_cenocepacia_BC7
Burkholderia_cenocepacia_H111
Burkholderia_cenocepacia_HI2424
Burkholderia_cenocepacia_J2315
Burkholderia_cenocepacia_K56-2Valvano
Burkholderia_cenocepacia_MC0-3
Burkholderia_cenocepacia_PC184
Burkholderia_cepacia_GG4
Burkholderia_dolosa_AUO158
Burkholderia_gladioli_BSR3
Burkholderia_glumae_AU6208
Burkholderia_glumae_BGR1
Burkholderia_glumae_LMG_2196
Burkholderia_graminis_C4D1M
Burkholderiales_bacterium_1{ch95}1{ch95}47
Burkholderiales_bacterium_JOSHI{ch95}001
Burkholderia_mallei_2002721280
Burkholderia_mallei_ATCC_10399
Burkholderia_mallei_ATCC_23344
Burkholderia_mallei_FMH
Burkholderia_mallei_GB8_horse_4
Burkholderia_mallei_JHU
Burkholderia_mallei_NCTC_10229
Burkholderia_mallei_NCTC_10247
Burkholderia_mallei_PRL-20
Burkholderia_mallei_SAVP1
Burkholderia_multivorans_ATCC_17616
Burkholderia_multivorans_ATCC_BAA-247
Burkholderia_multivorans_CGD1
Burkholderia_multivorans_CGD2
Burkholderia_multivorans_CGD2M
Burkholderia_oklahomensis_C6786
Burkholderia_oklahomensis_EO147
Burkholderia_phenoliruptrix_BR3459a
Burkholderia_phymatum_STM815
Burkholderia_phytofirmans_PsJN
Burkholderia_pseudomallei_1026a
Burkholderia_pseudomallei_1026b
Burkholderia_pseudomallei_1106a
Burkholderia_pseudomallei_1106b
Burkholderia_pseudomallei_112
Burkholderia_pseudomallei_1258a
Burkholderia_pseudomallei_1258b
Burkholderia_pseudomallei_14
Burkholderia_pseudomallei_1655
Burkholderia_pseudomallei_1710a
Burkholderia_pseudomallei_1710b
Burkholderia_pseudomallei_305
Burkholderia_pseudomallei_354a
Burkholderia_pseudomallei_354e
Burkholderia_pseudomallei_406e
Burkholderia_pseudomallei_576
Burkholderia_pseudomallei_668
Burkholderia_pseudomallei_7894
Burkholderia_pseudomallei_91
Burkholderia_pseudomallei_9
Burkholderia_pseudomallei_B7210
Burkholderia_pseudomallei_BCC215
Burkholderia_pseudomallei_Bp22
Burkholderia_pseudomallei_BPC006
Burkholderia_pseudomallei_DM98
Burkholderia_pseudomallei_K96243
Burkholderia_pseudomallei_MSHR346
Burkholderia_pseudomallei_NCTC_13177
Burkholderia_pseudomallei_Pakistan_9
Burkholderia_pseudomallei_Pasteur_52237
Burkholderia_pseudomallei_S13
Burkholderia_pyrrocinia_CH-67
Burkholderia_rhizoxinica_HKI_454
Burkholderia_sp{ch46}_383
Burkholderia_sp{ch46}_BT03
Burkholderia_sp{ch46}_CCGE1001
Burkholderia_sp{ch46}_CCGE1002
Burkholderia_sp{ch46}_CCGE1003
Burkholderia_sp{ch46}_Ch1-1
Burkholderia_sp{ch46}_H160
Burkholderia_sp{ch46}_KJ006
Burkholderia_sp{ch46}_SJ98
Burkholderia_sp{ch46}_TJI49
Burkholderia_sp{ch46}_YI23
Burkholderia_terrae_BS001
Burkholderia_thailandensis_Bt4
Burkholderia_thailandensis_E264
Burkholderia_thailandensis_E555
Burkholderia_thailandensis_MSMB43
Burkholderia_thailandensis_TXDOH
Burkholderia_ubonensis_Bu
Burkholderia_vietnamiensis_G4
Burkholderia_xenovorans_LB400
Butyrivibrio_crossotus_DSM_2876
Butyrivibrio_proteoclasticus_B316
Caenispirillum_salinarum_AK4
Caldalkalibacillus_thermarum_TA2{ch46}A1
Caldicellulosiruptor_bescii_DSM_6725
Caldicellulosiruptor_hydrothermalis_108
Caldicellulosiruptor_kristjanssonii_177R1B
Caldicellulosiruptor_kronotskyensis_2002
Caldicellulosiruptor_lactoaceticus_6A
Caldicellulosiruptor_obsidiansis_OB47
Caldicellulosiruptor_owensensis_OL
Caldicellulosiruptor_saccharolyticus_DSM_8903
Caldilinea_aerophila_DSM_14535_{ch61}_NBRC_104270
Caldisericum_exile_AZM16c01
Calditerrivibrio_nitroreducens_DSM_19672
Caldithrix_abyssi_DSM_13497
Caldivirga_maquilingensis_IC-167
Caloramator_australicus_RC3
Calothrix_sp{ch46}_PCC_6303
Calothrix_sp{ch46}_PCC_7103
Calothrix_sp{ch46}_PCC_7507
Caminibacter_mediatlanticus_TB-2
Campylobacter_coli_1091
Campylobacter_coli_1098
Campylobacter_coli_111-3
Campylobacter_coli_1148
Campylobacter_coli_132-6
Campylobacter_coli_1417
Campylobacter_coli_151-9
Campylobacter_coli_1891
Campylobacter_coli_1909
Campylobacter_coli_1948
Campylobacter_coli_1957
Campylobacter_coli_1961
Campylobacter_coli_202{ch47}04
Campylobacter_coli_2548
Campylobacter_coli_2553
Campylobacter_coli_2680
Campylobacter_coli_2685
Campylobacter_coli_2688
Campylobacter_coli_2692
Campylobacter_coli_2698
Campylobacter_coli_317{ch47}04
Campylobacter_coli_37{ch47}05
Campylobacter_coli_59-2
Campylobacter_coli_67-8
Campylobacter_coli_7--1
Campylobacter_coli_80352
Campylobacter_coli_84-2
Campylobacter_coli_86119
Campylobacter_coli_90-3
Campylobacter_coli_H56
Campylobacter_coli_H6
Campylobacter_coli_H8
Campylobacter_coli_H9
Campylobacter_coli_JV20
Campylobacter_coli_LMG_23336
Campylobacter_coli_LMG_23341
Campylobacter_coli_LMG_23342
Campylobacter_coli_LMG_23344
Campylobacter_coli_LMG_9853
Campylobacter_coli_LMG_9854
Campylobacter_coli_LMG_9860
Campylobacter_coli_RM2228
Campylobacter_coli_Z156
Campylobacter_coli_Z163
Campylobacter_concisus_13826
Campylobacter_concisus_UNSWCD
Campylobacter_curvus_525{ch46}92
Campylobacter_fetus_subsp{ch46}_fetus_82-40
Campylobacter_fetus_subsp{ch46}_venerealis_str{ch46}_Azul-94
Campylobacter_gracilis_RM3268
Campylobacter_hominis_ATCC_BAA-381
Campylobacter_jejuni_RM1221
Campylobacter_jejuni_subsp{ch46}_doylei_269{ch46}97
Campylobacter_jejuni_subsp{ch46}_jejuni_04197
Campylobacter_jejuni_subsp{ch46}_jejuni_04199
Campylobacter_jejuni_subsp{ch46}_jejuni_110-21
Campylobacter_jejuni_subsp{ch46}_jejuni_1213
Campylobacter_jejuni_subsp{ch46}_jejuni_129-258
Campylobacter_jejuni_subsp{ch46}_jejuni_1336
Campylobacter_jejuni_subsp{ch46}_jejuni_140-16
Campylobacter_jejuni_subsp{ch46}_jejuni_1577
Campylobacter_jejuni_subsp{ch46}_jejuni_1798
Campylobacter_jejuni_subsp{ch46}_jejuni_1854
Campylobacter_jejuni_subsp{ch46}_jejuni_1893
Campylobacter_jejuni_subsp{ch46}_jejuni_1928
Campylobacter_jejuni_subsp{ch46}_jejuni_1997-10
Campylobacter_jejuni_subsp{ch46}_jejuni_1997-11
Campylobacter_jejuni_subsp{ch46}_jejuni_1997-1
Campylobacter_jejuni_subsp{ch46}_jejuni_1997-14
Campylobacter_jejuni_subsp{ch46}_jejuni_1997-4
Campylobacter_jejuni_subsp{ch46}_jejuni_1997-7
Campylobacter_jejuni_subsp{ch46}_jejuni_2008-1025
Campylobacter_jejuni_subsp{ch46}_jejuni_2008-831
Campylobacter_jejuni_subsp{ch46}_jejuni_2008-872
Campylobacter_jejuni_subsp{ch46}_jejuni_2008-894
Campylobacter_jejuni_subsp{ch46}_jejuni_2008-979
Campylobacter_jejuni_subsp{ch46}_jejuni_2008-988
Campylobacter_jejuni_subsp{ch46}_jejuni_260{ch46}94
Campylobacter_jejuni_subsp{ch46}_jejuni_305
Campylobacter_jejuni_subsp{ch46}_jejuni_327
Campylobacter_jejuni_subsp{ch46}_jejuni_414
Campylobacter_jejuni_subsp{ch46}_jejuni_51037
Campylobacter_jejuni_subsp{ch46}_jejuni_51494
Campylobacter_jejuni_subsp{ch46}_jejuni_53161
Campylobacter_jejuni_subsp{ch46}_jejuni_55037
Campylobacter_jejuni_subsp{ch46}_jejuni_60004
Campylobacter_jejuni_subsp{ch46}_jejuni_6399
Campylobacter_jejuni_subsp{ch46}_jejuni_81116
Campylobacter_jejuni_subsp{ch46}_jejuni_81-176
Campylobacter_jejuni_subsp{ch46}_jejuni_84-25
Campylobacter_jejuni_subsp{ch46}_jejuni_86605
Campylobacter_jejuni_subsp{ch46}_jejuni_87330
Campylobacter_jejuni_subsp{ch46}_jejuni_87459
Campylobacter_jejuni_subsp{ch46}_jejuni_ATCC_33560
Campylobacter_jejuni_subsp{ch46}_jejuni_BH-01-0142
Campylobacter_jejuni_subsp{ch46}_jejuni_CF93-6
Campylobacter_jejuni_subsp{ch46}_jejuni_CG8421
Campylobacter_jejuni_subsp{ch46}_jejuni_CG8486
Campylobacter_jejuni_subsp{ch46}_jejuni_D2600
Campylobacter_jejuni_subsp{ch46}_jejuni_DFVF1099
Campylobacter_jejuni_subsp{ch46}_jejuni_H22082
Campylobacter_jejuni_subsp{ch46}_jejuni_HB93-13
Campylobacter_jejuni_subsp{ch46}_jejuni_IA3902
Campylobacter_jejuni_subsp{ch46}_jejuni_ICDCCJ07001
Campylobacter_jejuni_subsp{ch46}_jejuni_LMG_23210
Campylobacter_jejuni_subsp{ch46}_jejuni_LMG_23211
Campylobacter_jejuni_subsp{ch46}_jejuni_LMG_23216
Campylobacter_jejuni_subsp{ch46}_jejuni_LMG_23218
Campylobacter_jejuni_subsp{ch46}_jejuni_LMG_23223
Campylobacter_jejuni_subsp{ch46}_jejuni_LMG_23263
Campylobacter_jejuni_subsp{ch46}_jejuni_LMG_23264
Campylobacter_jejuni_subsp{ch46}_jejuni_LMG_23269
Campylobacter_jejuni_subsp{ch46}_jejuni_LMG_23357
Campylobacter_jejuni_subsp{ch46}_jejuni_LMG_9081
Campylobacter_jejuni_subsp{ch46}_jejuni_LMG_9217
Campylobacter_jejuni_subsp{ch46}_jejuni_LMG_9872
Campylobacter_jejuni_subsp{ch46}_jejuni_LMG_9879
Campylobacter_jejuni_subsp{ch46}_jejuni_M1
Campylobacter_jejuni_subsp{ch46}_jejuni_NCTC_11168-BN148
Campylobacter_jejuni_subsp{ch46}_jejuni_NCTC_11168_{ch61}_ATCC_700819
Campylobacter_jejuni_subsp{ch46}_jejuni_NW
Campylobacter_jejuni_subsp{ch46}_jejuni_P110B
Campylobacter_jejuni_subsp{ch46}_jejuni_P854
Campylobacter_jejuni_subsp{ch46}_jejuni_PT14
Campylobacter_jejuni_subsp{ch46}_jejuni_RB922
Campylobacter_jejuni_subsp{ch46}_jejuni_S3
Campylobacter_jejuni_subsp{ch46}_jejuni_xy259
Campylobacter_lari_RM2100
Campylobacter_rectus_RM3267
Campylobacter_showae_CSUNSWCD
Campylobacter_showae_RM3277
Campylobacter_sp{ch46}_10{ch95}1{ch95}50
Campylobacter_sp{ch46}_FOBRC14
Campylobacter_upsaliensis_JV21
Campylobacter_upsaliensis_RM3195
candidate_division_TM7_genomosp{ch46}_GTL1
candidate_division_TM7_single-cell_isolate_TM7a
candidate_division_TM7_single-cell_isolate_TM7b
candidate_division_TM7_single-cell_isolate_TM7c
Candidatus_Accumulibacter_phosphatis_clade_IIA_str{ch46}_UW-1
Candidatus_Amoebophilus_asiaticus_5a2
Candidatus_Aquiluna_sp{ch46}_IMCC13023
Candidatus_Arthromitus_sp{ch46}_SFB-1
Candidatus_Arthromitus_sp{ch46}_SFB-2
Candidatus_Arthromitus_sp{ch46}_SFB-3
Candidatus_Arthromitus_sp{ch46}_SFB-4
Candidatus_Arthromitus_sp{ch46}_SFB-5
Candidatus_Arthromitus_sp{ch46}_SFB-co
Candidatus_Arthromitus_sp{ch46}_SFB-mouse-Japan
Candidatus_Arthromitus_sp{ch46}_SFB-mouse-NYU
Candidatus_Arthromitus_sp{ch46}_SFB-mouse-SU
Candidatus_Arthromitus_sp{ch46}_SFB-mouse-Yit
Candidatus_Arthromitus_sp{ch46}_SFB-rat-Yit
Candidatus_Azobacteroides_pseudotrichonymphae_genomovar{ch46}_CFP2
Candidatus_Blochmannia_chromaiodes_str{ch46}_640
Candidatus_Blochmannia_floridanus
Candidatus_Blochmannia_pennsylvanicus_str{ch46}_BPEN
Candidatus_Blochmannia_vafer_str{ch46}_BVAF
Candidatus_Burkholderia_kirkii_UZHbot1
Candidatus_Carsonella_ruddii_HC_isolate_Thao2000
Candidatus_Carsonella_ruddii_PV
Candidatus_Chloracidobacterium_thermophilum_B
Candidatus_Cloacamonas_acidaminovorans_str{ch46}_Evry
Candidatus_Desulforudis_audaxviator_MP104C
Candidatus_Endolissoclinum_patella_L2
Candidatus_Glomeribacter_gigasporarum_BEG34
Candidatus_Hamiltonella_defensa_5AT_{ch40}Acyrthosiphon_pisum{ch41}
Candidatus_Hamiltonella_defensa_MED_{ch40}Bemisia_tabaci{ch41}
Candidatus_Hodgkinia_cicadicola_Dsem
Candidatus_Korarchaeum_cryptofilum_OPF8
Candidatus_Koribacter_versatilis_Ellin345
Candidatus_Kuenenia_stuttgartiensis_enrichment_culture_clone_CH1
Candidatus_Kuenenia_stuttgartiensis_enrichment_culture_clone_RU1
Candidatus_Liberibacter_asiaticus_str{ch46}_psy62
Candidatus_Liberibacter_solanacearum_CLso-ZC1
Candidatus_Methylomirabilis_oxyfera
Candidatus_Midichloria_mitochondrii_IricVA
Candidatus_Moranella_endobia_PCIT
Candidatus_Mycoplasma_haemolamae_str{ch46}_Purdue
Candidatus_Nitrospira_defluvii
Candidatus_Odyssella_thessalonicensis_L13
Candidatus_Pelagibacter_sp{ch46}_HTCC7211
Candidatus_Pelagibacter_sp{ch46}_IMCC9063
Candidatus_Pelagibacter_ubique_HTCC1002
Candidatus_Pelagibacter_ubique_HTCC1062
Candidatus_Phytoplasma_australiense
Candidatus_Phytoplasma_mali
Candidatus_Poribacteria_sp{ch46}_WGA-A3
Candidatus_Portiera_aleyrodidarum_BT-B-HRs
Candidatus_Portiera_aleyrodidarum_BT-Q-AWRs
Candidatus_Portiera_aleyrodidarum_BT-QVLC
Candidatus_Prevotella_conceptionensis_9403948
Candidatus_Protochlamydia_amoebophila_UWE25
Candidatus_Puniceispirillum_marinum_IMCC1322
Candidatus_Regiella_insecticola_LSR1
Candidatus_Regiella_insecticola_R5{ch46}15
Candidatus_Rickettsia_amblyommii_str{ch46}_GAT-30V
Candidatus_Riesia_pediculicola_USDA
Candidatus_Ruthia_magnifica_str{ch46}_Cm_{ch40}Calyptogena_magnifica{ch41}
Candidatus_Solibacter_usitatus_Ellin6076
Candidatus_Sulcia_muelleri_CARI
Candidatus_Sulcia_muelleri_DMIN
Candidatus_Sulcia_muelleri_GWSS
Candidatus_Sulcia_muelleri_SMDSEM
Candidatus_Sulcia_muelleri_str{ch46}_Hc_{ch40}Homalodisca_coagulata{ch41}
Candidatus_Tremblaya_princeps_PCIT
Candidatus_Tremblaya_princeps_PCVAL
Candidatus_Uzinura_diaspidicola_str{ch46}_ASNER
Candidatus_Vesicomyosocius_okutanii_HA
Candidatus_Zinderia_insecticola_CARI
Capnocytophaga_canimorsus_Cc5
Capnocytophaga_gingivalis_ATCC_33624
Capnocytophaga_ochracea_DSM_7271
Capnocytophaga_ochracea_F0287
Capnocytophaga_ochracea_str{ch46}_Holt_25
Capnocytophaga_sp{ch46}_CM59
Capnocytophaga_sp{ch46}_oral_taxon_324_str{ch46}_F0483
Capnocytophaga_sp{ch46}_oral_taxon_326_str{ch46}_F0382
Capnocytophaga_sp{ch46}_oral_taxon_329_str{ch46}_F0087
Capnocytophaga_sp{ch46}_oral_taxon_332_str{ch46}_F0381
Capnocytophaga_sp{ch46}_oral_taxon_335_str{ch46}_F0486
Capnocytophaga_sp{ch46}_oral_taxon_338_str{ch46}_F0234
Capnocytophaga_sp{ch46}_oral_taxon_380_str{ch46}_F0488
Capnocytophaga_sp{ch46}_oral_taxon_412_str{ch46}_F0487
Capnocytophaga_sputigena_ATCC_33612
Carboxydibrachium_pacificum_DSM_12653
Carboxydothermus_hydrogenoformans_Z-2901
Cardiobacterium_hominis_ATCC_15826
Cardiobacterium_valvarum_F0432
Carnobacterium_maltaromaticum_ATCC_35586
Carnobacterium_maltaromaticum_LMA28
Carnobacterium_sp{ch46}_17-4
Carnobacterium_sp{ch46}_AT7
Catellicoccus_marimammalium_M35{ch47}04{ch47}3
Catenibacterium_mitsuokai_DSM_15897
Catenovulum_agarivorans_YM01
Catenulispora_acidiphila_DSM_44928
Caulobacter_crescentus_CB15
Caulobacter_crescentus_NA1000
Caulobacter_segnis_ATCC_21756
Caulobacter_sp{ch46}_AP07
Caulobacter_sp{ch46}_K31
Cecembia_lonarensis_LW9
Celeribacter_baekdonensis_B30
Cellulomonas_fimi_ATCC_484
Cellulomonas_flavigena_DSM_20109
Cellulomonas_sp{ch46}_JC225
Cellulophaga_algicola_DSM_14237
Cellulophaga_lytica_DSM_7489
Cellulosimicrobium_cellulans_LMG_16121
Cellvibrio_japonicus_Ueda107
Cellvibrio_sp{ch46}_BR
Cenarchaeum_symbiosum_A
Centipeda_periodontii_DSM_2778
{ch39}Nostoc_azollae{ch39}_0708
Chamaesiphon_minutus_PCC_6605
Chelativorans_sp{ch46}_BNC1
Chelatococcus_sp{ch46}_GW1
Chitinophaga_pinensis_DSM_2588
Chlamydia_muridarum_MopnTet14
Chlamydia_muridarum_Nigg
Chlamydia_muridarum_Weiss
Chlamydia_psittaci_01DC12
Chlamydia_psittaci_84{ch47}55
Chlamydia_psittaci_CP3
Chlamydia_psittaci_GR9
Chlamydia_psittaci_M56
Chlamydia_psittaci_MN
Chlamydia_psittaci_NJ1
Chlamydia_psittaci_VS225
Chlamydia_psittaci_WC
Chlamydia_psittaci_WS{ch47}RT{ch47}E30
Chlamydia_trachomatis_434{ch47}Bu
Chlamydia_trachomatis_6276
Chlamydia_trachomatis_6276s
Chlamydia_trachomatis_70
Chlamydia_trachomatis_70s
Chlamydia_trachomatis_A2497
Chlamydia_trachomatis_A{ch47}HAR-13
Chlamydia_trachomatis_B{ch47}Jali20{ch47}OT
Chlamydia_trachomatis_B{ch47}TZ1A828{ch47}OT
Chlamydia_trachomatis_D{ch40}s{ch41}2923
Chlamydia_trachomatis_D{ch47}UW-3{ch47}CX
Chlamydia_trachomatis_D-EC
Chlamydia_trachomatis_D-LC
Chlamydia_trachomatis_E{ch47}11023
Chlamydia_trachomatis_E{ch47}150
Chlamydia_trachomatis_E{ch47}SW3
Chlamydia_trachomatis_F{ch47}SW4
Chlamydia_trachomatis_F{ch47}SW5
Chlamydia_trachomatis_G{ch47}11074
Chlamydia_trachomatis_G{ch47}11222
Chlamydia_trachomatis_G{ch47}9301
Chlamydia_trachomatis_G{ch47}9768
Chlamydia_trachomatis_L2b{ch47}UCH-1{ch47}proctitis
Chlamydia_trachomatis_L2c
Chlamydia_trachomatis_L2tet1
Chlamydia_trachomatis_Sweden2
Chlamydophila_abortus_LLG
Chlamydophila_abortus_S26{ch47}3
Chlamydophila_caviae_GPIC
Chlamydophila_felis_Fe{ch47}C-56
Chlamydophila_pecorum_E58
Chlamydophila_pneumoniae_AR39
Chlamydophila_pneumoniae_CWL029
Chlamydophila_pneumoniae_J138
Chlamydophila_pneumoniae_LPCoLN
Chlamydophila_pneumoniae_TW-183
Chlamydophila_psittaci_01DC11
Chlamydophila_psittaci_02DC15
Chlamydophila_psittaci_08DC60
Chlamydophila_psittaci_6BC
Chlamydophila_psittaci_C19{ch47}98
Chlamydophila_psittaci_Cal10
Chlamydophila_psittaci_Mat116
Chlamydophila_psittaci_RD1
Chlorobaculum_parvum_NCIB_8327
Chlorobium_chlorochromatii_CaD3
Chlorobium_ferrooxidans_DSM_13031
Chlorobium_limicola_DSM_245
Chlorobium_luteolum_DSM_273
Chlorobium_phaeobacteroides_BS1
Chlorobium_phaeobacteroides_DSM_266
Chlorobium_phaeovibrioides_DSM_265
Chlorobium_tepidum_TLS
Chloroflexus_aggregans_DSM_9485
Chloroflexus_aurantiacus_J-10-fl
Chloroflexus_sp{ch46}_Y-400-fl
Chlorogloeopsis_fritschii_PCC_6912
Chlorogloeopsis_sp{ch46}_PCC_9212
Chloroherpeton_thalassium_ATCC_35110
Chondromyces_apiculatus_DSM_436
Chromobacterium_sp{ch46}_C-61
Chromobacterium_violaceum_ATCC_12472
Chromohalobacter_salexigens_DSM_3043
Chroococcidiopsis_thermalis_PCC_7203
Chryseobacterium_gleum_ATCC_35910
Chryseobacterium_sp{ch46}_CF314
Chryseobacterium_taeanense_ARB2
Chthoniobacter_flavus_Ellin428
Citreicella_sp{ch46}_357
Citreicella_sp{ch46}_SE45
Citricoccus_sp{ch46}_CH26A
Citrobacter_freundii_4{ch95}7{ch95}47CFAA
Citrobacter_freundii_ATCC_8090_{ch61}_MTCC_1658
Citrobacter_koseri_ATCC_BAA-895
Citrobacter_rodentium_ICC168
Citrobacter_sp{ch46}_30{ch95}2
Citrobacter_sp{ch46}_A1
Citrobacter_sp{ch46}_L17
Citrobacter_youngae_ATCC_29220
Citromicrobium_bathyomarinum_JL354
Citromicrobium_sp{ch46}_JLT1363
Clavibacter_michiganensis_subsp{ch46}_michiganensis_NCPPB_382
Clavibacter_michiganensis_subsp{ch46}_sepedonicus
Clostridiaceae_bacterium_JC118
Clostridiales_bacterium_1{ch95}7{ch95}47FAA
Clostridiales_genomosp{ch46}_BVAB3_str{ch46}_UPII9-5
Clostridium_acetobutylicum_ATCC_824
Clostridium_acetobutylicum_DSM_1731
Clostridium_acetobutylicum_EA_2018
Clostridium_acidurici_9a
Clostridium_arbusti_SL206
Clostridium_asparagiforme_DSM_15981
Clostridium_bartlettii_DSM_16795
Clostridium_beijerinckii_G117
Clostridium_beijerinckii_NCIMB_8052
Clostridium_bolteae_ATCC_BAA-613
Clostridium_botulinum_A2_str{ch46}_Kyoto
Clostridium_botulinum_A3_str{ch46}_Loch_Maree
Clostridium_botulinum_A_str{ch46}_ATCC_19397
Clostridium_botulinum_A_str{ch46}_ATCC_3502
Clostridium_botulinum_A_str{ch46}_Hall
Clostridium_botulinum_B1_str{ch46}_Okra
Clostridium_botulinum_Ba4_str{ch46}_657
Clostridium_botulinum_Bf
Clostridium_botulinum_BKT015925
Clostridium_botulinum_BKT028387
Clostridium_botulinum_B_str{ch46}_Eklund_17B
Clostridium_botulinum_CDC66177
Clostridium_botulinum_CFSAN001627
Clostridium_botulinum_CFSAN001628
Clostridium_botulinum_C_str{ch46}_Eklund
Clostridium_botulinum_C_str{ch46}_Stockholm
Clostridium_botulinum_D_str{ch46}_1873
Clostridium_botulinum_E1_str{ch46}_{ch39}BoNT_E_Beluga{ch39}
Clostridium_botulinum_E3_str{ch46}_Alaska_E43
Clostridium_botulinum_F_str{ch46}_230613
Clostridium_botulinum_F_str{ch46}_Langeland
Clostridium_botulinum_H04402_065
Clostridium_botulinum_NCTC_2916
Clostridium_botulinum_V891
Clostridium_butyricum_5521
Clostridium_butyricum_E4_str{ch46}_BoNT_E_BL5262
Clostridium_carboxidivorans_P7
Clostridium_celatum_DSM_1785
Clostridium_cellulolyticum_H10
Clostridium_cellulovorans_743B
Clostridium_citroniae_WAL-17108
Clostridium_clariflavum_DSM_19732
Clostridium_clostridioforme_2{ch95}1{ch95}49FAA
Clostridium_difficile_002-P50-2011
Clostridium_difficile_050-P50-2011
Clostridium_difficile_2007855
Clostridium_difficile_630
Clostridium_difficile_6407
Clostridium_difficile_6466
Clostridium_difficile_6503
Clostridium_difficile_6534
Clostridium_difficile_70-100-2010
Clostridium_difficile_ATCC_43255
Clostridium_difficile_BI1
Clostridium_difficile_CD196
Clostridium_difficile_CD37
Clostridium_difficile_CF5
Clostridium_difficile_CIP_107932
Clostridium_difficile_M120
Clostridium_difficile_NAP07
Clostridium_difficile_NAP08
Clostridium_difficile_QCD-23m63
Clostridium_difficile_QCD-32g58
Clostridium_difficile_QCD-37x79
Clostridium_difficile_QCD-63q42
Clostridium_difficile_QCD-66c26
Clostridium_difficile_QCD-76w55
Clostridium_difficile_QCD-97b34
Clostridium_difficile_R20291
Clostridium_hathewayi_DSM_13479
Clostridium_hathewayi_WAL-18680
Clostridium_hiranonis_DSM_13275
Clostridium_hylemonae_DSM_15053
Clostridium_kluyveri_DSM_555
Clostridium_kluyveri_NBRC_12016
Clostridium_lentocellum_DSM_5427
Clostridium_leptum_DSM_753
Clostridium_ljungdahlii_DSM_13528
Clostridium_methylpentosum_DSM_5476
Clostridium_nexile_DSM_1787
Clostridium_novyi_NT
Clostridium_papyrosolvens_DSM_2782
Clostridium_pasteurianum_DSM_525
Clostridium_perfringens_ATCC_13124
Clostridium_perfringens_B_str{ch46}_ATCC_3626
Clostridium_perfringens_CPE_str{ch46}_F4969
Clostridium_perfringens_C_str{ch46}_JGS1495
Clostridium_perfringens_D_str{ch46}_JGS1721
Clostridium_perfringens_E_str{ch46}_JGS1987
Clostridium_perfringens_F262
Clostridium_perfringens_NCTC_8239
Clostridium_perfringens_SM101
Clostridium_perfringens_str{ch46}_13
Clostridium_perfringens_WAL-14572
Clostridium_phytofermentans_ISDg
Clostridium_ramosum_DSM_1402
Clostridium_saccharolyticum_WM1
Clostridium_saccharoperbutylacetonicum_N1-4{ch40}HMT{ch41}
Clostridium_scindens_ATCC_35704
Clostridium_sp{ch46}_7{ch95}2{ch95}43FAA
Clostridium_sp{ch46}_7{ch95}3{ch95}54FAA
Clostridium_sp{ch46}_D5
Clostridium_sp{ch46}_DL-VIII
Clostridium_sp{ch46}_HGF2
Clostridium_sp{ch46}_JC122
Clostridium_sp{ch46}_L2-50
Clostridium_sp{ch46}_M62{ch47}1
Clostridium_sp{ch46}_Maddingley_MBC34-26
Clostridium_sp{ch46}_MSTE9
Clostridium_sp{ch46}_SS2{ch47}1
Clostridium_sp{ch46}_SY8519
Clostridium_spiroforme_DSM_1552
Clostridium_sporogenes_ATCC_15579
Clostridium_sporogenes_PA_3679
Clostridium_stercorarium_subsp{ch46}_stercorarium_DSM_8532
Clostridium_sticklandii_DSM_519
Clostridium_symbiosum_WAL-14163
Clostridium_symbiosum_WAL-14673
Clostridium_tetani_E88
Clostridium_thermocellum_AD2
Clostridium_thermocellum_ATCC_27405
Clostridium_thermocellum_DSM_1313
Clostridium_thermocellum_DSM_2360
Clostridium_thermocellum_JW20
Clostridium_thermocellum_YS
Clostridium_tunisiense_TJ
Clostridium_tyrobutyricum_UC7086
Coleofasciculus_chthonoplastes_PCC_7420
Collimonas_fungivorans_Ter331
Collinsella_aerofaciens_ATCC_25986
Collinsella_intestinalis_DSM_13280
Collinsella_sp{ch46}_GD3
Collinsella_stercoris_DSM_13279
Collinsella_tanakaei_YIT_12063
Colwellia_psychrerythraea_34H
Comamonas_testosteroni_ATCC_11996
Comamonas_testosteroni_CNB-1
Comamonas_testosteroni_KF-1
Comamonas_testosteroni_NBRC_100989
Comamonas_testosteroni_S44
Commensalibacter_intestini_A911
Conexibacter_woesei_DSM_14684
Congregibacter_litoralis_KT71
Coprobacillus_sp{ch46}_29{ch95}1
Coprobacillus_sp{ch46}_3{ch95}3{ch95}56FAA
Coprobacillus_sp{ch46}_8{ch95}2{ch95}54BFAA
Coprobacillus_sp{ch46}_D6
Coprobacillus_sp{ch46}_D7
Coprococcus_comes_ATCC_27758
Coprococcus_eutactus_ATCC_27759
Coprothermobacter_proteolyticus_DSM_5265
Coraliomargarita_akajimensis_DSM_45221
Corallococcus_coralloides_DSM_2259
Coriobacteriaceae_bacterium_JC110
Coriobacteriaceae_bacterium_phI
Coriobacterium_glomerans_PW2
Corynebacterium_accolens_ATCC_49725
Corynebacterium_accolens_ATCC_49726
Corynebacterium_ammoniagenes_DSM_20306
Corynebacterium_amycolatum_SK46
Corynebacterium_aurimucosum_ATCC_700975
Corynebacterium_bovis_DSM_20582
Corynebacterium_casei
Corynebacterium_diphtheriae_241
Corynebacterium_diphtheriae_31A
Corynebacterium_diphtheriae_BH8
Corynebacterium_diphtheriae_bv{ch46}_intermedius_str{ch46}_NCTC_5011
Corynebacterium_diphtheriae_bv{ch46}_mitis_str{ch46}_NC03529
Corynebacterium_diphtheriae_C7_{ch40}beta{ch41}
Corynebacterium_diphtheriae_CDCE_8392
Corynebacterium_diphtheriae_HC01
Corynebacterium_diphtheriae_HC02
Corynebacterium_diphtheriae_HC03
Corynebacterium_diphtheriae_HC04
Corynebacterium_diphtheriae_INCA_402
Corynebacterium_diphtheriae_NCTC_13129
Corynebacterium_diphtheriae_PW8
Corynebacterium_diphtheriae_VA01
Corynebacterium_durum_F0235
Corynebacterium_efficiens_YS-314
Corynebacterium_genitalium_ATCC_33030
Corynebacterium_glucuronolyticum_ATCC_51866
Corynebacterium_glucuronolyticum_ATCC_51867
Corynebacterium_glutamicum_ATCC_13032
Corynebacterium_glutamicum_ATCC_14067
Corynebacterium_glutamicum_R
Corynebacterium_glutamicum_S9114
Corynebacterium_jeikeium_ATCC_43734
Corynebacterium_jeikeium_K411
Corynebacterium_kroppenstedtii_DSM_44385
Corynebacterium_lipophiloflavum_DSM_44291
Corynebacterium_matruchotii_ATCC_14266
Corynebacterium_matruchotii_ATCC_33806
Corynebacterium_nuruki_S6-4
Corynebacterium_pseudogenitalium_ATCC_33035
Corynebacterium_pseudotuberculosis_1002
Corynebacterium_pseudotuberculosis_1{ch47}06-A
Corynebacterium_pseudotuberculosis_258
Corynebacterium_pseudotuberculosis_267
Corynebacterium_pseudotuberculosis_31
Corynebacterium_pseudotuberculosis_316
Corynebacterium_pseudotuberculosis_3{ch47}99-5
Corynebacterium_pseudotuberculosis_42{ch47}02-A
Corynebacterium_pseudotuberculosis_C231
Corynebacterium_pseudotuberculosis_CIP_52{ch46}97
Corynebacterium_pseudotuberculosis_Cp162
Corynebacterium_pseudotuberculosis_FRC41
Corynebacterium_pseudotuberculosis_I19
Corynebacterium_pseudotuberculosis_P54B96
Corynebacterium_pseudotuberculosis_PAT10
Corynebacterium_resistens_DSM_45100
Corynebacterium_striatum_ATCC_6940
Corynebacterium_timonense_5401744
Corynebacterium_tuberculostearicum_SK141
Corynebacterium_ulcerans_809
Corynebacterium_ulcerans_BR-AD22
Corynebacterium_urealyticum_DSM_7109
Corynebacterium_urealyticum_DSM_7111
Corynebacterium_variabile_DSM_44702
Coxiella_burnetii_cb109
Coxiella_burnetii_CbuG{ch95}Q212
Coxiella_burnetii_CbuK{ch95}Q154
Coxiella_burnetii_{ch39}MSU_Goat_Q177{ch39}
Coxiella_burnetii_Dugway_5J108-111
Coxiella_burnetii_Q321
Coxiella_burnetii_RSA_331
Coxiella_burnetii_RSA_493
Crinalium_epipsammum_PCC_9333
Croceibacter_atlanticus_HTCC2559
Crocosphaera_watsonii_WH_0003
Crocosphaera_watsonii_WH_8501
Cronobacter_condimenti_1330
Cronobacter_dublinensis_1210
Cronobacter_dublinensis_582
Cronobacter_malonaticus_507
Cronobacter_malonaticus_681
Cronobacter_sakazakii_680
Cronobacter_sakazakii_696
Cronobacter_sakazakii_701
Cronobacter_sakazakii_ATCC_BAA-894
Cronobacter_sakazakii_E899
Cronobacter_sakazakii_ES15
Cronobacter_sakazakii_SP291
Cronobacter_turicensis_564
Cronobacter_turicensis_z3032
Cronobacter_universalis_NCTC_9529
Cryptobacterium_curtum_DSM_15641
Cupriavidus_basilensis_OR16
Cupriavidus_metallidurans_CH34
Cupriavidus_necator_HPC{ch40}L{ch41}
Cupriavidus_necator_N-1
Cupriavidus_sp{ch46}_BIS7
Cupriavidus_sp{ch46}_HMR-1
Cupriavidus_taiwanensis
Curtobacterium_sp{ch46}_B18
Curtobacterium_sp{ch46}_B8
Cyanobacterium_aponinum_PCC_10605
Cyanobacterium_stanieri_PCC_7202
Cyanobium_gracile_PCC_6307
Cyanobium_sp{ch46}_PCC_7001
Cyanothece_sp{ch46}_ATCC_51142
Cyanothece_sp{ch46}_ATCC_51472
Cyanothece_sp{ch46}_CCY0110
Cyanothece_sp{ch46}_PCC_7424
Cyanothece_sp{ch46}_PCC_7425
Cyanothece_sp{ch46}_PCC_7822
Cyanothece_sp{ch46}_PCC_8801
Cyanothece_sp{ch46}_PCC_8802
Cyclobacterium_marinum_DSM_745
Cycloclasticus_sp{ch46}_P1
Cylindrospermopsis_raciborskii_CS-505
Cylindrospermum_stagnale_PCC_7417
Cystobacter_fuscus_DSM_2262
Cytophaga_hutchinsonii_ATCC_33406
Dactylococcopsis_salina_PCC_8305
Dechloromonas_aromatica_RCB
Dechlorosoma_suillum_PS
Deferribacter_desulfuricans_SSM1
Dehalobacter_sp{ch46}_CF
Dehalobacter_sp{ch46}_DCA
Dehalobacter_sp{ch46}_E1
Dehalococcoides_ethenogenes_195
Dehalococcoides_sp{ch46}_BAV1
Dehalococcoides_sp{ch46}_CBDB1
Dehalococcoides_sp{ch46}_GT
Dehalococcoides_sp{ch46}_VS
Dehalogenimonas_lykanthroporepellens_BL-DC-9
Deinococcus_deserti_VCD115
Deinococcus_geothermalis_DSM_11300
Deinococcus_gobiensis_I-0
Deinococcus_maricopensis_DSM_21211
Deinococcus_peraridilitoris_DSM_19664
Deinococcus_proteolyticus_MRP
Deinococcus_radiodurans_R1
Delftia_acidovorans_SPH-1
Delftia_sp{ch46}_Cs1-4
delta_proteobacterium_MLMS-1
delta_proteobacterium_NaphS2
Denitrovibrio_acetiphilus_DSM_12809
Dermacoccus_sp{ch46}_Ellin185
Desmospora_sp{ch46}_8437
Desulfarculus_baarsii_DSM_2075
Desulfatibacillum_alkenivorans_AK-01
Desulfitobacterium_dehalogenans_ATCC_51507
Desulfitobacterium_dichloroeliminans_LMG_P-21439
Desulfitobacterium_hafniense_DCB-2
Desulfitobacterium_hafniense_DP7
Desulfitobacterium_hafniense_Y51
Desulfitobacterium_metallireducens_DSM_15288
Desulfobacca_acetoxidans_DSM_11109
Desulfobacterium_autotrophicum_HRM2
Desulfobacter_postgatei_2ac9
Desulfobacula_toluolica_Tol2
Desulfobulbus_propionicus_DSM_2032
Desulfococcus_oleovorans_Hxd3
Desulfohalobium_retbaense_DSM_5692
Desulfomicrobium_baculatum_DSM_4028
Desulfomonile_tiedjei_DSM_6799
Desulfonatronospira_thiodismutans_ASO3-1
Desulfosporosinus_acidiphilus_SJ4
Desulfosporosinus_meridiei_DSM_13257
Desulfosporosinus_orientis_DSM_765
Desulfosporosinus_sp{ch46}_OT
Desulfosporosinus_youngiae_DSM_17734
Desulfotalea_psychrophila_LSv54
Desulfotomaculum_acetoxidans_DSM_771
Desulfotomaculum_carboxydivorans_CO-1-SRB
Desulfotomaculum_gibsoniae_DSM_7213
Desulfotomaculum_hydrothermale_Lam5_{ch61}_DSM_18033
Desulfotomaculum_kuznetsovii_DSM_6115
Desulfotomaculum_nigrificans_DSM_574
Desulfotomaculum_reducens_MI-1
Desulfotomaculum_ruminis_DSM_2154
Desulfovibrio_aespoeensis_Aspo-2
Desulfovibrio_africanus_str{ch46}_Walvis_Bay
Desulfovibrio_alaskensis_G20
Desulfovibrio_desulfuricans_ND132
Desulfovibrio_desulfuricans_subsp{ch46}_desulfuricans_str{ch46}_ATCC_27774
Desulfovibrio_fructosovorans_JJ
Desulfovibrio_hydrothermalis_AM13_{ch61}_DSM_14728
Desulfovibrio_magneticus_RS-1
Desulfovibrio_magneticus_str{ch46}_Maddingley_MBC34
Desulfovibrio_piger_ATCC_29098
Desulfovibrio_salexigens_DSM_2638
Desulfovibrio_sp{ch46}_3{ch95}1{ch95}syn3
Desulfovibrio_sp{ch46}_6{ch95}1{ch95}46AFAA
Desulfovibrio_sp{ch46}_A2
Desulfovibrio_sp{ch46}_FW1012B
Desulfovibrio_sp{ch46}_U5L
Desulfovibrio_vulgaris_DP4
Desulfovibrio_vulgaris_RCH1
Desulfovibrio_vulgaris_str{ch46}_{ch39}Miyazaki_F{ch39}
Desulfovibrio_vulgaris_str{ch46}_Hildenborough
Desulfurispirillum_indicum_S5
Desulfurivibrio_alkaliphilus_AHT2
Desulfurobacterium_thermolithotrophum_DSM_11699
Desulfuromonas_acetoxidans_DSM_684
Dethiobacter_alkaliphilus_AHT_1
Dethiosulfovibrio_peptidovorans_DSM_11002
Dialister_invisus_DSM_15470
Dialister_micraerophilus_DSM_19965
Dialister_microaerophilus_UPII_345-E
Dialister_succinatiphilus_YIT_11850
Dichelobacter_nodosus_VCS1703A
Dickeya_dadantii_3937
Dickeya_dadantii_Ech586
Dickeya_dadantii_Ech703
Dickeya_zeae_Ech1591
Dickeya_zeae_ZJU1202
Dictyoglomus_thermophilum_H-6-12
Dictyoglomus_turgidum_DSM_6724
Dietzia_alimentaria_72
Dietzia_cinnamea_P4
Dinoroseobacter_shibae_DFL_12
Diplorickettsia_massiliensis_20B
Diplosphaera_colitermitum_TAV2
Dokdonia_donghaensis_MED134
Dolosigranulum_pigrum_ATCC_51524
Dorea_formicigenerans_4{ch95}6{ch95}53AFAA
Dorea_formicigenerans_ATCC_27755
Dorea_longicatena_DSM_13814
Dyadobacter_fermentans_DSM_18053
Dyella_ginsengisoli_LA-4
Dyella_japonica_A8
Dysgonomonas_gadei_ATCC_BAA-286
Dysgonomonas_mossii_DSM_22836
Echinicola_vietnamensis_DSM_17526
Ectothiorhodospira_sp{ch46}_PHS-1
Edwardsiella_ictaluri_93-146
Edwardsiella_ictaluri_ATCC_33202
Edwardsiella_tarda_080813
Edwardsiella_tarda_ATCC_15947
Edwardsiella_tarda_ATCC_23685
Edwardsiella_tarda_DT
Edwardsiella_tarda_EIB202
Edwardsiella_tarda_FL6-60
Eggerthella_lenta_DSM_2243
Eggerthella_sp{ch46}_1{ch95}3{ch95}56FAA
Eggerthella_sp{ch46}_HGA1
Eggerthella_sp{ch46}_YY7918
Ehrlichia_canis_str{ch46}_Jake
Ehrlichia_chaffeensis_str{ch46}_Arkansas
Ehrlichia_chaffeensis_str{ch46}_Sapulpa
Ehrlichia_ruminantium_str{ch46}_Gardel
Ehrlichia_ruminantium_str{ch46}_Welgevonden
Eikenella_corrodens_ATCC_23834
Elizabethkingia_anophelis_Ag1
Elizabethkingia_anophelis_R26
Elusimicrobium_minutum_Pei191
Emticicia_oligotrophica_DSM_17448
Endoriftia_persephone_{ch39}Hot96{ch95}1+Hot96{ch95}2{ch39}
endosymbiont_of_Bathymodiolus_sp{ch46}
endosymbiont_of_Riftia_pachyptila_{ch40}vent_Ph05{ch41}
endosymbiont_of_Tevnia_jerichonana_{ch40}vent_Tica{ch41}
Enhydrobacter_aerosaccus_SK60
Enterobacter_aerogenes_EA1509E
Enterobacter_aerogenes_KCTC_2190
Enterobacter_asburiae_LF7a
Enterobacter_cancerogenus_ATCC_35316
Enterobacter_cloacae_EcWSU1
Enterobacter_cloacae_SCF1
Enterobacter_cloacae_subsp{ch46}_cloacae_08XA1
Enterobacter_cloacae_subsp{ch46}_cloacae_ATCC_13047
Enterobacter_cloacae_subsp{ch46}_cloacae_ENHKU01
Enterobacter_cloacae_subsp{ch46}_cloacae_GS1
Enterobacter_cloacae_subsp{ch46}_dissolvens_SDM
Enterobacter_cloacae_subsp{ch46}_dissolvens_SP1
Enterobacter_hormaechei_ATCC_49162
Enterobacter_hormaechei_YT2
Enterobacteriaceae_bacterium_9{ch95}2{ch95}54FAA
Enterobacter_mori_LMG_25706
Enterobacter_radicincitans_DSM_16656
Enterobacter_sp{ch46}_638
Enterobacter_sp{ch46}_Ag1
Enterobacter_sp{ch46}_B509
Enterobacter_sp{ch46}_JC163
Enterobacter_sp{ch46}_SST3
Enterococcus_casseliflavus_ATCC_12755
Enterococcus_casseliflavus_EC10
Enterococcus_casseliflavus_EC20
Enterococcus_casseliflavus_EC30
Enterococcus_durans_FB129-CNAB-4
Enterococcus_faecalis_599
Enterococcus_faecalis_62
Enterococcus_faecalis_ARO1{ch47}DG
Enterococcus_faecalis_ATCC_29200
Enterococcus_faecalis_ATCC_29212
Enterococcus_faecalis_ATCC_4200
Enterococcus_faecalis_CH188
Enterococcus_faecalis_D32
Enterococcus_faecalis_D6
Enterococcus_faecalis_DAPTO_512
Enterococcus_faecalis_DAPTO_516
Enterococcus_faecalis_DS5
Enterococcus_faecalis_E1Sol
Enterococcus_faecalis_ERV103
Enterococcus_faecalis_ERV116
Enterococcus_faecalis_ERV129
Enterococcus_faecalis_ERV25
Enterococcus_faecalis_ERV31
Enterococcus_faecalis_ERV37
Enterococcus_faecalis_ERV41
Enterococcus_faecalis_ERV62
Enterococcus_faecalis_ERV63
Enterococcus_faecalis_ERV65
Enterococcus_faecalis_ERV68
Enterococcus_faecalis_ERV72
Enterococcus_faecalis_ERV73
Enterococcus_faecalis_ERV81
Enterococcus_faecalis_ERV85
Enterococcus_faecalis_ERV93
Enterococcus_faecalis_Fly1
Enterococcus_faecalis_HH22
Enterococcus_faecalis_HIP11704
Enterococcus_faecalis_JH1
Enterococcus_faecalis_M7
Enterococcus_faecalis_Merz96
Enterococcus_faecalis_OG1RF
Enterococcus_faecalis_OG1X
Enterococcus_faecalis_PC1{ch46}1
Enterococcus_faecalis_R508
Enterococcus_faecalis_R712
Enterococcus_faecalis_S613
Enterococcus_faecalis_str{ch46}_Symbioflor_1
Enterococcus_faecalis_T1
Enterococcus_faecalis_T11
Enterococcus_faecalis_T2
Enterococcus_faecalis_T3
Enterococcus_faecalis_T8
Enterococcus_faecalis_TUSoD_Ef11
Enterococcus_faecalis_TX0012
Enterococcus_faecalis_TX0017
Enterococcus_faecalis_TX0027
Enterococcus_faecalis_TX0031
Enterococcus_faecalis_TX0043
Enterococcus_faecalis_TX0102
Enterococcus_faecalis_TX0104
Enterococcus_faecalis_TX0109
Enterococcus_faecalis_TX0309A
Enterococcus_faecalis_TX0309B
Enterococcus_faecalis_TX0312
Enterococcus_faecalis_TX0411
Enterococcus_faecalis_TX0470
Enterococcus_faecalis_TX0630
Enterococcus_faecalis_TX0635
Enterococcus_faecalis_TX0645
Enterococcus_faecalis_TX0855
Enterococcus_faecalis_TX0860
Enterococcus_faecalis_TX1302
Enterococcus_faecalis_TX1322
Enterococcus_faecalis_TX1341
Enterococcus_faecalis_TX1342
Enterococcus_faecalis_TX1346
Enterococcus_faecalis_TX1467
Enterococcus_faecalis_TX2134
Enterococcus_faecalis_TX2137
Enterococcus_faecalis_TX2141
Enterococcus_faecalis_TX4000
Enterococcus_faecalis_TX4244
Enterococcus_faecalis_TX4248
Enterococcus_faecalis_V583
Enterococcus_faecalis_X98
Enterococcus_faecium_1{ch44}141{ch44}733
Enterococcus_faecium_1{ch44}230{ch44}933
Enterococcus_faecium_1{ch44}231{ch44}408
Enterococcus_faecium_1{ch44}231{ch44}410
Enterococcus_faecium_1{ch44}231{ch44}501
Enterococcus_faecium_1{ch44}231{ch44}502
Enterococcus_faecium_503
Enterococcus_faecium_504
Enterococcus_faecium_505
Enterococcus_faecium_506
Enterococcus_faecium_509
Enterococcus_faecium_510
Enterococcus_faecium_511
Enterococcus_faecium_513
Enterococcus_faecium_514
Enterococcus_faecium_515
Enterococcus_faecium_Aus0004
Enterococcus_faecium_C1904
Enterococcus_faecium_C309
Enterococcus_faecium_C497
Enterococcus_faecium_C621
Enterococcus_faecium_C68
Enterococcus_faecium_Com12
Enterococcus_faecium_Com15
Enterococcus_faecium_D344SRF
Enterococcus_faecium_DO
Enterococcus_faecium_E1039
Enterococcus_faecium_E1071
Enterococcus_faecium_E1162
Enterococcus_faecium_E1623
Enterococcus_faecium_E1636
Enterococcus_faecium_E1679
Enterococcus_faecium_E417
Enterococcus_faecium_E422
Enterococcus_faecium_E4389
Enterococcus_faecium_E4452
Enterococcus_faecium_E4453
Enterococcus_faecium_E980
Enterococcus_faecium_ERV1
Enterococcus_faecium_ERV102
Enterococcus_faecium_ERV161
Enterococcus_faecium_ERV165
Enterococcus_faecium_ERV168
Enterococcus_faecium_ERV26
Enterococcus_faecium_ERV38
Enterococcus_faecium_ERV69
Enterococcus_faecium_ERV99
Enterococcus_faecium_LCT-EF128
Enterococcus_faecium_LCT-EF90
Enterococcus_faecium_NRRL_B-2354
Enterococcus_faecium_P1123
Enterococcus_faecium_P1137
Enterococcus_faecium_P1139
Enterococcus_faecium_P1140
Enterococcus_faecium_P1190
Enterococcus_faecium_P1986
Enterococcus_faecium_PC4{ch46}1
Enterococcus_faecium_R446
Enterococcus_faecium_R494
Enterococcus_faecium_R496
Enterococcus_faecium_R497
Enterococcus_faecium_R499
Enterococcus_faecium_R501
Enterococcus_faecium_S447
Enterococcus_faecium_TC_6
Enterococcus_faecium_TX0082
Enterococcus_faecium_TX0133A
Enterococcus_faecium_TX0133a01
Enterococcus_faecium_TX0133a04
Enterococcus_faecium_TX0133B
Enterococcus_faecium_TX0133C
Enterococcus_faecium_TX1330
Enterococcus_faecium_TX1337RF
Enterococcus_faecium_U0317
Enterococcus_faecium_V689
Enterococcus_gallinarum_EG2
Enterococcus_hirae_ATCC_9790
Enterococcus_italicus_DSM_15952
Enterococcus_mundtii_crl1656
Enterococcus_saccharolyticus_30{ch95}1
Enterococcus_sp{ch46}_C1
Enterococcus_sp{ch46}_GMD1E
Enterococcus_sp{ch46}_GMD2E
Enterococcus_sp{ch46}_GMD3E
Enterococcus_sp{ch46}_GMD4E
Enterococcus_sp{ch46}_GMD5E
Enterovibrio_calviensis_1F-211
Enterovibrio_calviensis_1F-230
Enterovibrio_calviensis_FF-85
Enterovibrio_norvegicus_FF-162
Enterovibrio_norvegicus_FF-33
Enterovibrio_norvegicus_FF-454
Epulopiscium_sp{ch46}_{ch39}N{ch46}t{ch46}_morphotype_B{ch39}
Eremococcus_coleocola_ACS-139-V-Col8
Erwinia_amylovora_ATCC_49946
Erwinia_amylovora_CFBP1430
Erwinia_billingiae_Eb661
Erwinia_pyrifoliae_DSM_12163
Erwinia_pyrifoliae_Ep1{ch47}96
Erwinia_sp{ch46}_Ejp617
Erwinia_tasmaniensis_Et1{ch47}99
Erwinia_toletana_DAPP-PG_735
Erysipelothrix_rhusiopathiae_ATCC_19414
Erysipelotrichaceae_bacterium_21{ch95}3
Erysipelotrichaceae_bacterium_2{ch95}2{ch95}44A
Erysipelotrichaceae_bacterium_3{ch95}1{ch95}53
Erysipelotrichaceae_bacterium_5{ch95}2{ch95}54FAA
Erysipelotrichaceae_bacterium_6{ch95}1{ch95}45
Erythrobacter_litoralis_HTCC2594
Erythrobacter_sp{ch46}_NAP1
Erythrobacter_sp{ch46}_SD-21
Escherichia_albertii_TW07627
Escherichia_albertii_TW08933
Escherichia_albertii_TW11588
Escherichia_albertii_TW15818
Escherichia_blattae_DSM_4481
Escherichia_blattae_NBRC_105725
Escherichia_coli_042
Escherichia_coli_07798
Escherichia_coli_0{ch46}1288
Escherichia_coli_0{ch46}1304
Escherichia_coli_101-1
Escherichia_coli_10{ch46}0821
Escherichia_coli_10{ch46}0833
Escherichia_coli_10{ch46}0869
Escherichia_coli_1827-70
Escherichia_coli_1{ch46}2264
Escherichia_coli_1{ch46}2741
Escherichia_coli_2362-75
Escherichia_coli_2534-86
Escherichia_coli_2{ch46}3916
Escherichia_coli_2{ch46}4168
Escherichia_coli_3003
Escherichia_coli_3006
Escherichia_coli_3030-1
Escherichia_coli_3431
Escherichia_coli_3{ch46}2303
Escherichia_coli_3{ch46}2608
Escherichia_coli_3{ch46}3884
Escherichia_coli_3{ch46}4870
Escherichia_coli_3{ch46}4880
Escherichia_coli_4{ch46}0522
Escherichia_coli_4{ch46}0967
Escherichia_coli_4{ch95}1{ch95}47FAA
Escherichia_coli_53638
Escherichia_coli_536
Escherichia_coli_541-1
Escherichia_coli_541-15
Escherichia_coli_5412
Escherichia_coli_55989
Escherichia_coli_576-1
Escherichia_coli_5905
Escherichia_coli_5{ch46}0588
Escherichia_coli_5{ch46}0959
Escherichia_coli_5{ch46}2239
Escherichia_coli_6{ch46}0172
Escherichia_coli_75
Escherichia_coli_7{ch46}1982
Escherichia_coli_83972
Escherichia_coli_88{ch46}0221
Escherichia_coli_88{ch46}1042
Escherichia_coli_88{ch46}1467
Escherichia_coli_89{ch46}0511
Escherichia_coli_8{ch46}0416
Escherichia_coli_8{ch46}0566
Escherichia_coli_8{ch46}0569
Escherichia_coli_8{ch46}0586
Escherichia_coli_8{ch46}2524
Escherichia_coli_900105_{ch40}10e{ch41}
Escherichia_coli_90{ch46}0039
Escherichia_coli_90{ch46}0091
Escherichia_coli_90{ch46}2281
Escherichia_coli_93-001
Escherichia_coli_93{ch46}0055
Escherichia_coli_93{ch46}0056
Escherichia_coli_93{ch46}0624
Escherichia_coli_94{ch46}0618
Escherichia_coli_95{ch46}0083
Escherichia_coli_95{ch46}0183
Escherichia_coli_95{ch46}0941
Escherichia_coli_95{ch46}0943
Escherichia_coli_95{ch46}1288
Escherichia_coli_96{ch46}0109
Escherichia_coli_96{ch46}0427
Escherichia_coli_96{ch46}0428
Escherichia_coli_96{ch46}0497
Escherichia_coli_96{ch46}0932
Escherichia_coli_96{ch46}0939
Escherichia_coli_96{ch46}154
Escherichia_coli_97{ch46}0003
Escherichia_coli_97{ch46}0007
Escherichia_coli_97{ch46}0010
Escherichia_coli_97{ch46}0246
Escherichia_coli_97{ch46}0259
Escherichia_coli_97{ch46}0264
Escherichia_coli_97{ch46}1742
Escherichia_coli_99{ch46}0670
Escherichia_coli_99{ch46}0672
Escherichia_coli_99{ch46}0678
Escherichia_coli_99{ch46}0713
Escherichia_coli_99{ch46}0741
Escherichia_coli_99{ch46}0814
Escherichia_coli_99{ch46}0815
Escherichia_coli_99{ch46}0816
Escherichia_coli_99{ch46}0839
Escherichia_coli_99{ch46}0848
Escherichia_coli_99{ch46}1753
Escherichia_coli_99{ch46}1762
Escherichia_coli_99{ch46}1775
Escherichia_coli_99{ch46}1781
Escherichia_coli_99{ch46}1793
Escherichia_coli_99{ch46}1805
Escherichia_coli_9{ch46}0111
Escherichia_coli_9{ch46}1649
Escherichia_coli_AA86
Escherichia_coli_ABU_83972
Escherichia_coli_AD30
Escherichia_coli_AI27
Escherichia_coli_APEC_O1
Escherichia_coli_APEC_O78
Escherichia_coli_ARS4{ch46}2123
Escherichia_coli_ATCC_700728
Escherichia_coli_ATCC_8739
Escherichia_coli_B088
Escherichia_coli_B093
Escherichia_coli_B171
Escherichia_coli_B185
Escherichia_coli_B354
Escherichia_coli_B41
Escherichia_coli_B799
Escherichia_coli_B7A
Escherichia_coli_BL21{ch40}DE3{ch41}
Escherichia_coli_B_str{ch46}_REL606
Escherichia_coli_BW2952
Escherichia_coli_CB7326
Escherichia_coli_CFT073
Escherichia_coli_{ch39}BL21-Gold{ch40}DE3{ch41}pLysS_AG{ch39}
Escherichia_coli_chi7122
Escherichia_coli_cloneA{ch95}i1
Escherichia_coli_CUMT8
Escherichia_coli_DEC10A
Escherichia_coli_DEC10B
Escherichia_coli_DEC10C
Escherichia_coli_DEC10D
Escherichia_coli_DEC10E
Escherichia_coli_DEC10F
Escherichia_coli_DEC11A
Escherichia_coli_DEC11B
Escherichia_coli_DEC11C
Escherichia_coli_DEC11D
Escherichia_coli_DEC11E
Escherichia_coli_DEC12A
Escherichia_coli_DEC12B
Escherichia_coli_DEC12C
Escherichia_coli_DEC12D
Escherichia_coli_DEC12E
Escherichia_coli_DEC13A
Escherichia_coli_DEC13B
Escherichia_coli_DEC13C
Escherichia_coli_DEC13D
Escherichia_coli_DEC13E
Escherichia_coli_DEC14A
Escherichia_coli_DEC14B
Escherichia_coli_DEC14C
Escherichia_coli_DEC14D
Escherichia_coli_DEC15A
Escherichia_coli_DEC15B
Escherichia_coli_DEC15C
Escherichia_coli_DEC15D
Escherichia_coli_DEC15E
Escherichia_coli_DEC1A
Escherichia_coli_DEC1B
Escherichia_coli_DEC1C
Escherichia_coli_DEC1D
Escherichia_coli_DEC1E
Escherichia_coli_DEC2A
Escherichia_coli_DEC2B
Escherichia_coli_DEC2C
Escherichia_coli_DEC2D
Escherichia_coli_DEC2E
Escherichia_coli_DEC3A
Escherichia_coli_DEC3B
Escherichia_coli_DEC3C
Escherichia_coli_DEC3D
Escherichia_coli_DEC3E
Escherichia_coli_DEC3F
Escherichia_coli_DEC4A
Escherichia_coli_DEC4B
Escherichia_coli_DEC4C
Escherichia_coli_DEC4D
Escherichia_coli_DEC4E
Escherichia_coli_DEC4F
Escherichia_coli_DEC5A
Escherichia_coli_DEC5B
Escherichia_coli_DEC5C
Escherichia_coli_DEC5D
Escherichia_coli_DEC5E
Escherichia_coli_DEC6A
Escherichia_coli_DEC6B
Escherichia_coli_DEC6C
Escherichia_coli_DEC6D
Escherichia_coli_DEC6E
Escherichia_coli_DEC7A
Escherichia_coli_DEC7B
Escherichia_coli_DEC7C
Escherichia_coli_DEC7D
Escherichia_coli_DEC7E
Escherichia_coli_DEC8A
Escherichia_coli_DEC8B
Escherichia_coli_DEC8C
Escherichia_coli_DEC8D
Escherichia_coli_DEC8E
Escherichia_coli_DEC9A
Escherichia_coli_DEC9B
Escherichia_coli_DEC9C
Escherichia_coli_DEC9D
Escherichia_coli_DEC9E
Escherichia_coli_DH1
Escherichia_coli_E101
Escherichia_coli_E110019
Escherichia_coli_E1167
Escherichia_coli_E128010
Escherichia_coli_E1520
Escherichia_coli_E22
Escherichia_coli_E24377A
Escherichia_coli_E482
Escherichia_coli_EC1734
Escherichia_coli_EC1735
Escherichia_coli_EC1736
Escherichia_coli_EC1737
Escherichia_coli_EC1738
Escherichia_coli_EC1845
Escherichia_coli_EC1846
Escherichia_coli_EC1847
Escherichia_coli_EC1848
Escherichia_coli_EC1849
Escherichia_coli_EC1850
Escherichia_coli_EC1856
Escherichia_coli_EC1862
Escherichia_coli_EC1863
Escherichia_coli_EC1864
Escherichia_coli_EC1865
Escherichia_coli_EC1866
Escherichia_coli_EC1868
Escherichia_coli_EC1869
Escherichia_coli_EC1870
Escherichia_coli_EC302{ch47}04
Escherichia_coli_EC4013
Escherichia_coli_EC4100B
Escherichia_coli_EC4196
Escherichia_coli_EC4203
Escherichia_coli_EC4402
Escherichia_coli_EC4421
Escherichia_coli_EC4422
Escherichia_coli_EC4436
Escherichia_coli_EC4437
Escherichia_coli_EC4439
Escherichia_coli_EC4448
Escherichia_coli_EC96038
Escherichia_coli_ED1a
Escherichia_coli_EPECa12
Escherichia_coli_EPECa14
Escherichia_coli_EPEC_C342-62
Escherichia_coli_ETEC_H10407
Escherichia_coli_F11
Escherichia_coli_FDA504
Escherichia_coli_FDA505
Escherichia_coli_FDA506
Escherichia_coli_FDA507
Escherichia_coli_FDA517
Escherichia_coli_FRIK1985
Escherichia_coli_FRIK1990
Escherichia_coli_FRIK1996
Escherichia_coli_FRIK1997
Escherichia_coli_FRIK1999
Escherichia_coli_FRIK2001
Escherichia_coli_FRIK523
Escherichia_coli_FRIK920
Escherichia_coli_FVEC1302
Escherichia_coli_FVEC1412
Escherichia_coli_G58-1
Escherichia_coli_H120
Escherichia_coli_H252
Escherichia_coli_H263
Escherichia_coli_H299
Escherichia_coli_H30
Escherichia_coli_H397
Escherichia_coli_H489
Escherichia_coli_H494
Escherichia_coli_H591
Escherichia_coli_H730
Escherichia_coli_H736
Escherichia_coli_HM605
Escherichia_coli_HS
Escherichia_coli_IAI1
Escherichia_coli_IAI39
Escherichia_coli_IHE3034
Escherichia_coli_IMT2125
Escherichia_coli_J53
Escherichia_coli_J96
Escherichia_coli_JB1-95
Escherichia_coli_KD1
Escherichia_coli_KD2
Escherichia_coli_KO11FL
Escherichia_coli_KTE105
Escherichia_coli_KTE106
Escherichia_coli_KTE109
Escherichia_coli_KTE112
Escherichia_coli_KTE113
Escherichia_coli_KTE117
Escherichia_coli_KTE124
Escherichia_coli_KTE128
Escherichia_coli_KTE129
Escherichia_coli_KTE131
Escherichia_coli_KTE133
Escherichia_coli_KTE137
Escherichia_coli_KTE138
Escherichia_coli_KTE139
Escherichia_coli_KTE145
Escherichia_coli_KTE148
Escherichia_coli_KTE150
Escherichia_coli_KTE153
Escherichia_coli_KTE157
Escherichia_coli_KTE160
Escherichia_coli_KTE163
Escherichia_coli_KTE166
Escherichia_coli_KTE168
Escherichia_coli_KTE174
Escherichia_coli_KTE176
Escherichia_coli_KTE177
Escherichia_coli_KTE179
Escherichia_coli_KTE180
Escherichia_coli_KTE232
Escherichia_coli_KTE82
Escherichia_coli_KTE88
Escherichia_coli_KTE90
Escherichia_coli_KTE94
Escherichia_coli_KTE95
Escherichia_coli_KTE97
Escherichia_coli_KTE99
Escherichia_coli_LCT-EC106
Escherichia_coli_LCT-EC52
Escherichia_coli_LCT-EC59
Escherichia_coli_LF82
Escherichia_coli_LT-68
Escherichia_coli_M605
Escherichia_coli_M718
Escherichia_coli_M863
Escherichia_coli_M919
Escherichia_coli_MA6
Escherichia_coli_MS_107-1
Escherichia_coli_MS_110-3
Escherichia_coli_MS_115-1
Escherichia_coli_MS_116-1
Escherichia_coli_MS_117-3
Escherichia_coli_MS_119-7
Escherichia_coli_MS_124-1
Escherichia_coli_MS_145-7
Escherichia_coli_MS_146-1
Escherichia_coli_MS_153-1
Escherichia_coli_MS_16-3
Escherichia_coli_MS_175-1
Escherichia_coli_MS_182-1
Escherichia_coli_MS_185-1
Escherichia_coli_MS_187-1
Escherichia_coli_MS_196-1
Escherichia_coli_MS_198-1
Escherichia_coli_MS_200-1
Escherichia_coli_MS_21-1
Escherichia_coli_MS_45-1
Escherichia_coli_MS_57-2
Escherichia_coli_MS_60-1
Escherichia_coli_MS_69-1
Escherichia_coli_MS_78-1
Escherichia_coli_MS_79-10
Escherichia_coli_MS_84-1
Escherichia_coli_MS_85-1
Escherichia_coli_N1
Escherichia_coli_NA114
Escherichia_coli_NC101
Escherichia_coli_NCCP15647
Escherichia_coli_NCCP15657
Escherichia_coli_NCCP15658
Escherichia_coli_NE037
Escherichia_coli_NE098
Escherichia_coli_NE1487
Escherichia_coli_Nissle_1917
Escherichia_coli_O08
Escherichia_coli_O103{ch58}H25_str{ch46}_CVM9340
Escherichia_coli_O103{ch58}H25_str{ch46}_NIPH-11060424
Escherichia_coli_O103{ch58}H2_str{ch46}_12009
Escherichia_coli_O103{ch58}H2_str{ch46}_CVM9450
Escherichia_coli_O104{ch58}H4_str{ch46}_01-09591
Escherichia_coli_O104{ch58}H4_str{ch46}_04-8351
Escherichia_coli_O104{ch58}H4_str{ch46}_09-7901
Escherichia_coli_O104{ch58}H4_str{ch46}_11-02030
Escherichia_coli_O104{ch58}H4_str{ch46}_11-02033-1
Escherichia_coli_O104{ch58}H4_str{ch46}_11-02092
Escherichia_coli_O104{ch58}H4_str{ch46}_11-02093
Escherichia_coli_O104{ch58}H4_str{ch46}_11-02281
Escherichia_coli_O104{ch58}H4_str{ch46}_11-02318
Escherichia_coli_O104{ch58}H4_str{ch46}_11-02913
Escherichia_coli_O104{ch58}H4_str{ch46}_11-03439
Escherichia_coli_O104{ch58}H4_str{ch46}_11-03943
Escherichia_coli_O104{ch58}H4_str{ch46}_11-04080
Escherichia_coli_O104{ch58}H4_str{ch46}_11-3677
Escherichia_coli_O104{ch58}H4_str{ch46}_11-4404
Escherichia_coli_O104{ch58}H4_str{ch46}_11-4522
Escherichia_coli_O104{ch58}H4_str{ch46}_11-4623
Escherichia_coli_O104{ch58}H4_str{ch46}_11-4632_C1
Escherichia_coli_O104{ch58}H4_str{ch46}_11-4632_C2
Escherichia_coli_O104{ch58}H4_str{ch46}_11-4632_C3
Escherichia_coli_O104{ch58}H4_str{ch46}_11-4632_C4
Escherichia_coli_O104{ch58}H4_str{ch46}_11-4632_C5
Escherichia_coli_O104{ch58}H4_str{ch46}_2009EL-2050
Escherichia_coli_O104{ch58}H4_str{ch46}_2009EL-2071
Escherichia_coli_O104{ch58}H4_str{ch46}_2011C-3493
Escherichia_coli_O104{ch58}H4_str{ch46}_C227-11
Escherichia_coli_O104{ch58}H4_str{ch46}_C236-11
Escherichia_coli_O104{ch58}H4_str{ch46}_Ec11-4984
Escherichia_coli_O104{ch58}H4_str{ch46}_Ec11-4986
Escherichia_coli_O104{ch58}H4_str{ch46}_Ec11-4987
Escherichia_coli_O104{ch58}H4_str{ch46}_Ec11-4988
Escherichia_coli_O104{ch58}H4_str{ch46}_Ec11-5603
Escherichia_coli_O104{ch58}H4_str{ch46}_Ec11-5604
Escherichia_coli_O104{ch58}H4_str{ch46}_Ec11-6006
Escherichia_coli_O104{ch58}H4_str{ch46}_Ec11-9450
Escherichia_coli_O104{ch58}H4_str{ch46}_Ec11-9941
Escherichia_coli_O104{ch58}H4_str{ch46}_Ec11-9990
Escherichia_coli_O104{ch58}H4_str{ch46}_Ec12-0465
Escherichia_coli_O104{ch58}H4_str{ch46}_Ec12-0466
Escherichia_coli_O104{ch58}H4_str{ch46}_GOS1
Escherichia_coli_O104{ch58}H4_str{ch46}_GOS2
Escherichia_coli_O104{ch58}H4_str{ch46}_H112180280
Escherichia_coli_O104{ch58}H4_str{ch46}_H112180282
Escherichia_coli_O104{ch58}H4_str{ch46}_H112180283
Escherichia_coli_O104{ch58}H4_str{ch46}_H112180540
Escherichia_coli_O104{ch58}H4_str{ch46}_H112180541
Escherichia_coli_O104{ch58}H4_str{ch46}_LB226692
Escherichia_coli_O104{ch58}H4_str{ch46}_ON2010
Escherichia_coli_O104{ch58}H4_str{ch46}_ON2011
Escherichia_coli_O104{ch58}H4_str{ch46}_TY-2482
Escherichia_coli_O111{ch58}H11_str{ch46}_CFSAN001630
Escherichia_coli_O111{ch58}H11_str{ch46}_CVM9455
Escherichia_coli_O111{ch58}H11_str{ch46}_CVM9534
Escherichia_coli_O111{ch58}H11_str{ch46}_CVM9545
Escherichia_coli_O111{ch58}H11_str{ch46}_CVM9553
Escherichia_coli_O111{ch58}H8_str{ch46}_CFSAN001632
Escherichia_coli_O111{ch58}H8_str{ch46}_CVM9570
Escherichia_coli_O111{ch58}H8_str{ch46}_CVM9574
Escherichia_coli_O111{ch58}H8_str{ch46}_CVM9602
Escherichia_coli_O111{ch58}H8_str{ch46}_CVM9634
Escherichia_coli_O111{ch58}H-_str{ch46}_11128
Escherichia_coli_O113{ch58}H21_str{ch46}_CL-3
Escherichia_coli_O121{ch58}H19_str{ch46}_MT{ch35}2
Escherichia_coli_O127{ch58}H6_str{ch46}_E2348{ch47}69
Escherichia_coli_O145{ch58}H28_str{ch46}_4865{ch47}96
Escherichia_coli_O157{ch58}H43_str{ch46}_T22
Escherichia_coli_O157{ch58}H7_str{ch46}_1044
Escherichia_coli_O157{ch58}H7_str{ch46}_1125
Escherichia_coli_O157{ch58}H7_str{ch46}_EC1212
Escherichia_coli_O157{ch58}H7_str{ch46}_EC4009
Escherichia_coli_O157{ch58}H7_str{ch46}_EC4024
Escherichia_coli_O157{ch58}H7_str{ch46}_EC4042
Escherichia_coli_O157{ch58}H7_str{ch46}_EC4045
Escherichia_coli_O157{ch58}H7_str{ch46}_EC4076
Escherichia_coli_O157{ch58}H7_str{ch46}_EC4084
Escherichia_coli_O157{ch58}H7_str{ch46}_EC4113
Escherichia_coli_O157{ch58}H7_str{ch46}_EC4115
Escherichia_coli_O157{ch58}H7_str{ch46}_EC4127
Escherichia_coli_O157{ch58}H7_str{ch46}_EC4191
Escherichia_coli_O157{ch58}H7_str{ch46}_EC4192
Escherichia_coli_O157{ch58}H7_str{ch46}_EC4196
Escherichia_coli_O157{ch58}H7_str{ch46}_EC4205
Escherichia_coli_O157{ch58}H7_str{ch46}_EC4206
Escherichia_coli_O157{ch58}H7_str{ch46}_EC4401
Escherichia_coli_O157{ch58}H7_str{ch46}_EC4486
Escherichia_coli_O157{ch58}H7_str{ch46}_EC4501
Escherichia_coli_O157{ch58}H7_str{ch46}_EC508
Escherichia_coli_O157{ch58}H7_str{ch46}_EC536
Escherichia_coli_O157{ch58}H7_str{ch46}_EC869
Escherichia_coli_O157{ch58}H7_str{ch46}_EDL933
Escherichia_coli_O157{ch58}H7_str{ch46}_FRIK2000
Escherichia_coli_O157{ch58}H7_str{ch46}_FRIK966
Escherichia_coli_O157{ch58}H7_str{ch46}_G5101
Escherichia_coli_O157{ch58}H7_str{ch46}_H093800014
Escherichia_coli_O157{ch58}H7_str{ch46}_LSU-61
Escherichia_coli_O157{ch58}H7_str{ch46}_Sakai
Escherichia_coli_O157{ch58}H7_str{ch46}_TW14359
Escherichia_coli_O157{ch58}H7_str{ch46}_TW14588
Escherichia_coli_O157{ch58}H-_str{ch46}_493-89
Escherichia_coli_O157{ch58}H-_str{ch46}_H_2687
Escherichia_coli_O25b{ch58}ST131_str{ch46}_JIE186
Escherichia_coli_O26{ch58}H11_str{ch46}_11368
Escherichia_coli_O26{ch58}H11_str{ch46}_CFSAN001629
Escherichia_coli_O26{ch58}H11_str{ch46}_CVM10021
Escherichia_coli_O26{ch58}H11_str{ch46}_CVM10026
Escherichia_coli_O26{ch58}H11_str{ch46}_CVM10030
Escherichia_coli_O26{ch58}H11_str{ch46}_CVM10224
Escherichia_coli_O26{ch58}H11_str{ch46}_CVM9942
Escherichia_coli_O26{ch58}H11_str{ch46}_CVM9952
Escherichia_coli_O32{ch58}H37_str{ch46}_P4
Escherichia_coli_O45{ch58}H2_str{ch46}_03-EN-705
Escherichia_coli_O55{ch58}H7_str{ch46}_3256-97
Escherichia_coli_O55{ch58}H7_str{ch46}_CB9615
Escherichia_coli_O55{ch58}H7_str{ch46}_RM12579
Escherichia_coli_O55{ch58}H7_str{ch46}_USDA_5905
Escherichia_coli_O7{ch58}K1_str{ch46}_CE10
Escherichia_coli_O83{ch58}H1_str{ch46}_NRG_857C
Escherichia_coli_O91{ch58}H21_str{ch46}_B2F1
Escherichia_coli_OK1180
Escherichia_coli_OK1357
Escherichia_coli_OP50
Escherichia_coli_P12b
Escherichia_coli_PA10
Escherichia_coli_PA11
Escherichia_coli_PA13
Escherichia_coli_PA14
Escherichia_coli_PA15
Escherichia_coli_PA19
Escherichia_coli_PA22
Escherichia_coli_PA23
Escherichia_coli_PA2
Escherichia_coli_PA24
Escherichia_coli_PA25
Escherichia_coli_PA28
Escherichia_coli_PA31
Escherichia_coli_PA32
Escherichia_coli_PA33
Escherichia_coli_PA3
Escherichia_coli_PA34
Escherichia_coli_PA35
Escherichia_coli_PA38
Escherichia_coli_PA39
Escherichia_coli_PA40
Escherichia_coli_PA41
Escherichia_coli_PA42
Escherichia_coli_PA4
Escherichia_coli_PA45
Escherichia_coli_PA47
Escherichia_coli_PA48
Escherichia_coli_PA49
Escherichia_coli_PA5
Escherichia_coli_PA7
Escherichia_coli_PA8
Escherichia_coli_PA9
Escherichia_coli_PCN033
Escherichia_coli_RN587{ch47}1
Escherichia_coli_S17
Escherichia_coli_S88
Escherichia_coli_SCI-07
Escherichia_coli_SE11
Escherichia_coli_SE15
Escherichia_coli_SEPT362
Escherichia_coli_SMS-3-5
Escherichia_coli_STEC{ch95}7v
Escherichia_coli_STEC{ch95}94C
Escherichia_coli_STEC{ch95}B2F1
Escherichia_coli_STEC{ch95}C165-02
Escherichia_coli_STEC{ch95}DG131-3
Escherichia_coli_STEC{ch95}EH250
Escherichia_coli_STEC{ch95}H{ch46}1{ch46}8
Escherichia_coli_STEC{ch95}MHI813
Escherichia_coli_STEC{ch95}O31
Escherichia_coli_STEC{ch95}S1191
Escherichia_coli_str{ch46}_{ch39}clone_D_i14{ch39}
Escherichia_coli_str{ch46}_{ch39}clone_D_i2{ch39}
Escherichia_coli_str{ch46}_K-12_substr{ch46}_DH10B
Escherichia_coli_str{ch46}_K-12_substr{ch46}_MG1655
Escherichia_coli_str{ch46}_K-12_substr{ch46}_MG1655star
Escherichia_coli_str{ch46}_K-12_substr{ch46}_W3110
Escherichia_coli_TA007
Escherichia_coli_TA124
Escherichia_coli_TA143
Escherichia_coli_TA206
Escherichia_coli_TA271
Escherichia_coli_TA280
Escherichia_coli_TT12B
Escherichia_coli_TW00353
Escherichia_coli_TW06591
Escherichia_coli_TW07793
Escherichia_coli_TW07945
Escherichia_coli_TW09098
Escherichia_coli_TW09109
Escherichia_coli_TW09195
Escherichia_coli_TW10119
Escherichia_coli_TW10246
Escherichia_coli_TW10509
Escherichia_coli_TW10598
Escherichia_coli_TW10722
Escherichia_coli_TW10828
Escherichia_coli_TW11039
Escherichia_coli_TW11681
Escherichia_coli_TW14301
Escherichia_coli_TW14313
Escherichia_coli_TW14425
Escherichia_coli_TW15901
Escherichia_coli_TX1999
Escherichia_coli_UM146
Escherichia_coli_UMN026
Escherichia_coli_UMNF18
Escherichia_coli_UMNK88
Escherichia_coli_UTI89
Escherichia_coli_W26
Escherichia_coli_W
Escherichia_coli_WV{ch95}060327
Escherichia_coli_XH001
Escherichia_coli_XH140A
Escherichia_coli_Xuzhou21
Escherichia_fergusonii_ATCC_35469
Escherichia_fergusonii_B253
Escherichia_fergusonii_ECD227
Escherichia_hermannii_NBRC_105704
Escherichia_sp{ch46}_1{ch95}1{ch95}43
Escherichia_sp{ch46}_3{ch95}2{ch95}53FAA
Escherichia_sp{ch46}_4{ch95}1{ch95}40B
Escherichia_sp{ch46}_TW09231
Escherichia_sp{ch46}_TW09276
Escherichia_sp{ch46}_TW09308
Escherichia_sp{ch46}_TW10509
Escherichia_sp{ch46}_TW14182
Escherichia_sp{ch46}_TW15838
Ethanoligenens_harbinense_YUAN-3
Eubacteriaceae_bacterium_ACC19a
Eubacteriaceae_bacterium_CM2
Eubacteriaceae_bacterium_CM5
Eubacteriaceae_bacterium_OBRC8
Eubacterium_biforme_DSM_3989
Eubacterium_cellulosolvens_6
Eubacterium_dolichum_DSM_3991
Eubacterium_eligens_ATCC_27750
Eubacterium_hallii_DSM_3353
Eubacterium_infirmum_F0142
Eubacterium_limosum_KIST612
Eubacterium_rectale_ATCC_33656
Eubacterium_saphenum_ATCC_49989
Eubacterium_siraeum_DSM_15702
Eubacterium_sp{ch46}_3{ch95}1{ch95}31
Eubacterium_sp{ch46}_AS15
Eubacterium_ventriosum_ATCC_27560
Eubacterium_yurii_subsp{ch46}_margaretiae_ATCC_43715
Exiguobacterium_antarcticum_B7
Exiguobacterium_sibiricum_255-15
Exiguobacterium_sp{ch46}_AT1b
Facklamia_hominis_CCUG_36813
Facklamia_ignava_CCUG_37419
Facklamia_languida_CCUG_37842
Faecalibacterium_cf{ch46}_prausnitzii_KLE1255
Faecalibacterium_prausnitzii_A2-165
Faecalibacterium_prausnitzii_M21{ch47}2
Ferrimonas_balearica_DSM_9799
Fervidobacterium_nodosum_Rt17-B1
Fervidobacterium_pennivorans_DSM_9078
Fibrella_aestuarina
Fibrisoma_limi_BUZ_3
Fibrobacter_succinogenes_subsp{ch46}_succinogenes_S85
Filifactor_alocis_ATCC_35896
Finegoldia_magna_ACS-171-V-Col3
Finegoldia_magna_ATCC_29328
Finegoldia_magna_ATCC_53516
Finegoldia_magna_BVS033A4
Finegoldia_magna_SY403409CC001050417
Fischerella_muscicola_PCC_7414
Fischerella_muscicola_SAG_1427-1_{ch61}_PCC_73103
Fischerella_sp{ch46}_JSC-11
Fischerella_sp{ch46}_PCC_9339
Fischerella_thermalis_PCC_7521
Flavobacteria_bacterium_BAL38
Flavobacteria_bacterium_BBFL7
Flavobacteria_bacterium_MS024-2A
Flavobacteria_bacterium_MS024-3C
Flavobacteriaceae_bacterium_3519-10
Flavobacteriaceae_bacterium_HQM9
Flavobacteriaceae_bacterium_S85
Flavobacteriales_bacterium_ALC-1
Flavobacterium_branchiophilum_FL-15
Flavobacterium_columnare_ATCC_49512
Flavobacterium_frigoris_PS1
Flavobacterium_indicum_GPTSA100-9
Flavobacterium_johnsoniae_UW101
Flavobacterium_psychrophilum_JIP02{ch47}86
Flavobacterium_sp{ch46}_ACAM_123
Flavobacterium_sp{ch46}_B17
Flavobacterium_sp{ch46}_CF136
Flavobacterium_sp{ch46}_F52
Flavobacterium_sp{ch46}_WG21
Flavonifractor_plautii_ATCC_29863
Flexibacter_litoralis_DSM_6794
Flexistipes_sinusarabici_DSM_4947
Fluoribacter_dumoffii_NY_23
Fluoribacter_dumoffii_Tex-KL
Fluviicola_taffensis_DSM_16823
Francisella_cf{ch46}_novicida_3523
Francisella_cf{ch46}_novicida_Fx1
Francisella_noatunensis_subsp{ch46}_orientalis_str{ch46}_Toba_04
Francisella_novicida_FTE
Francisella_novicida_FTG
Francisella_novicida_GA99-3548
Francisella_novicida_GA99-3549
Francisella_novicida_U112
Francisella_philomiragia_subsp{ch46}_philomiragia_ATCC_25015
Francisella_philomiragia_subsp{ch46}_philomiragia_ATCC_25017
Francisella_sp{ch46}_TX077308
Francisella_tularensis_subsp{ch46}_holarctica
Francisella_tularensis_subsp{ch46}_holarctica_257
Francisella_tularensis_subsp{ch46}_holarctica_F92
Francisella_tularensis_subsp{ch46}_holarctica_FSC022
Francisella_tularensis_subsp{ch46}_holarctica_FSC200
Francisella_tularensis_subsp{ch46}_holarctica_FTNF002-00
Francisella_tularensis_subsp{ch46}_holarctica_LVS
Francisella_tularensis_subsp{ch46}_holarctica_OSU18
Francisella_tularensis_subsp{ch46}_holarctica_URFT1
Francisella_tularensis_subsp{ch46}_mediasiatica_FSC147
Francisella_tularensis_subsp{ch46}_tularensis_70001275
Francisella_tularensis_subsp{ch46}_tularensis_70102010
Francisella_tularensis_subsp{ch46}_tularensis_80700075
Francisella_tularensis_subsp{ch46}_tularensis_80700103
Francisella_tularensis_subsp{ch46}_tularensis_831
Francisella_tularensis_subsp{ch46}_tularensis_AS{ch95}713
Francisella_tularensis_subsp{ch46}_tularensis_FSC033
Francisella_tularensis_subsp{ch46}_tularensis_FSC198
Francisella_tularensis_subsp{ch46}_tularensis_MA00-2987
Francisella_tularensis_subsp{ch46}_tularensis_NE061598
Francisella_tularensis_subsp{ch46}_tularensis_SCHU_S4
Francisella_tularensis_subsp{ch46}_tularensis_TI0902
Francisella_tularensis_subsp{ch46}_tularensis_TIGB03
Francisella_tularensis_subsp{ch46}_tularensis_WY96-3418
Frankia_alni_ACN14a
Frankia_sp{ch46}_CcI3
Frankia_sp{ch46}_CN3
Frankia_sp{ch46}_EAN1pec
Frankia_sp{ch46}_EuI1c
Frankia_sp{ch46}_EUN1f
Frankia_sp{ch46}_QA3
Frankia_symbiont_of_Datisca_glomerata
Frateuria_aurantia_DSM_6220
Fructobacillus_fructosus_KCTC_3544
Fulvimarina_pelagi_HTCC2506
Fulvivirga_imtechensis_AK7
Fusobacterium_gonidiaformans_ATCC_25563
Fusobacterium_mortiferum_ATCC_9817
Fusobacterium_necrophorum_subsp{ch46}_funduliforme_1{ch95}1{ch95}36S
Fusobacterium_necrophorum_subsp{ch46}_funduliforme_ATCC_51357
Fusobacterium_necrophorum_subsp{ch46}_funduliforme_Fnf_1007
Fusobacterium_nucleatum_subsp{ch46}_animalis_ATCC_51191
Fusobacterium_nucleatum_subsp{ch46}_animalis_F0419
Fusobacterium_nucleatum_subsp{ch46}_fusiforme_ATCC_51190
Fusobacterium_nucleatum_subsp{ch46}_nucleatum_ATCC_23726
Fusobacterium_nucleatum_subsp{ch46}_nucleatum_ATCC_25586
Fusobacterium_nucleatum_subsp{ch46}_polymorphum_ATCC_10953
Fusobacterium_nucleatum_subsp{ch46}_polymorphum_F0401
Fusobacterium_nucleatum_subsp{ch46}_vincentii_ATCC_49256
Fusobacterium_periodonticum_ATCC_33693
Fusobacterium_periodonticum_D10
Fusobacterium_sp{ch46}_11{ch95}3{ch95}2
Fusobacterium_sp{ch46}_12{ch95}1B
Fusobacterium_sp{ch46}_1{ch95}1{ch95}41FAA
Fusobacterium_sp{ch46}_21{ch95}1A
Fusobacterium_sp{ch46}_2{ch95}1{ch95}31
Fusobacterium_sp{ch46}_3{ch95}1{ch95}27
Fusobacterium_sp{ch46}_3{ch95}1{ch95}33
Fusobacterium_sp{ch46}_3{ch95}1{ch95}36A2
Fusobacterium_sp{ch46}_3{ch95}1{ch95}5R
Fusobacterium_sp{ch46}_4{ch95}1{ch95}13
Fusobacterium_sp{ch46}_7{ch95}1
Fusobacterium_sp{ch46}_D11
Fusobacterium_sp{ch46}_D12
Fusobacterium_sp{ch46}_oral_taxon_370_str{ch46}_F0437
Fusobacterium_ulcerans_ATCC_49185
Fusobacterium_varium_ATCC_27725
Galbibacter_sp{ch46}_ck-I2-15
Gallibacterium_anatis_UMN179
Gallionella_capsiferriformans_ES-2
gamma_proteobacterium_BDW918
gamma_proteobacterium_HdN1
gamma_proteobacterium_HIMB30
gamma_proteobacterium_HIMB55
gamma_proteobacterium_HTCC2207
gamma_proteobacterium_HTCC5015
gamma_proteobacterium_IMCC1989
gamma_proteobacterium_IMCC2047
gamma_proteobacterium_IMCC3088
gamma_proteobacterium_NOR51-B
gamma_proteobacterium_NOR5-3
gamma_proteobacterium_SCGC_AAA001-B15
Gardnerella_vaginalis_00703Bmash
Gardnerella_vaginalis_00703C2mash
Gardnerella_vaginalis_00703Dmash
Gardnerella_vaginalis_0288E
Gardnerella_vaginalis_101
Gardnerella_vaginalis_1400E
Gardnerella_vaginalis_1500E
Gardnerella_vaginalis_284V
Gardnerella_vaginalis_315-A
Gardnerella_vaginalis_409-05
Gardnerella_vaginalis_41V
Gardnerella_vaginalis_5-1
Gardnerella_vaginalis_55152
Gardnerella_vaginalis_6119V5
Gardnerella_vaginalis_6420B
Gardnerella_vaginalis_6420LIT
Gardnerella_vaginalis_75712
Gardnerella_vaginalis_AMD
Gardnerella_vaginalis_ATCC_14018_{ch61}_JCM_11026
Gardnerella_vaginalis_ATCC_14019
Gardnerella_vaginalis_HMP9231
Gayadomonas_joobiniege_G7
Geitlerinema_sp{ch46}_PCC_7105
Geitlerinema_sp{ch46}_PCC_7407
Gemella_haemolysans_ATCC_10379
Gemella_haemolysans_M341
Gemella_morbillorum_M424
Gemella_sanguinis_M325
Geminocystis_herdmanii_PCC_6308
Gemmata_obscuriglobus_UQM_2246
Gemmatimonas_aurantiaca_T-27
Geobacillus_caldoxylosilyticus_CIC9
Geobacillus_kaustophilus_HTA426
Geobacillus_sp{ch46}_C56-T3
Geobacillus_sp{ch46}_G11MC16
Geobacillus_sp{ch46}_GHH01
Geobacillus_sp{ch46}_WCH70
Geobacillus_sp{ch46}_Y412MC52
Geobacillus_sp{ch46}_Y412MC61
Geobacillus_sp{ch46}_Y4{ch46}1MC1
Geobacillus_thermodenitrificans_NG80-2
Geobacillus_thermoglucosidans_TNO-09{ch46}020
Geobacillus_thermoglucosidasius_C56-YS93
Geobacillus_thermoleovorans_CCB{ch95}US3{ch95}UF5
Geobacter_bemidjiensis_Bem
Geobacter_daltonii_FRC-32
Geobacter_lovleyi_SZ
Geobacter_metallireducens_GS-15
Geobacter_metallireducens_RCH3
Geobacter_sp{ch46}_M18
Geobacter_sp{ch46}_M21
Geobacter_sulfurreducens_KN400
Geobacter_sulfurreducens_PCA
Geobacter_uraniireducens_Rf4
Geodermatophilus_obscurus_DSM_43160
Gillisia_limnaea_DSM_15749
Gillisia_sp{ch46}_CBA3202
Glaciecola_arctica_BSs20135
Glaciecola_chathamensis_S18K6
Glaciecola_lipolytica_E3
Glaciecola_mesophila_KMM_241
Glaciecola_nitratireducens_FR1064
Glaciecola_pallidula_DSM_14239_{ch61}_ACAM_615
Glaciecola_polaris_LMG_21857
Glaciecola_psychrophila_170
Glaciecola_punicea_DSM_14233_{ch61}_ACAM_611
Glaciecola_sp{ch46}_4H-3-7+YE-5
Glaciecola_sp{ch46}_HTCC2999
Gloeobacter_violaceus_PCC_7421
Gloeocapsa_sp{ch46}_PCC_73106
Gloeocapsa_sp{ch46}_PCC_7428
Gluconacetobacter_diazotrophicus_PAl_5
Gluconacetobacter_europaeus_5P3
Gluconacetobacter_europaeus_LMG_18494
Gluconacetobacter_europaeus_LMG_18890
Gluconacetobacter_hansenii_ATCC_23769
Gluconacetobacter_oboediens_174Bp2
Gluconacetobacter_sp{ch46}_SXCC-1
Gluconacetobacter_xylinus_NBRC_3288
Gluconobacter_frateurii_NBRC_101659
Gluconobacter_morbifer_G707
Gluconobacter_oxydans_621H
Gluconobacter_oxydans_H24
Gluconobacter_oxydans_WSH-003
Gordonia_aichiensis_NBRC_108223
Gordonia_alkanivorans_NBRC_16433
Gordonia_amarae_NBRC_15530
Gordonia_amicalis_NBRC_100051
Gordonia_araii_NBRC_100433
Gordonia_bronchialis_DSM_43247
Gordonia_effusa_NBRC_100432
Gordonia_hirsuta_DSM_44140_{ch61}_NBRC_16056
Gordonia_namibiensis_NBRC_108229
Gordonia_neofelifaecis_NRRL_B-59395
Gordonia_otitidis_NBRC_100426
Gordonia_polyisoprenivorans_NBRC_16320
Gordonia_polyisoprenivorans_VH2
Gordonia_rhizosphera_NBRC_16068
Gordonia_rubripertincta_NBRC_101908
Gordonia_sihwensis_NBRC_108236
Gordonia_soli_NBRC_108243
Gordonia_sp{ch46}_KTR9
Gordonia_sputi_NBRC_100414
Gordonia_terrae_NBRC_100016
Gramella_forsetii_KT0803
Granulibacter_bethesdensis_CGDNIH1
Granulicatella_adiacens_ATCC_49175
Granulicatella_elegans_ATCC_700633
Granulicella_mallensis_MP5ACTX8
Granulicella_tundricola_MP5ACTX9
Grimontia_hollisae_CIP_101886
Grimontia_sp{ch46}_AK16
Haemophilus_aegyptius_ATCC_11116
Haemophilus_ducreyi_35000HP
Haemophilus_haemolyticus_HK386
Haemophilus_haemolyticus_M19107
Haemophilus_haemolyticus_M19501
Haemophilus_haemolyticus_M21127
Haemophilus_haemolyticus_M21621
Haemophilus_haemolyticus_M21639
Haemophilus_influenzae_10810
Haemophilus_influenzae_22{ch46}1-21
Haemophilus_influenzae_22{ch46}4-21
Haemophilus_influenzae_3655
Haemophilus_influenzae_6P18H1
Haemophilus_influenzae_7P49H1
Haemophilus_influenzae_86-028NP
Haemophilus_influenzae_F3031
Haemophilus_influenzae_F3047
Haemophilus_influenzae_HK1212
Haemophilus_influenzae_NT127
Haemophilus_influenzae_PittAA
Haemophilus_influenzae_PittEE
Haemophilus_influenzae_PittGG
Haemophilus_influenzae_PittHH
Haemophilus_influenzae_PittII
Haemophilus_influenzae_R2846
Haemophilus_influenzae_R2866
Haemophilus_influenzae_R3021
Haemophilus_influenzae_RdAW
Haemophilus_influenzae_Rd_KW20
Haemophilus_parahaemolyticus_HK385
Haemophilus_parainfluenzae_ATCC_33392
Haemophilus_parainfluenzae_HK2019
Haemophilus_parainfluenzae_HK262
Haemophilus_parainfluenzae_T3T1
Haemophilus_paraphrohaemolyticus_HK411
Haemophilus_parasuis_29755
Haemophilus_parasuis_SH0165
Haemophilus_pittmaniae_HK_85
Haemophilus_somnus_129PT
Haemophilus_somnus_2336
Haemophilus_sp{ch46}_oral_taxon_851_str{ch46}_F0397
Haemophilus_sputorum_CCUG_13788
Haemophilus_sputorum_HK_2154
Hafnia_alvei_ATCC_51873
Hahella_chejuensis_KCTC_2396
Halanaerobium_hydrogeniformans
Halanaerobium_praevalens_DSM_2228
Haliangium_ochraceum_DSM_14365
Haliscomenobacter_hydrossis_DSM_1100
Haloarcula_marismortui_ATCC_43049
Halobacillus_halophilus_DSM_2266
Halobacillus_sp{ch46}_BAB-2008
Halobacterium_salinarum_R1
Halobacterium_sp{ch46}_NRC-1
Halobacteroides_halobius_DSM_5150
Halomonas_boliviensis_LC1
Halomonas_elongata_DSM_2581
Halomonas_jeotgali_Hwa
Halomonas_smyrnensis_AAD6
Halomonas_sp{ch46}_GFAJ-1
Halomonas_sp{ch46}_HAL1
Halomonas_sp{ch46}_KM-1
Halomonas_sp{ch46}_TD01
Halomonas_stevensii
Halomonas_titanicae_BH1
Haloplasma_contractile_SSD-17B
Haloquadratum_walsbyi_C23
Haloquadratum_walsbyi_DSM_16790
Halorhodospira_halophila_SL1
Halothece_sp{ch46}_PCC_7418
Halothermothrix_orenii_H_168
Halothiobacillus_neapolitanus_c2
Helcococcus_kunzii_ATCC_51366
Helicobacter_acinonychis_str{ch46}_Sheeba
Helicobacter_bilis_ATCC_43879
Helicobacter_bizzozeronii_CCUG_35545
Helicobacter_bizzozeronii_CIII-1
Helicobacter_canadensis_MIT_98-5491
Helicobacter_cetorum_MIT_00-7128
Helicobacter_cetorum_MIT_99-5656
Helicobacter_cinaedi_CCUG_18818
Helicobacter_cinaedi_PAGU611
Helicobacter_felis_ATCC_49179
Helicobacter_hepaticus_ATCC_51449
Helicobacter_mustelae_12198
Helicobacter_pullorum_MIT_98-5489
Helicobacter_pylori_2017
Helicobacter_pylori_2018
Helicobacter_pylori_26695
Helicobacter_pylori_35A
Helicobacter_pylori_51
Helicobacter_pylori_83
Helicobacter_pylori_8A3
Helicobacter_pylori_908
Helicobacter_pylori_98-10
Helicobacter_pylori_A45
Helicobacter_pylori_Aklavik117
Helicobacter_pylori_Aklavik86
Helicobacter_pylori_B128
Helicobacter_pylori_B38
Helicobacter_pylori_B45
Helicobacter_pylori_B8
Helicobacter_pylori_BCS100H1
Helicobacter_pylori_CPY1124
Helicobacter_pylori_CPY1313
Helicobacter_pylori_CPY1962
Helicobacter_pylori_CPY3281
Helicobacter_pylori_CPY6081
Helicobacter_pylori_CPY6261
Helicobacter_pylori_CPY6271
Helicobacter_pylori_CPY6311
Helicobacter_pylori_Cuz20
Helicobacter_pylori_ELS37
Helicobacter_pylori_F16
Helicobacter_pylori_F30
Helicobacter_pylori_F32
Helicobacter_pylori_F57
Helicobacter_pylori_G27
Helicobacter_pylori_GAM100Ai
Helicobacter_pylori_Gambia94{ch47}24
Helicobacter_pylori_Hp_A-14
Helicobacter_pylori_Hp_A-16
Helicobacter_pylori_Hp_A-17
Helicobacter_pylori_Hp_A-20
Helicobacter_pylori_Hp_A-26
Helicobacter_pylori_Hp_A-27
Helicobacter_pylori_Hp_A-4
Helicobacter_pylori_Hp_A-5
Helicobacter_pylori_Hp_A-6
Helicobacter_pylori_Hp_A-8
Helicobacter_pylori_Hp_A-9
Helicobacter_pylori_HPAG1
Helicobacter_pylori_Hp_H-10
Helicobacter_pylori_Hp_H-11
Helicobacter_pylori_Hp_H-16
Helicobacter_pylori_Hp_H-18
Helicobacter_pylori_Hp_H-19
Helicobacter_pylori_Hp_H-21
Helicobacter_pylori_Hp_H-23
Helicobacter_pylori_Hp_H-24
Helicobacter_pylori_Hp_H-24b
Helicobacter_pylori_Hp_H-24c
Helicobacter_pylori_Hp_H-27
Helicobacter_pylori_Hp_H-28
Helicobacter_pylori_Hp_H-29
Helicobacter_pylori_Hp_H-30
Helicobacter_pylori_Hp_H-3
Helicobacter_pylori_Hp_H-34
Helicobacter_pylori_Hp_H-36
Helicobacter_pylori_Hp_H-4
Helicobacter_pylori_Hp_H-41
Helicobacter_pylori_Hp_H-42
Helicobacter_pylori_Hp_H-43
Helicobacter_pylori_Hp_H-44
Helicobacter_pylori_Hp_H-45
Helicobacter_pylori_Hp_H-5b
Helicobacter_pylori_Hp_H-6
Helicobacter_pylori_Hp_H-9
Helicobacter_pylori_HPKX{ch95}438{ch95}AG0C1
Helicobacter_pylori_HPKX{ch95}438{ch95}CA4C1
Helicobacter_pylori_Hp_M1
Helicobacter_pylori_Hp_M2
Helicobacter_pylori_Hp_M3
Helicobacter_pylori_Hp_M4
Helicobacter_pylori_Hp_M5
Helicobacter_pylori_Hp_M6
Helicobacter_pylori_Hp_M9
Helicobacter_pylori_Hp_P-1
Helicobacter_pylori_Hp_P-11
Helicobacter_pylori_Hp_P-11b
Helicobacter_pylori_Hp_P-13
Helicobacter_pylori_Hp_P-13b
Helicobacter_pylori_Hp_P-15
Helicobacter_pylori_Hp_P-15b
Helicobacter_pylori_Hp_P-16
Helicobacter_pylori_Hp_P-1b
Helicobacter_pylori_Hp_P-2
Helicobacter_pylori_Hp_P-23
Helicobacter_pylori_Hp_P-25
Helicobacter_pylori_Hp_P-25c
Helicobacter_pylori_Hp_P-25d
Helicobacter_pylori_Hp_P-26
Helicobacter_pylori_Hp_P-28b
Helicobacter_pylori_Hp_P-2b
Helicobacter_pylori_Hp_P-30
Helicobacter_pylori_Hp_P-3
Helicobacter_pylori_Hp_P-3b
Helicobacter_pylori_Hp_P-4
Helicobacter_pylori_Hp_P-41
Helicobacter_pylori_Hp_P-4c
Helicobacter_pylori_Hp_P-4d
Helicobacter_pylori_Hp_P-62
Helicobacter_pylori_Hp_P-74
Helicobacter_pylori_Hp_P-8
Helicobacter_pylori_Hp_P-8b
Helicobacter_pylori_HUP-B14
Helicobacter_pylori_India7
Helicobacter_pylori_J99
Helicobacter_pylori_Lithuania75
Helicobacter_pylori_N6
Helicobacter_pylori_NAB47
Helicobacter_pylori_NAD1
Helicobacter_pylori_NCTC_11638
Helicobacter_pylori_NQ1671
Helicobacter_pylori_NQ1701
Helicobacter_pylori_NQ1707
Helicobacter_pylori_NQ1712
Helicobacter_pylori_NQ315
Helicobacter_pylori_NQ352
Helicobacter_pylori_NQ367
Helicobacter_pylori_NQ392
Helicobacter_pylori_NQ4044
Helicobacter_pylori_NQ4053
Helicobacter_pylori_NQ4060
Helicobacter_pylori_NQ4076
Helicobacter_pylori_NQ4099
Helicobacter_pylori_NQ4110
Helicobacter_pylori_NQ4161
Helicobacter_pylori_NQ4191
Helicobacter_pylori_NQ4200
Helicobacter_pylori_NQ4216
Helicobacter_pylori_NQ4228
Helicobacter_pylori_P12
Helicobacter_pylori_P79
Helicobacter_pylori_PeCan18
Helicobacter_pylori_PeCan4
Helicobacter_pylori_Puno120
Helicobacter_pylori_Puno135
Helicobacter_pylori_R018c
Helicobacter_pylori_R030b
Helicobacter_pylori_R036d
Helicobacter_pylori_R037c
Helicobacter_pylori_R038b
Helicobacter_pylori_R046Wa
Helicobacter_pylori_R055a
Helicobacter_pylori_R056a
Helicobacter_pylori_R32b
Helicobacter_pylori_Rif1
Helicobacter_pylori_Rif2
Helicobacter_pylori_Sat464
Helicobacter_pylori_Shi112
Helicobacter_pylori_Shi169
Helicobacter_pylori_Shi417
Helicobacter_pylori_Shi470
Helicobacter_pylori_SJM180
Helicobacter_pylori_SNT49
Helicobacter_pylori_SouthAfrica7
Helicobacter_pylori_v225d
Helicobacter_pylori_XZ274
Helicobacter_suis_HS1
Helicobacter_suis_HS5
Helicobacter_winghamensis_ATCC_BAA-430
Heliobacterium_modesticaldum_Ice1
Herbaspirillum_frisingense_GSF30
Herbaspirillum_lusitanum_P6-12
Herbaspirillum_seropedicae_Os34
Herbaspirillum_seropedicae_Os45
Herbaspirillum_seropedicae_SmR1
Herbaspirillum_sp{ch46}_B39
Herbaspirillum_sp{ch46}_B501
Herbaspirillum_sp{ch46}_B65
Herbaspirillum_sp{ch46}_CF444
Herbaspirillum_sp{ch46}_GW103
Herbaspirillum_sp{ch46}_JC206
Herbaspirillum_sp{ch46}_YR522
Herminiimonas_arsenicoxydans
Herpetosiphon_aurantiacus_DSM_785
Hippea_maritima_DSM_10411
Hirschia_baltica_ATCC_49814
Hoeflea_phototrophica_DFL-43
Holdemania_filiformis_DSM_12042
Holdemania_sp{ch46}_AP2
Holophaga_foetida_DSM_6591
Hydrocarboniphaga_effusa_AP103
Hydrogenivirga_sp{ch46}_128-5-R1-1
Hydrogenobacter_thermophilus_TK-6
Hydrogenobaculum_sp{ch46}_Y04AAS1
Hydrogenophaga_sp{ch46}_PBC
Hylemonella_gracilis_ATCC_19624
Hyperthermus_butylicus_DSM_5456
Hyphomicrobium_denitrificans_1NES1
Hyphomicrobium_denitrificans_ATCC_51888
Hyphomicrobium_sp{ch46}_MC1
Hyphomonas_neptunium_ATCC_15444
Ideonella_sp{ch46}_B508-1
Idiomarina_baltica_OS145
Idiomarina_loihiensis_L2TR
Idiomarina_sp{ch46}_28-8
Idiomarina_sp{ch46}_A28L
Idiomarina_xiamenensis_10-D-4
Ignavibacterium_album_JCM_16511
Ignicoccus_hospitalis_KIN4{ch47}I
Ilyobacter_polytropus_DSM_2926
Imtechella_halotolerans_K1
Indibacter_alkaliphilus_LW1
Intrasporangium_calvum_DSM_43043
Isoptericola_variabilis_225
Isosphaera_pallida_ATCC_43644
Janibacter_hoylei_PVAS-1
Janibacter_sp{ch46}_HTCC2649
Jannaschia_sp{ch46}_CCS1
Janthinobacterium_lividum_PAMC_25724
Janthinobacterium_sp{ch46}_HH01
Janthinobacterium_sp{ch46}_Marseille
Johnsonella_ignava_ATCC_51276
Jonesia_denitrificans_DSM_20603
Jonquetella_anthropi_DSM_22815
Jonquetella_anthropi_E3{ch95}33_E1
Joostella_marina_DSM_19592
Kangiella_koreensis_DSM_16069
Ketogulonicigenium_vulgare_WSH-001
Ketogulonicigenium_vulgare_Y25
Kineococcus_radiotolerans_SRS30216
Kineosphaera_limosa_NBRC_100340
Kingella_denitrificans_ATCC_33394
Kingella_kingae_11220434
Kingella_kingae_ATCC_23330
Kingella_kingae_PYKK081
Kingella_oralis_ATCC_51147
Kitasatospora_setae_KM-6054
Klebsiella_cf{ch46}_planticola_B43
Klebsiella_oxytoca_10-5242
Klebsiella_oxytoca_10-5243
Klebsiella_oxytoca_10-5245
Klebsiella_oxytoca_10-5246
Klebsiella_oxytoca_10-5248
Klebsiella_oxytoca_10-5250
Klebsiella_oxytoca_11492-1
Klebsiella_oxytoca_E718
Klebsiella_oxytoca_KCTC_1686
Klebsiella_oxytoca_M5al
Klebsiella_pneumoniae_1162281
Klebsiella_pneumoniae_1191100241
Klebsiella_pneumoniae_342
Klebsiella_pneumoniae_hvKP1
Klebsiella_pneumoniae_JH1
Klebsiella_pneumoniae_JHCK1
Klebsiella_pneumoniae_KCTC_2242
Klebsiella_pneumoniae_subsp{ch46}_pneumoniae_1084
Klebsiella_pneumoniae_subsp{ch46}_pneumoniae_DSM_30104
Klebsiella_pneumoniae_subsp{ch46}_pneumoniae_Ecl8
Klebsiella_pneumoniae_subsp{ch46}_pneumoniae_HS11286
Klebsiella_pneumoniae_subsp{ch46}_pneumoniae_KPNIH10
Klebsiella_pneumoniae_subsp{ch46}_pneumoniae_KPNIH11
Klebsiella_pneumoniae_subsp{ch46}_pneumoniae_KPNIH12
Klebsiella_pneumoniae_subsp{ch46}_pneumoniae_KPNIH1
Klebsiella_pneumoniae_subsp{ch46}_pneumoniae_KPNIH14
Klebsiella_pneumoniae_subsp{ch46}_pneumoniae_KPNIH16
Klebsiella_pneumoniae_subsp{ch46}_pneumoniae_KPNIH17
Klebsiella_pneumoniae_subsp{ch46}_pneumoniae_KPNIH18
Klebsiella_pneumoniae_subsp{ch46}_pneumoniae_KPNIH19
Klebsiella_pneumoniae_subsp{ch46}_pneumoniae_KPNIH20
Klebsiella_pneumoniae_subsp{ch46}_pneumoniae_KPNIH21
Klebsiella_pneumoniae_subsp{ch46}_pneumoniae_KPNIH22
Klebsiella_pneumoniae_subsp{ch46}_pneumoniae_KPNIH23
Klebsiella_pneumoniae_subsp{ch46}_pneumoniae_KPNIH2
Klebsiella_pneumoniae_subsp{ch46}_pneumoniae_KPNIH4
Klebsiella_pneumoniae_subsp{ch46}_pneumoniae_KPNIH5
Klebsiella_pneumoniae_subsp{ch46}_pneumoniae_KPNIH6
Klebsiella_pneumoniae_subsp{ch46}_pneumoniae_KPNIH7
Klebsiella_pneumoniae_subsp{ch46}_pneumoniae_KPNIH8
Klebsiella_pneumoniae_subsp{ch46}_pneumoniae_KPNIH9
Klebsiella_pneumoniae_subsp{ch46}_pneumoniae_KpO3210
Klebsiella_pneumoniae_subsp{ch46}_pneumoniae_KpQ3
Klebsiella_pneumoniae_subsp{ch46}_pneumoniae_LCT-KP214
Klebsiella_pneumoniae_subsp{ch46}_pneumoniae_LZ
Klebsiella_pneumoniae_subsp{ch46}_pneumoniae_MGH_78578
Klebsiella_pneumoniae_subsp{ch46}_pneumoniae_NTUH-K2044
Klebsiella_pneumoniae_subsp{ch46}_pneumoniae_ST258-490
Klebsiella_pneumoniae_subsp{ch46}_pneumoniae_ST258-K26BO
Klebsiella_pneumoniae_subsp{ch46}_pneumoniae_ST258-K28BO
Klebsiella_pneumoniae_subsp{ch46}_pneumoniae_ST512-K30BO
Klebsiella_pneumoniae_subsp{ch46}_pneumoniae_WGLW1
Klebsiella_pneumoniae_subsp{ch46}_pneumoniae_WGLW2
Klebsiella_pneumoniae_subsp{ch46}_pneumoniae_WGLW3
Klebsiella_pneumoniae_subsp{ch46}_pneumoniae_WGLW5
Klebsiella_pneumoniae_subsp{ch46}_rhinoscleromatis_ATCC_13884
Klebsiella_pneumoniae_VA360
Klebsiella_sp{ch46}_1{ch95}1{ch95}55
Klebsiella_sp{ch46}_4{ch95}1{ch95}44FAA
Klebsiella_sp{ch46}_MS_92-3
Klebsiella_sp{ch46}_OBRC7
Klebsiella_variicola_At-22
Kocuria_atrinae_C3-8
Kocuria_palustris_PEL
Kocuria_rhizophila_DC2201
Kocuria_rhizophila_P7-4
Kordia_algicida_OT-1
Kosmotoga_olearia_TBF_19{ch46}5{ch46}1
Kribbella_flavida_DSM_17836
Krokinobacter_sp{ch46}_4H-3-7-5
Ktedonobacter_racemifer_DSM_44963
Kurthia_sp{ch46}_JC30
Kurthia_sp{ch46}_JC8E
Kyrpidia_tusciae_DSM_2912
Kytococcus_sedentarius_DSM_20547
Labrenzia_aggregata_IAM_12614
Labrenzia_alexandrii_DFL-11
Lachnoanaerobaculum_saburreum_DSM_3986
Lachnoanaerobaculum_saburreum_F0468
Lachnospiraceae_bacterium_1{ch95}1{ch95}57FAA
Lachnospiraceae_bacterium_1{ch95}4{ch95}56FAA
Lachnospiraceae_bacterium_2{ch95}1{ch95}46FAA
Lachnospiraceae_bacterium_2{ch95}1{ch95}58FAA
Lachnospiraceae_bacterium_3{ch95}1{ch95}46FAA
Lachnospiraceae_bacterium_3{ch95}1{ch95}57FAA{ch95}CT1
Lachnospiraceae_bacterium_4{ch95}1{ch95}37FAA
Lachnospiraceae_bacterium_5{ch95}1{ch95}57FAA
Lachnospiraceae_bacterium_5{ch95}1{ch95}63FAA
Lachnospiraceae_bacterium_6{ch95}1{ch95}63FAA
Lachnospiraceae_bacterium_7{ch95}1{ch95}58FAA
Lachnospiraceae_bacterium_8{ch95}1{ch95}57FAA
Lachnospiraceae_bacterium_9{ch95}1{ch95}43BFAA
Lachnospiraceae_bacterium_ICM7
Lachnospiraceae_bacterium_oral_taxon_082_str{ch46}_F0431
Lachnospiraceae_oral_taxon_107_str{ch46}_F0167
Lacinutrix_sp{ch46}_5H-3-7-4
Lactobacillus_acidipiscis_KCTC_13900
Lactobacillus_acidophilus_30SC
Lactobacillus_acidophilus_ATCC_4796
Lactobacillus_acidophilus_NCFM
Lactobacillus_amylolyticus_DSM_11664
Lactobacillus_amylovorus_GRL_1112
Lactobacillus_amylovorus_GRL1118
Lactobacillus_animalis_KCTC_3501
Lactobacillus_antri_DSM_16041
Lactobacillus_brevis_ATCC_367
Lactobacillus_brevis_subsp{ch46}_gravesensis_ATCC_27305
Lactobacillus_buchneri_ATCC_11577
Lactobacillus_buchneri_CD034
Lactobacillus_buchneri_NRRL_B-30929
Lactobacillus_casei_12A
Lactobacillus_casei_21{ch47}1
Lactobacillus_casei_32G
Lactobacillus_casei_A2-362
Lactobacillus_casei_ATCC_334
Lactobacillus_casei_BD-II
Lactobacillus_casei_BL23
Lactobacillus_casei_CRF28
Lactobacillus_casei_Lc-10
Lactobacillus_casei_LC2W
Lactobacillus_casei_Lpc-37
Lactobacillus_casei_M36
Lactobacillus_casei_str{ch46}_Zhang
Lactobacillus_casei_T71499
Lactobacillus_casei_UCD174
Lactobacillus_casei_UW1
Lactobacillus_casei_UW4
Lactobacillus_casei_W56
Lactobacillus_coleohominis_101-4-CHN
Lactobacillus_coryniformis_subsp{ch46}_coryniformis_CECT_5711
Lactobacillus_coryniformis_subsp{ch46}_coryniformis_KCTC_3167
Lactobacillus_coryniformis_subsp{ch46}_torquens_KCTC_3535
Lactobacillus_crispatus_125-2-CHN
Lactobacillus_crispatus_214-1
Lactobacillus_crispatus_CTV-05
Lactobacillus_crispatus_FB049-03
Lactobacillus_crispatus_FB077-07
Lactobacillus_crispatus_JV-V01
Lactobacillus_crispatus_MV-1A-US
Lactobacillus_crispatus_MV-3A-US
Lactobacillus_crispatus_SJ-3C-US
Lactobacillus_crispatus_ST1
Lactobacillus_curvatus_CRL_705
Lactobacillus_delbrueckii_subsp{ch46}_bulgaricus_2038
Lactobacillus_delbrueckii_subsp{ch46}_bulgaricus_ATCC_11842
Lactobacillus_delbrueckii_subsp{ch46}_bulgaricus_ATCC_BAA-365
Lactobacillus_delbrueckii_subsp{ch46}_bulgaricus_CNCM_I-1519
Lactobacillus_delbrueckii_subsp{ch46}_bulgaricus_CNCM_I-1632
Lactobacillus_delbrueckii_subsp{ch46}_bulgaricus_ND02
Lactobacillus_delbrueckii_subsp{ch46}_bulgaricus_PB2003{ch47}044-T3-4
Lactobacillus_delbrueckii_subsp{ch46}_lactis_DSM_20072
Lactobacillus_equicursoris_CIP_110162
Lactobacillus_farciminis_KCTC_3681
Lactobacillus_fermentum_28-3-CHN
Lactobacillus_fermentum_ATCC_14931
Lactobacillus_fermentum_CECT_5716
Lactobacillus_fermentum_IFO_3956
Lactobacillus_florum_2F
Lactobacillus_fructivorans_KCTC_3543
Lactobacillus_gasseri_202-4
Lactobacillus_gasseri_224-1
Lactobacillus_gasseri_ATCC_33323
Lactobacillus_gasseri_CECT_5714
Lactobacillus_gasseri_JV-V03
Lactobacillus_gasseri_MV-22
Lactobacillus_gasseri_SJ-9E-US
Lactobacillus_gasseri_SV-16A-US
Lactobacillus_gastricus_PS3
Lactobacillus_gigeriorum_CRBIP_24{ch46}85
Lactobacillus_helveticus_DPC_4571
Lactobacillus_helveticus_DSM_20075
Lactobacillus_helveticus_H10
Lactobacillus_helveticus_MTCC_5463
Lactobacillus_helveticus_R0052
Lactobacillus_hilgardii_ATCC_8290
Lactobacillus_hominis_CRBIP_24{ch46}179
Lactobacillus_iners_AB-1
Lactobacillus_iners_ATCC_55195
Lactobacillus_iners_DSM_13335
Lactobacillus_iners_LactinV_01V1-a
Lactobacillus_iners_LactinV_03V1-b
Lactobacillus_iners_LactinV_09V1-c
Lactobacillus_iners_LactinV_11V1-d
Lactobacillus_iners_LEAF_2052A-d
Lactobacillus_iners_LEAF_2053A-b
Lactobacillus_iners_LEAF_2062A-h1
Lactobacillus_iners_LEAF_3008A-a
Lactobacillus_iners_SPIN_1401G
Lactobacillus_iners_SPIN_2503V10-D
Lactobacillus_iners_UPII_143-D
Lactobacillus_iners_UPII_60-B
Lactobacillus_ingluviei_str{ch46}_Autruche_4
Lactobacillus_jensenii_1153
Lactobacillus_jensenii_115-3-CHN
Lactobacillus_jensenii_269-3
Lactobacillus_jensenii_27-2-CHN
Lactobacillus_jensenii_JV-V16
Lactobacillus_jensenii_SJ-7A-US
Lactobacillus_johnsonii_ATCC_33200
Lactobacillus_johnsonii_DPC_6026
Lactobacillus_johnsonii_FI9785
Lactobacillus_johnsonii_NCC_533
Lactobacillus_johnsonii_pf01
Lactobacillus_kefiranofaciens_ZW3
Lactobacillus_kisonensis_F0435
Lactobacillus_malefermentans_KCTC_3548
Lactobacillus_mali_KCTC_3596_{ch61}_DSM_20444
Lactobacillus_mucosae_LM1
Lactobacillus_oris_F0423
Lactobacillus_oris_PB013-T2-3
Lactobacillus_paracasei_subsp{ch46}_paracasei_8700{ch58}2
Lactobacillus_paracasei_subsp{ch46}_paracasei_ATCC_25302
Lactobacillus_parafarraginis_F0439
Lactobacillus_pasteurii_CRBIP_24{ch46}76
Lactobacillus_pentosus_KCA1
Lactobacillus_plantarum_JDM1
Lactobacillus_plantarum_subsp{ch46}_plantarum_ATCC_14917
Lactobacillus_plantarum_subsp{ch46}_plantarum_NC8
Lactobacillus_plantarum_subsp{ch46}_plantarum_ST-III
Lactobacillus_plantarum_WCFS1
Lactobacillus_plantarum_ZJ316
Lactobacillus_reuteri_100-23
Lactobacillus_reuteri_ATCC_53608
Lactobacillus_reuteri_CF48-3A
Lactobacillus_reuteri_DSM_20016
Lactobacillus_reuteri_F275
Lactobacillus_reuteri_JCM_1112
Lactobacillus_reuteri_lpuph
Lactobacillus_reuteri_mlc3
Lactobacillus_reuteri_MM2-3
Lactobacillus_reuteri_MM4-1A
Lactobacillus_reuteri_SD2112
Lactobacillus_rhamnosus_ATCC_21052
Lactobacillus_rhamnosus_ATCC_8530
Lactobacillus_rhamnosus_CASL
Lactobacillus_rhamnosus_GG
Lactobacillus_rhamnosus_HN001
Lactobacillus_rhamnosus_Lc_705
Lactobacillus_rhamnosus_LMS2-1
Lactobacillus_rhamnosus_LRHMDP2
Lactobacillus_rhamnosus_LRHMDP3
Lactobacillus_rhamnosus_MTCC_5462
Lactobacillus_rhamnosus_R0011
Lactobacillus_rossiae_DSM_15814
Lactobacillus_ruminis_ATCC_25644
Lactobacillus_ruminis_ATCC_27782
Lactobacillus_ruminis_SPM0211
Lactobacillus_saerimneri_30a
Lactobacillus_sakei_subsp{ch46}_sakei_23K
Lactobacillus_salivarius_ACS-116-V-Col5a
Lactobacillus_salivarius_ATCC_11741
Lactobacillus_salivarius_CECT_5713
Lactobacillus_salivarius_GJ-24
Lactobacillus_salivarius_NIAS840
Lactobacillus_salivarius_SMXD51
Lactobacillus_salivarius_UCC118
Lactobacillus_sanfranciscensis_TMW_1{ch46}1304
Lactobacillus_sp{ch46}_66c
Lactobacillus_sp{ch46}_7{ch95}1{ch95}47FAA
Lactobacillus_suebicus_KCTC_3549
Lactobacillus_ultunensis_DSM_16047
Lactobacillus_vaginalis_ATCC_49540
Lactobacillus_versmoldensis_KCTC_3814
Lactobacillus_vini_DSM_20605
Lactobacillus_vini_JP7{ch46}8{ch46}9
Lactobacillus_zeae_KCTC_3804
Lactococcus_garvieae_21881
Lactococcus_garvieae_8831
Lactococcus_garvieae_ATCC_49156
Lactococcus_garvieae_DCC43
Lactococcus_garvieae_I113
Lactococcus_garvieae_IPLA_31405
Lactococcus_garvieae_Lg2
Lactococcus_garvieae_LG9
Lactococcus_garvieae_Tac2
Lactococcus_garvieae_TB25
Lactococcus_garvieae_UNIUD074
Lactococcus_lactis_subsp{ch46}_cremoris_A76
Lactococcus_lactis_subsp{ch46}_cremoris_CNCM_I-1631
Lactococcus_lactis_subsp{ch46}_cremoris_MG1363
Lactococcus_lactis_subsp{ch46}_cremoris_NZ9000
Lactococcus_lactis_subsp{ch46}_cremoris_SK11
Lactococcus_lactis_subsp{ch46}_cremoris_UC509{ch46}9
Lactococcus_lactis_subsp{ch46}_lactis_CV56
Lactococcus_lactis_subsp{ch46}_lactis_Il1403
Lactococcus_lactis_subsp{ch46}_lactis_KF147
Lactococcus_raffinolactis_4877
Laribacter_hongkongensis_HLHK9
Lautropia_mirabilis_ATCC_51599
Lawsonia_intracellularis_N343
Lawsonia_intracellularis_PHE{ch47}MN1-00
Leadbetterella_byssophila_DSM_17132
Leeuwenhoekiella_blandensis_MED217
Legionella_anisa_str{ch46}_Linanisette
Legionella_drancourtii_LLAP12
Legionella_longbeachae_D-4968
Legionella_longbeachae_NSW150
Legionella_pneumophila_2300{ch47}99_Alcoy
Legionella_pneumophila_str{ch46}_Corby
Legionella_pneumophila_str{ch46}_Lens
Legionella_pneumophila_str{ch46}_Paris
Legionella_pneumophila_subsp{ch46}_pneumophila_ATCC_43290
Legionella_pneumophila_subsp{ch46}_pneumophila_str{ch46}_Philadelphia_1
Legionella_sp{ch46}_LegM
Leifsonia_xyli_subsp{ch46}_xyli_str{ch46}_CTCB07
Lentibacillus_sp{ch46}_Grbi
Lentisphaera_araneosa_HTCC2155
Leptolyngbya_sp{ch46}_PCC_6406
Leptolyngbya_sp{ch46}_PCC_7375
Leptolyngbya_sp{ch46}_PCC_7376
Leptonema_illini_DSM_21528
Leptospira_alexanderi_serovar_Manhao_3_str{ch46}_L_60
Leptospira_alstoni_serovar_Pingchang_str{ch46}_80-412
Leptospira_biflexa_serovar_Patoc_strain_{ch39}Patoc_1_{ch40}Ames{ch41}{ch39}
Leptospira_biflexa_serovar_Patoc_strain_{ch39}Patoc_1_{ch40}Paris{ch41}{ch39}
Leptospira_borgpetersenii_serovar_Castellonis_str{ch46}_200801910
Leptospira_borgpetersenii_serovar_Hardjo-bovis_str{ch46}_JB197
Leptospira_borgpetersenii_serovar_Hardjo-bovis_str{ch46}_L550
Leptospira_borgpetersenii_serovar_Javanica_str{ch46}_L0864
Leptospira_borgpetersenii_serovar_Javanica_str{ch46}_MK146
Leptospira_borgpetersenii_serovar_Javanica_str{ch46}_UI_09931
Leptospira_borgpetersenii_serovar_Kenya_str{ch46}_TE_0159
Leptospira_borgpetersenii_serovar_Mini_str{ch46}_200901116
Leptospira_borgpetersenii_serovar_Mini_str{ch46}_201000851
Leptospira_borgpetersenii_serovar_Pomona_str{ch46}_200901868
Leptospira_borgpetersenii_str{ch46}_200701203
Leptospira_borgpetersenii_str{ch46}_200801926
Leptospira_borgpetersenii_str{ch46}_200901122
Leptospira_borgpetersenii_str{ch46}_Brem_307
Leptospira_borgpetersenii_str{ch46}_Brem_328
Leptospira_borgpetersenii_str{ch46}_Noumea_25
Leptospira_borgpetersenii_str{ch46}_UI_09149
Leptospira_broomii_str{ch46}_5399
Leptospira_fainei_serovar_Hurstbridge_str{ch46}_BUT_6
Leptospira_inadai_serovar_Lyme_str{ch46}_10
Leptospira_interrogans_serovar_Australis_str{ch46}_200703203
Leptospira_interrogans_serovar_Australis_str{ch46}_LT2148
Leptospira_interrogans_serovar_Autumnalis_str{ch46}_LP101
Leptospira_interrogans_serovar_Bataviae_str{ch46}_2006006959
Leptospira_interrogans_serovar_Bataviae_str{ch46}_HAI135
Leptospira_interrogans_serovar_Bataviae_str{ch46}_Kariadi-Satu
Leptospira_interrogans_serovar_Bataviae_str{ch46}_L1111
Leptospira_interrogans_serovar_Bataviae_str{ch46}_Swart
Leptospira_interrogans_serovar_Bataviae_str{ch46}_UI_08561
Leptospira_interrogans_serovar_Bataviae_str{ch46}_UT234
Leptospira_interrogans_serovar_Bim_str{ch46}_P2529
Leptospira_interrogans_serovar_Bratislava_str{ch46}_Brem_137
Leptospira_interrogans_serovar_Bulgarica_str{ch46}_Mallika
Leptospira_interrogans_serovar_Canicola_str{ch46}_Fiocruz_LV133
Leptospira_interrogans_serovar_Canicola_str{ch46}_HAI0024
Leptospira_interrogans_serovar_Canicola_str{ch46}_LT1962
Leptospira_interrogans_serovar_Copenhageni_str{ch46}_2001025091
Leptospira_interrogans_serovar_Copenhageni_str{ch46}_2006007831
Leptospira_interrogans_serovar_Copenhageni_str{ch46}_Fiocruz_2756_C1
Leptospira_interrogans_serovar_Copenhageni_str{ch46}_Fiocruz_L1-130
Leptospira_interrogans_serovar_Copenhageni_str{ch46}_Fiocruz_LV130
Leptospira_interrogans_serovar_Copenhageni_str{ch46}_Fiocruz_LV192
Leptospira_interrogans_serovar_Copenhageni_str{ch46}_Fiocruz_LV199
Leptospira_interrogans_serovar_Copenhageni_str{ch46}_Fiocruz_LV204
Leptospira_interrogans_serovar_Copenhageni_str{ch46}_Fiocruz_LV212
Leptospira_interrogans_serovar_Copenhageni_str{ch46}_Fiocruz_LV224
Leptospira_interrogans_serovar_Copenhageni_str{ch46}_Fiocruz_LV239
Leptospira_interrogans_serovar_Copenhageni_str{ch46}_Fiocruz_LV251
Leptospira_interrogans_serovar_Copenhageni_str{ch46}_Fiocruz_LV2752
Leptospira_interrogans_serovar_Copenhageni_str{ch46}_Fiocruz_LV2755
Leptospira_interrogans_serovar_Copenhageni_str{ch46}_Fiocruz_LV2756C6
Leptospira_interrogans_serovar_Copenhageni_str{ch46}_Fiocruz_LV2759
Leptospira_interrogans_serovar_Copenhageni_str{ch46}_Fiocruz_LV2763
Leptospira_interrogans_serovar_Copenhageni_str{ch46}_Fiocruz_LV2767
Leptospira_interrogans_serovar_Copenhageni_str{ch46}_Fiocruz_LV2769
Leptospira_interrogans_serovar_Copenhageni_str{ch46}_Fiocruz_LV2772
Leptospira_interrogans_serovar_Copenhageni_str{ch46}_Fiocruz_LV2776
Leptospira_interrogans_serovar_Copenhageni_str{ch46}_Fiocruz_LV2787
Leptospira_interrogans_serovar_Copenhageni_str{ch46}_Fiocruz_LV2790
Leptospira_interrogans_serovar_Copenhageni_str{ch46}_Fiocruz_LV2791
Leptospira_interrogans_serovar_Copenhageni_str{ch46}_Fiocruz_LV2799
Leptospira_interrogans_serovar_Copenhageni_str{ch46}_Fiocruz_LV2804
Leptospira_interrogans_serovar_Copenhageni_str{ch46}_Fiocruz_LV2805
Leptospira_interrogans_serovar_Copenhageni_str{ch46}_Fiocruz_LV2806
Leptospira_interrogans_serovar_Copenhageni_str{ch46}_Fiocruz_LV2811
Leptospira_interrogans_serovar_Copenhageni_str{ch46}_Fiocruz_LV2812
Leptospira_interrogans_serovar_Copenhageni_str{ch46}_Fiocruz_LV2825
Leptospira_interrogans_serovar_Copenhageni_str{ch46}_Fiocruz_LV2832
Leptospira_interrogans_serovar_Copenhageni_str{ch46}_Fiocruz_LV2840
Leptospira_interrogans_serovar_Copenhageni_str{ch46}_Fiocruz_LV2897
Leptospira_interrogans_serovar_Copenhageni_str{ch46}_Fiocruz_LV2908
Leptospira_interrogans_serovar_Copenhageni_str{ch46}_Fiocruz_LV2933
Leptospira_interrogans_serovar_Copenhageni_str{ch46}_Fiocruz_LV2948
Leptospira_interrogans_serovar_Copenhageni_str{ch46}_Fiocruz_LV2953
Leptospira_interrogans_serovar_Copenhageni_str{ch46}_Fiocruz_LV2958
Leptospira_interrogans_serovar_Copenhageni_str{ch46}_Fiocruz_LV2959
Leptospira_interrogans_serovar_Copenhageni_str{ch46}_Fiocruz_LV2973
Leptospira_interrogans_serovar_Copenhageni_str{ch46}_Fiocruz_LV3086
Leptospira_interrogans_serovar_Copenhageni_str{ch46}_Fiocruz_LV3094
Leptospira_interrogans_serovar_Copenhageni_str{ch46}_Fiocruz_LV3096
Leptospira_interrogans_serovar_Copenhageni_str{ch46}_Fiocruz_LV3244
Leptospira_interrogans_serovar_Copenhageni_str{ch46}_Fiocruz_LV3323
Leptospira_interrogans_serovar_Copenhageni_str{ch46}_Fiocruz_LV3373
Leptospira_interrogans_serovar_Copenhageni_str{ch46}_Fiocruz_LV3726
Leptospira_interrogans_serovar_Copenhageni_str{ch46}_Fiocruz_LV3737
Leptospira_interrogans_serovar_Copenhageni_str{ch46}_Fiocruz_LV3738
Leptospira_interrogans_serovar_Copenhageni_str{ch46}_Fiocruz_LV3834
Leptospira_interrogans_serovar_Copenhageni_str{ch46}_Fiocruz_LV3879
Leptospira_interrogans_serovar_Copenhageni_str{ch46}_Fiocruz_LV999
Leptospira_interrogans_serovar_Copenhageni_str{ch46}_Fiocruz_R154
Leptospira_interrogans_serovar_Copenhageni_str{ch46}_Fiocruz_R83
Leptospira_interrogans_serovar_Copenhageni_str{ch46}_HAI0156
Leptospira_interrogans_serovar_Copenhageni_str{ch46}_HAI0188
Leptospira_interrogans_serovar_Copenhageni_str{ch46}_LT2050
Leptospira_interrogans_serovar_Copenhageni_str{ch46}_M20
Leptospira_interrogans_serovar_Copenhageni_str{ch46}_MMD1562
Leptospira_interrogans_serovar_Copenhageni_str{ch46}_P2518
Leptospira_interrogans_serovar_Copenhageni_str{ch46}_R066
Leptospira_interrogans_serovar_Copenhageni_str{ch46}_R103
Leptospira_interrogans_serovar_Djasiman_str{ch46}_LT1649
Leptospira_interrogans_serovar_Grippotyphosa_str{ch46}_2006006971
Leptospira_interrogans_serovar_Grippotyphosa_str{ch46}_2006006986
Leptospira_interrogans_serovar_Grippotyphosa_str{ch46}_Andaman
Leptospira_interrogans_serovar_Grippotyphosa_str{ch46}_LT2186
Leptospira_interrogans_serovar_Grippotyphosa_str{ch46}_UI_08368
Leptospira_interrogans_serovar_Grippotyphosa_str{ch46}_UI_08434
Leptospira_interrogans_serovar_Grippotyphosa_str{ch46}_UI_12764
Leptospira_interrogans_serovar_Grippotyphosa_str{ch46}_UI_12769
Leptospira_interrogans_serovar_Hebdomadis_str{ch46}_R499
Leptospira_interrogans_serovar_Icterohaemorrhagiae_str{ch46}_P2422
Leptospira_interrogans_serovar_Icterohaemorrhagiae_str{ch46}_P2547
Leptospira_interrogans_serovar_Icterohaemorrhagiae_str{ch46}_P2554
Leptospira_interrogans_serovar_Icterohaemorrhagiae_str{ch46}_Verdun_HP
Leptospira_interrogans_serovar_Icterohaemorrhagiae_str{ch46}_Verdun_LP
Leptospira_interrogans_serovar_Lai_str{ch46}_56601
Leptospira_interrogans_serovar_Lai_str{ch46}_IPAV
Leptospira_interrogans_serovar_Lai_str{ch46}_Lai
Leptospira_interrogans_serovar_Lai_str{ch46}_Lai_LPS_mutant
Leptospira_interrogans_serovar_Lai_str{ch46}_Langkawi
Leptospira_interrogans_serovar_Lora_str{ch46}_TE_1992
Leptospira_interrogans_serovar_Manilae_str{ch46}_M001{ch95}Tn{ch95}Mutant{ch95}Parent
Leptospira_interrogans_serovar_Manilae_str{ch46}_M1352{ch95}LPS{ch95}mutant
Leptospira_interrogans_serovar_Manilae_str{ch46}_M776{ch95}fur{ch95}mutant
Leptospira_interrogans_serovar_Manilae_str{ch46}_M874{ch95}LA0615{ch95}mutant
Leptospira_interrogans_serovar_Manilae_str{ch46}_M933{ch95}lip32{ch95}mutant
Leptospira_interrogans_serovar_Medanensis_str{ch46}_L0448
Leptospira_interrogans_serovar_Medanensis_str{ch46}_L0887
Leptospira_interrogans_serovar_Medanensis_str{ch46}_UT053
Leptospira_interrogans_serovar_Muenchen_str{ch46}_Brem_129
Leptospira_interrogans_serovar_Pomona_str{ch46}_Kennewicki_LC82-25
Leptospira_interrogans_serovar_Pomona_str{ch46}_Pomona
Leptospira_interrogans_serovar_Pomona_str{ch46}_UT364
Leptospira_interrogans_serovar_Pyrogenes_str{ch46}_2006006956
Leptospira_interrogans_serovar_Pyrogenes_str{ch46}_2006006960
Leptospira_interrogans_serovar_Pyrogenes_str{ch46}_200701872
Leptospira_interrogans_serovar_Pyrogenes_str{ch46}_L0374
Leptospira_interrogans_serovar_Pyrogenes_str{ch46}_R168
Leptospira_interrogans_serovar_Pyrogenes_str{ch46}_SriLanka1
Leptospira_interrogans_serovar_Pyrogenes_str{ch46}_SriLanka2
Leptospira_interrogans_serovar_Valbuzzi_str{ch46}_Valbuzzi
Leptospira_interrogans_serovar_Zanoni_str{ch46}_LT2156
Leptospira_interrogans_str{ch46}_2002000621
Leptospira_interrogans_str{ch46}_2002000623
Leptospira_interrogans_str{ch46}_2002000624
Leptospira_interrogans_str{ch46}_2002000626
Leptospira_interrogans_str{ch46}_2006001854
Leptospira_interrogans_str{ch46}_Brem_329
Leptospira_interrogans_str{ch46}_C10069
Leptospira_interrogans_str{ch46}_FPW1039
Leptospira_interrogans_str{ch46}_FPW2026
Leptospira_interrogans_str{ch46}_HAI1536
Leptospira_interrogans_str{ch46}_L0996
Leptospira_interrogans_str{ch46}_L1207
Leptospira_interrogans_str{ch46}_MMD3731
Leptospira_interrogans_str{ch46}_UI_08452
Leptospira_interrogans_str{ch46}_UI_09600
Leptospira_interrogans_str{ch46}_UI_12621
Leptospira_interrogans_str{ch46}_UI_12758
Leptospira_interrogans_str{ch46}_UI_13372
Leptospira_kirschneri_serovar_Bim_str{ch46}_1051
Leptospira_kirschneri_serovar_Cynopteri_str{ch46}_3522_CT
Leptospira_kirschneri_serovar_Grippotyphosa_str{ch46}_{ch39}Brem_127_Duyster{ch39}
Leptospira_kirschneri_serovar_Grippotyphosa_str{ch46}_Duyster-Boelhouwer
Leptospira_kirschneri_serovar_Grippotyphosa_str{ch46}_Moskva
Leptospira_kirschneri_serovar_Grippotyphosa_str{ch46}_RM52
Leptospira_kirschneri_serovar_Grippotyphosa_str{ch46}_UT130
Leptospira_kirschneri_serovar_Mozdok_str{ch46}_Brem_166
Leptospira_kirschneri_serovar_Mozdok_str{ch46}_{ch39}B_81{ch47}7_type_3{ch47}Tsaratsovo{ch39}
Leptospira_kirschneri_serovar_Sokoine_str{ch46}_RM1
Leptospira_kirschneri_serovar_Valbuzzi_str{ch46}_200702274
Leptospira_kirschneri_serovar_Valbuzzi_str{ch46}_Brem_179
Leptospira_kirschneri_str{ch46}_200801774
Leptospira_kirschneri_str{ch46}_200801925
Leptospira_kirschneri_str{ch46}_200802841
Leptospira_kirschneri_str{ch46}_200803703
Leptospira_kirschneri_str{ch46}_2008720114
Leptospira_kirschneri_str{ch46}_H1
Leptospira_kirschneri_str{ch46}_H2
Leptospira_kmetyi_serovar_Malaysia_str{ch46}_Bejo-Iso9
Leptospira_licerasiae_serovar_Varillal_str{ch46}_MMD0835
Leptospira_licerasiae_serovar_Varillal_str{ch46}_VAR_010
Leptospira_licerasiae_str{ch46}_MMD4847
Leptospira_meyeri_serovar_Hardjo_str{ch46}_Went_5
Leptospira_noguchii_serovar_Autumnalis_str{ch46}_ZUN142
Leptospira_noguchii_serovar_Panama_str{ch46}_CZ214
Leptospira_noguchii_str{ch46}_1993005606
Leptospira_noguchii_str{ch46}_2001034031
Leptospira_noguchii_str{ch46}_2006001870
Leptospira_noguchii_str{ch46}_2007001578
Leptospira_santarosai_serovar_Arenal_str{ch46}_11
Leptospira_santarosai_serovar_Arenal_str{ch46}_7
Leptospira_santarosai_serovar_Arenal_str{ch46}_MAVJ_401
Leptospira_santarosai_serovar_Shermani_str{ch46}_1342KT
Leptospira_santarosai_serovar_Shermani_str{ch46}_LT_821
Leptospira_santarosai_str{ch46}_2000027870
Leptospira_santarosai_str{ch46}_2000030832
Leptospira_santarosai_str{ch46}_200403458
Leptospira_santarosai_str{ch46}_200702252
Leptospira_santarosai_str{ch46}_AIM
Leptospira_santarosai_str{ch46}_CBC1416
Leptospira_santarosai_str{ch46}_CBC379
Leptospira_santarosai_str{ch46}_CBC523
Leptospira_santarosai_str{ch46}_HAI134
Leptospira_santarosai_str{ch46}_HAI1380
Leptospira_santarosai_str{ch46}_HAI1594
Leptospira_santarosai_str{ch46}_HAI821
Leptospira_santarosai_str{ch46}_JET
Leptospira_santarosai_str{ch46}_MOR084
Leptospira_santarosai_str{ch46}_ST188
Leptospira_santarosai_str{ch46}_ZUN179
Leptospira_sp{ch46}_Fiocruz_LV3954
Leptospira_terpstrae_serovar_Hualin_str{ch46}_LT_11-33
Leptospira_vanthielii_serovar_Holland_str{ch46}_Waz_Holland
Leptospira_weilii_serovar_Ranarum_str{ch46}_ICFT
Leptospira_weilii_serovar_Topaz_str{ch46}_LT2116
Leptospira_weilii_str{ch46}_2006001853
Leptospira_weilii_str{ch46}_2006001855
Leptospira_weilii_str{ch46}_Ecochallenge
Leptospira_weilii_str{ch46}_LNT_1194
Leptospira_weilii_str{ch46}_LNT_1234
Leptospira_weilii_str{ch46}_UI_13098
Leptospira_weilii_str{ch46}_UI_14631
Leptospira_wolbachii_serovar_Codice_str{ch46}_CDC
Leptospira_wolffii_str{ch46}_Khorat-H2
Leptospira_yanagawae_serovar_Saopaulo_str{ch46}_Sao_Paulo
Leptospirillum_ferriphilum_ML-04
Leptospirillum_ferrooxidans_C2-3
Leptospirillum_sp{ch46}_Group_II_{ch39}C75{ch39}
Leptothrix_cholodnii_SP-6
Leptothrix_ochracea_L12
Leptotrichia_buccalis_C-1013-b
Leptotrichia_goodfellowii_F0264
Leptotrichia_hofstadii_F0254
Leucobacter_chromiiresistens_JG_31
Leuconostoc_argentinum_KCTC_3773
Leuconostoc_carnosum_JB16
Leuconostoc_carnosum_KCTC_3525
Leuconostoc_citreum_KM20
Leuconostoc_citreum_LBAE_C10
Leuconostoc_citreum_LBAE_C11
Leuconostoc_citreum_LBAE_E16
Leuconostoc_fallax_KCTC_3537
Leuconostoc_gasicomitatum_LMG_18811
Leuconostoc_gelidum_JB7
Leuconostoc_gelidum_KCTC_3527
Leuconostoc_inhae_KCTC_3774
Leuconostoc_kimchii_IMSNU_11154
Leuconostoc_lactis_KCTC_3528
Leuconostoc_mesenteroides_subsp{ch46}_cremoris_ATCC_19254
Leuconostoc_mesenteroides_subsp{ch46}_mesenteroides_ATCC_8293
Leuconostoc_mesenteroides_subsp{ch46}_mesenteroides_J18
Leuconostoc_pseudomesenteroides_4882
Leuconostoc_pseudomesenteroides_KCTC_3652
Leuconostoc_sp{ch46}_C2
Liberibacter_crescens_BT-1
Limnobacter_sp{ch46}_MED105
Limnohabitans_sp{ch46}_Rim28
Limnohabitans_sp{ch46}_Rim47
Listeriaceae_bacterium_TTU_M1-001
Listeria_grayi_DSM_20601
Listeria_innocua_ATCC_33091
Listeria_innocua_Clip11262
Listeria_innocua_FSL_J1-023
Listeria_innocua_FSL_S4-378
Listeria_ivanovii_FSL_F6-596
Listeria_marthii_FSL_S4-120
Listeria_monocytogenes_07PF0776
Listeria_monocytogenes_08-5578
Listeria_monocytogenes_08-5923
Listeria_monocytogenes_10403S
Listeria_monocytogenes_ATCC_19117
Listeria_monocytogenes_EGD-e
Listeria_monocytogenes_F6900
Listeria_monocytogenes_Finland_1998
Listeria_monocytogenes_FSL_F2-208
Listeria_monocytogenes_FSL_F2-515
Listeria_monocytogenes_FSL_J1-175
Listeria_monocytogenes_FSL_J1-194
Listeria_monocytogenes_FSL_J1-208
Listeria_monocytogenes_FSL_J2-003
Listeria_monocytogenes_FSL_J2-064
Listeria_monocytogenes_FSL_J2-071
Listeria_monocytogenes_FSL_N1-017
Listeria_monocytogenes_FSL_N3-165
Listeria_monocytogenes_FSL_R2-503
Listeria_monocytogenes_FSL_R2-561
Listeria_monocytogenes_HCC23
Listeria_monocytogenes_HPB2262
Listeria_monocytogenes_J0161
Listeria_monocytogenes_J1-220
Listeria_monocytogenes_J1816
Listeria_monocytogenes_J2818
Listeria_monocytogenes_L312
Listeria_monocytogenes_LO28
Listeria_monocytogenes_M7
Listeria_monocytogenes_serotype_1{ch47}2a_str{ch46}_F6854
Listeria_monocytogenes_serotype_1{ch47}2b_str{ch46}_SLCC2755
Listeria_monocytogenes_serotype_1{ch47}2c_str{ch46}_SLCC2372
Listeria_monocytogenes_serotype_4a_str{ch46}_L99
Listeria_monocytogenes_serotype_4b_str{ch46}_CLIP_80459
Listeria_monocytogenes_serotype_4b_str{ch46}_F2365
Listeria_monocytogenes_serotype_4b_str{ch46}_H7858
Listeria_monocytogenes_serotype_4b_str{ch46}_LL195
Listeria_monocytogenes_serotype_7_str{ch46}_SLCC2482
Listeria_monocytogenes_SLCC2376
Listeria_monocytogenes_SLCC2378
Listeria_monocytogenes_SLCC2479
Listeria_monocytogenes_SLCC2540
Listeria_monocytogenes_SLCC5850
Listeria_monocytogenes_SLCC7179
Listeria_monocytogenes_str{ch46}_Scott_A
Listeria_seeligeri_FSL_N1-067
Listeria_seeligeri_FSL_S4-171
Listeria_seeligeri_serovar_1{ch47}2b_str{ch46}_SLCC3954
Listeria_welshimeri_serovar_6b_str{ch46}_SLCC5334
Loktanella_vestfoldensis_SKA53
Lyngbya_sp{ch46}_PCC_8106
Lysinibacillus_boronitolerans_F1182
Lysinibacillus_fusiformis_ZB2
Lysinibacillus_fusiformis_ZC1
Lysinibacillus_sphaericus_C3-41
Lysobacter_antibioticus_HS124
Macrococcus_caseolyticus_JCSC5402
Magnetococcus_marinus_MC-1
Magnetospirillum_magneticum_AMB-1
Magnetospirillum_magnetotacticum_MS-1
Mahella_australiensis_50-1_BON
Mannheimia_haemolytica_PHL213
Mannheimia_haemolytica_serotype_A2_str{ch46}_BOVINE
Mannheimia_haemolytica_serotype_A2_str{ch46}_OVINE
Mannheimia_succiniciproducens_MBEL55E
Maribacter_sp{ch46}_HTCC2170
Maricaulis_maris_MCS10
Marichromatium_purpuratum_984
marine_actinobacterium_PHSC20C1
marine_gamma_proteobacterium_HTCC2080
marine_gamma_proteobacterium_HTCC2143
marine_gamma_proteobacterium_HTCC2148
Marinilabilia_salmonicolor_JCM_21150
Marinilabilia_sp{ch46}_AK2
Mariniradius_saccharolyticus_AK6
Marinithermus_hydrothermalis_DSM_14884
Marinitoga_piezophila_KA3
Marinobacter_adhaerens_HP15
Marinobacter_algicola_DG893
Marinobacter_aquaeolei_VT8
Marinobacter_hydrocarbonoclasticus_ATCC_49840
Marinobacterium_stanieri_S30
Marinobacter_manganoxydans_MnI7-9
Marinobacter_sp{ch46}_BSs20148
Marinobacter_sp{ch46}_ELB17
Marinomonas_mediterranea_MMB-1
Marinomonas_posidonica_IVIA-Po-181
Marinomonas_sp{ch46}_MED121
Marinomonas_sp{ch46}_MWYL1
Mariprofundus_ferrooxydans_PV-1
Maritimibacter_alkaliphilus_HTCC2654
Marivirga_tractuosa_DSM_4126
Marvinbryantia_formatexigens_DSM_14469
Massilia_timonae_CCUG_45783
Mastigocladopsis_repens_PCC_10914
Megamonas_funiformis_YIT_11815
Megasphaera_elsdenii_DSM_20460
Megasphaera_genomosp{ch46}_type{ch95}1_str{ch46}_28L
Megasphaera_micronuciformis_F0359
Megasphaera_sp{ch46}_UPII_135-E
Megasphaera_sp{ch46}_UPII_199-6
Meiothermus_ruber_DSM_1279
Meiothermus_silvanus_DSM_9946
Melioribacter_roseus_P3M
Melissococcus_plutonius_ATCC_35311
Mesoflavibacter_zeaxanthinifaciens_S86
Mesoplasma_florum_L1
Mesorhizobium_alhagi_CCNWXJ12-2
Mesorhizobium_amorphae_CCNWGS0123
Mesorhizobium_australicum_WSM2073
Mesorhizobium_ciceri_biovar_biserrulae_WSM1271
Mesorhizobium_loti_MAFF303099
Mesorhizobium_opportunistum_WSM2075
Mesotoga_prima_MesG1{ch46}Ag{ch46}4{ch46}2
Metallosphaera_sedula_DSM_5348
Methanobrevibacter_smithii_ATCC_35061
Methanocaldococcus_jannaschii_DSM_2661
Methanococcoides_burtonii_DSM_6242
Methanococcus_aeolicus_Nankai-3
Methanococcus_maripaludis_C5
Methanococcus_maripaludis_C6
Methanococcus_maripaludis_C7
Methanococcus_maripaludis_S2
Methanococcus_vannielii_SB
Methanocorpusculum_labreanum_Z
Methanoculleus_marisnigri_JR1
Methanopyrus_kandleri_AV19
Methanoregula_boonei_6A8
Methanosaeta_thermophila_PT
Methanosarcina_acetivorans_C2A
Methanosarcina_barkeri_str{ch46}_Fusaro
Methanosarcina_mazei_Go1
Methanosphaera_stadtmanae_DSM_3091
Methanospirillum_hungatei_JF-1
Methanothermobacter_thermautotrophicus_str{ch46}_Delta_H
Methylacidiphilum_fumariolicum_SolV
Methylacidiphilum_infernorum_V4
Methylibium_petroleiphilum_PM1
Methylobacillus_flagellatus_KT
Methylobacterium_extorquens_AM1
Methylobacterium_extorquens_CM4
Methylobacterium_extorquens_DM4
Methylobacterium_extorquens_DSM_13060
Methylobacterium_extorquens_PA1
Methylobacterium_nodulans_ORS_2060
Methylobacterium_populi_BJ001
Methylobacterium_radiotolerans_JCM_2831
Methylobacterium_sp{ch46}_4-46
Methylobacterium_sp{ch46}_B1
Methylobacterium_sp{ch46}_B34
Methylobacterium_sp{ch46}_GXF4
Methylobacterium_sp{ch46}_MB200
Methylobacter_tundripaludum_SV96
Methylocella_silvestris_BL2
Methylococcus_capsulatus_str{ch46}_Bath
Methylococcus_capsulatus_str{ch46}_Texas_{ch61}_ATCC_19069
Methylocystis_parvus_OBBP
Methylocystis_sp{ch46}_ATCC_49242
Methylocystis_sp{ch46}_SC2
Methylomicrobium_album_BG8
Methylomicrobium_alcaliphilum
Methylomonas_methanica_MC09
Methylophaga_aminisulfidivorans_MP
Methylophaga_sp{ch46}_JAM1
Methylophaga_sp{ch46}_JAM7
Methylophaga_thiooxydans_DMS010
Methylophilales_bacterium_HTCC2181
Methylosinus_trichosporium_OB3b
Methylotenera_mobilis_JLW8
Methylotenera_versatilis_301
Methyloversatilis_universalis_FAM5
Methylovorus_glucosetrophus_SIP3-4
Methylovorus_sp{ch46}_MP688
Micavibrio_aeruginosavorus_ARL-13
Microbacterium_barkeri_2011-R4
Microbacterium_laevaniformans_OR221
Microbacterium_sp{ch46}_B19
Microbacterium_sp{ch46}_B24
Microbacterium_testaceum_StLB037
Microbacterium_yannicii_PS01
Microchaete_sp{ch46}_PCC_7126
Micrococcus_luteus_NCTC_2665
Micrococcus_luteus_SK58
Micrococcus_luteus_str{ch46}_modasa
Microcoleus_sp{ch46}_PCC_7113
Microcoleus_vaginatus_FGP-2
Microcystis_aeruginosa_DIANCHI905
Microcystis_aeruginosa_NIES-843
Microcystis_aeruginosa_PCC_7941
Microcystis_aeruginosa_PCC_9432
Microcystis_aeruginosa_PCC_9443
Microcystis_aeruginosa_PCC_9701
Microcystis_aeruginosa_PCC_9717
Microcystis_aeruginosa_PCC_9806
Microcystis_aeruginosa_PCC_9807
Microcystis_aeruginosa_PCC_9808
Microcystis_aeruginosa_PCC_9809
Microcystis_aeruginosa_TAIHU98
Microcystis_sp{ch46}_T1-4
Microlunatus_phosphovorus_NM-1
Micromonospora_aurantiaca_ATCC_27029
Micromonospora_lupini_str{ch46}_Lupac_08
Micromonospora_sp{ch46}_ATCC_39149
Micromonospora_sp{ch46}_L5
Microscilla_marina_ATCC_23134
Microvirga_sp{ch46}_WSM3557
Mitsuaria_sp{ch46}_H24L5A
Mitsuokella_multacida_DSM_20544
Mobilicoccus_pelagius_NBRC_104925
Mobiluncus_curtisii_ATCC_43063
Mobiluncus_curtisii_ATCC_51333
Mobiluncus_curtisii_subsp{ch46}_curtisii_ATCC_35241
Mobiluncus_mulieris_28-1
Mobiluncus_mulieris_ATCC_35239
Mobiluncus_mulieris_ATCC_35243
Mobiluncus_mulieris_FB024-16
Modestobacter_marinus_BC501
Mogibacterium_sp{ch46}_CM50
Moorea_producens_3L
Moorella_thermoacetica_ATCC_39073
Moraxella_catarrhalis_101P30B1
Moraxella_catarrhalis_103P14B1
Moraxella_catarrhalis_12P80B1
Moraxella_catarrhalis_46P47B1
Moraxella_catarrhalis_7169
Moraxella_catarrhalis_BC1
Moraxella_catarrhalis_BC7
Moraxella_catarrhalis_BC8
Moraxella_catarrhalis_CO72
Moraxella_catarrhalis_O35E
Moraxella_catarrhalis_RH4
Moraxella_macacae_0408225
Morganella_morganii_SC01
Morganella_morganii_subsp{ch46}_morganii_KT
Moritella_dasanensis_ArB_0140
Moritella_marina_ATCC_15381
Moritella_sp{ch46}_PE36
Mucilaginibacter_paludis_DSM_18603
Muricauda_ruestringensis_DSM_13258
Mycobacterium_abscessus_3A-0119-R
Mycobacterium_abscessus_3A-0122-R
Mycobacterium_abscessus_3A-0122-S
Mycobacterium_abscessus_3A-0731
Mycobacterium_abscessus_3A-0810-R
Mycobacterium_abscessus_3A-0930-R
Mycobacterium_abscessus_3A-0930-S
Mycobacterium_abscessus_47J26
Mycobacterium_abscessus_4S-0116-R
Mycobacterium_abscessus_4S-0116-S
Mycobacterium_abscessus_4S-0206
Mycobacterium_abscessus_4S-0303
Mycobacterium_abscessus_4S-0726-RA
Mycobacterium_abscessus_4S-0726-RB
Mycobacterium_abscessus_5S-0304
Mycobacterium_abscessus_5S-0421
Mycobacterium_abscessus_5S-0422
Mycobacterium_abscessus_5S-0708
Mycobacterium_abscessus_5S-0817
Mycobacterium_abscessus_5S-0921
Mycobacterium_abscessus_5S-1212
Mycobacterium_abscessus_5S-1215
Mycobacterium_abscessus_6G-0125-R
Mycobacterium_abscessus_6G-0125-S
Mycobacterium_abscessus_6G-0212
Mycobacterium_abscessus_6G-0728-R
Mycobacterium_abscessus_6G-0728-S
Mycobacterium_abscessus_6G-1108
Mycobacterium_abscessus_9808
Mycobacterium_abscessus_ATCC_19977
Mycobacterium_abscessus_M115
Mycobacterium_abscessus_M139
Mycobacterium_abscessus_M148
Mycobacterium_abscessus_M152
Mycobacterium_abscessus_M154
Mycobacterium_abscessus_M156
Mycobacterium_abscessus_M159
Mycobacterium_abscessus_M172
Mycobacterium_abscessus_M24
Mycobacterium_abscessus_M93
Mycobacterium_abscessus_M94
Mycobacterium_abscessus_subsp{ch46}_bolletii_BD
Mycobacterium_africanum_GM041182
Mycobacterium_avium_104
Mycobacterium_avium_subsp{ch46}_avium_ATCC_25291
Mycobacterium_avium_subsp{ch46}_avium_DT_78
Mycobacterium_avium_subsp{ch46}_avium_Env_77
Mycobacterium_avium_subsp{ch46}_paratuberculosis_1281
Mycobacterium_avium_subsp{ch46}_paratuberculosis_4B
Mycobacterium_avium_subsp{ch46}_paratuberculosis_ATCC_19698
Mycobacterium_avium_subsp{ch46}_paratuberculosis_CLIJ361
Mycobacterium_avium_subsp{ch46}_paratuberculosis_CLIJ623
Mycobacterium_avium_subsp{ch46}_paratuberculosis_CLIJ644
Mycobacterium_avium_subsp{ch46}_paratuberculosis_DT_3
Mycobacterium_avium_subsp{ch46}_paratuberculosis_Env_210
Mycobacterium_avium_subsp{ch46}_paratuberculosis_JQ5
Mycobacterium_avium_subsp{ch46}_paratuberculosis_JQ6
Mycobacterium_avium_subsp{ch46}_paratuberculosis_JTC_1285
Mycobacterium_avium_subsp{ch46}_paratuberculosis_K-10
Mycobacterium_avium_subsp{ch46}_paratuberculosis_Pt139
Mycobacterium_avium_subsp{ch46}_paratuberculosis_Pt144
Mycobacterium_avium_subsp{ch46}_paratuberculosis_Pt145
Mycobacterium_avium_subsp{ch46}_paratuberculosis_Pt146
Mycobacterium_avium_subsp{ch46}_paratuberculosis_Pt154
Mycobacterium_avium_subsp{ch46}_paratuberculosis_Pt155
Mycobacterium_avium_subsp{ch46}_paratuberculosis_Pt164
Mycobacterium_avium_subsp{ch46}_paratuberculosis_S397
Mycobacterium_avium_subsp{ch46}_paratuberculosis_S5
Mycobacterium_bovis_AF2122{ch47}97
Mycobacterium_bovis_BCG_str{ch46}_ATCC_35733
Mycobacterium_bovis_BCG_str{ch46}_ATCC_35740
Mycobacterium_bovis_BCG_str{ch46}_ATCC_35743
Mycobacterium_bovis_BCG_str{ch46}_China
Mycobacterium_bovis_BCG_str{ch46}_Korea_1168P
Mycobacterium_bovis_BCG_str{ch46}_Mexico
Mycobacterium_bovis_BCG_str{ch46}_Pasteur_1173P2
Mycobacterium_bovis_BCG_str{ch46}_Tokyo_172
Mycobacterium_canettii_CIPT_140010059
Mycobacterium_canettii_CIPT_140060008
Mycobacterium_canettii_CIPT_140070008
Mycobacterium_canettii_CIPT_140070010
Mycobacterium_canettii_CIPT_140070017
Mycobacterium_chubuense_NBB4
Mycobacterium_colombiense_CECT_3035
Mycobacterium_fortuitum_subsp{ch46}_fortuitum_DSM_46621
Mycobacterium_gilvum_PYR-GCK
Mycobacterium_gilvum_Spyr1
Mycobacterium_haemophilum_DSM_44634
Mycobacterium_hassiacum_DSM_44199
Mycobacterium_indicus_pranii_MTCC_9506
Mycobacterium_intracellulare_ATCC_13950
Mycobacterium_intracellulare_M{ch46}i{ch46}198
Mycobacterium_intracellulare_MOTT-02
Mycobacterium_intracellulare_MOTT-64
Mycobacterium_kansasii_ATCC_12478
Mycobacterium_leprae_Br4923
Mycobacterium_leprae_TN
Mycobacterium_liflandii_128FXT
Mycobacterium_mageritense_JR2009
Mycobacterium_marinum_M
Mycobacterium_massiliense_1S-151-0930
Mycobacterium_massiliense_1S-152-0914
Mycobacterium_massiliense_1S-153-0915
Mycobacterium_massiliense_1S-154-0310
Mycobacterium_massiliense_2B-0107
Mycobacterium_massiliense_2B-0307
Mycobacterium_massiliense_2B-0626
Mycobacterium_massiliense_2B-0912-R
Mycobacterium_massiliense_2B-0912-S
Mycobacterium_massiliense_2B-1231
Mycobacterium_massiliense_CCUG_48898_{ch61}_JCM_15300
Mycobacterium_massiliense_M18
Mycobacterium_massiliense_str{ch46}_GO_06
Mycobacterium_parascrofulaceum_ATCC_BAA-614
Mycobacterium_phlei_RIVM601174
Mycobacterium_rhodesiae_JS60
Mycobacterium_rhodesiae_NBB3
Mycobacterium_smegmatis_JS623
Mycobacterium_smegmatis_MKD8
Mycobacterium_smegmatis_str{ch46}_MC2_155
Mycobacterium_sp{ch46}_JDM601
Mycobacterium_sp{ch46}_JLS
Mycobacterium_sp{ch46}_KMS
Mycobacterium_sp{ch46}_MCS
Mycobacterium_sp{ch46}_MOTT36Y
Mycobacterium_sp{ch46}_VKM_Ac-1815D
Mycobacterium_thermoresistibile_ATCC_19527
Mycobacterium_tuberculosis_02{ch95}1987
Mycobacterium_tuberculosis_210
Mycobacterium_tuberculosis_94{ch95}M4241A
Mycobacterium_tuberculosis_BTB05-552
Mycobacterium_tuberculosis_BTB05-559
Mycobacterium_tuberculosis_C
Mycobacterium_tuberculosis_CCDC5079
Mycobacterium_tuberculosis_CCDC5180
Mycobacterium_tuberculosis_CDC1551
Mycobacterium_tuberculosis_CDC1551A
Mycobacterium_tuberculosis_{ch39}98-R604_INH-RIF-EM{ch39}
Mycobacterium_tuberculosis_CPHL{ch95}A
Mycobacterium_tuberculosis_CTRI-2
Mycobacterium_tuberculosis_CTRI-4
Mycobacterium_tuberculosis_EAS054
Mycobacterium_tuberculosis_F11
Mycobacterium_tuberculosis_GM_1503
Mycobacterium_tuberculosis_H37Ra
Mycobacterium_tuberculosis_H37Rv
Mycobacterium_tuberculosis_H37RvCO
Mycobacterium_tuberculosis_HN878
Mycobacterium_tuberculosis_K85
Mycobacterium_tuberculosis_KZN_1435
Mycobacterium_tuberculosis_KZN_4207
Mycobacterium_tuberculosis_KZN_605
Mycobacterium_tuberculosis_KZN_R506
Mycobacterium_tuberculosis_KZN_V2475
Mycobacterium_tuberculosis_NA-A0008
Mycobacterium_tuberculosis_NA-A0009
Mycobacterium_tuberculosis_NCGM2209
Mycobacterium_tuberculosis_OSDD071
Mycobacterium_tuberculosis_OSDD504
Mycobacterium_tuberculosis_OSDD518
Mycobacterium_tuberculosis_R1207
Mycobacterium_tuberculosis_RGTB327
Mycobacterium_tuberculosis_RGTB423
Mycobacterium_tuberculosis_S96-129
Mycobacterium_tuberculosis_str{ch46}_Haarlem
Mycobacterium_tuberculosis_SUMu001
Mycobacterium_tuberculosis_SUMu002
Mycobacterium_tuberculosis_SUMu003
Mycobacterium_tuberculosis_SUMu004
Mycobacterium_tuberculosis_SUMu005
Mycobacterium_tuberculosis_SUMu006
Mycobacterium_tuberculosis_SUMu007
Mycobacterium_tuberculosis_SUMu008
Mycobacterium_tuberculosis_SUMu009
Mycobacterium_tuberculosis_SUMu010
Mycobacterium_tuberculosis_SUMu011
Mycobacterium_tuberculosis_SUMu012
Mycobacterium_tuberculosis_T17
Mycobacterium_tuberculosis_T46
Mycobacterium_tuberculosis_T85
Mycobacterium_tuberculosis_T92
Mycobacterium_tuberculosis_UM_1072388579
Mycobacterium_tuberculosis_UT205
Mycobacterium_tuberculosis_W-148
Mycobacterium_tuberculosis_X122
Mycobacterium_tusciae_JS617
Mycobacterium_ulcerans_Agy99
Mycobacterium_vaccae_ATCC_25954
Mycobacterium_vanbaalenii_PYR-1
Mycobacterium_xenopi_RIVM700367
Mycoplasma_agalactiae_14628
Mycoplasma_agalactiae_PG2
Mycoplasma_alligatoris_A21JP2
Mycoplasma_anatis_1340
Mycoplasma_arthritidis_158L3-1
Mycoplasma_bovis_HB0801
Mycoplasma_bovis_Hubei-1
Mycoplasma_bovis_PG45
Mycoplasma_canis_PG_14
Mycoplasma_canis_UF31
Mycoplasma_canis_UF33
Mycoplasma_canis_UFG1
Mycoplasma_canis_UFG4
Mycoplasma_capricolum_subsp{ch46}_capricolum_ATCC_27343
Mycoplasma_capricolum_subsp{ch46}_capripneumoniae_M1601
Mycoplasma_columbinum_SF7
Mycoplasma_conjunctivae_HRC{ch47}581
Mycoplasma_crocodyli_MP145
Mycoplasma_cynos_C142
Mycoplasma_fermentans_JER
Mycoplasma_fermentans_M64
Mycoplasma_fermentans_PG18
Mycoplasma_gallisepticum_NC06{ch95}2006{ch46}080-5-2P
Mycoplasma_gallisepticum_NY01{ch95}2001{ch46}047-5-1P
Mycoplasma_gallisepticum_S6
Mycoplasma_gallisepticum_str{ch46}_F
Mycoplasma_gallisepticum_str{ch46}_R
Mycoplasma_gallisepticum_str{ch46}_R{ch40}high{ch41}
Mycoplasma_gallisepticum_str{ch46}_R{ch40}low{ch41}
Mycoplasma_genitalium_G37
Mycoplasma_genitalium_M2288
Mycoplasma_genitalium_M2321
Mycoplasma_genitalium_M6282
Mycoplasma_genitalium_M6320
Mycoplasma_haemocanis_str{ch46}_Illinois
Mycoplasma_haemofelis_Ohio2
Mycoplasma_haemofelis_str{ch46}_Langford_1
Mycoplasma_hominis_ATCC_23114
Mycoplasma_hyopneumoniae_168
Mycoplasma_hyopneumoniae_232
Mycoplasma_hyopneumoniae_7448
Mycoplasma_hyopneumoniae_J
Mycoplasma_hyorhinis_GDL-1
Mycoplasma_hyorhinis_HUB-1
Mycoplasma_hyorhinis_MCLD
Mycoplasma_hyorhinis_SK76
Mycoplasma_iowae_695
Mycoplasma_leachii_99{ch47}014{ch47}6
Mycoplasma_leachii_PG50
Mycoplasma_mobile_163K
Mycoplasma_mycoides_subsp{ch46}_capri_LC_str{ch46}_95010
Mycoplasma_mycoides_subsp{ch46}_mycoides_SC_str{ch46}_PG1
Mycoplasma_ovipneumoniae_SC01
Mycoplasma_penetrans_HF-2
Mycoplasma_pneumoniae_309
Mycoplasma_pneumoniae_FH
Mycoplasma_pneumoniae_M129
Mycoplasma_pneumoniae_PI_1428
Mycoplasma_pneumoniae_PO1
Mycoplasma_pulmonis_UAB_CTIP
Mycoplasma_putrefaciens_KS1
Mycoplasma_sp{ch46}_G5847
Mycoplasma_suis_KI3806
Mycoplasma_suis_str{ch46}_Illinois
Mycoplasma_synoviae_53
Mycoplasma_wenyonii_str{ch46}_Massachusetts
Myroides_injenensis_M09-0166
Myroides_odoratimimus_CCUG_10230
Myroides_odoratimimus_CCUG_12901
Myroides_odoratimimus_CCUG_3837
Myroides_odoratimimus_CIP_101113
Myroides_odoratimimus_CIP_103059
Myroides_odoratus_DSM_2801
Myxococcus_fulvus_HW-1
Myxococcus_stipitatus_DSM_14675
Myxococcus_xanthus_DK_1622
Myxococcus_xanthus_DZ2
Myxococcus_xanthus_DZF1
Nakamurella_multipartita_DSM_44233
Nanoarchaeum_equitans_Kin4-M
Natranaerobius_thermophilus_JW{ch47}NM-WN-LF
Natronomonas_pharaonis_DSM_2160
Nautilia_profundicola_AmH
Neisseria_bacilliformis_ATCC_BAA-1200
Neisseria_cinerea_ATCC_14685
Neisseria_elongata_subsp{ch46}_glycolytica_ATCC_29315
Neisseria_flavescens_NRL30031{ch47}H210
Neisseria_flavescens_SK114
Neisseria_gonorrhoeae_1291
Neisseria_gonorrhoeae_35{ch47}02
Neisseria_gonorrhoeae_DGI18
Neisseria_gonorrhoeae_DGI2
Neisseria_gonorrhoeae_F62
Neisseria_gonorrhoeae_FA_1090
Neisseria_gonorrhoeae_FA19
Neisseria_gonorrhoeae_FA6140
Neisseria_gonorrhoeae_MS11
Neisseria_gonorrhoeae_NCCP11945
Neisseria_gonorrhoeae_PID1
Neisseria_gonorrhoeae_PID18
Neisseria_gonorrhoeae_PID24-1
Neisseria_gonorrhoeae_PID332
Neisseria_gonorrhoeae_SK-92-679
Neisseria_gonorrhoeae_SK-93-1035
Neisseria_gonorrhoeae_TCDC-NG08107
Neisseria_lactamica_020-06
Neisseria_lactamica_ATCC_23970
Neisseria_lactamica_NS19
Neisseria_lactamica_Y92-1009
Neisseria_macacae_ATCC_33926
Neisseria_meningitidis_053442
Neisseria_meningitidis_12888
Neisseria_meningitidis_2001212
Neisseria_meningitidis_2002038
Neisseria_meningitidis_2004090
Neisseria_meningitidis_2006087
Neisseria_meningitidis_2007056
Neisseria_meningitidis_4119
Neisseria_meningitidis_61103
Neisseria_meningitidis_63006
Neisseria_meningitidis_63041
Neisseria_meningitidis_63049
Neisseria_meningitidis_65014
Neisseria_meningitidis_68094
Neisseria_meningitidis_69096
Neisseria_meningitidis_69166
Neisseria_meningitidis_70012
Neisseria_meningitidis_70030
Neisseria_meningitidis_77221
Neisseria_meningitidis_8013
Neisseria_meningitidis_80179
Neisseria_meningitidis_87255
Neisseria_meningitidis_88050
Neisseria_meningitidis_92045
Neisseria_meningitidis_93003
Neisseria_meningitidis_93004
Neisseria_meningitidis_9506
Neisseria_meningitidis_96023
Neisseria_meningitidis_961-5945
Neisseria_meningitidis_97014
Neisseria_meningitidis_97020
Neisseria_meningitidis_97021
Neisseria_meningitidis_9757
Neisseria_meningitidis_98008
Neisseria_meningitidis_98080
Neisseria_meningitidis_alpha14
Neisseria_meningitidis_alpha704
Neisseria_meningitidis_alpha710
Neisseria_meningitidis_ATCC_13091
Neisseria_meningitidis_CU385
Neisseria_meningitidis_DE9622
Neisseria_meningitidis_DE9686
Neisseria_meningitidis_DE9938
Neisseria_meningitidis_ES14902
Neisseria_meningitidis_FAM18
Neisseria_meningitidis_G2136
Neisseria_meningitidis_H44{ch47}76
Neisseria_meningitidis_K1207
Neisseria_meningitidis_M01-240013
Neisseria_meningitidis_M01-240149
Neisseria_meningitidis_M01-240355
Neisseria_meningitidis_M04-240196
Neisseria_meningitidis_M0579
Neisseria_meningitidis_M13255
Neisseria_meningitidis_M13399
Neisseria_meningitidis_M6190
Neisseria_meningitidis_M7089
Neisseria_meningitidis_M7124
Neisseria_meningitidis_MC58
Neisseria_meningitidis_N1568
Neisseria_meningitidis_Nm11003
Neisseria_meningitidis_Nm1140
Neisseria_meningitidis_NM126
Neisseria_meningitidis_NM140
Neisseria_meningitidis_NM174
Neisseria_meningitidis_NM183
Neisseria_meningitidis_NM220
Neisseria_meningitidis_NM233
Neisseria_meningitidis_NM255
Neisseria_meningitidis_NM2657
Neisseria_meningitidis_Nm2732
Neisseria_meningitidis_NM2781
Neisseria_meningitidis_NM2795
Neisseria_meningitidis_NM3001
Neisseria_meningitidis_NM3081
Neisseria_meningitidis_Nm3127
Neisseria_meningitidis_NM3642
Neisseria_meningitidis_NM3652
Neisseria_meningitidis_NM418
Neisseria_meningitidis_NM422
Neisseria_meningitidis_NM576
Neisseria_meningitidis_NM586
Neisseria_meningitidis_Nm6756
Neisseria_meningitidis_Nm6938
Neisseria_meningitidis_NM762
Neisseria_meningitidis_Nm8187
Neisseria_meningitidis_Nm8663
Neisseria_meningitidis_NS44
Neisseria_meningitidis_NZ-05{ch47}33
Neisseria_meningitidis_OX99{ch46}30304
Neisseria_meningitidis_S0108
Neisseria_meningitidis_WUE_2594
Neisseria_meningitidis_Z2491
Neisseria_mucosa_ATCC_25996
Neisseria_mucosa_C102
Neisseria_polysaccharea_ATCC_43768
Neisseria_polysaccharea_NS342
Neisseria_shayeganii_871
Neisseria_sicca_4320
Neisseria_sicca_ATCC_29256
Neisseria_sicca_DS1
Neisseria_sicca_VK64
Neisseria_sp{ch46}_GT4A{ch95}CT1
Neisseria_sp{ch46}_oral_taxon_014_str{ch46}_F0314
Neisseria_sp{ch46}_oral_taxon_020_str{ch46}_F0370
Neisseria_subflava_NJ9703
Neisseria_wadsworthii_9715
Neisseria_weaveri_ATCC_51223
Neisseria_weaveri_LMG_5135
Neorickettsia_risticii_str{ch46}_Illinois
Neorickettsia_sennetsu_str{ch46}_Miyayama
Neptuniibacter_caesariensis
Nesterenkonia_sp{ch46}_F
Niabella_soli_DSM_19437
Niastella_koreensis_GR20-10
Nitratifractor_salsuginis_DSM_16511
Nitratireductor_aquibiodomus_RA22
Nitratireductor_indicus_C115
Nitratireductor_pacificus_pht-3B
Nitratiruptor_sp{ch46}_SB155-2
Nitritalea_halalkaliphila_LW7
Nitrobacter_hamburgensis_X14
Nitrobacter_sp{ch46}_Nb-311A
Nitrobacter_winogradskyi_Nb-255
Nitrococcus_mobilis_Nb-231
Nitrolancetus_hollandicus_Lb
Nitrosococcus_halophilus_Nc4
Nitrosococcus_oceani_AFC27
Nitrosococcus_oceani_ATCC_19707
Nitrosococcus_watsonii_C-113
Nitrosomonas_europaea_ATCC_19718
Nitrosomonas_eutropha_C91
Nitrosomonas_sp{ch46}_AL212
Nitrosomonas_sp{ch46}_Is79A3
Nitrosopumilus_maritimus_SCM1
Nitrosospira_multiformis_ATCC_25196
Nocardia_abscessus_NBRC_100374
Nocardia_aobensis_NBRC_100429
Nocardia_araoensis_NBRC_100135
Nocardia_asiatica_NBRC_100129
Nocardia_asteroides_NBRC_15531
Nocardia_brasiliensis_ATCC_700358
Nocardia_brasiliensis_NBRC_14402
Nocardia_brevicatena_NBRC_12119
Nocardia_carnea_NBRC_14403
Nocardia_cerradoensis_NBRC_101014
Nocardia_concava_NBRC_100430
Nocardia_cyriacigeorgica_GUH-2
Nocardia_cyriacigeorgica_NBRC_100375
Nocardia_exalbida_NBRC_100660
Nocardia_farcinica_IFM_10152
Nocardia_higoensis_NBRC_100133
Nocardia_jiangxiensis_NBRC_101359
Nocardia_niigatensis_NBRC_100131
Nocardia_otitidiscaviarum_NBRC_14405
Nocardia_paucivorans_NBRC_100373
Nocardia_pneumoniae_NBRC_100136
Nocardia_takedensis_NBRC_100417
Nocardia_tenerifensis_NBRC_101015
Nocardia_terpenica_NBRC_100888
Nocardia_testacea_NBRC_100365
Nocardia_thailandica_NBRC_100428
Nocardia_transvalensis_NBRC_15921
Nocardia_veterana_NBRC_100344
Nocardia_vinacea_NBRC_16497
Nocardioidaceae_bacterium_Broad-1
Nocardioides_sp{ch46}_JS614
Nocardiopsis_alba_ATCC_BAA-2165
Nocardiopsis_dassonvillei_subsp{ch46}_dassonvillei_DSM_43111
Nodosilinea_nodulosa_PCC_7104
Nodularia_spumigena_CCY9414
Nonlabens_dokdonensis_DSW-6
Nostoc_punctiforme_PCC_73102
Nostoc_sp{ch46}_PCC_7107
Nostoc_sp{ch46}_PCC_7120
Nostoc_sp{ch46}_PCC_7524
Novosphingobium_aromaticivorans_DSM_12444
Novosphingobium_nitrogenifigens_DSM_19370
Novosphingobium_pentaromativorans_US6-1
Novosphingobium_sp{ch46}_AP12
Novosphingobium_sp{ch46}_PP1Y
Novosphingobium_sp{ch46}_Rr_2-17
Oceanibaculum_indicum_P24
Oceanibulbus_indolifex_HEL-45
Oceanicaulis_sp{ch46}_HTCC2633
Oceanicola_batsensis_HTCC2597
Oceanicola_granulosus_HTCC2516
Oceanicola_sp{ch46}_S124
Oceanimonas_sp{ch46}_GK1
Oceaniovalibus_guishaninsula_JLT2003
Oceanithermus_profundus_DSM_14977
Oceanobacillus_iheyensis_HTE831
Oceanobacillus_sp{ch46}_Ndiop
Ochrobactrum_anthropi_ATCC_49188
Ochrobactrum_anthropi_CTS-325
Ochrobactrum_intermedium_LMG_3301
Ochrobactrum_intermedium_M86
Octadecabacter_antarcticus_307
Octadecabacter_arcticus_238
Odoribacter_laneus_YIT_12061
Odoribacter_splanchnicus_DSM_20712
Oenococcus_kitaharae_DSM_17330
Oenococcus_oeni_ATCC_BAA-1163
Oenococcus_oeni_AWRIB202
Oenococcus_oeni_AWRIB304
Oenococcus_oeni_AWRIB318
Oenococcus_oeni_AWRIB418
Oenococcus_oeni_AWRIB419
Oenococcus_oeni_AWRIB422
Oenococcus_oeni_AWRIB429
Oenococcus_oeni_AWRIB548
Oenococcus_oeni_AWRIB553
Oenococcus_oeni_AWRIB568
Oenococcus_oeni_AWRIB576
Oenococcus_oeni_DSM_20252_{ch61}_AWRIB129
Oenococcus_oeni_PSU-1
Oligotropha_carboxidovorans_OM4
Oligotropha_carboxidovorans_OM5
Olsenella_sp{ch46}_oral_taxon_809_str{ch46}_F0356
Olsenella_uli_DSM_7084
Onion_yellows_phytoplasma_OY-M
Opitutaceae_bacterium_TAV1
Opitutaceae_bacterium_TAV5
Opitutus_terrae_PB90-1
Oribacterium_sinus_F0268
Oribacterium_sp{ch46}_ACB1
Oribacterium_sp{ch46}_ACB7
Oribacterium_sp{ch46}_ACB8
Oribacterium_sp{ch46}_oral_taxon_078_str{ch46}_F0262
Oribacterium_sp{ch46}_oral_taxon_108_str{ch46}_F0425
Orientia_tsutsugamushi_str{ch46}_Boryong
Orientia_tsutsugamushi_str{ch46}_Ikeda
Ornithinibacillus_scapharcae_TW25
Ornithobacterium_rhinotracheale_DSM_15997
Oscillatoria_acuminata_PCC_6304
Oscillatoria_formosa_PCC_6407
Oscillatoriales_cyanobacterium_JSC-12
Oscillatoria_nigro-viridis_PCC_7112
Oscillatoria_sp{ch46}_PCC_10802
Oscillatoria_sp{ch46}_PCC_6506
Oscillibacter_ruminantium_GH1
Oscillibacter_valericigenes
Oscillochloris_trichoides_DG-6
Owenweeksia_hongkongensis_DSM_17368
Oxalobacteraceae_bacterium_IMCC9480
Oxalobacter_formigenes_HOxBLS
Oxalobacter_formigenes_OXCC13
Paenibacillus_alvei_DSM_29
Paenibacillus_curdlanolyticus_YK9
Paenibacillus_dendritiformis_C454
Paenibacillus_elgii_B69
Paenibacillus_lactis_154
Paenibacillus_larvae_subsp{ch46}_larvae_B-3650
Paenibacillus_larvae_subsp{ch46}_larvae_BRL-230010
Paenibacillus_mucilaginosus_3016
Paenibacillus_mucilaginosus_K02
Paenibacillus_mucilaginosus_KNP414
Paenibacillus_peoriae_KCTC_3763
Paenibacillus_polymyxa_ATCC_842
Paenibacillus_polymyxa_E681
Paenibacillus_polymyxa_M1
Paenibacillus_polymyxa_OSY-DF
Paenibacillus_polymyxa_SC2
Paenibacillus_popilliae_ATCC_14706
Paenibacillus_riograndensis_SBR5
Paenibacillus_sonchi_X19-5
Paenibacillus_sp{ch46}_Aloe-11
Paenibacillus_sp{ch46}_HGF5
Paenibacillus_sp{ch46}_HGF7
Paenibacillus_sp{ch46}_ICGEB2008
Paenibacillus_sp{ch46}_JC66
Paenibacillus_sp{ch46}_JDR-2
Paenibacillus_sp{ch46}_oral_taxon_786_str{ch46}_D14
Paenibacillus_sp{ch46}_OSY-SE
Paenibacillus_sp{ch46}_PAMC_26794
Paenibacillus_sp{ch46}_Y412MC10
Paenibacillus_terrae_HPL-003
Paenibacillus_vortex_V453
Paenisporosarcina_sp{ch46}_TG-14
Paenisporosarcina_sp{ch46}_TG20
Paludibacter_propionicigenes_WB4
Pantoea_agglomerans_299R
Pantoea_agglomerans_IG1
Pantoea_ananatis_AJ13355
Pantoea_ananatis_LMG_20103
Pantoea_ananatis_PA13
Pantoea_sp{ch46}_A4
Pantoea_sp{ch46}_aB
Pantoea_sp{ch46}_At-9b
Pantoea_sp{ch46}_B40
Pantoea_sp{ch46}_GM01
Pantoea_sp{ch46}_Sc1
Pantoea_sp{ch46}_SL1{ch95}M5
Pantoea_sp{ch46}_YR343
Pantoea_stewartii_subsp{ch46}_stewartii_DC283
Pantoea_vagans_C9-1
Parabacteroides_distasonis_ATCC_8503
Parabacteroides_distasonis_CL03T12C09
Parabacteroides_distasonis_CL09T03C24
Parabacteroides_goldsteinii_CL02T12C30
Parabacteroides_johnsonii_CL02T12C29
Parabacteroides_johnsonii_DSM_18315
Parabacteroides_merdae_ATCC_43184
Parabacteroides_merdae_CL03T12C32
Parabacteroides_merdae_CL09T00C40
Parabacteroides_sp{ch46}_D13
Parabacteroides_sp{ch46}_D25
Parachlamydia_acanthamoebae_str{ch46}_Hall{ch39}s_coccus
Parachlamydia_acanthamoebae_UV-7
Paracoccus_denitrificans_PD1222
Paracoccus_denitrificans_SD1
Paracoccus_sp{ch46}_TRP
Paraprevotella_clara_YIT_11840
Paraprevotella_xylaniphila_YIT_11841
Parascardovia_denticolens_DSM_10105_{ch61}_JCM_12538
Parascardovia_denticolens_F0305
Parascardovia_denticolens_IPLA_20019
Parasutterella_excrementihominis_YIT_11859
Parvibaculum_lavamentivorans_DS-1
Parvimonas_micra_ATCC_33270
Parvimonas_sp{ch46}_oral_taxon_110_str{ch46}_F0139
Parvimonas_sp{ch46}_oral_taxon_393_str{ch46}_F0440
Parvularcula_bermudensis_HTCC2503
Pasteurella_bettyae_CCUG_2042
Pasteurella_dagmatis_ATCC_43325
Pasteurella_multocida_36950
Pasteurella_multocida_subsp{ch46}_gallicida_P1059
Pasteurella_multocida_subsp{ch46}_gallicida_str{ch46}_Anand1{ch95}poultry
Pasteurella_multocida_subsp{ch46}_gallicida_X73
Pasteurella_multocida_subsp{ch46}_multocida_str{ch46}_3480
Pasteurella_multocida_subsp{ch46}_multocida_str{ch46}_Anand1{ch95}buffalo
Pasteurella_multocida_subsp{ch46}_multocida_str{ch46}_Anand1{ch95}cattle
Pasteurella_multocida_subsp{ch46}_multocida_str{ch46}_Anand1{ch95}goat
Pasteurella_multocida_subsp{ch46}_multocida_str{ch46}_HN06
Pasteurella_multocida_subsp{ch46}_multocida_str{ch46}_P52VAC
Pasteurella_multocida_subsp{ch46}_multocida_str{ch46}_Pm70
Pasteurella_multocida_subsp{ch46}_multocida_VTCCBAA264
Pasteuria_nishizawae_str{ch46}_North_American
Patulibacter_sp{ch46}_I11
Pectobacterium_atrosepticum_SCRI1043
Pectobacterium_carotovorum_subsp{ch46}_brasiliensis_PBR1692
Pectobacterium_carotovorum_subsp{ch46}_carotovorum_PC1
Pectobacterium_carotovorum_subsp{ch46}_carotovorum_PCC21
Pectobacterium_carotovorum_subsp{ch46}_carotovorum_WPP14
Pectobacterium_wasabiae_CFBP_3304
Pectobacterium_wasabiae_WPP163
Pediococcus_acidilactici_7{ch95}4
Pediococcus_acidilactici_DSM_20284
Pediococcus_acidilactici_MA18{ch47}5M
Pediococcus_claussenii_ATCC_BAA-344
Pediococcus_lolii_NGRI_0510Q
Pediococcus_pentosaceus_ATCC_25745
Pediococcus_pentosaceus_IE-3
Pedobacter_agri_PB92
Pedobacter_arcticus_A12
Pedobacter_heparinus_DSM_2366
Pedobacter_saltans_DSM_12145
Pedobacter_sp{ch46}_BAL39
Pedosphaera_parvula_Ellin514
Pelagibaca_bermudensis_HTCC2601
Pelagibacterium_halotolerans_B2
Pelobacter_carbinolicus_DSM_2380
Pelobacter_propionicus_DSM_2379
Pelodictyon_phaeoclathratiforme_BU-1
Pelosinus_fermentans_A11
Pelosinus_fermentans_A12
Pelosinus_fermentans_B3
Pelosinus_fermentans_B4
Pelosinus_fermentans_DSM_17108
Pelosinus_fermentans_JBW45
Pelosinus_sp{ch46}_HCF1
Pelotomaculum_thermopropionicum_SI
Peptoniphilus_duerdenii_ATCC_BAA-1640
Peptoniphilus_harei_ACS-146-V-Sch2b
Peptoniphilus_indolicus_ATCC_29427
Peptoniphilus_lacrimalis_315-B
Peptoniphilus_rhinitidis_1-13
Peptoniphilus_sp{ch46}_JC140
Peptoniphilus_sp{ch46}_oral_taxon_375_str{ch46}_F0436
Peptoniphilus_sp{ch46}_oral_taxon_386_str{ch46}_F0131
Peptoniphilus_sp{ch46}_oral_taxon_836_str{ch46}_F0141
Peptoniphilus_sp{ch46}_ph5
Peptoniphilus_timonensis_JC401
Peptostreptococcus_anaerobius_653-L
Peptostreptococcus_anaerobius_VPI_4330
Peptostreptococcus_stomatis_DSM_17678
Persephonella_marina_EX-H1
Petrotoga_mobilis_SJ95
Phaeobacter_gallaeciensis_2{ch46}10
Phaeobacter_gallaeciensis_ANG1
Phaeobacter_gallaeciensis_DSM_17395_{ch61}_CIP_105210
Phaeospirillum_molischianum_DSM_120
Phascolarctobacterium_succinatutens_YIT_12067
Phenylobacterium_zucineum_HLK1
Photobacterium_angustum_S14
Photobacterium_damselae_subsp{ch46}_damselae_CIP_102761
Photobacterium_damselae_subsp{ch46}_piscicida_DI21
Photobacterium_leiognathi_subsp{ch46}_mandapamensis_svers{ch46}1{ch46}1{ch46}
Photobacterium_profundum_3TCK
Photobacterium_profundum_SS9
Photobacterium_sp{ch46}_AK15
Photobacterium_sp{ch46}_SKA34
Photorhabdus_asymbiotica
Photorhabdus_luminescens_subsp{ch46}_laumondii_TTO1
Phycisphaera_mikurensis_NBRC_102666
Phyllobacterium_sp{ch46}_YR531
Picrophilus_torridus_DSM_9790
Pirellula_staleyi_DSM_6068
Piscirickettsia_salmonis_LF-89_{ch61}_ATCC_VR-1361
Planctomyces_brasiliensis_DSM_5305
Planctomyces_limnophilus_DSM_3776
Planctomyces_maris_DSM_8797
planctomycete_KSU-1
Planococcus_antarcticus_DSM_14505
Planococcus_donghaensis_MPA1U2
Plautia_stali_symbiont
Plesiocystis_pacifica_SIR-1
Pleurocapsa_sp{ch46}_PCC_7319
Pleurocapsa_sp{ch46}_PCC_7327
Polaribacter_irgensii_23-P
Polaribacter_sp{ch46}_MED152
Polaromonas_naphthalenivorans_CJ2
Polaromonas_sp{ch46}_CF318
Polaromonas_sp{ch46}_JS666
Polymorphum_gilvum_SL003B-26A1
Polynucleobacter_necessarius_subsp{ch46}_asymbioticus_QLW-P1DMWA-1
Polynucleobacter_necessarius_subsp{ch46}_necessarius_STIR1
Pontibacter_sp{ch46}_BAB1700
Porphyrobacter_sp{ch46}_AAP82
Porphyromonas_asaccharolytica_DSM_20707
Porphyromonas_asaccharolytica_PR426713P-I
Porphyromonas_catoniae_F0037
Porphyromonas_endodontalis_ATCC_35406
Porphyromonas_gingivalis_ATCC_33277
Porphyromonas_gingivalis_TDC60
Porphyromonas_gingivalis_W50
Porphyromonas_gingivalis_W83
Porphyromonas_sp{ch46}_oral_taxon_279_str{ch46}_F0450
Porphyromonas_uenonis_60-3
Prevotella_amnii_CRIS_21A-A
Prevotella_bergensis_DSM_17361
Prevotella_bivia_DSM_20514
Prevotella_bivia_JCVIHMP010
Prevotella_bryantii_B14
Prevotella_buccae_ATCC_33574
Prevotella_buccae_D17
Prevotella_buccalis_ATCC_35310
Prevotella_copri_DSM_18205
Prevotella_dentalis_DSM_3688
Prevotella_denticola_CRIS_18C-A
Prevotella_denticola_F0289
Prevotella_disiens_FB035-09AN
Prevotella_histicola_F0411
Prevotella_intermedia_17
Prevotella_maculosa_OT_289
Prevotella_marshii_DSM_16973
Prevotella_melaninogenica_ATCC_25845
Prevotella_melaninogenica_D18
Prevotella_micans_F0438
Prevotella_multiformis_DSM_16608
Prevotella_multisaccharivorax_DSM_17128
Prevotella_nigrescens_ATCC_33563
Prevotella_nigrescens_F0103
Prevotella_oralis_ATCC_33269
Prevotella_oris_C735
Prevotella_oris_F0302
Prevotella_oulorum_F0390
Prevotella_pallens_ATCC_700821
Prevotella_ruminicola_23
Prevotella_saccharolytica_F0055
Prevotella_salivae_DSM_15606
Prevotella_sp{ch46}_C561
Prevotella_sp{ch46}_MSX73
Prevotella_sp{ch46}_oral_taxon_299_str{ch46}_F0039
Prevotella_sp{ch46}_oral_taxon_306_str{ch46}_F0472
Prevotella_sp{ch46}_oral_taxon_317_str{ch46}_F0108
Prevotella_sp{ch46}_oral_taxon_472_str{ch46}_F0295
Prevotella_sp{ch46}_oral_taxon_473_str{ch46}_F0040
Prevotella_stercorea_DSM_18206
Prevotella_tannerae_ATCC_51259
Prevotella_timonensis_CRIS_5C-B1
Prevotella_veroralis_F0319
Prochlorococcus_marinus_bv{ch46}_HNLC1
Prochlorococcus_marinus_bv{ch46}_HNLC2
Prochlorococcus_marinus_str{ch46}_AS9601
Prochlorococcus_marinus_str{ch46}_MIT_9202
Prochlorococcus_marinus_str{ch46}_MIT_9211
Prochlorococcus_marinus_str{ch46}_MIT_9215
Prochlorococcus_marinus_str{ch46}_MIT_9301
Prochlorococcus_marinus_str{ch46}_MIT_9303
Prochlorococcus_marinus_str{ch46}_MIT_9312
Prochlorococcus_marinus_str{ch46}_MIT_9313
Prochlorococcus_marinus_str{ch46}_MIT_9515
Prochlorococcus_marinus_str{ch46}_NATL1A
Prochlorococcus_marinus_str{ch46}_NATL2A
Prochlorococcus_marinus_subsp{ch46}_marinus_str{ch46}_CCMP1375
Prochlorococcus_marinus_subsp{ch46}_pastoris_str{ch46}_CCMP1986
Prochlorococcus_sp{ch46}_W10
Prochlorococcus_sp{ch46}_W11
Prochlorococcus_sp{ch46}_W12
Prochlorococcus_sp{ch46}_W2
Prochlorococcus_sp{ch46}_W3
Prochlorococcus_sp{ch46}_W4
Prochlorococcus_sp{ch46}_W5
Prochlorococcus_sp{ch46}_W6
Prochlorococcus_sp{ch46}_W7
Prochlorococcus_sp{ch46}_W8
Prochlorococcus_sp{ch46}_W9
Prochloron_didemni_P2-Fiji
Prochloron_didemni_P3-Solomon
Prochloron_didemni_P4-Papua{ch95}New{ch95}Guinea
Prochlorothrix_hollandica_PCC_9006
Propionibacterium_acidipropionici_ATCC_4875
Propionibacterium_acnes_266
Propionibacterium_acnes_6609
Propionibacterium_acnes_ATCC_11828
Propionibacterium_acnes_C1
Propionibacterium_acnes_HL001PA1
Propionibacterium_acnes_HL002PA1
Propionibacterium_acnes_HL002PA2
Propionibacterium_acnes_HL002PA3
Propionibacterium_acnes_HL005PA1
Propionibacterium_acnes_HL005PA2
Propionibacterium_acnes_HL005PA3
Propionibacterium_acnes_HL005PA4
Propionibacterium_acnes_HL007PA1
Propionibacterium_acnes_HL013PA1
Propionibacterium_acnes_HL013PA2
Propionibacterium_acnes_HL020PA1
Propionibacterium_acnes_HL025PA1
Propionibacterium_acnes_HL025PA2
Propionibacterium_acnes_HL027PA1
Propionibacterium_acnes_HL027PA2
Propionibacterium_acnes_HL030PA1
Propionibacterium_acnes_HL030PA2
Propionibacterium_acnes_HL036PA1
Propionibacterium_acnes_HL036PA2
Propionibacterium_acnes_HL036PA3
Propionibacterium_acnes_HL037PA1
Propionibacterium_acnes_HL037PA2
Propionibacterium_acnes_HL037PA3
Propionibacterium_acnes_HL038PA1
Propionibacterium_acnes_HL043PA1
Propionibacterium_acnes_HL043PA2
Propionibacterium_acnes_HL044PA1
Propionibacterium_acnes_HL045PA1
Propionibacterium_acnes_HL046PA1
Propionibacterium_acnes_HL046PA2
Propionibacterium_acnes_HL050PA1
Propionibacterium_acnes_HL050PA2
Propionibacterium_acnes_HL050PA3
Propionibacterium_acnes_HL053PA1
Propionibacterium_acnes_HL053PA2
Propionibacterium_acnes_HL056PA1
Propionibacterium_acnes_HL059PA1
Propionibacterium_acnes_HL059PA2
Propionibacterium_acnes_HL060PA1
Propionibacterium_acnes_HL063PA1
Propionibacterium_acnes_HL063PA2
Propionibacterium_acnes_HL067PA1
Propionibacterium_acnes_HL072PA1
Propionibacterium_acnes_HL072PA2
Propionibacterium_acnes_HL074PA1
Propionibacterium_acnes_HL078PA1
Propionibacterium_acnes_HL082PA1
Propionibacterium_acnes_HL082PA2
Propionibacterium_acnes_HL083PA1
Propionibacterium_acnes_HL083PA2
Propionibacterium_acnes_HL086PA1
Propionibacterium_acnes_HL087PA1
Propionibacterium_acnes_HL087PA2
Propionibacterium_acnes_HL087PA3
Propionibacterium_acnes_HL092PA1
Propionibacterium_acnes_HL096PA2
Propionibacterium_acnes_HL096PA3
Propionibacterium_acnes_HL097PA1
Propionibacterium_acnes_HL099PA1
Propionibacterium_acnes_HL103PA1
Propionibacterium_acnes_HL110PA1
Propionibacterium_acnes_HL110PA2
Propionibacterium_acnes_HL110PA3
Propionibacterium_acnes_HL110PA4
Propionibacterium_acnes_J139
Propionibacterium_acnes_J165
Propionibacterium_acnes_KPA171202
Propionibacterium_acnes_PRP-38
Propionibacterium_acnes_SK137
Propionibacterium_acnes_SK182
Propionibacterium_acnes_SK182B-JCVI
Propionibacterium_acnes_SK187
Propionibacterium_acnes_TypeIA2_P{ch46}acn17
Propionibacterium_acnes_TypeIA2_P{ch46}acn31
Propionibacterium_acnes_TypeIA2_P{ch46}acn33
Propionibacterium_avidum_ATCC_25577
Propionibacterium_freudenreichii_subsp{ch46}_shermanii_CIRM-BIA1
Propionibacterium_humerusii_P08
Propionibacterium_propionicum_F0230a
Propionibacterium_sp{ch46}_409-HC1
Propionibacterium_sp{ch46}_434-HC2
Propionibacterium_sp{ch46}_5{ch95}U{ch95}42AFAA
Propionibacterium_sp{ch46}_CC003-HC2
Prosthecochloris_aestuarii_DSM_271
Proteus_mirabilis_ATCC_29906
Proteus_mirabilis_C05028
Proteus_mirabilis_HI4320
Proteus_mirabilis_WGLW4
Proteus_mirabilis_WGLW6
Proteus_penneri_ATCC_35198
Providencia_alcalifaciens_Dmel2
Providencia_alcalifaciens_DSM_30120
Providencia_burhodogranariea_DSM_19968
Providencia_rettgeri_Dmel1
Providencia_rettgeri_DSM_1131
Providencia_rustigianii_DSM_4541
Providencia_sneebia_DSM_19967
Providencia_stuartii_ATCC_25827
Providencia_stuartii_MRSN_2154
Pseudacidovorax_intermedius_NH-1
Pseudaminobacter_salicylatoxidans_KCT001
Pseudanabaena_biceps_PCC_7429
Pseudanabaena_sp{ch46}_PCC_6802
Pseudanabaena_sp{ch46}_PCC_7367
Pseudoalteromonas_arctica_A_37-1-2
Pseudoalteromonas_atlantica_T6c
Pseudoalteromonas_citrea_NCIMB_1889
Pseudoalteromonas_flavipulchra_JG1
Pseudoalteromonas_haloplanktis_ANT{ch47}505
Pseudoalteromonas_haloplanktis_ATCC_14393
Pseudoalteromonas_haloplanktis_TAC125
Pseudoalteromonas_luteoviolacea_B_{ch61}_ATCC_29581
Pseudoalteromonas_marina_mano4
Pseudoalteromonas_piscicida_JCM_20779
Pseudoalteromonas_rubra_ATCC_29570
Pseudoalteromonas_ruthenica_CP76
Pseudoalteromonas_sp{ch46}_BSi20311
Pseudoalteromonas_sp{ch46}_BSi20429
Pseudoalteromonas_sp{ch46}_BSi20439
Pseudoalteromonas_sp{ch46}_BSi20480
Pseudoalteromonas_sp{ch46}_BSi20495
Pseudoalteromonas_sp{ch46}_BSi20652
Pseudoalteromonas_sp{ch46}_Bsw20308
Pseudoalteromonas_sp{ch46}_NJ631
Pseudoalteromonas_sp{ch46}_PAMC_22718
Pseudoalteromonas_sp{ch46}_SM9913
Pseudoalteromonas_spongiae_UST010723-006
Pseudoalteromonas_tunicata_D2
Pseudoalteromonas_undina_NCIMB_2128
Pseudoflavonifractor_capillosus_ATCC_29799
Pseudogulbenkiania_ferrooxidans_2002
Pseudogulbenkiania_sp{ch46}_NH8B
Pseudomonas_aeruginosa_138244
Pseudomonas_aeruginosa_152504
Pseudomonas_aeruginosa_19BR
Pseudomonas_aeruginosa_213BR
Pseudomonas_aeruginosa_2192
Pseudomonas_aeruginosa_39016
Pseudomonas_aeruginosa_9BR
Pseudomonas_aeruginosa_AES-1R
Pseudomonas_aeruginosa_AH16
Pseudomonas_aeruginosa_ATCC_14886
Pseudomonas_aeruginosa_ATCC_25324
Pseudomonas_aeruginosa_ATCC_700888
Pseudomonas_aeruginosa_C3719
Pseudomonas_aeruginosa_CI27
Pseudomonas_aeruginosa_CIG1
Pseudomonas_aeruginosa_DK2
Pseudomonas_aeruginosa_DQ8
Pseudomonas_aeruginosa_E2
Pseudomonas_aeruginosa_LCT-PA102
Pseudomonas_aeruginosa_LESB58
Pseudomonas_aeruginosa_M18
Pseudomonas_aeruginosa_MPAO1{ch47}P1
Pseudomonas_aeruginosa_MPAO1{ch47}P2
Pseudomonas_aeruginosa_MRW44{ch46}1
Pseudomonas_aeruginosa_N002
Pseudomonas_aeruginosa_NCGM2{ch46}S1
Pseudomonas_aeruginosa_NCMG1179
Pseudomonas_aeruginosa_PA7
Pseudomonas_aeruginosa_PAb1
Pseudomonas_aeruginosa_PABL056
Pseudomonas_aeruginosa_PACS2
Pseudomonas_aeruginosa_PADK2{ch95}CF510
Pseudomonas_aeruginosa_PAO1
Pseudomonas_aeruginosa_PAO579
Pseudomonas_aeruginosa_SJTD-1
Pseudomonas_aeruginosa_UCBPP-PA14
Pseudomonas_aeruginosa_VRFPA01
Pseudomonas_aeruginosa_XMG
Pseudomonas_agarici_NCPPB_2289
Pseudomonas_alcaliphila_34
Pseudomonas_avellanae_BPIC_631
Pseudomonas_brassicacearum_subsp{ch46}_brassicacearum_NFM421
Pseudomonas_chlororaphis_O6
Pseudomonas_chlororaphis_subsp{ch46}_aureofaciens_30-84
Pseudomonas_chlororaphis_subsp{ch46}_chlororaphis_GP72
Pseudomonas_entomophila_L48
Pseudomonas_extremaustralis_14-3_substr{ch46}_14-3b
Pseudomonas_fluorescens_A506
Pseudomonas_fluorescens_BBc6R8
Pseudomonas_fluorescens_BRIP34879
Pseudomonas_fluorescens_BS2
Pseudomonas_fluorescens_F113
Pseudomonas_fluorescens_HK44
Pseudomonas_fluorescens_NCIMB_11764
Pseudomonas_fluorescens_NZ007
Pseudomonas_fluorescens_NZ011
Pseudomonas_fluorescens_NZ052
Pseudomonas_fluorescens_NZI7
Pseudomonas_fluorescens_Pf0-1
Pseudomonas_fluorescens_Q2-87
Pseudomonas_fluorescens_Q8r1-96
Pseudomonas_fluorescens_R124
Pseudomonas_fluorescens_SBW25
Pseudomonas_fluorescens_SS101
Pseudomonas_fluorescens_Wayne1
Pseudomonas_fluorescens_WH6
Pseudomonas_fluorescens_Wood1R
Pseudomonas_fragi_A22
Pseudomonas_fragi_B25
Pseudomonas_fulva_12-X
Pseudomonas_fuscovaginae_CB98818
Pseudomonas_fuscovaginae_UPB0736
Pseudomonas_geniculata_N1
Pseudomonas_gingeri_NCPPB_3146
Pseudomonas_luteola_XLDN4-9
Pseudomonas_mandelii_JR-1
Pseudomonas_mendocina_DLHK
Pseudomonas_mendocina_NK-01
Pseudomonas_mendocina_S5{ch46}2
Pseudomonas_mendocina_ymp
Pseudomonas_monteilii_QM
Pseudomonas_poae_RE{ch42}1-1-14
Pseudomonas_protegens_Pf-5
Pseudomonas_pseudoalcaligenes_CECT_5344
Pseudomonas_pseudoalcaligenes_KF707
Pseudomonas_psychrophila_HA-4
Pseudomonas_psychrotolerans_L19
Pseudomonas_putida_B001
Pseudomonas_putida_B6-2
Pseudomonas_putida_BIRD-1
Pseudomonas_putida_CSV86
Pseudomonas_putida_DOT-T1E
Pseudomonas_putida_F1
Pseudomonas_putida_GB-1
Pseudomonas_putida_HB3267
Pseudomonas_putida_KT2440
Pseudomonas_putida_LS46
Pseudomonas_putida_ND6
Pseudomonas_putida_S11
Pseudomonas_putida_S12
Pseudomonas_putida_S16
Pseudomonas_putida_SJTE-1
Pseudomonas_putida_str{ch46}_Idaho
Pseudomonas_putida_W619
Pseudomonas_savastanoi_pv{ch46}_savastanoi_NCPPB_3335
Pseudomonas_sp{ch46}_2{ch95}1{ch95}26
Pseudomonas_sp{ch46}_313
Pseudomonas_sp{ch46}_Ag1
Pseudomonas_sp{ch46}_Chol1
Pseudomonas_sp{ch46}_GM102
Pseudomonas_sp{ch46}_GM16
Pseudomonas_sp{ch46}_GM17
Pseudomonas_sp{ch46}_GM18
Pseudomonas_sp{ch46}_GM21
Pseudomonas_sp{ch46}_GM24
Pseudomonas_sp{ch46}_GM25
Pseudomonas_sp{ch46}_GM30
Pseudomonas_sp{ch46}_GM33
Pseudomonas_sp{ch46}_GM41{ch40}2012{ch41}
Pseudomonas_sp{ch46}_GM48
Pseudomonas_sp{ch46}_GM49
Pseudomonas_sp{ch46}_GM50
Pseudomonas_sp{ch46}_GM55
Pseudomonas_sp{ch46}_GM60
Pseudomonas_sp{ch46}_GM67
Pseudomonas_sp{ch46}_GM74
Pseudomonas_sp{ch46}_GM78
Pseudomonas_sp{ch46}_GM79
Pseudomonas_sp{ch46}_GM80
Pseudomonas_sp{ch46}_GM84
Pseudomonas_sp{ch46}_HYS
Pseudomonas_sp{ch46}_M1
Pseudomonas_sp{ch46}_M47T1
Pseudomonas_sp{ch46}_PAMC_25886
Pseudomonas_sp{ch46}_PAMC_26793
Pseudomonas_sp{ch46}_R62
Pseudomonas_sp{ch46}_R81
Pseudomonas_sp{ch46}_S13{ch46}1{ch46}2
Pseudomonas_sp{ch46}_S9
Pseudomonas_sp{ch46}_TJI-51
Pseudomonas_sp{ch46}_TX1
Pseudomonas_sp{ch46}_UK4
Pseudomonas_sp{ch46}_UW4
Pseudomonas_stutzeri_A1501
Pseudomonas_stutzeri_ATCC_14405_{ch61}_CCUG_16156
Pseudomonas_stutzeri_ATCC_17588_{ch61}_LMG_11199
Pseudomonas_stutzeri_CCUG_29243
Pseudomonas_stutzeri_DSM_10701
Pseudomonas_stutzeri_DSM_4166
Pseudomonas_stutzeri_KOS6
Pseudomonas_stutzeri_RCH2
Pseudomonas_stutzeri_SDM-LAC
Pseudomonas_stutzeri_T13
Pseudomonas_stutzeri_TS44
Pseudomonas_stutzeri_XLDN-R
Pseudomonas_synxantha_BG33R
Pseudomonas_syringae_BRIP34876
Pseudomonas_syringae_BRIP34881
Pseudomonas_syringae_BRIP39023
Pseudomonas_syringae_Cit_7
Pseudomonas_syringae_pv{ch46}_aceris_str{ch46}_M302273
Pseudomonas_syringae_pv{ch46}_actinidiae_CFBP_7286
Pseudomonas_syringae_pv{ch46}_actinidiae_CH2010-6
Pseudomonas_syringae_pv{ch46}_actinidiae_KW41
Pseudomonas_syringae_pv{ch46}_actinidiae_PA459
Pseudomonas_syringae_pv{ch46}_actinidiae_str{ch46}_CRAFRU8{ch46}43
Pseudomonas_syringae_pv{ch46}_actinidiae_str{ch46}_M302091
Pseudomonas_syringae_pv{ch46}_actinidiae_str{ch46}_NCPPB_3739
Pseudomonas_syringae_pv{ch46}_actinidiae_str{ch46}_NCPPB_3871
Pseudomonas_syringae_pv{ch46}_aesculi_str{ch46}_0893{ch95}23
Pseudomonas_syringae_pv{ch46}_aesculi_str{ch46}_2250
Pseudomonas_syringae_pv{ch46}_aesculi_str{ch46}_NCPPB_3681
Pseudomonas_syringae_pv{ch46}_aptata_str{ch46}_DSM_50252
Pseudomonas_syringae_pv{ch46}_avellanae_str{ch46}_ISPaVe013
Pseudomonas_syringae_pv{ch46}_avellanae_str{ch46}_ISPaVe037
Pseudomonas_syringae_pv{ch46}_glycinea_str{ch46}_B076
Pseudomonas_syringae_pv{ch46}_glycinea_str{ch46}_race_4
Pseudomonas_syringae_pv{ch46}_japonica_str{ch46}_M301072
Pseudomonas_syringae_pv{ch46}_lachrymans_str{ch46}_M301315
Pseudomonas_syringae_pv{ch46}_lachrymans_str{ch46}_M302278
Pseudomonas_syringae_pv{ch46}_maculicola_str{ch46}_ES4326
Pseudomonas_syringae_pv{ch46}_mori_str{ch46}_301020
Pseudomonas_syringae_pv{ch46}_morsprunorum_str{ch46}_M302280
Pseudomonas_syringae_pv{ch46}_oryzae_str{ch46}_1{ch95}6
Pseudomonas_syringae_pv{ch46}_panici_str{ch46}_LMG_2367
Pseudomonas_syringae_pv{ch46}_phaseolicola_1448A
Pseudomonas_syringae_pv{ch46}_phaseolicola_1644R
Pseudomonas_syringae_pv{ch46}_pisi_str{ch46}_1704B
Pseudomonas_syringae_pv{ch46}_syringae_642
Pseudomonas_syringae_pv{ch46}_syringae_B64
Pseudomonas_syringae_pv{ch46}_syringae_B728a
Pseudomonas_syringae_pv{ch46}_syringae_FF5
Pseudomonas_syringae_pv{ch46}_tabaci_str{ch46}_6605
Pseudomonas_syringae_pv{ch46}_tabaci_str{ch46}_ATCC_11528
Pseudomonas_syringae_pv{ch46}_theae_NCPPB_2598
Pseudomonas_syringae_pv{ch46}_tomato_K40
Pseudomonas_syringae_pv{ch46}_tomato_Max13
Pseudomonas_syringae_pv{ch46}_tomato_NCPPB_1108
Pseudomonas_syringae_pv{ch46}_tomato_str{ch46}_DC3000
Pseudomonas_syringae_pv{ch46}_tomato_T1
Pseudomonas_tolaasii_6264
Pseudomonas_tolaasii_NCPPB_2192
Pseudomonas_tolaasii_PMS117
Pseudomonas_viridiflava_UASWS0038
Pseudonocardia_dioxanivorans_CB1190
Pseudonocardia_sp{ch46}_P1
Pseudonocardia_sp{ch46}_P2
Pseudoramibacter_alactolyticus_ATCC_23263
Pseudovibrio_sp{ch46}_FO-BEG1
Pseudovibrio_sp{ch46}_JE062
Pseudoxanthomonas_spadix_BD-a59
Pseudoxanthomonas_sp{ch46}_GW2
Pseudoxanthomonas_suwonensis_11-1
Psychrobacter_arcticus_273-4
Psychrobacter_cryohalolentis_K5
Psychrobacter_sp{ch46}_1501{ch40}2011{ch41}
Psychrobacter_sp{ch46}_PAMC_21119
Psychrobacter_sp{ch46}_PRwf-1
Psychroflexus_torquis_ATCC_700755
Psychromonas_ingrahamii_37
Psychromonas_sp{ch46}_CNPT3
Pusillimonas_noertemannii_BS8
Pusillimonas_sp{ch46}_T7-7
Pyramidobacter_piscolens_W5455
Pyrobaculum_aerophilum_str{ch46}_IM2
Pyrobaculum_arsenaticum_DSM_13514
Pyrobaculum_calidifontis_JCM_11548
Pyrobaculum_islandicum_DSM_4184
Pyrococcus_abyssi_GE5
Pyrococcus_furiosus_DSM_3638
Pyrococcus_horikoshii_OT3
Rahnella_aquatilis_CIP_78{ch46}65_{ch61}_ATCC_33071
Rahnella_aquatilis_HX2
Rahnella_sp{ch46}_Y9602
Ralstonia_eutropha_H16
Ralstonia_eutropha_JMP134
Ralstonia_pickettii_12D
Ralstonia_pickettii_12J
Ralstonia_solanacearum_CFBP2957
Ralstonia_solanacearum_FJAT-1458
Ralstonia_solanacearum_FJAT-91
Ralstonia_solanacearum_GMI1000
Ralstonia_solanacearum_K60-1
Ralstonia_solanacearum_MolK2
Ralstonia_solanacearum_Po82
Ralstonia_solanacearum_UW551
Ralstonia_solanacearum_Y45
Ralstonia_sp{ch46}_5{ch95}2{ch95}56FAA
Ralstonia_sp{ch46}_5{ch95}7{ch95}47FAA
Ralstonia_sp{ch46}_PBA
Ramlibacter_tataouinensis_TTB310
Raphidiopsis_brookii_D9
Reinekea_blandensis_MED297
Renibacterium_salmoninarum_ATCC_33209
Reyranella_massiliensis_521
Rheinheimera_nanhaiensis_E407-8
Rheinheimera_sp{ch46}_A13L
Rhizobium_etli_8C-3
Rhizobium_etli_Brasil_5
Rhizobium_etli_CFN_42
Rhizobium_etli_CIAT_652
Rhizobium_etli_CIAT_894
Rhizobium_etli_CNPAF512
Rhizobium_etli_GR56
Rhizobium_etli_IE4771
Rhizobium_etli_Kim_5
Rhizobium_grahamii_CCGE_502
Rhizobium_leguminosarum_bv{ch46}_trifolii_WSM1325
Rhizobium_leguminosarum_bv{ch46}_trifolii_WSM2012
Rhizobium_leguminosarum_bv{ch46}_trifolii_WSM2297
Rhizobium_leguminosarum_bv{ch46}_trifolii_WSM2304
Rhizobium_leguminosarum_bv{ch46}_trifolii_WSM597
Rhizobium_leguminosarum_bv{ch46}_trifolii_WU95
Rhizobium_leguminosarum_bv{ch46}_viciae_3841
Rhizobium_leguminosarum_bv{ch46}_viciae_USDA_2370
Rhizobium_leguminosarum_bv{ch46}_viciae_WSM1455
Rhizobium_lupini_HPC{ch40}L{ch41}
Rhizobium_mesoamericanum_STM3625
Rhizobium_phaseoli_Ch24-10
Rhizobium_sp{ch46}_AP16
Rhizobium_sp{ch46}_CCGE_510
Rhizobium_sp{ch46}_CF080
Rhizobium_sp{ch46}_CF122
Rhizobium_sp{ch46}_CF142
Rhizobium_sp{ch46}_PDO1-076
Rhizobium_sp{ch46}_Pop5
Rhizobium_tropici_CIAT_899
Rhodanobacter_fulvus_Jip2
Rhodanobacter_spathiphylli_B39
Rhodanobacter_sp{ch46}_115
Rhodanobacter_sp{ch46}_116-2
Rhodanobacter_sp{ch46}_2APBS1
Rhodanobacter_thiooxydans_LCS2
Rhodobacteraceae_bacterium_HTCC2083
Rhodobacteraceae_bacterium_HTCC2150
Rhodobacteraceae_bacterium_KLH11
Rhodobacterales_bacterium_HTCC2255
Rhodobacterales_bacterium_Y4I
Rhodobacter_capsulatus_SB_1003
Rhodobacter_sp{ch46}_AKP1
Rhodobacter_sp{ch46}_SW2
Rhodobacter_sphaeroides_2{ch46}4{ch46}1
Rhodobacter_sphaeroides_ATCC_17025
Rhodobacter_sphaeroides_ATCC_17029
Rhodobacter_sphaeroides_KD131
Rhodobacter_sphaeroides_WS8N
Rhodococcus_equi_103S
Rhodococcus_equi_ATCC_33707
Rhodococcus_erythropolis_PR4
Rhodococcus_erythropolis_SK121
Rhodococcus_erythropolis_XP
Rhodococcus_imtechensis_RKJ300
Rhodococcus_jostii_RHA1
Rhodococcus_opacus_B4
Rhodococcus_opacus_M213
Rhodococcus_opacus_PD630
Rhodococcus_pyridinivorans_AK37
Rhodococcus_rhodochrous_BKS6-46
Rhodococcus_sp{ch46}_AW25M09
Rhodococcus_sp{ch46}_DK17
Rhodococcus_sp{ch46}_JVH1
Rhodococcus_sp{ch46}_P14
Rhodococcus_sp{ch46}_R04
Rhodococcus_sp{ch46}_R1101
Rhodococcus_wratislaviensis_IFP_2016
Rhodoferax_ferrireducens_T118
Rhodomicrobium_vannielii_ATCC_17100
Rhodopirellula_baltica_SH_1
Rhodopirellula_baltica_SH28
Rhodopirellula_baltica_SWK14
Rhodopirellula_baltica_WH47
Rhodopirellula_europaea_6C
Rhodopseudomonas_palustris_BisA53
Rhodopseudomonas_palustris_BisB18
Rhodopseudomonas_palustris_BisB5
Rhodopseudomonas_palustris_CGA009
Rhodopseudomonas_palustris_DX-1
Rhodopseudomonas_palustris_HaA2
Rhodopseudomonas_palustris_TIE-1
Rhodopseudomonas_sp{ch46}_B29
Rhodospirillum_centenum_SW
Rhodospirillum_photometricum_DSM_122
Rhodospirillum_rubrum_ATCC_11170
Rhodospirillum_rubrum_F11
Rhodothermus_marinus_DSM_4252
Rhodothermus_marinus_SG0{ch46}5JP17-172
Rhodovulum_sp{ch46}_PH10
Rickettsia_africae_ESF-5
Rickettsia_akari_str{ch46}_Hartford
Rickettsia_australis_str{ch46}_Cutlack
Rickettsia_australis_str{ch46}_Phillips
Rickettsia_bellii_OSU_85-389
Rickettsia_bellii_RML369-C
Rickettsia_canadensis_str{ch46}_CA410
Rickettsia_canadensis_str{ch46}_McKiel
Rickettsia_conorii_str{ch46}_Malish_7
Rickettsia_conorii_subsp{ch46}_caspia_A-167
Rickettsia_conorii_subsp{ch46}_indica_ITTR
Rickettsia_conorii_subsp{ch46}_israelensis_ISTT_CDC1
Rickettsia_endosymbiont_of_Ixodes_scapularis
Rickettsia_felis_URRWXCal2
Rickettsia_heilongjiangensis_054
Rickettsia_helvetica_C9P9
Rickettsia_honei_RB
Rickettsia_japonica_YH
Rickettsia_massiliae_MTU5
Rickettsia_massiliae_str{ch46}_AZT80
Rickettsia_montanensis_str{ch46}_OSU_85-930
Rickettsia_parkeri_str{ch46}_Portsmouth
Rickettsia_peacockii_str{ch46}_Rustic
Rickettsia_philipii_str{ch46}_364D
Rickettsia_prowazekii_str{ch46}_BuV67-CWPP
Rickettsia_prowazekii_str{ch46}_Chernikova
Rickettsia_prowazekii_str{ch46}_Dachau
Rickettsia_prowazekii_str{ch46}_GvV257
Rickettsia_prowazekii_str{ch46}_Katsinyian
Rickettsia_prowazekii_str{ch46}_Madrid_E
Rickettsia_prowazekii_str{ch46}_Rp22
Rickettsia_prowazekii_str{ch46}_RpGvF24
Rickettsia_rhipicephali_str{ch46}_3-7-female6-CWPP
Rickettsia_rickettsii_str{ch46}_Arizona
Rickettsia_rickettsii_str{ch46}_Brazil
Rickettsia_rickettsii_str{ch46}_{ch39}Sheila_Smith{ch39}
Rickettsia_rickettsii_str{ch46}_Colombia
Rickettsia_rickettsii_str{ch46}_Hauke
Rickettsia_rickettsii_str{ch46}_Hino
Rickettsia_rickettsii_str{ch46}_Hlp{ch35}2
Rickettsia_rickettsii_str{ch46}_Iowa
Rickettsia_sibirica_246
Rickettsia_sibirica_subsp{ch46}_mongolitimonae_HA-91
Rickettsia_sibirica_subsp{ch46}_sibirica_BJ-90
Rickettsia_slovaca_13-B
Rickettsia_slovaca_str{ch46}_D-CWPP
Rickettsia_sp{ch46}_MEAM1_{ch40}Bemisia_tabaci{ch41}
Rickettsia_typhi_str{ch46}_B9991CWPP
Rickettsia_typhi_str{ch46}_TH1527
Rickettsia_typhi_str{ch46}_Wilmington
Rickettsiella_grylli
Riemerella_anatipestifer_ATCC_11845_{ch61}_DSM_15868
Riemerella_anatipestifer_RA-CH-1
Riemerella_anatipestifer_RA-CH-2
Riemerella_anatipestifer_RA-GD
Riemerella_anatipestifer_RA-SG
Riemerella_anatipestifer_RA-YM
Rivularia_sp{ch46}_PCC_7116
Robiginitalea_biformata_HTCC2501
Roseburia_hominis_A2-183
Roseburia_intestinalis_L1-82
Roseburia_inulinivorans_DSM_16841
Roseibium_sp{ch46}_TrichSKD4
Roseiflexus_castenholzii_DSM_13941
Roseiflexus_sp{ch46}_RS-1
Roseobacter_denitrificans_OCh_114
Roseobacter_litoralis_Och_149
Roseobacter_sp{ch46}_AzwK-3b
Roseobacter_sp{ch46}_CCS2
Roseobacter_sp{ch46}_GAI101
Roseobacter_sp{ch46}_MED193
Roseobacter_sp{ch46}_SK209-2-6
Roseomonas_cervicalis_ATCC_49957
Roseomonas_sp{ch46}_B5
Roseovarius_nubinhibens_ISM
Roseovarius_sp{ch46}_217
Roseovarius_sp{ch46}_TM1035
Rothia_aeria_F0474
Rothia_dentocariosa_ATCC_17931
Rothia_dentocariosa_M567
Rothia_mucilaginosa_ATCC_25296
Rothia_mucilaginosa_M508
Rubrivivax_benzoatilyticus_JA2
Rubrivivax_gelatinosus_CBS
Rubrivivax_gelatinosus_IL144
Rubrobacter_xylanophilus_DSM_9941
Ruegeria_pomeroyi_DSS-3
Ruegeria_sp{ch46}_R11
Ruegeria_sp{ch46}_TM1040
Ruegeria_sp{ch46}_TW15
Ruminococcaceae_bacterium_D16
Ruminococcus_albus_7
Ruminococcus_albus_8
Ruminococcus_flavefaciens_17
Ruminococcus_flavefaciens_FD-1
Ruminococcus_gnavus_ATCC_29149
Ruminococcus_lactaris_ATCC_29176
Ruminococcus_obeum_ATCC_29174
Ruminococcus_sp{ch46}_5{ch95}1{ch95}39BFAA
Ruminococcus_sp{ch46}_JC304
Ruminococcus_torques_ATCC_27756
Runella_slithyformis_DSM_19594
Saccharomonospora_azurea_NA-128
Saccharomonospora_azurea_SZMC_14600
Saccharomonospora_cyanea_NA-134
Saccharomonospora_glauca_K62
Saccharomonospora_marina_XMU15
Saccharomonospora_paurometabolica_YIM_90007
Saccharomonospora_viridis_DSM_43017
Saccharomonospora_xinjiangensis_XJ-54
Saccharophagus_degradans_2-40
Saccharopolyspora_erythraea_NRRL_2338
Saccharopolyspora_spinosa_NRRL_18395
Saccharothrix_espanaensis_DSM_44229
Sagittula_stellata_E-37
Salimicrobium_sp{ch46}_MJ3
Salinibacterium_sp{ch46}_PAMC_21357
Salinibacter_ruber_DSM_13855
Salinibacter_ruber_M8
Salinicoccus_carnicancri_Crm
Salinisphaera_shabanensis_E1L3A
Salinispora_arenicola_ATCC_BAA-917
Salinispora_arenicola_CNS-205
Salinispora_arenicola_CNT-088
Salinispora_pacifica_CNS-143
Salinispora_pacifica_CNT-133
Salinispora_tropica_CNB-440
Salmonella_bongori_NCTC_12419
Salmonella_enterica_subsp{ch46}_arizonae_serovar_62{ch58}z4{ch44}z23{ch58}--
Salmonella_enterica_subsp{ch46}_arizonae_serovar_62{ch58}z4{ch44}z23{ch58}-_str{ch46}_RSK2980
Salmonella_enterica_subsp{ch46}_enterica_serovar_Adelaide_str{ch46}_A4-669
Salmonella_enterica_subsp{ch46}_enterica_serovar_Agona_str{ch46}_SH08SF124
Salmonella_enterica_subsp{ch46}_enterica_serovar_Agona_str{ch46}_SH10GFN094
Salmonella_enterica_subsp{ch46}_enterica_serovar_Agona_str{ch46}_SH11G1113
Salmonella_enterica_subsp{ch46}_enterica_serovar_Agona_str{ch46}_SL483
Salmonella_enterica_subsp{ch46}_enterica_serovar_Alachua_str{ch46}_R6-377
Salmonella_enterica_subsp{ch46}_enterica_serovar_Baildon_str{ch46}_R6-199
Salmonella_enterica_subsp{ch46}_enterica_serovar_Bareilly_str{ch46}_06-0784
Salmonella_enterica_subsp{ch46}_enterica_serovar_Choleraesuis_str{ch46}_SC-B67
Salmonella_enterica_subsp{ch46}_enterica_serovar_Choleraesuis_str{ch46}_SCSA50
Salmonella_enterica_subsp{ch46}_enterica_serovar_Dublin_str{ch46}_CT{ch95}02021853
Salmonella_enterica_subsp{ch46}_enterica_serovar_Dublin_str{ch46}_HWS51
Salmonella_enterica_subsp{ch46}_enterica_serovar_Dublin_str{ch46}_SD3246
Salmonella_enterica_subsp{ch46}_enterica_serovar_Dublin_str{ch46}_SL1438
Salmonella_enterica_subsp{ch46}_enterica_serovar_Enteritidis_str{ch46}_08-0047
Salmonella_enterica_subsp{ch46}_enterica_serovar_Enteritidis_str{ch46}_08-0128
Salmonella_enterica_subsp{ch46}_enterica_serovar_Enteritidis_str{ch46}_08-0627
Salmonella_enterica_subsp{ch46}_enterica_serovar_Enteritidis_str{ch46}_13-1
Salmonella_enterica_subsp{ch46}_enterica_serovar_Enteritidis_str{ch46}_13183-1
Salmonella_enterica_subsp{ch46}_enterica_serovar_Enteritidis_str{ch46}_17927
Salmonella_enterica_subsp{ch46}_enterica_serovar_Enteritidis_str{ch46}_18569
Salmonella_enterica_subsp{ch46}_enterica_serovar_Enteritidis_str{ch46}_20037
Salmonella_enterica_subsp{ch46}_enterica_serovar_Enteritidis_str{ch46}_2010-1237
Salmonella_enterica_subsp{ch46}_enterica_serovar_Enteritidis_str{ch46}_2010K-0669
Salmonella_enterica_subsp{ch46}_enterica_serovar_Enteritidis_str{ch46}_2010K-2599
Salmonella_enterica_subsp{ch46}_enterica_serovar_Enteritidis_str{ch46}_22510-1
Salmonella_enterica_subsp{ch46}_enterica_serovar_Enteritidis_str{ch46}_22558
Salmonella_enterica_subsp{ch46}_enterica_serovar_Enteritidis_str{ch46}_22704
Salmonella_enterica_subsp{ch46}_enterica_serovar_Enteritidis_str{ch46}_33944
Salmonella_enterica_subsp{ch46}_enterica_serovar_Enteritidis_str{ch46}_436
Salmonella_enterica_subsp{ch46}_enterica_serovar_Enteritidis_str{ch46}_485549-17
Salmonella_enterica_subsp{ch46}_enterica_serovar_Enteritidis_str{ch46}_50-3079
Salmonella_enterica_subsp{ch46}_enterica_serovar_Enteritidis_str{ch46}_50-5646
Salmonella_enterica_subsp{ch46}_enterica_serovar_Enteritidis_str{ch46}_53-407
Salmonella_enterica_subsp{ch46}_enterica_serovar_Enteritidis_str{ch46}_543463_22-17
Salmonella_enterica_subsp{ch46}_enterica_serovar_Enteritidis_str{ch46}_543463_40-18
Salmonella_enterica_subsp{ch46}_enterica_serovar_Enteritidis_str{ch46}_543463_42-20
Salmonella_enterica_subsp{ch46}_enterica_serovar_Enteritidis_str{ch46}_561362_1-1
Salmonella_enterica_subsp{ch46}_enterica_serovar_Enteritidis_str{ch46}_561362_9-7
Salmonella_enterica_subsp{ch46}_enterica_serovar_Enteritidis_str{ch46}_576709
Salmonella_enterica_subsp{ch46}_enterica_serovar_Enteritidis_str{ch46}_58-6482
Salmonella_enterica_subsp{ch46}_enterica_serovar_Enteritidis_str{ch46}_596866-22
Salmonella_enterica_subsp{ch46}_enterica_serovar_Enteritidis_str{ch46}_596866-70
Salmonella_enterica_subsp{ch46}_enterica_serovar_Enteritidis_str{ch46}_607307-2
Salmonella_enterica_subsp{ch46}_enterica_serovar_Enteritidis_str{ch46}_607307-6
Salmonella_enterica_subsp{ch46}_enterica_serovar_Enteritidis_str{ch46}_607308-16
Salmonella_enterica_subsp{ch46}_enterica_serovar_Enteritidis_str{ch46}_607308-19
Salmonella_enterica_subsp{ch46}_enterica_serovar_Enteritidis_str{ch46}_607308-9
Salmonella_enterica_subsp{ch46}_enterica_serovar_Enteritidis_str{ch46}_62-1976
Salmonella_enterica_subsp{ch46}_enterica_serovar_Enteritidis_str{ch46}_622731-39
Salmonella_enterica_subsp{ch46}_enterica_serovar_Enteritidis_str{ch46}_629163
Salmonella_enterica_subsp{ch46}_enterica_serovar_Enteritidis_str{ch46}_629164-26
Salmonella_enterica_subsp{ch46}_enterica_serovar_Enteritidis_str{ch46}_629164-37
Salmonella_enterica_subsp{ch46}_enterica_serovar_Enteritidis_str{ch46}_635290-58
Salmonella_enterica_subsp{ch46}_enterica_serovar_Enteritidis_str{ch46}_638970-15
Salmonella_enterica_subsp{ch46}_enterica_serovar_Enteritidis_str{ch46}_639016-6
Salmonella_enterica_subsp{ch46}_enterica_serovar_Enteritidis_str{ch46}_639672-46
Salmonella_enterica_subsp{ch46}_enterica_serovar_Enteritidis_str{ch46}_639672-50
Salmonella_enterica_subsp{ch46}_enterica_serovar_Enteritidis_str{ch46}_640631
Salmonella_enterica_subsp{ch46}_enterica_serovar_Enteritidis_str{ch46}_642044_4-1
Salmonella_enterica_subsp{ch46}_enterica_serovar_Enteritidis_str{ch46}_642044_8-1
Salmonella_enterica_subsp{ch46}_enterica_serovar_Enteritidis_str{ch46}_642046_4-7
Salmonella_enterica_subsp{ch46}_enterica_serovar_Enteritidis_str{ch46}_648898_4-5
Salmonella_enterica_subsp{ch46}_enterica_serovar_Enteritidis_str{ch46}_648899_3-17
Salmonella_enterica_subsp{ch46}_enterica_serovar_Enteritidis_str{ch46}_648900_1-16
Salmonella_enterica_subsp{ch46}_enterica_serovar_Enteritidis_str{ch46}_648901_1-17
Salmonella_enterica_subsp{ch46}_enterica_serovar_Enteritidis_str{ch46}_648901_16-16
Salmonella_enterica_subsp{ch46}_enterica_serovar_Enteritidis_str{ch46}_648901_39-2
Salmonella_enterica_subsp{ch46}_enterica_serovar_Enteritidis_str{ch46}_648901_6-18
Salmonella_enterica_subsp{ch46}_enterica_serovar_Enteritidis_str{ch46}_648902_6-8
Salmonella_enterica_subsp{ch46}_enterica_serovar_Enteritidis_str{ch46}_648903_1-6
Salmonella_enterica_subsp{ch46}_enterica_serovar_Enteritidis_str{ch46}_648904_3-6
Salmonella_enterica_subsp{ch46}_enterica_serovar_Enteritidis_str{ch46}_648905_5-18
Salmonella_enterica_subsp{ch46}_enterica_serovar_Enteritidis_str{ch46}_653049_13-19
Salmonella_enterica_subsp{ch46}_enterica_serovar_Enteritidis_str{ch46}_6{ch46}0562-1
Salmonella_enterica_subsp{ch46}_enterica_serovar_Enteritidis_str{ch46}_76-2651
Salmonella_enterica_subsp{ch46}_enterica_serovar_Enteritidis_str{ch46}_77-0424
Salmonella_enterica_subsp{ch46}_enterica_serovar_Enteritidis_str{ch46}_77-1427
Salmonella_enterica_subsp{ch46}_enterica_serovar_Enteritidis_str{ch46}_77-2659
Salmonella_enterica_subsp{ch46}_enterica_serovar_Enteritidis_str{ch46}_78-1757
Salmonella_enterica_subsp{ch46}_enterica_serovar_Enteritidis_str{ch46}_81-2625
Salmonella_enterica_subsp{ch46}_enterica_serovar_Enteritidis_str{ch46}_8b-1
Salmonella_enterica_subsp{ch46}_enterica_serovar_Enteritidis_str{ch46}_CDC{ch95}2010K{ch95}0895
Salmonella_enterica_subsp{ch46}_enterica_serovar_Enteritidis_str{ch46}_CDC{ch95}2010K{ch95}0899
Salmonella_enterica_subsp{ch46}_enterica_serovar_Enteritidis_str{ch46}_CDC{ch95}2010K{ch95}0956
Salmonella_enterica_subsp{ch46}_enterica_serovar_Enteritidis_str{ch46}_CDC{ch95}2010K{ch95}0968
Salmonella_enterica_subsp{ch46}_enterica_serovar_Enteritidis_str{ch46}_CDC{ch95}2010K{ch95}1010
Salmonella_enterica_subsp{ch46}_enterica_serovar_Enteritidis_str{ch46}_CDC{ch95}2010K{ch95}1018
Salmonella_enterica_subsp{ch46}_enterica_serovar_Enteritidis_str{ch46}_CDC{ch95}2010K{ch95}1441
Salmonella_enterica_subsp{ch46}_enterica_serovar_Enteritidis_str{ch46}_CDC{ch95}2010K{ch95}1444
Salmonella_enterica_subsp{ch46}_enterica_serovar_Enteritidis_str{ch46}_CDC{ch95}2010K{ch95}1445
Salmonella_enterica_subsp{ch46}_enterica_serovar_Enteritidis_str{ch46}_CDC{ch95}2010K{ch95}1455
Salmonella_enterica_subsp{ch46}_enterica_serovar_Enteritidis_str{ch46}_CDC{ch95}2010K{ch95}1457
Salmonella_enterica_subsp{ch46}_enterica_serovar_Enteritidis_str{ch46}_CDC{ch95}2010K{ch95}1543
Salmonella_enterica_subsp{ch46}_enterica_serovar_Enteritidis_str{ch46}_CDC{ch95}2010K{ch95}1558
Salmonella_enterica_subsp{ch46}_enterica_serovar_Enteritidis_str{ch46}_CDC{ch95}2010K{ch95}1559
Salmonella_enterica_subsp{ch46}_enterica_serovar_Enteritidis_str{ch46}_CDC{ch95}2010K{ch95}1565
Salmonella_enterica_subsp{ch46}_enterica_serovar_Enteritidis_str{ch46}_CDC{ch95}2010K{ch95}1566
Salmonella_enterica_subsp{ch46}_enterica_serovar_Enteritidis_str{ch46}_CDC{ch95}2010K{ch95}1575
Salmonella_enterica_subsp{ch46}_enterica_serovar_Enteritidis_str{ch46}_CDC{ch95}2010K{ch95}1580
Salmonella_enterica_subsp{ch46}_enterica_serovar_Enteritidis_str{ch46}_CDC{ch95}2010K{ch95}1594
Salmonella_enterica_subsp{ch46}_enterica_serovar_Enteritidis_str{ch46}_CDC{ch95}2010K{ch95}1725
Salmonella_enterica_subsp{ch46}_enterica_serovar_Enteritidis_str{ch46}_CDC{ch95}2010K{ch95}1729
Salmonella_enterica_subsp{ch46}_enterica_serovar_Enteritidis_str{ch46}_CDC{ch95}2010K{ch95}1745
Salmonella_enterica_subsp{ch46}_enterica_serovar_Enteritidis_str{ch46}_CDC{ch95}2010K{ch95}1747
Salmonella_enterica_subsp{ch46}_enterica_serovar_Enteritidis_str{ch46}_CDC{ch95}2010K{ch95}1791
Salmonella_enterica_subsp{ch46}_enterica_serovar_Enteritidis_str{ch46}_CDC{ch95}2010K{ch95}1795
Salmonella_enterica_subsp{ch46}_enterica_serovar_Enteritidis_str{ch46}_CDC{ch95}2010K{ch95}1808
Salmonella_enterica_subsp{ch46}_enterica_serovar_Enteritidis_str{ch46}_CDC{ch95}2010K{ch95}1810
Salmonella_enterica_subsp{ch46}_enterica_serovar_Enteritidis_str{ch46}_CDC{ch95}2010K{ch95}1811
Salmonella_enterica_subsp{ch46}_enterica_serovar_Enteritidis_str{ch46}_CDC{ch95}2010K{ch95}1882
Salmonella_enterica_subsp{ch46}_enterica_serovar_Enteritidis_str{ch46}_CDC{ch95}2010K{ch95}1884
Salmonella_enterica_subsp{ch46}_enterica_serovar_Enteritidis_str{ch46}_CHS4
Salmonella_enterica_subsp{ch46}_enterica_serovar_Enteritidis_str{ch46}_CHS44
Salmonella_enterica_subsp{ch46}_enterica_serovar_Enteritidis_str{ch46}_CVM{ch95}56-3991
Salmonella_enterica_subsp{ch46}_enterica_serovar_Enteritidis_str{ch46}_CVM{ch95}69-4941
Salmonella_enterica_subsp{ch46}_enterica_serovar_Enteritidis_str{ch46}_CVM{ch95}76-3618
Salmonella_enterica_subsp{ch46}_enterica_serovar_Enteritidis_str{ch46}_CVM{ch95}81-2490
Salmonella_enterica_subsp{ch46}_enterica_serovar_Enteritidis_str{ch46}_CVM{ch95}N202
Salmonella_enterica_subsp{ch46}_enterica_serovar_Enteritidis_str{ch46}_LA5
Salmonella_enterica_subsp{ch46}_enterica_serovar_Enteritidis_str{ch46}_P125109
Salmonella_enterica_subsp{ch46}_enterica_serovar_Enteritidis_str{ch46}_PT23
Salmonella_enterica_subsp{ch46}_enterica_serovar_Enteritidis_str{ch46}_SARB17
Salmonella_enterica_subsp{ch46}_enterica_serovar_Enteritidis_str{ch46}_SE10
Salmonella_enterica_subsp{ch46}_enterica_serovar_Enteritidis_str{ch46}_SE15-1
Salmonella_enterica_subsp{ch46}_enterica_serovar_Enteritidis_str{ch46}_SE30663
Salmonella_enterica_subsp{ch46}_enterica_serovar_Enteritidis_str{ch46}_SE8a
Salmonella_enterica_subsp{ch46}_enterica_serovar_Enteritidis_str{ch46}_SL909
Salmonella_enterica_subsp{ch46}_enterica_serovar_Enteritidis_str{ch46}_SL913
Salmonella_enterica_subsp{ch46}_enterica_serovar_Gallinarum{ch47}pullorum_str{ch46}_RKS5078
Salmonella_enterica_subsp{ch46}_enterica_serovar_Gallinarum_str{ch46}_287{ch47}91
Salmonella_enterica_subsp{ch46}_enterica_serovar_Gallinarum_str{ch46}_9184
Salmonella_enterica_subsp{ch46}_enterica_serovar_Gallinarum_str{ch46}_SG9
Salmonella_enterica_subsp{ch46}_enterica_serovar_Gaminara_str{ch46}_A4-567
Salmonella_enterica_subsp{ch46}_enterica_serovar_Give_str{ch46}_S5-487
Salmonella_enterica_subsp{ch46}_enterica_serovar_Hadar_str{ch46}_2011K-0112
Salmonella_enterica_subsp{ch46}_enterica_serovar_Hadar_str{ch46}_RI{ch95}05P066
Salmonella_enterica_subsp{ch46}_enterica_serovar_Hartford_str{ch46}_06-0676
Salmonella_enterica_subsp{ch46}_enterica_serovar_Heidelberg_str{ch46}_41563
Salmonella_enterica_subsp{ch46}_enterica_serovar_Heidelberg_str{ch46}_41565
Salmonella_enterica_subsp{ch46}_enterica_serovar_Heidelberg_str{ch46}_41566
Salmonella_enterica_subsp{ch46}_enterica_serovar_Heidelberg_str{ch46}_41573
Salmonella_enterica_subsp{ch46}_enterica_serovar_Heidelberg_str{ch46}_41579
Salmonella_enterica_subsp{ch46}_enterica_serovar_Heidelberg_str{ch46}_B182
Salmonella_enterica_subsp{ch46}_enterica_serovar_Heidelberg_str{ch46}_CFSAN00322
Salmonella_enterica_subsp{ch46}_enterica_serovar_Heidelberg_str{ch46}_CFSAN00325
Salmonella_enterica_subsp{ch46}_enterica_serovar_Heidelberg_str{ch46}_CFSAN00326
Salmonella_enterica_subsp{ch46}_enterica_serovar_Heidelberg_str{ch46}_CFSAN00328
Salmonella_enterica_subsp{ch46}_enterica_serovar_Heidelberg_str{ch46}_SL476
Salmonella_enterica_subsp{ch46}_enterica_serovar_Heidelberg_str{ch46}_SL486
Salmonella_enterica_subsp{ch46}_enterica_serovar_Hvittingfoss_str{ch46}_A4-620
Salmonella_enterica_subsp{ch46}_enterica_serovar_Infantis_str{ch46}_SARB27
Salmonella_enterica_subsp{ch46}_enterica_serovar_Inverness_str{ch46}_R8-3668
Salmonella_enterica_subsp{ch46}_enterica_serovar_Javiana_str{ch46}_GA{ch95}MM04042433
Salmonella_enterica_subsp{ch46}_enterica_serovar_Johannesburg_str{ch46}_S5-703
Salmonella_enterica_subsp{ch46}_enterica_serovar_Kentucky_str{ch46}_CDC_191
Salmonella_enterica_subsp{ch46}_enterica_serovar_Kentucky_str{ch46}_CVM29188
Salmonella_enterica_subsp{ch46}_enterica_serovar_Mbandaka_str{ch46}_2009K-0807
Salmonella_enterica_subsp{ch46}_enterica_serovar_Minnesota_str{ch46}_A4-603
Salmonella_enterica_subsp{ch46}_enterica_serovar_Mississippi_str{ch46}_2010K-1406
Salmonella_enterica_subsp{ch46}_enterica_serovar_Mississippi_str{ch46}_A4-633
Salmonella_enterica_subsp{ch46}_enterica_serovar_Montevideo_str{ch46}_19N
Salmonella_enterica_subsp{ch46}_enterica_serovar_Montevideo_str{ch46}_2009083312
Salmonella_enterica_subsp{ch46}_enterica_serovar_Montevideo_str{ch46}_2009085258
Salmonella_enterica_subsp{ch46}_enterica_serovar_Montevideo_str{ch46}_29N
Salmonella_enterica_subsp{ch46}_enterica_serovar_Montevideo_str{ch46}_315731156
Salmonella_enterica_subsp{ch46}_enterica_serovar_Montevideo_str{ch46}_315996572
Salmonella_enterica_subsp{ch46}_enterica_serovar_Montevideo_str{ch46}_366867
Salmonella_enterica_subsp{ch46}_enterica_serovar_Montevideo_str{ch46}_413180
Salmonella_enterica_subsp{ch46}_enterica_serovar_Montevideo_str{ch46}_414877
Salmonella_enterica_subsp{ch46}_enterica_serovar_Montevideo_str{ch46}_42N
Salmonella_enterica_subsp{ch46}_enterica_serovar_Montevideo_str{ch46}_4441_H
Salmonella_enterica_subsp{ch46}_enterica_serovar_Montevideo_str{ch46}_446600
Salmonella_enterica_subsp{ch46}_enterica_serovar_Montevideo_str{ch46}_495297-1
Salmonella_enterica_subsp{ch46}_enterica_serovar_Montevideo_str{ch46}_495297-3
Salmonella_enterica_subsp{ch46}_enterica_serovar_Montevideo_str{ch46}_495297-4
Salmonella_enterica_subsp{ch46}_enterica_serovar_Montevideo_str{ch46}_507440-20
Salmonella_enterica_subsp{ch46}_enterica_serovar_Montevideo_str{ch46}_515920-1
Salmonella_enterica_subsp{ch46}_enterica_serovar_Montevideo_str{ch46}_515920-2
Salmonella_enterica_subsp{ch46}_enterica_serovar_Montevideo_str{ch46}_531954
Salmonella_enterica_subsp{ch46}_enterica_serovar_Montevideo_str{ch46}_556150-1
Salmonella_enterica_subsp{ch46}_enterica_serovar_Montevideo_str{ch46}_556152
Salmonella_enterica_subsp{ch46}_enterica_serovar_Montevideo_str{ch46}_609458-1
Salmonella_enterica_subsp{ch46}_enterica_serovar_Montevideo_str{ch46}_609460
Salmonella_enterica_subsp{ch46}_enterica_serovar_Montevideo_str{ch46}_80959-06
Salmonella_enterica_subsp{ch46}_enterica_serovar_Montevideo_str{ch46}_81038-01
Salmonella_enterica_subsp{ch46}_enterica_serovar_Montevideo_str{ch46}_ATCC_BAA710
Salmonella_enterica_subsp{ch46}_enterica_serovar_Montevideo_str{ch46}_CASC{ch95}09SCPH15965
Salmonella_enterica_subsp{ch46}_enterica_serovar_Montevideo_str{ch46}_CT{ch95}02035278
Salmonella_enterica_subsp{ch46}_enterica_serovar_Montevideo_str{ch46}_CT{ch95}02035318
Salmonella_enterica_subsp{ch46}_enterica_serovar_Montevideo_str{ch46}_CT{ch95}02035320
Salmonella_enterica_subsp{ch46}_enterica_serovar_Montevideo_str{ch46}_CT{ch95}02035321
Salmonella_enterica_subsp{ch46}_enterica_serovar_Montevideo_str{ch46}_CT{ch95}02035327
Salmonella_enterica_subsp{ch46}_enterica_serovar_Montevideo_str{ch46}_IA{ch95}2009159199
Salmonella_enterica_subsp{ch46}_enterica_serovar_Montevideo_str{ch46}_IA{ch95}2010008282
Salmonella_enterica_subsp{ch46}_enterica_serovar_Montevideo_str{ch46}_IA{ch95}2010008283
Salmonella_enterica_subsp{ch46}_enterica_serovar_Montevideo_str{ch46}_IA{ch95}2010008284
Salmonella_enterica_subsp{ch46}_enterica_serovar_Montevideo_str{ch46}_IA{ch95}2010008285
Salmonella_enterica_subsp{ch46}_enterica_serovar_Montevideo_str{ch46}_IA{ch95}2010008286
Salmonella_enterica_subsp{ch46}_enterica_serovar_Montevideo_str{ch46}_IA{ch95}2010008287
Salmonella_enterica_subsp{ch46}_enterica_serovar_Montevideo_str{ch46}_LQC_10
Salmonella_enterica_subsp{ch46}_enterica_serovar_Montevideo_str{ch46}_MB101509-0077
Salmonella_enterica_subsp{ch46}_enterica_serovar_Montevideo_str{ch46}_MB102109-0047
Salmonella_enterica_subsp{ch46}_enterica_serovar_Montevideo_str{ch46}_MB110209-0055
Salmonella_enterica_subsp{ch46}_enterica_serovar_Montevideo_str{ch46}_MB111609-0052
Salmonella_enterica_subsp{ch46}_enterica_serovar_Montevideo_str{ch46}_MD{ch95}MDA09249507
Salmonella_enterica_subsp{ch46}_enterica_serovar_Montevideo_str{ch46}_NC{ch95}MB110209-0054
Salmonella_enterica_subsp{ch46}_enterica_serovar_Montevideo_str{ch46}_OH{ch95}2009072675
Salmonella_enterica_subsp{ch46}_enterica_serovar_Montevideo_str{ch46}_S5-403
Salmonella_enterica_subsp{ch46}_enterica_serovar_Montevideo_str{ch46}_SARB30
Salmonella_enterica_subsp{ch46}_enterica_serovar_Montevideo_str{ch46}_SARB31
Salmonella_enterica_subsp{ch46}_enterica_serovar_Newport_str{ch46}_CVM_19443
Salmonella_enterica_subsp{ch46}_enterica_serovar_Newport_str{ch46}_CVM_19447
Salmonella_enterica_subsp{ch46}_enterica_serovar_Newport_str{ch46}_CVM_19449
Salmonella_enterica_subsp{ch46}_enterica_serovar_Newport_str{ch46}_CVM_19470
Salmonella_enterica_subsp{ch46}_enterica_serovar_Newport_str{ch46}_CVM_19536
Salmonella_enterica_subsp{ch46}_enterica_serovar_Newport_str{ch46}_CVM_19567
Salmonella_enterica_subsp{ch46}_enterica_serovar_Newport_str{ch46}_CVM_19593
Salmonella_enterica_subsp{ch46}_enterica_serovar_Newport_str{ch46}_CVM_21538
Salmonella_enterica_subsp{ch46}_enterica_serovar_Newport_str{ch46}_CVM_21539
Salmonella_enterica_subsp{ch46}_enterica_serovar_Newport_str{ch46}_CVM_21550
Salmonella_enterica_subsp{ch46}_enterica_serovar_Newport_str{ch46}_CVM_21554
Salmonella_enterica_subsp{ch46}_enterica_serovar_Newport_str{ch46}_CVM_21559
Salmonella_enterica_subsp{ch46}_enterica_serovar_Newport_str{ch46}_CVM_22425
Salmonella_enterica_subsp{ch46}_enterica_serovar_Newport_str{ch46}_CVM_22462
Salmonella_enterica_subsp{ch46}_enterica_serovar_Newport_str{ch46}_CVM_22513
Salmonella_enterica_subsp{ch46}_enterica_serovar_Newport_str{ch46}_CVM_33953
Salmonella_enterica_subsp{ch46}_enterica_serovar_Newport_str{ch46}_CVM_35185
Salmonella_enterica_subsp{ch46}_enterica_serovar_Newport_str{ch46}_CVM_35188
Salmonella_enterica_subsp{ch46}_enterica_serovar_Newport_str{ch46}_CVM_35199
Salmonella_enterica_subsp{ch46}_enterica_serovar_Newport_str{ch46}_CVM_35202
Salmonella_enterica_subsp{ch46}_enterica_serovar_Newport_str{ch46}_CVM_37978
Salmonella_enterica_subsp{ch46}_enterica_serovar_Newport_str{ch46}_CVM_4176
Salmonella_enterica_subsp{ch46}_enterica_serovar_Newport_str{ch46}_CVM_N1543
Salmonella_enterica_subsp{ch46}_enterica_serovar_Newport_str{ch46}_CVM_N18486
Salmonella_enterica_subsp{ch46}_enterica_serovar_Newport_str{ch46}_Levine_1
Salmonella_enterica_subsp{ch46}_enterica_serovar_Newport_str{ch46}_Levine_15
Salmonella_enterica_subsp{ch46}_enterica_serovar_Newport_str{ch46}_SL254
Salmonella_enterica_subsp{ch46}_enterica_serovar_Newport_str{ch46}_SL317
Salmonella_enterica_subsp{ch46}_enterica_serovar_Paratyphi_A_str{ch46}_AKU{ch95}12601
Salmonella_enterica_subsp{ch46}_enterica_serovar_Paratyphi_A_str{ch46}_ATCC_9150
Salmonella_enterica_subsp{ch46}_enterica_serovar_Paratyphi_B_str{ch46}_SPB7
Salmonella_enterica_subsp{ch46}_enterica_serovar_Paratyphi_C_strain_RKS4594
Salmonella_enterica_subsp{ch46}_enterica_serovar_Pomona_str{ch46}_ATCC_10729
Salmonella_enterica_subsp{ch46}_enterica_serovar_Pullorum_str{ch46}_ATCC_9120
Salmonella_enterica_subsp{ch46}_enterica_serovar_Rubislaw_str{ch46}_A4-653
Salmonella_enterica_subsp{ch46}_enterica_serovar_Saintpaul_str{ch46}_SARA23
Salmonella_enterica_subsp{ch46}_enterica_serovar_Saintpaul_str{ch46}_SARA29
Salmonella_enterica_subsp{ch46}_enterica_serovar_Schwarzengrund_str{ch46}_CVM19633
Salmonella_enterica_subsp{ch46}_enterica_serovar_Schwarzengrund_str{ch46}_SL480
Salmonella_enterica_subsp{ch46}_enterica_serovar_Senftenberg_str{ch46}_A4-543
Salmonella_enterica_subsp{ch46}_enterica_serovar_Senftenberg_str{ch46}_SS209
Salmonella_enterica_subsp{ch46}_enterica_serovar_Tennessee_str{ch46}_CDC07-0191
Salmonella_enterica_subsp{ch46}_enterica_serovar_Thompson_str{ch46}_2010K-1863
Salmonella_enterica_subsp{ch46}_enterica_serovar_Typhimurium
Salmonella_enterica_subsp{ch46}_enterica_serovar_Typhimurium_str{ch46}_14028S
Salmonella_enterica_subsp{ch46}_enterica_serovar_Typhimurium_str{ch46}_798
Salmonella_enterica_subsp{ch46}_enterica_serovar_Typhimurium_str{ch46}_LT2
Salmonella_enterica_subsp{ch46}_enterica_serovar_Typhimurium_str{ch46}_SL1344
Salmonella_enterica_subsp{ch46}_enterica_serovar_Typhimurium_str{ch46}_ST1660{ch47}06
Salmonella_enterica_subsp{ch46}_enterica_serovar_Typhimurium_str{ch46}_ST4{ch47}74
Salmonella_enterica_subsp{ch46}_enterica_serovar_Typhimurium_str{ch46}_STm10
Salmonella_enterica_subsp{ch46}_enterica_serovar_Typhimurium_str{ch46}_STm11
Salmonella_enterica_subsp{ch46}_enterica_serovar_Typhimurium_str{ch46}_STm12
Salmonella_enterica_subsp{ch46}_enterica_serovar_Typhimurium_str{ch46}_STm1
Salmonella_enterica_subsp{ch46}_enterica_serovar_Typhimurium_str{ch46}_STm2
Salmonella_enterica_subsp{ch46}_enterica_serovar_Typhimurium_str{ch46}_STm3
Salmonella_enterica_subsp{ch46}_enterica_serovar_Typhimurium_str{ch46}_STm4
Salmonella_enterica_subsp{ch46}_enterica_serovar_Typhimurium_str{ch46}_STm5
Salmonella_enterica_subsp{ch46}_enterica_serovar_Typhimurium_str{ch46}_STm6
Salmonella_enterica_subsp{ch46}_enterica_serovar_Typhimurium_str{ch46}_STm8
Salmonella_enterica_subsp{ch46}_enterica_serovar_Typhimurium_str{ch46}_STm9
Salmonella_enterica_subsp{ch46}_enterica_serovar_Typhimurium_str{ch46}_T000240
Salmonella_enterica_subsp{ch46}_enterica_serovar_Typhimurium_str{ch46}_TN061786
Salmonella_enterica_subsp{ch46}_enterica_serovar_Typhimurium_str{ch46}_UK-1
Salmonella_enterica_subsp{ch46}_enterica_serovar_Typhi_str{ch46}_404ty
Salmonella_enterica_subsp{ch46}_enterica_serovar_Typhi_str{ch46}_AG3
Salmonella_enterica_subsp{ch46}_enterica_serovar_Typhi_str{ch46}_BL196
Salmonella_enterica_subsp{ch46}_enterica_serovar_Typhi_str{ch46}_CR0044
Salmonella_enterica_subsp{ch46}_enterica_serovar_Typhi_str{ch46}_CR0063
Salmonella_enterica_subsp{ch46}_enterica_serovar_Typhi_str{ch46}_CT18
Salmonella_enterica_subsp{ch46}_enterica_serovar_Typhi_str{ch46}_E00-7866
Salmonella_enterica_subsp{ch46}_enterica_serovar_Typhi_str{ch46}_E01-6750
Salmonella_enterica_subsp{ch46}_enterica_serovar_Typhi_str{ch46}_E02-1180
Salmonella_enterica_subsp{ch46}_enterica_serovar_Typhi_str{ch46}_E98-0664
Salmonella_enterica_subsp{ch46}_enterica_serovar_Typhi_str{ch46}_E98-2068
Salmonella_enterica_subsp{ch46}_enterica_serovar_Typhi_str{ch46}_E98-3139
Salmonella_enterica_subsp{ch46}_enterica_serovar_Typhi_str{ch46}_J185
Salmonella_enterica_subsp{ch46}_enterica_serovar_Typhi_str{ch46}_M223
Salmonella_enterica_subsp{ch46}_enterica_serovar_Typhi_str{ch46}_P-stx-12
Salmonella_enterica_subsp{ch46}_enterica_serovar_Typhi_str{ch46}_ST0208
Salmonella_enterica_subsp{ch46}_enterica_serovar_Typhi_str{ch46}_Ty2
Salmonella_enterica_subsp{ch46}_enterica_serovar_Typhi_str{ch46}_UJ308A
Salmonella_enterica_subsp{ch46}_enterica_serovar_Typhi_str{ch46}_UJ816A
Salmonella_enterica_subsp{ch46}_enterica_serovar_Uganda_str{ch46}_R8-3404
Salmonella_enterica_subsp{ch46}_enterica_serovar_Urbana_str{ch46}_R8-2977
Salmonella_enterica_subsp{ch46}_enterica_serovar_Virchow_str{ch46}_SL491
Salmonella_enterica_subsp{ch46}_enterica_serovar_Wandsworth_str{ch46}_A4-580
Salmonella_enterica_subsp{ch46}_enterica_serovar_Weltevreden_str{ch46}_2007-60-3289-1
Salmonella_enterica_subsp{ch46}_enterica_serovar_Weltevreden_str{ch46}_HI{ch95}N05-537
Salmonella_enterica_subsp{ch46}_houtenae_str{ch46}_ATCC_BAA-1581
Salmonella_enterica_subsp{ch46}_salamae_str{ch46}_3588{ch47}07
Sandarakinorhabdus_sp{ch46}_AAP62
Sanguibacter_keddieii_DSM_10542
Sanguibacter_sp{ch46}_JC301
Saprospira_grandis_DSM_2844
Saprospira_grandis_str{ch46}_Lewin
SAR116_cluster_alpha_proteobacterium_HIMB100
SAR324_cluster_bacterium_JCVI-SC_AAA005
SAR324_cluster_bacterium_SCGC_AAA001-C10
SAR324_cluster_bacterium_SCGC_AAA240-J09
SAR86_cluster_bacterium_SAR86A
SAR86_cluster_bacterium_SAR86B
SAR86_cluster_bacterium_SAR86C
SAR86_cluster_bacterium_SAR86D
SAR86_cluster_bacterium_SAR86E
Scardovia_inopinata_F0304
Scardovia_wiggsiae_F0424
Schlesneria_paludicola_DSM_18645
Sebaldella_termitidis_ATCC_33386
secondary_endosymbiont_of_Ctenarytaina_eucalypti_Thao2000
secondary_endosymbiont_of_Heteropsylla_cubana_Thao2000
Sedimentibacter_sp{ch46}_B4
Segniliparus_rotundus_DSM_44985
Segniliparus_rugosus_ATCC_BAA-974
Selenomonas_artemidis_F0399
Selenomonas_flueggei_ATCC_43531
Selenomonas_infelix_ATCC_43532
Selenomonas_noxia_ATCC_43541
Selenomonas_noxia_F0398
Selenomonas_ruminantium_subsp{ch46}_lactilytica_TAM6421
Selenomonas_sp{ch46}_CM52
Selenomonas_sp{ch46}_F0473
Selenomonas_sp{ch46}_FOBRC6
Selenomonas_sp{ch46}_FOBRC9
Selenomonas_sp{ch46}_oral_taxon_137_str{ch46}_F0430
Selenomonas_sp{ch46}_oral_taxon_138_str{ch46}_F0429
Selenomonas_sp{ch46}_oral_taxon_149_str{ch46}_67H29BP
Selenomonas_sputigena_ATCC_35185
Serinicoccus_profundi_MCCC_1A05965
Serratia_marcescens_FGI94
Serratia_marcescens_LCT-SM213
Serratia_marcescens_W2{ch46}3
Serratia_marcescens_WW4
Serratia_odorifera_4Rx13
Serratia_odorifera_DSM_4582
Serratia_plymuthica_A30
Serratia_plymuthica_AS9
Serratia_plymuthica_PRI-2C
Serratia_proteamaculans_568
Serratia_sp{ch46}_AS12
Serratia_sp{ch46}_AS13
Serratia_sp{ch46}_C-1
Serratia_sp{ch46}_M24T3
Serratia_symbiotica_str{ch46}_{ch39}Cinara_cedri{ch39}
Serratia_symbiotica_str{ch46}_Tucson
Shewanella_amazonensis_SB2B
Shewanella_baltica_BA175
Shewanella_baltica_OS117
Shewanella_baltica_OS155
Shewanella_baltica_OS183
Shewanella_baltica_OS185
Shewanella_baltica_OS195
Shewanella_baltica_OS223
Shewanella_baltica_OS625
Shewanella_baltica_OS678
Shewanella_benthica_KT99
Shewanella_denitrificans_OS217
Shewanella_frigidimarina_NCIMB_400
Shewanella_halifaxensis_HAW-EB4
Shewanella_loihica_PV-4
Shewanella_oneidensis_MR-1
Shewanella_pealeana_ATCC_700345
Shewanella_piezotolerans_WP3
Shewanella_putrefaciens_200
Shewanella_putrefaciens_CN-32
Shewanella_sediminis_HAW-EB3
Shewanella_sp{ch46}_ANA-3
Shewanella_sp{ch46}_HN-41
Shewanella_sp{ch46}_MR-4
Shewanella_sp{ch46}_MR-7
Shewanella_sp{ch46}_POL2
Shewanella_sp{ch46}_W3-18-1
Shewanella_violacea_DSS12
Shewanella_woodyi_ATCC_51908
Shigella_boydii_3594-74
Shigella_boydii_4444-74
Shigella_boydii_5216-82
Shigella_boydii_965-58
Shigella_boydii_ATCC_9905
Shigella_boydii_CDC_3083-94
Shigella_boydii_Sb227
Shigella_dysenteriae_1012
Shigella_dysenteriae_155-74
Shigella_dysenteriae_1617
Shigella_dysenteriae_225-75
Shigella_dysenteriae_CDC_74-1112
Shigella_dysenteriae_Sd197
Shigella_flexneri_1235-66
Shigella_flexneri_1485-80
Shigella_flexneri_2002017
Shigella_flexneri_2747-71
Shigella_flexneri_2850-71
Shigella_flexneri_2930-71
Shigella_flexneri_2a_str{ch46}_2457T
Shigella_flexneri_2a_str{ch46}_301
Shigella_flexneri_4343-70
Shigella_flexneri_5a_str{ch46}_M90T
Shigella_flexneri_5_str{ch46}_8401
Shigella_flexneri_6603-63
Shigella_flexneri_CCH060
Shigella_flexneri_CDC_796-83
Shigella_flexneri_J1713
Shigella_flexneri_K-1770
Shigella_flexneri_K-218
Shigella_flexneri_K-227
Shigella_flexneri_K-272
Shigella_flexneri_K-304
Shigella_flexneri_K-315
Shigella_flexneri_K-404
Shigella_flexneri_K-671
Shigella_flexneri_VA-6
Shigella_sonnei_3226-85
Shigella_sonnei_3233-85
Shigella_sonnei_4822-66
Shigella_sonnei_53G
Shigella_sonnei_Ss046
Shigella_sonnei_str{ch46}_Moseley
Shigella_sp{ch46}_D9
Shuttleworthia_satelles_DSM_14600
Sideroxydans_lithotrophicus_ES-1
Silicibacter_lacuscaerulensis_ITI-1157
Silicibacter_sp{ch46}_TrichCH4B
Simkania_negevensis_Z
Simonsiella_muelleri_ATCC_29453
Singulisphaera_acidiphila_DSM_18658
Sinorhizobium_fredii_GR64
Sinorhizobium_fredii_HH103
Sinorhizobium_fredii_NGR234
Sinorhizobium_fredii_USDA_257
Sinorhizobium_medicae_WSM419
Sinorhizobium_meliloti_1021
Sinorhizobium_meliloti_1A42
Sinorhizobium_meliloti_5A14
Sinorhizobium_meliloti_A0641M
Sinorhizobium_meliloti_A0643DD
Sinorhizobium_meliloti_AE608H
Sinorhizobium_meliloti_AK11
Sinorhizobium_meliloti_AK75
Sinorhizobium_meliloti_AK83
Sinorhizobium_meliloti_BL225C
Sinorhizobium_meliloti_C0431A
Sinorhizobium_meliloti_C0438LL
Sinorhizobium_meliloti_CCNWSX0020
Sinorhizobium_meliloti_GR4
Sinorhizobium_meliloti_H1
Sinorhizobium_meliloti_Rm41
Sinorhizobium_meliloti_SM11
Slackia_exigua_ATCC_700122
Slackia_heliotrinireducens_DSM_20476
Slackia_piriformis_YIT_12062
Slackia_sp{ch46}_CM382
Sodalis_glossinidius_str{ch46}_{ch39}morsitans{ch39}
Solibacillus_silvestris_StLB046
Solitalea_canadensis_DSM_3403
Solobacterium_moorei_F0204
Sorangium_cellulosum_So_ce56
Sphaerobacter_thermophilus_DSM_20745
Sphaerochaeta_coccoides_DSM_17374
Sphaerochaeta_globus_str{ch46}_Buddy
Sphaerochaeta_pleomorpha_str{ch46}_Grapes
Sphingobacterium_sp{ch46}_21
Sphingobacterium_spiritivorum_ATCC_33300
Sphingobacterium_spiritivorum_ATCC_33861
Sphingobium_chlorophenolicum_L-1
Sphingobium_indicum_B90A
Sphingobium_japonicum_UT26S
Sphingobium_sp{ch46}_AP49
Sphingobium_sp{ch46}_SYK-6
Sphingobium_xenophagum_QYY
Sphingobium_yanoikuyae_ATCC_51230
Sphingobium_yanoikuyae_XLDN2-5
Sphingomonas_echinoides_ATCC_14820
Sphingomonas_elodea_ATCC_31461
Sphingomonas_sp{ch46}_ATCC_31555
Sphingomonas_sp{ch46}_KC8
Sphingomonas_sp{ch46}_LH128
Sphingomonas_sp{ch46}_PAMC_26605
Sphingomonas_sp{ch46}_PAMC_26617
Sphingomonas_sp{ch46}_PAMC_26621
Sphingomonas_sp{ch46}_S17
Sphingomonas_sp{ch46}_SKA58
Sphingomonas_wittichii_DP58
Sphingomonas_wittichii_RW1
Sphingopyxis_alaskensis_RB2256
Spirochaeta_africana_DSM_8902
Spirochaeta_caldaria_DSM_7334
Spirochaeta_smaragdinae_DSM_11293
Spirochaeta_thermophila_DSM_6192
Spirochaeta_thermophila_DSM_6578
Spiroplasma_melliferum_IPMB4A
Spiroplasma_melliferum_KC3
Spirosoma_linguale_DSM_74
Spirulina_subsalsa_PCC_9445
Sporolactobacillus_inulinus_CASD
Sporolactobacillus_vineae_DSM_21990_{ch61}_SL153
Sporosarcina_newyorkensis_2681
Stackebrandtia_nassauensis_DSM_44728
Stanieria_cyanosphaera_PCC_7437
Staphylococcus_arlettae_CVD059
Staphylococcus_aureus_04-02981
Staphylococcus_aureus_08BA02176
Staphylococcus_aureus_16K
Staphylococcus_aureus_930918-3
Staphylococcus_aureus_A10102
Staphylococcus_aureus_A5937
Staphylococcus_aureus_A5948
Staphylococcus_aureus_A6224
Staphylococcus_aureus_A6300
Staphylococcus_aureus_A8115
Staphylococcus_aureus_A8117
Staphylococcus_aureus_A8796
Staphylococcus_aureus_A8819
Staphylococcus_aureus_A9299
Staphylococcus_aureus_A9635
Staphylococcus_aureus_A9719
Staphylococcus_aureus_A9754
Staphylococcus_aureus_A9763
Staphylococcus_aureus_A9765
Staphylococcus_aureus_A9781
Staphylococcus_aureus_CN79
Staphylococcus_aureus_D30
Staphylococcus_aureus_KT{ch47}314250
Staphylococcus_aureus_KT{ch47}Y21
Staphylococcus_aureus_M2
Staphylococcus_aureus_NN54
Staphylococcus_aureus_O11
Staphylococcus_aureus_O46
Staphylococcus_aureus_PM1
Staphylococcus_aureus_PPUKM-261-2009
Staphylococcus_aureus_PPUKM-332-2009
Staphylococcus_aureus_PPUKM-377-2009
Staphylococcus_aureus_PPUKM-775-2009
Staphylococcus_aureus_RF122
Staphylococcus_aureus_subsp{ch46}_aureus_118
Staphylococcus_aureus_subsp{ch46}_aureus_11819-97
Staphylococcus_aureus_subsp{ch46}_aureus_120
Staphylococcus_aureus_subsp{ch46}_aureus_132
Staphylococcus_aureus_subsp{ch46}_aureus_21172
Staphylococcus_aureus_subsp{ch46}_aureus_21178
Staphylococcus_aureus_subsp{ch46}_aureus_21189
Staphylococcus_aureus_subsp{ch46}_aureus_21193
Staphylococcus_aureus_subsp{ch46}_aureus_21194
Staphylococcus_aureus_subsp{ch46}_aureus_21195
Staphylococcus_aureus_subsp{ch46}_aureus_21196
Staphylococcus_aureus_subsp{ch46}_aureus_21200
Staphylococcus_aureus_subsp{ch46}_aureus_21201
Staphylococcus_aureus_subsp{ch46}_aureus_21202
Staphylococcus_aureus_subsp{ch46}_aureus_21209
Staphylococcus_aureus_subsp{ch46}_aureus_21232
Staphylococcus_aureus_subsp{ch46}_aureus_21235
Staphylococcus_aureus_subsp{ch46}_aureus_21236
Staphylococcus_aureus_subsp{ch46}_aureus_21252
Staphylococcus_aureus_subsp{ch46}_aureus_21259
Staphylococcus_aureus_subsp{ch46}_aureus_21262
Staphylococcus_aureus_subsp{ch46}_aureus_21264
Staphylococcus_aureus_subsp{ch46}_aureus_21266
Staphylococcus_aureus_subsp{ch46}_aureus_21269
Staphylococcus_aureus_subsp{ch46}_aureus_21272
Staphylococcus_aureus_subsp{ch46}_aureus_21282
Staphylococcus_aureus_subsp{ch46}_aureus_21283
Staphylococcus_aureus_subsp{ch46}_aureus_21305
Staphylococcus_aureus_subsp{ch46}_aureus_21310
Staphylococcus_aureus_subsp{ch46}_aureus_21318
Staphylococcus_aureus_subsp{ch46}_aureus_21331
Staphylococcus_aureus_subsp{ch46}_aureus_21333
Staphylococcus_aureus_subsp{ch46}_aureus_21334
Staphylococcus_aureus_subsp{ch46}_aureus_21340
Staphylococcus_aureus_subsp{ch46}_aureus_21342
Staphylococcus_aureus_subsp{ch46}_aureus_21343
Staphylococcus_aureus_subsp{ch46}_aureus_21345
Staphylococcus_aureus_subsp{ch46}_aureus_333
Staphylococcus_aureus_subsp{ch46}_aureus_3989
Staphylococcus_aureus_subsp{ch46}_aureus_55{ch47}2053
Staphylococcus_aureus_subsp{ch46}_aureus_58-424
Staphylococcus_aureus_subsp{ch46}_aureus_65-1322
Staphylococcus_aureus_subsp{ch46}_aureus_68-397
Staphylococcus_aureus_subsp{ch46}_aureus_71193
Staphylococcus_aureus_subsp{ch46}_aureus_A017934{ch47}97
Staphylococcus_aureus_subsp{ch46}_aureus_ATCC_51811
Staphylococcus_aureus_subsp{ch46}_aureus_ATCC_BAA-39
Staphylococcus_aureus_subsp{ch46}_aureus_Btn1260
Staphylococcus_aureus_subsp{ch46}_aureus_C101
Staphylococcus_aureus_subsp{ch46}_aureus_C160
Staphylococcus_aureus_subsp{ch46}_aureus_C427
Staphylococcus_aureus_subsp{ch46}_aureus_CGS00
Staphylococcus_aureus_subsp{ch46}_aureus_CGS01
Staphylococcus_aureus_subsp{ch46}_aureus_CGS03
Staphylococcus_aureus_subsp{ch46}_aureus_CIG1057
Staphylococcus_aureus_subsp{ch46}_aureus_CIG1096
Staphylococcus_aureus_subsp{ch46}_aureus_CIG1114
Staphylococcus_aureus_subsp{ch46}_aureus_CIG1150
Staphylococcus_aureus_subsp{ch46}_aureus_CIG1165
Staphylococcus_aureus_subsp{ch46}_aureus_CIG1176
Staphylococcus_aureus_subsp{ch46}_aureus_CIG1213
Staphylococcus_aureus_subsp{ch46}_aureus_CIG1214
Staphylococcus_aureus_subsp{ch46}_aureus_CIG1233
Staphylococcus_aureus_subsp{ch46}_aureus_CIG1242
Staphylococcus_aureus_subsp{ch46}_aureus_CIG1267
Staphylococcus_aureus_subsp{ch46}_aureus_CIG149
Staphylococcus_aureus_subsp{ch46}_aureus_CIG1500
Staphylococcus_aureus_subsp{ch46}_aureus_CIG1524
Staphylococcus_aureus_subsp{ch46}_aureus_CIG1605
Staphylococcus_aureus_subsp{ch46}_aureus_CIG1612
Staphylococcus_aureus_subsp{ch46}_aureus_CIG1750
Staphylococcus_aureus_subsp{ch46}_aureus_CIG1769
Staphylococcus_aureus_subsp{ch46}_aureus_CIG1770
Staphylococcus_aureus_subsp{ch46}_aureus_CIG1835
Staphylococcus_aureus_subsp{ch46}_aureus_CIG2018
Staphylococcus_aureus_subsp{ch46}_aureus_CIG290
Staphylococcus_aureus_subsp{ch46}_aureus_CIG547
Staphylococcus_aureus_subsp{ch46}_aureus_CIGC128
Staphylococcus_aureus_subsp{ch46}_aureus_CIGC340D
Staphylococcus_aureus_subsp{ch46}_aureus_CIGC341D
Staphylococcus_aureus_subsp{ch46}_aureus_CIGC345D
Staphylococcus_aureus_subsp{ch46}_aureus_CIGC348
Staphylococcus_aureus_subsp{ch46}_aureus_CIGC93
Staphylococcus_aureus_subsp{ch46}_aureus_CM05
Staphylococcus_aureus_subsp{ch46}_aureus_CO-23
Staphylococcus_aureus_subsp{ch46}_aureus_COL
Staphylococcus_aureus_subsp{ch46}_aureus_D139
Staphylococcus_aureus_subsp{ch46}_aureus_DR10
Staphylococcus_aureus_subsp{ch46}_aureus_DSM_20231
Staphylococcus_aureus_subsp{ch46}_aureus_E1410
Staphylococcus_aureus_subsp{ch46}_aureus_ECT-R_2
Staphylococcus_aureus_subsp{ch46}_aureus_ED133
Staphylococcus_aureus_subsp{ch46}_aureus_ED98
Staphylococcus_aureus_subsp{ch46}_aureus_EMRSA16
Staphylococcus_aureus_subsp{ch46}_aureus_GR1
Staphylococcus_aureus_subsp{ch46}_aureus_H19
Staphylococcus_aureus_subsp{ch46}_aureus_HO_5096_0412
Staphylococcus_aureus_subsp{ch46}_aureus_IS-105
Staphylococcus_aureus_subsp{ch46}_aureus_IS-111
Staphylococcus_aureus_subsp{ch46}_aureus_IS-122
Staphylococcus_aureus_subsp{ch46}_aureus_IS-125
Staphylococcus_aureus_subsp{ch46}_aureus_IS-157
Staphylococcus_aureus_subsp{ch46}_aureus_IS-160
Staphylococcus_aureus_subsp{ch46}_aureus_IS-189
Staphylococcus_aureus_subsp{ch46}_aureus_IS-24
Staphylococcus_aureus_subsp{ch46}_aureus_IS-250
Staphylococcus_aureus_subsp{ch46}_aureus_IS-3
Staphylococcus_aureus_subsp{ch46}_aureus_IS-55
Staphylococcus_aureus_subsp{ch46}_aureus_IS-88
Staphylococcus_aureus_subsp{ch46}_aureus_IS-91
Staphylococcus_aureus_subsp{ch46}_aureus_IS-99
Staphylococcus_aureus_subsp{ch46}_aureus_IS-K
Staphylococcus_aureus_subsp{ch46}_aureus_IS-M
Staphylococcus_aureus_subsp{ch46}_aureus_JH1
Staphylococcus_aureus_subsp{ch46}_aureus_JH9
Staphylococcus_aureus_subsp{ch46}_aureus_JKD6159
Staphylococcus_aureus_subsp{ch46}_aureus_LCT-SA112
Staphylococcus_aureus_subsp{ch46}_aureus_LGA251
Staphylococcus_aureus_subsp{ch46}_aureus_M013
Staphylococcus_aureus_subsp{ch46}_aureus_M1015
Staphylococcus_aureus_subsp{ch46}_aureus_M809
Staphylococcus_aureus_subsp{ch46}_aureus_M876
Staphylococcus_aureus_subsp{ch46}_aureus_M899
Staphylococcus_aureus_subsp{ch46}_aureus_MN8
Staphylococcus_aureus_subsp{ch46}_aureus_MR1
Staphylococcus_aureus_subsp{ch46}_aureus_MRSA131
Staphylococcus_aureus_subsp{ch46}_aureus_MRSA177
Staphylococcus_aureus_subsp{ch46}_aureus_MRSA252
Staphylococcus_aureus_subsp{ch46}_aureus_MSHR1132
Staphylococcus_aureus_subsp{ch46}_aureus_MSSA476
Staphylococcus_aureus_subsp{ch46}_aureus_Mu3
Staphylococcus_aureus_subsp{ch46}_aureus_Mu50
Staphylococcus_aureus_subsp{ch46}_aureus_Mu50-omega
Staphylococcus_aureus_subsp{ch46}_aureus_MW2
Staphylococcus_aureus_subsp{ch46}_aureus_N315
Staphylococcus_aureus_subsp{ch46}_aureus_NCTC_8325
Staphylococcus_aureus_subsp{ch46}_aureus_NN50
Staphylococcus_aureus_subsp{ch46}_aureus_RN4220
Staphylococcus_aureus_subsp{ch46}_aureus_ST398
Staphylococcus_aureus_subsp{ch46}_aureus_str{ch46}_CF-Marseille
Staphylococcus_aureus_subsp{ch46}_aureus_str{ch46}_JKD6008
Staphylococcus_aureus_subsp{ch46}_aureus_str{ch46}_JKD6009
Staphylococcus_aureus_subsp{ch46}_aureus_str{ch46}_Newbould_305
Staphylococcus_aureus_subsp{ch46}_aureus_str{ch46}_Newman
Staphylococcus_aureus_subsp{ch46}_aureus_T0131
Staphylococcus_aureus_subsp{ch46}_aureus_TCH130
Staphylococcus_aureus_subsp{ch46}_aureus_TCH60
Staphylococcus_aureus_subsp{ch46}_aureus_TCH70
Staphylococcus_aureus_subsp{ch46}_aureus_TW20
Staphylococcus_aureus_subsp{ch46}_aureus_USA300
Staphylococcus_aureus_subsp{ch46}_aureus_USA300{ch95}FPR3757
Staphylococcus_aureus_subsp{ch46}_aureus_USA300{ch95}TCH1516
Staphylococcus_aureus_subsp{ch46}_aureus_USA300{ch95}TCH959
Staphylococcus_aureus_subsp{ch46}_aureus_VC40
Staphylococcus_aureus_subsp{ch46}_aureus_VCU006
Staphylococcus_aureus_subsp{ch46}_aureus_VH60
Staphylococcus_aureus_subsp{ch46}_aureus_VRS1
Staphylococcus_aureus_subsp{ch46}_aureus_VRS10
Staphylococcus_aureus_subsp{ch46}_aureus_VRS11a
Staphylococcus_aureus_subsp{ch46}_aureus_VRS11b
Staphylococcus_aureus_subsp{ch46}_aureus_VRS2
Staphylococcus_aureus_subsp{ch46}_aureus_VRS3a
Staphylococcus_aureus_subsp{ch46}_aureus_VRS4
Staphylococcus_aureus_subsp{ch46}_aureus_VRS5
Staphylococcus_aureus_subsp{ch46}_aureus_VRS6
Staphylococcus_aureus_subsp{ch46}_aureus_VRS7
Staphylococcus_aureus_subsp{ch46}_aureus_VRS8
Staphylococcus_aureus_subsp{ch46}_aureus_VRS9
Staphylococcus_aureus_subsp{ch46}_aureus_WBG10049
Staphylococcus_aureus_subsp{ch46}_aureus_WW2703{ch47}97
Staphylococcus_capitis_QN1
Staphylococcus_capitis_SK14
Staphylococcus_capitis_VCU116
Staphylococcus_caprae_C87
Staphylococcus_carnosus_subsp{ch46}_carnosus_TM300
Staphylococcus_delphini_8086
Staphylococcus_epidermidis_12142587
Staphylococcus_epidermidis_14{ch46}1{ch46}R1{ch46}SE
Staphylococcus_epidermidis_A487
Staphylococcus_epidermidis_ATCC_12228
Staphylococcus_epidermidis_AU12-03
Staphylococcus_epidermidis_BCM-HMP0060
Staphylococcus_epidermidis_BVS058A4
Staphylococcus_epidermidis_FRI909
Staphylococcus_epidermidis_M23864{ch58}W1
Staphylococcus_epidermidis_NIH04003
Staphylococcus_epidermidis_NIH04008
Staphylococcus_epidermidis_NIH05001
Staphylococcus_epidermidis_NIH05003
Staphylococcus_epidermidis_NIH05005
Staphylococcus_epidermidis_NIH051475
Staphylococcus_epidermidis_NIH051668
Staphylococcus_epidermidis_NIH06004
Staphylococcus_epidermidis_NIH08001
Staphylococcus_epidermidis_NIHLM001
Staphylococcus_epidermidis_NIHLM003
Staphylococcus_epidermidis_NIHLM008
Staphylococcus_epidermidis_NIHLM015
Staphylococcus_epidermidis_NIHLM018
Staphylococcus_epidermidis_NIHLM020
Staphylococcus_epidermidis_NIHLM021
Staphylococcus_epidermidis_NIHLM023
Staphylococcus_epidermidis_NIHLM031
Staphylococcus_epidermidis_NIHLM037
Staphylococcus_epidermidis_NIHLM039
Staphylococcus_epidermidis_NIHLM040
Staphylococcus_epidermidis_NIHLM049
Staphylococcus_epidermidis_NIHLM053
Staphylococcus_epidermidis_NIHLM057
Staphylococcus_epidermidis_NIHLM061
Staphylococcus_epidermidis_NIHLM067
Staphylococcus_epidermidis_NIHLM070
Staphylococcus_epidermidis_NIHLM087
Staphylococcus_epidermidis_NIHLM088
Staphylococcus_epidermidis_NIHLM095
Staphylococcus_epidermidis_RP62A
Staphylococcus_epidermidis_SK135
Staphylococcus_epidermidis_VCU028
Staphylococcus_epidermidis_VCU037
Staphylococcus_epidermidis_VCU041
Staphylococcus_epidermidis_VCU045
Staphylococcus_epidermidis_VCU057
Staphylococcus_epidermidis_VCU065
Staphylococcus_epidermidis_VCU071
Staphylococcus_epidermidis_VCU081
Staphylococcus_epidermidis_VCU105
Staphylococcus_epidermidis_VCU109
Staphylococcus_epidermidis_VCU117
Staphylococcus_epidermidis_VCU118
Staphylococcus_epidermidis_VCU120
Staphylococcus_epidermidis_VCU123
Staphylococcus_epidermidis_VCU125
Staphylococcus_epidermidis_VCU126
Staphylococcus_epidermidis_VCU128
Staphylococcus_epidermidis_VCU129
Staphylococcus_epidermidis_VCU144
Staphylococcus_epidermidis_W23144
Staphylococcus_equorum_subsp{ch46}_equorum_Mu2
Staphylococcus_haemolyticus_JCSC1435
Staphylococcus_haemolyticus_R1P1
Staphylococcus_hominis_SK119
Staphylococcus_hominis_subsp{ch46}_hominis_C80
Staphylococcus_hominis_subsp{ch46}_hominis_ZBW5
Staphylococcus_hominis_VCU122
Staphylococcus_intermedius_NCTC_11048
Staphylococcus_lentus_F1142
Staphylococcus_lugdunensis_ACS-027-V-Sch2
Staphylococcus_lugdunensis_HKU09-01
Staphylococcus_lugdunensis_M23590
Staphylococcus_lugdunensis_N920143
Staphylococcus_lugdunensis_VCU139
Staphylococcus_massiliensis_CCUG_55927
Staphylococcus_massiliensis_S46
Staphylococcus_pettenkoferi_VCU012
Staphylococcus_pseudintermedius_ED99
Staphylococcus_pseudintermedius_HKU10-03
Staphylococcus_saprophyticus_subsp{ch46}_saprophyticus_ATCC_15305
Staphylococcus_saprophyticus_subsp{ch46}_saprophyticus_KACC_16562
Staphylococcus_simiae_CCM_7213
Staphylococcus_simulans_ACS-120-V-Sch1
Staphylococcus_sp{ch46}_AL1
Staphylococcus_sp{ch46}_E463
Staphylococcus_sp{ch46}_OJ82
Staphylococcus_vitulinus_F1028
Staphylococcus_warneri_L37603
Staphylococcus_warneri_SG1
Staphylococcus_warneri_VCU121
Staphylococcus_xylosus_NJ
Staphylothermus_marinus_F1
Starkeya_novella_DSM_506
Stenotrophomonas_maltophilia_Ab55555
Stenotrophomonas_maltophilia_D457
Stenotrophomonas_maltophilia_JV3
Stenotrophomonas_maltophilia_K279a
Stenotrophomonas_maltophilia_PML168
Stenotrophomonas_maltophilia_R551-3
Stenotrophomonas_maltophilia_RR-10
Stenotrophomonas_maltophilia_S028
Stenotrophomonas_sp{ch46}_SKA14
Stigmatella_aurantiaca_DW4{ch47}3-1
Stomatobaculum_longum
Streptobacillus_moniliformis_DSM_12112
Streptococcus_agalactiae_18RS21
Streptococcus_agalactiae_2603V{ch47}R
Streptococcus_agalactiae_515
Streptococcus_agalactiae_A909
Streptococcus_agalactiae_ATCC_13813
Streptococcus_agalactiae_BSU108
Streptococcus_agalactiae_BSU133
Streptococcus_agalactiae_BSU165
Streptococcus_agalactiae_BSU167
Streptococcus_agalactiae_BSU174
Streptococcus_agalactiae_BSU178
Streptococcus_agalactiae_BSU188
Streptococcus_agalactiae_BSU247
Streptococcus_agalactiae_BSU248
Streptococcus_agalactiae_BSU252
Streptococcus_agalactiae_BSU253
Streptococcus_agalactiae_BSU260
Streptococcus_agalactiae_BSU442
Streptococcus_agalactiae_BSU447
Streptococcus_agalactiae_BSU450
Streptococcus_agalactiae_BSU451
Streptococcus_agalactiae_BSU454
Streptococcus_agalactiae_BSU92
Streptococcus_agalactiae_BSU96
Streptococcus_agalactiae_CCUG_17336
Streptococcus_agalactiae_CCUG_19094
Streptococcus_agalactiae_CCUG_24810
Streptococcus_agalactiae_CCUG_25532
Streptococcus_agalactiae_CCUG_28551
Streptococcus_agalactiae_CCUG_29376
Streptococcus_agalactiae_CCUG_29782
Streptococcus_agalactiae_CCUG_30636
Streptococcus_agalactiae_CCUG_34230
Streptococcus_agalactiae_CCUG_37430
Streptococcus_agalactiae_CCUG_37736
Streptococcus_agalactiae_CCUG_37737
Streptococcus_agalactiae_CCUG_37738
Streptococcus_agalactiae_CCUG_37739
Streptococcus_agalactiae_CCUG_37740
Streptococcus_agalactiae_CCUG_37741
Streptococcus_agalactiae_CCUG_37742
Streptococcus_agalactiae_CCUG_38383
Streptococcus_agalactiae_CCUG_39096_A
Streptococcus_agalactiae_CCUG_44050
Streptococcus_agalactiae_CCUG_44074
Streptococcus_agalactiae_CCUG_44077
Streptococcus_agalactiae_CCUG_44104
Streptococcus_agalactiae_CCUG_44110
Streptococcus_agalactiae_CCUG_44140
Streptococcus_agalactiae_CCUG_44186
Streptococcus_agalactiae_CCUG_45061
Streptococcus_agalactiae_CCUG_47293
Streptococcus_agalactiae_CCUG_49072
Streptococcus_agalactiae_CCUG_49086
Streptococcus_agalactiae_CCUG_49087
Streptococcus_agalactiae_CCUG_49100
Streptococcus_agalactiae_CCUG_91
Streptococcus_agalactiae_CJB111
Streptococcus_agalactiae_COH1
Streptococcus_agalactiae_FSL_C1-487
Streptococcus_agalactiae_FSL_C1-494
Streptococcus_agalactiae_FSL_F2-338
Streptococcus_agalactiae_FSL_F2-343
Streptococcus_agalactiae_FSL_S3-001
Streptococcus_agalactiae_FSL_S3-003
Streptococcus_agalactiae_FSL_S3-005
Streptococcus_agalactiae_FSL_S3-014
Streptococcus_agalactiae_FSL_S3-023
Streptococcus_agalactiae_FSL_S3-026
Streptococcus_agalactiae_FSL_S3-027
Streptococcus_agalactiae_FSL_S3-034
Streptococcus_agalactiae_FSL_S3-043
Streptococcus_agalactiae_FSL_S3-062
Streptococcus_agalactiae_FSL_S3-077
Streptococcus_agalactiae_FSL_S3-090
Streptococcus_agalactiae_FSL_S3-102
Streptococcus_agalactiae_FSL_S3-105
Streptococcus_agalactiae_FSL_S3-128
Streptococcus_agalactiae_FSL_S3-137
Streptococcus_agalactiae_FSL_S3-170
Streptococcus_agalactiae_FSL_S3-222
Streptococcus_agalactiae_FSL_S3-229
Streptococcus_agalactiae_FSL_S3-251
Streptococcus_agalactiae_FSL_S3-268
Streptococcus_agalactiae_FSL_S3-277
Streptococcus_agalactiae_FSL_S3-337
Streptococcus_agalactiae_FSL_S3-442
Streptococcus_agalactiae_FSL_S3-501
Streptococcus_agalactiae_FSL_S3-568
Streptococcus_agalactiae_FSL_S3-586
Streptococcus_agalactiae_FSL_S3-603
Streptococcus_agalactiae_FSL_S3-608
Streptococcus_agalactiae_FSL_S3-654
Streptococcus_agalactiae_GB00002
Streptococcus_agalactiae_GB00003
Streptococcus_agalactiae_GB00012
Streptococcus_agalactiae_GB00013
Streptococcus_agalactiae_GB00018
Streptococcus_agalactiae_GB00020
Streptococcus_agalactiae_GB00082
Streptococcus_agalactiae_GB00083
Streptococcus_agalactiae_GB00084
Streptococcus_agalactiae_GB00092
Streptococcus_agalactiae_GB00097
Streptococcus_agalactiae_GB00111
Streptococcus_agalactiae_GB00112
Streptococcus_agalactiae_GB00115
Streptococcus_agalactiae_GB00174
Streptococcus_agalactiae_GB00190
Streptococcus_agalactiae_GB00202
Streptococcus_agalactiae_GB00206
Streptococcus_agalactiae_GB00219
Streptococcus_agalactiae_GB00226
Streptococcus_agalactiae_GB00241
Streptococcus_agalactiae_GB00245
Streptococcus_agalactiae_GB00247
Streptococcus_agalactiae_GB00264
Streptococcus_agalactiae_GB00279
Streptococcus_agalactiae_GB00300
Streptococcus_agalactiae_GB00535
Streptococcus_agalactiae_GB00543
Streptococcus_agalactiae_GB00548
Streptococcus_agalactiae_GB00555
Streptococcus_agalactiae_GB00557
Streptococcus_agalactiae_GB00561
Streptococcus_agalactiae_GB00588
Streptococcus_agalactiae_GB00601
Streptococcus_agalactiae_GB00614
Streptococcus_agalactiae_GB00640
Streptococcus_agalactiae_GB00651
Streptococcus_agalactiae_GB00653
Streptococcus_agalactiae_GB00654
Streptococcus_agalactiae_GB00663
Streptococcus_agalactiae_GB00679
Streptococcus_agalactiae_GB00864
Streptococcus_agalactiae_GB00865
Streptococcus_agalactiae_GB00867
Streptococcus_agalactiae_GB00874
Streptococcus_agalactiae_GB00884
Streptococcus_agalactiae_GB00887
Streptococcus_agalactiae_GB00888
Streptococcus_agalactiae_GB00891
Streptococcus_agalactiae_GB00893
Streptococcus_agalactiae_GB00897
Streptococcus_agalactiae_GB00899
Streptococcus_agalactiae_GB00900
Streptococcus_agalactiae_GB00901
Streptococcus_agalactiae_GB00904
Streptococcus_agalactiae_GB00909
Streptococcus_agalactiae_GB00911
Streptococcus_agalactiae_GB00914
Streptococcus_agalactiae_GB00919
Streptococcus_agalactiae_GB00922
Streptococcus_agalactiae_GB00923
Streptococcus_agalactiae_GB00924
Streptococcus_agalactiae_GB00929
Streptococcus_agalactiae_GB00932
Streptococcus_agalactiae_GB00933
Streptococcus_agalactiae_GB00940
Streptococcus_agalactiae_GB00947
Streptococcus_agalactiae_GB00951
Streptococcus_agalactiae_GB00954
Streptococcus_agalactiae_GB00955
Streptococcus_agalactiae_GB00957
Streptococcus_agalactiae_GB00959
Streptococcus_agalactiae_GB00963
Streptococcus_agalactiae_GB00965
Streptococcus_agalactiae_GB00975
Streptococcus_agalactiae_GB00984
Streptococcus_agalactiae_GB00986
Streptococcus_agalactiae_GB00992
Streptococcus_agalactiae_GB00999
Streptococcus_agalactiae_GB01003
Streptococcus_agalactiae_GB01004
Streptococcus_agalactiae_GD201008-001
Streptococcus_agalactiae_H36B
Streptococcus_agalactiae_LDS_610
Streptococcus_agalactiae_LDS_617
Streptococcus_agalactiae_LDS_623
Streptococcus_agalactiae_LDS_628
Streptococcus_agalactiae_LMG_14608
Streptococcus_agalactiae_LMG_14609
Streptococcus_agalactiae_LMG_14747
Streptococcus_agalactiae_LMG_14838
Streptococcus_agalactiae_LMG_15081
Streptococcus_agalactiae_LMG_15083
Streptococcus_agalactiae_LMG_15084
Streptococcus_agalactiae_LMG_15085
Streptococcus_agalactiae_LMG_15089
Streptococcus_agalactiae_LMG_15090
Streptococcus_agalactiae_LMG_15091
Streptococcus_agalactiae_LMG_15092
Streptococcus_agalactiae_LMG_15093
Streptococcus_agalactiae_LMG_15094
Streptococcus_agalactiae_LMG_15095
Streptococcus_agalactiae_MRI_Z1-012
Streptococcus_agalactiae_MRI_Z1-022
Streptococcus_agalactiae_MRI_Z1-023
Streptococcus_agalactiae_MRI_Z1-025
Streptococcus_agalactiae_MRI_Z1-035
Streptococcus_agalactiae_MRI_Z1-039
Streptococcus_agalactiae_MRI_Z1-048
Streptococcus_agalactiae_MRI_Z1-049
Streptococcus_agalactiae_MRI_Z1-198
Streptococcus_agalactiae_MRI_Z1-199
Streptococcus_agalactiae_MRI_Z1-200
Streptococcus_agalactiae_MRI_Z1-201
Streptococcus_agalactiae_MRI_Z1-202
Streptococcus_agalactiae_MRI_Z1-203
Streptococcus_agalactiae_MRI_Z1-204
Streptococcus_agalactiae_MRI_Z1-205
Streptococcus_agalactiae_MRI_Z1-206
Streptococcus_agalactiae_MRI_Z1-209
Streptococcus_agalactiae_MRI_Z1-211
Streptococcus_agalactiae_MRI_Z1-212
Streptococcus_agalactiae_MRI_Z1-213
Streptococcus_agalactiae_MRI_Z1-214
Streptococcus_agalactiae_MRI_Z1-215
Streptococcus_agalactiae_MRI_Z1-216
Streptococcus_agalactiae_MRI_Z1-217
Streptococcus_agalactiae_MRI_Z1-218
Streptococcus_agalactiae_MRI_Z1-219
Streptococcus_agalactiae_NEM316
Streptococcus_agalactiae_SA20-06
Streptococcus_agalactiae_STIR-CD-01
Streptococcus_agalactiae_STIR-CD-07
Streptococcus_agalactiae_STIR-CD-09
Streptococcus_agalactiae_STIR-CD-13
Streptococcus_agalactiae_STIR-CD-14
Streptococcus_agalactiae_STIR-CD-17
Streptococcus_agalactiae_STIR-CD-21
Streptococcus_agalactiae_STIR-CD-22
Streptococcus_agalactiae_STIR-CD-23
Streptococcus_agalactiae_STIR-CD-24
Streptococcus_agalactiae_STIR-CD-25
Streptococcus_agalactiae_STIR-CD-26
Streptococcus_agalactiae_STIR-CD-27
Streptococcus_agalactiae_STIR-CD-28
Streptococcus_agalactiae_STIR-CD-29
Streptococcus_agalactiae_str{ch46}_Gottschalk_1002A
Streptococcus_agalactiae_str{ch46}_Gottschalk_1003A
Streptococcus_agalactiae_str{ch46}_Gottschalk_1005B
Streptococcus_agalactiae_str{ch46}_Gottschalk_13227
Streptococcus_agalactiae_str{ch46}_Gottschalk_19247
Streptococcus_agalactiae_str{ch46}_Gottschalk_2864
Streptococcus_agalactiae_str{ch46}_Gottschalk_31825
Streptococcus_agalactiae_str{ch46}_Gottschalk_992B
Streptococcus_agalactiae_str{ch46}_Gottschalk_998A
Streptococcus_agalactiae_str{ch46}_Gottschalk_999B
Streptococcus_agalactiae_ZQ0910
Streptococcus_anginosus_1{ch95}2{ch95}62CV
Streptococcus_anginosus_F0211
Streptococcus_anginosus_SK1138
Streptococcus_anginosus_SK52_{ch61}_DSM_20563
Streptococcus_anginosus_subsp{ch46}_whileyi_CCUG_39159
Streptococcus_australis_ATCC_700641
Streptococcus_bovis_ATCC_700338
Streptococcus_canis_FSL_Z3-227
Streptococcus_constellatus_subsp{ch46}_constellatus_SK53
Streptococcus_constellatus_subsp{ch46}_pharyngis_SK1060_{ch61}_CCUG_46377
Streptococcus_criceti_HS-6
Streptococcus_cristatus_ATCC_51100
Streptococcus_downei_F0415
Streptococcus_dysgalactiae_subsp{ch46}_dysgalactiae_ATCC_27957
Streptococcus_dysgalactiae_subsp{ch46}_equisimilis_AC-2713
Streptococcus_dysgalactiae_subsp{ch46}_equisimilis_ATCC_12394
Streptococcus_dysgalactiae_subsp{ch46}_equisimilis_GGS{ch95}124
Streptococcus_dysgalactiae_subsp{ch46}_equisimilis_RE378
Streptococcus_dysgalactiae_subsp{ch46}_equisimilis_SK1249
Streptococcus_dysgalactiae_subsp{ch46}_equisimilis_SK1250
Streptococcus_equinus_ATCC_9812
Streptococcus_equi_subsp{ch46}_equi_4047
Streptococcus_equi_subsp{ch46}_zooepidemicus
Streptococcus_equi_subsp{ch46}_zooepidemicus_ATCC_35246
Streptococcus_equi_subsp{ch46}_zooepidemicus_BHS5
Streptococcus_equi_subsp{ch46}_zooepidemicus_MGCS10565
Streptococcus_gallolyticus_subsp{ch46}_gallolyticus_ATCC_43143
Streptococcus_gallolyticus_subsp{ch46}_gallolyticus_ATCC_BAA-2069
Streptococcus_gallolyticus_subsp{ch46}_gallolyticus_TX20005
Streptococcus_gallolyticus_UCN34
Streptococcus_gordonii_str{ch46}_Challis_substr{ch46}_CH1
Streptococcus_ictaluri_707-05
Streptococcus_infantarius_subsp{ch46}_infantarius_ATCC_BAA-102
Streptococcus_infantarius_subsp{ch46}_infantarius_CJ18
Streptococcus_infantis_ATCC_700779
Streptococcus_infantis_SK1076
Streptococcus_infantis_SK1302
Streptococcus_infantis_SK970
Streptococcus_infantis_X
Streptococcus_iniae_9117
Streptococcus_iniae_IUSA1
Streptococcus_iniae_KCTC_11634BP
Streptococcus_intermedius_BA1
Streptococcus_intermedius_F0395
Streptococcus_intermedius_F0413
Streptococcus_intermedius_JTH08
Streptococcus_intermedius_SK54
Streptococcus_macacae_NCTC_11558
Streptococcus_macedonicus_ACA-DC_198
Streptococcus_mitis_ATCC_6249
Streptococcus_mitis_B6
Streptococcus_mitis_bv{ch46}_2_str{ch46}_F0392
Streptococcus_mitis_bv{ch46}_2_str{ch46}_SK95
Streptococcus_mitis_NCTC_12261
Streptococcus_mitis_SK1073
Streptococcus_mitis_SK1080
Streptococcus_mitis_SK321
Streptococcus_mitis_SK564
Streptococcus_mitis_SK569
Streptococcus_mitis_SK575
Streptococcus_mitis_SK579
Streptococcus_mitis_SK597
Streptococcus_mitis_SK616
Streptococcus_mitis_SPAR10
Streptococcus_mutans_11A1
Streptococcus_mutans_11SSST2
Streptococcus_mutans_11VS1
Streptococcus_mutans_14D
Streptococcus_mutans_15JP3
Streptococcus_mutans_15VF2
Streptococcus_mutans_1ID3
Streptococcus_mutans_1SM1
Streptococcus_mutans_21
Streptococcus_mutans_24
Streptococcus_mutans_2ST1
Streptococcus_mutans_2VS1
Streptococcus_mutans_3SN1
Streptococcus_mutans_4SM1
Streptococcus_mutans_4VF1
Streptococcus_mutans_5SM3
Streptococcus_mutans_66-2A
Streptococcus_mutans_8ID3
Streptococcus_mutans_A19
Streptococcus_mutans_A9
Streptococcus_mutans_B
Streptococcus_mutans_G123
Streptococcus_mutans_GS-5
Streptococcus_mutans_M21
Streptococcus_mutans_M230
Streptococcus_mutans_M2A
Streptococcus_mutans_N29
Streptococcus_mutans_N3209
Streptococcus_mutans_N34
Streptococcus_mutans_N66
Streptococcus_mutans_NFSM1
Streptococcus_mutans_NFSM2
Streptococcus_mutans_NLML1
Streptococcus_mutans_NLML4
Streptococcus_mutans_NLML5
Streptococcus_mutans_NLML8
Streptococcus_mutans_NLML9
Streptococcus_mutans_NMT4863
Streptococcus_mutans_NN2025
Streptococcus_mutans_NV1996
Streptococcus_mutans_NVAB
Streptococcus_mutans_OMZ175
Streptococcus_mutans_R221
Streptococcus_mutans_S1B
Streptococcus_mutans_SA38
Streptococcus_mutans_SA41
Streptococcus_mutans_SF1
Streptococcus_mutans_SF12
Streptococcus_mutans_SF14
Streptococcus_mutans_SM1
Streptococcus_mutans_SM4
Streptococcus_mutans_SM6
Streptococcus_mutans_ST1
Streptococcus_mutans_ST6
Streptococcus_mutans_T4
Streptococcus_mutans_TCI-101
Streptococcus_mutans_TCI-109
Streptococcus_mutans_TCI-11
Streptococcus_mutans_TCI-110
Streptococcus_mutans_TCI-116
Streptococcus_mutans_TCI-120
Streptococcus_mutans_TCI-123
Streptococcus_mutans_TCI-125
Streptococcus_mutans_TCI-138
Streptococcus_mutans_TCI-143
Streptococcus_mutans_TCI-145
Streptococcus_mutans_TCI-146
Streptococcus_mutans_TCI-148
Streptococcus_mutans_TCI-149
Streptococcus_mutans_TCI-151
Streptococcus_mutans_TCI-152
Streptococcus_mutans_TCI-153
Streptococcus_mutans_TCI-154
Streptococcus_mutans_TCI-162
Streptococcus_mutans_TCI-163
Streptococcus_mutans_TCI-164
Streptococcus_mutans_TCI-169
Streptococcus_mutans_TCI-170
Streptococcus_mutans_TCI-173
Streptococcus_mutans_TCI-176
Streptococcus_mutans_TCI-177
Streptococcus_mutans_TCI-179
Streptococcus_mutans_TCI-187
Streptococcus_mutans_TCI-191
Streptococcus_mutans_TCI-196
Streptococcus_mutans_TCI-201
Streptococcus_mutans_TCI-202
Streptococcus_mutans_TCI-204
Streptococcus_mutans_TCI-210
Streptococcus_mutans_TCI-212
Streptococcus_mutans_TCI-218
Streptococcus_mutans_TCI-219
Streptococcus_mutans_TCI-220
Streptococcus_mutans_TCI-222
Streptococcus_mutans_TCI-223
Streptococcus_mutans_TCI-224
Streptococcus_mutans_TCI-227
Streptococcus_mutans_TCI-228
Streptococcus_mutans_TCI-234
Streptococcus_mutans_TCI-239
Streptococcus_mutans_TCI-242
Streptococcus_mutans_TCI-243
Streptococcus_mutans_TCI-244
Streptococcus_mutans_TCI-249
Streptococcus_mutans_TCI-256
Streptococcus_mutans_TCI-260
Streptococcus_mutans_TCI-264
Streptococcus_mutans_TCI-267
Streptococcus_mutans_TCI-268
Streptococcus_mutans_TCI-278
Streptococcus_mutans_TCI-279
Streptococcus_mutans_TCI-280
Streptococcus_mutans_TCI-289
Streptococcus_mutans_TCI-292
Streptococcus_mutans_TCI-294
Streptococcus_mutans_TCI-298
Streptococcus_mutans_TCI-30
Streptococcus_mutans_TCI-399
Streptococcus_mutans_TCI-400
Streptococcus_mutans_TCI-51
Streptococcus_mutans_TCI-62
Streptococcus_mutans_TCI-75
Streptococcus_mutans_TCI-78
Streptococcus_mutans_TCI-82
Streptococcus_mutans_TCI-85
Streptococcus_mutans_TCI-86
Streptococcus_mutans_TCI-92
Streptococcus_mutans_TCI-96
Streptococcus_mutans_TCI-99
Streptococcus_mutans_U138
Streptococcus_mutans_U2A
Streptococcus_mutans_U2B
Streptococcus_mutans_UA159
Streptococcus_mutans_W6
Streptococcus_oralis_ATCC_35037
Streptococcus_oralis_SK10
Streptococcus_oralis_SK100
Streptococcus_oralis_SK1074
Streptococcus_oralis_SK255
Streptococcus_oralis_SK304
Streptococcus_oralis_SK313
Streptococcus_oralis_SK610
Streptococcus_oralis_Uo5
Streptococcus_parasanguinis_ATCC_15912
Streptococcus_parasanguinis_ATCC_903
Streptococcus_parasanguinis_F0405
Streptococcus_parasanguinis_F0449
Streptococcus_parasanguinis_FW213
Streptococcus_parasanguinis_SK236
Streptococcus_parauberis_KCTC_11537
Streptococcus_parauberis_KCTC_11980BP
Streptococcus_parauberis_NCFD_2020
Streptococcus_pasteurianus_ATCC_43144
Streptococcus_peroris_ATCC_700780
Streptococcus_pneumoniae_06-01-003MEF
Streptococcus_pneumoniae_07AR0125
Streptococcus_pneumoniae_1974M1-LZD
Streptococcus_pneumoniae_2061376
Streptococcus_pneumoniae_2061617
Streptococcus_pneumoniae_2070005
Streptococcus_pneumoniae_2070035
Streptococcus_pneumoniae_2070108
Streptococcus_pneumoniae_2070109
Streptococcus_pneumoniae_2070335
Streptococcus_pneumoniae_2070425
Streptococcus_pneumoniae_2070531
Streptococcus_pneumoniae_2070768
Streptococcus_pneumoniae_2071004
Streptococcus_pneumoniae_2071247
Streptococcus_pneumoniae_2072047
Streptococcus_pneumoniae_2080076
Streptococcus_pneumoniae_2080913
Streptococcus_pneumoniae_2081074
Streptococcus_pneumoniae_2081685
Streptococcus_pneumoniae_2082170
Streptococcus_pneumoniae_2082239
Streptococcus_pneumoniae_2090008
Streptococcus_pneumoniae_3063-00
Streptococcus_pneumoniae_4027-06
Streptococcus_pneumoniae_4075-00
Streptococcus_pneumoniae_459-5
Streptococcus_pneumoniae_5185-06
Streptococcus_pneumoniae_5652-06
Streptococcus_pneumoniae_5787-06
Streptococcus_pneumoniae_670-6B
Streptococcus_pneumoniae_6735-05
Streptococcus_pneumoniae_6901-05
Streptococcus_pneumoniae_6963-05
Streptococcus_pneumoniae_70585
Streptococcus_pneumoniae_7286-06
Streptococcus_pneumoniae_7533-05
Streptococcus_pneumoniae_7879-04
Streptococcus_pneumoniae_8190-05
Streptococcus_pneumoniae_AP200
Streptococcus_pneumoniae_ATCC_700669
Streptococcus_pneumoniae_BR1064
Streptococcus_pneumoniae_BS397
Streptococcus_pneumoniae_BS455
Streptococcus_pneumoniae_BS457
Streptococcus_pneumoniae_BS458
Streptococcus_pneumoniae_CCRI_1974
Streptococcus_pneumoniae_CCRI_1974M2
Streptococcus_pneumoniae_CDC0288-04
Streptococcus_pneumoniae_CDC1087-00
Streptococcus_pneumoniae_CDC1873-00
Streptococcus_pneumoniae_CDC3059-06
Streptococcus_pneumoniae_CGSP14
Streptococcus_pneumoniae_D39
Streptococcus_pneumoniae_England14-9
Streptococcus_pneumoniae_EU-NP01
Streptococcus_pneumoniae_EU-NP02
Streptococcus_pneumoniae_EU-NP03
Streptococcus_pneumoniae_EU-NP04
Streptococcus_pneumoniae_EU-NP05
Streptococcus_pneumoniae_G54
Streptococcus_pneumoniae_GA02254
Streptococcus_pneumoniae_GA02270
Streptococcus_pneumoniae_GA02506
Streptococcus_pneumoniae_GA02714
Streptococcus_pneumoniae_GA04175
Streptococcus_pneumoniae_GA04216
Streptococcus_pneumoniae_GA04375
Streptococcus_pneumoniae_GA04672
Streptococcus_pneumoniae_GA05245
Streptococcus_pneumoniae_GA05248
Streptococcus_pneumoniae_GA05578
Streptococcus_pneumoniae_GA06083
Streptococcus_pneumoniae_GA07228
Streptococcus_pneumoniae_GA07643
Streptococcus_pneumoniae_GA07914
Streptococcus_pneumoniae_GA08780
Streptococcus_pneumoniae_GA08825
Streptococcus_pneumoniae_GA11184
Streptococcus_pneumoniae_GA11304
Streptococcus_pneumoniae_GA11426
Streptococcus_pneumoniae_GA11663
Streptococcus_pneumoniae_GA11856
Streptococcus_pneumoniae_GA13224
Streptococcus_pneumoniae_GA13338
Streptococcus_pneumoniae_GA13430
Streptococcus_pneumoniae_GA13455
Streptococcus_pneumoniae_GA13494
Streptococcus_pneumoniae_GA13499
Streptococcus_pneumoniae_GA13637
Streptococcus_pneumoniae_GA13723
Streptococcus_pneumoniae_GA13856
Streptococcus_pneumoniae_GA14373
Streptococcus_pneumoniae_GA14688
Streptococcus_pneumoniae_GA14798
Streptococcus_pneumoniae_GA16121
Streptococcus_pneumoniae_GA16242
Streptococcus_pneumoniae_GA16531
Streptococcus_pneumoniae_GA16833
Streptococcus_pneumoniae_GA17227
Streptococcus_pneumoniae_GA17301
Streptococcus_pneumoniae_GA17328
Streptococcus_pneumoniae_GA17371
Streptococcus_pneumoniae_GA17457
Streptococcus_pneumoniae_GA17484
Streptococcus_pneumoniae_GA17545
Streptococcus_pneumoniae_GA17570
Streptococcus_pneumoniae_GA17719
Streptococcus_pneumoniae_GA17971
Streptococcus_pneumoniae_GA18068
Streptococcus_pneumoniae_GA18523
Streptococcus_pneumoniae_GA19077
Streptococcus_pneumoniae_GA19101
Streptococcus_pneumoniae_GA19451
Streptococcus_pneumoniae_GA19690
Streptococcus_pneumoniae_GA19923
Streptococcus_pneumoniae_GA19998
Streptococcus_pneumoniae_GA40028
Streptococcus_pneumoniae_GA40183
Streptococcus_pneumoniae_GA40410
Streptococcus_pneumoniae_GA40563
Streptococcus_pneumoniae_GA41277
Streptococcus_pneumoniae_GA41301
Streptococcus_pneumoniae_GA41317
Streptococcus_pneumoniae_GA41410
Streptococcus_pneumoniae_GA41437
Streptococcus_pneumoniae_GA41538
Streptococcus_pneumoniae_GA41565
Streptococcus_pneumoniae_GA41688
Streptococcus_pneumoniae_GA43257
Streptococcus_pneumoniae_GA43264
Streptococcus_pneumoniae_GA43265
Streptococcus_pneumoniae_GA43380
Streptococcus_pneumoniae_GA44128
Streptococcus_pneumoniae_GA44194
Streptococcus_pneumoniae_GA44288
Streptococcus_pneumoniae_GA44378
Streptococcus_pneumoniae_GA44386
Streptococcus_pneumoniae_GA44452
Streptococcus_pneumoniae_GA44500
Streptococcus_pneumoniae_GA44511
Streptococcus_pneumoniae_GA47033
Streptococcus_pneumoniae_GA47179
Streptococcus_pneumoniae_GA47210
Streptococcus_pneumoniae_GA47281
Streptococcus_pneumoniae_GA47283
Streptococcus_pneumoniae_GA47360
Streptococcus_pneumoniae_GA47368
Streptococcus_pneumoniae_GA47373
Streptococcus_pneumoniae_GA47388
Streptococcus_pneumoniae_GA47439
Streptococcus_pneumoniae_GA47461
Streptococcus_pneumoniae_GA47502
Streptococcus_pneumoniae_GA47522
Streptococcus_pneumoniae_GA47562
Streptococcus_pneumoniae_GA47597
Streptococcus_pneumoniae_GA47628
Streptococcus_pneumoniae_GA47688
Streptococcus_pneumoniae_GA47751
Streptococcus_pneumoniae_GA47760
Streptococcus_pneumoniae_GA47778
Streptococcus_pneumoniae_GA47794
Streptococcus_pneumoniae_GA47901
Streptococcus_pneumoniae_GA47976
Streptococcus_pneumoniae_GA49138
Streptococcus_pneumoniae_GA49194
Streptococcus_pneumoniae_GA49447
Streptococcus_pneumoniae_GA49542
Streptococcus_pneumoniae_GA52306
Streptococcus_pneumoniae_GA52612
Streptococcus_pneumoniae_GA54354
Streptococcus_pneumoniae_GA54644
Streptococcus_pneumoniae_GA56113
Streptococcus_pneumoniae_GA56348
Streptococcus_pneumoniae_GA58581
Streptococcus_pneumoniae_GA58771
Streptococcus_pneumoniae_GA58981
Streptococcus_pneumoniae_GA60080
Streptococcus_pneumoniae_GA60132
Streptococcus_pneumoniae_GA60190
Streptococcus_pneumoniae_GA62331
Streptococcus_pneumoniae_GA62681
Streptococcus_pneumoniae_gamPNI0373
Streptococcus_pneumoniae_Hungary19A-6
Streptococcus_pneumoniae_INV104
Streptococcus_pneumoniae_INV200
Streptococcus_pneumoniae_JJA
Streptococcus_pneumoniae_MLV-016
Streptococcus_pneumoniae_ND6012
Streptococcus_pneumoniae_Netherlands15B-37
Streptococcus_pneumoniae_NorthCarolina6A-23
Streptococcus_pneumoniae_NP070
Streptococcus_pneumoniae_NP112
Streptococcus_pneumoniae_NP127
Streptococcus_pneumoniae_NP141
Streptococcus_pneumoniae_NP170
Streptococcus_pneumoniae_OXC141
Streptococcus_pneumoniae_P1031
Streptococcus_pneumoniae_PCS125219
Streptococcus_pneumoniae_PCS70012
Streptococcus_pneumoniae_PCS8106
Streptococcus_pneumoniae_PCS81218
Streptococcus_pneumoniae_PCS8203
Streptococcus_pneumoniae_PNI0002
Streptococcus_pneumoniae_PNI0006
Streptococcus_pneumoniae_PNI0007
Streptococcus_pneumoniae_PNI0008
Streptococcus_pneumoniae_PNI0009
Streptococcus_pneumoniae_PNI0010
Streptococcus_pneumoniae_PNI0076
Streptococcus_pneumoniae_PNI0153
Streptococcus_pneumoniae_PNI0199
Streptococcus_pneumoniae_PNI0360
Streptococcus_pneumoniae_PNI0427
Streptococcus_pneumoniae_PNI0446
Streptococcus_pneumoniae_PT8114
Streptococcus_pneumoniae_R6
Streptococcus_pneumoniae_R6M2-PG
Streptococcus_pneumoniae_SP11-BS70
Streptococcus_pneumoniae_SP14-BS292
Streptococcus_pneumoniae_SP14-BS69
Streptococcus_pneumoniae_SP18-BS74
Streptococcus_pneumoniae_SP195
Streptococcus_pneumoniae_SP19-BS75
Streptococcus_pneumoniae_SP23-BS72
Streptococcus_pneumoniae_SP3-BS71
Streptococcus_pneumoniae_SP6-BS73
Streptococcus_pneumoniae_SP9-BS68
Streptococcus_pneumoniae_SPAR27
Streptococcus_pneumoniae_SPAR48
Streptococcus_pneumoniae_SPAR55
Streptococcus_pneumoniae_SPAR95
Streptococcus_pneumoniae_SP-BS293
Streptococcus_pneumoniae_SPN021198
Streptococcus_pneumoniae_SPN061370
Streptococcus_pneumoniae_SPN072838
Streptococcus_pneumoniae_SPN1041
Streptococcus_pneumoniae_SPN7465
Streptococcus_pneumoniae_SPNA45
Streptococcus_pneumoniae_ST556
Streptococcus_pneumoniae_str{ch46}_Canada_MDR{ch95}19A
Streptococcus_pneumoniae_str{ch46}_Canada_MDR{ch95}19F
Streptococcus_pneumoniae_SV35
Streptococcus_pneumoniae_SV36
Streptococcus_pneumoniae_Taiwan19F-14
Streptococcus_pneumoniae_TCH8431{ch47}19A
Streptococcus_pneumoniae_TIGR4
Streptococcus_porcinus_str{ch46}_Jelinkova_176
Streptococcus_pseudopneumoniae_ATCC_BAA-960
Streptococcus_pseudopneumoniae_IS7493
Streptococcus_pseudopneumoniae_SK674
Streptococcus_pseudoporcinus_LQ_940-04
Streptococcus_pseudoporcinus_SPIN_20026
Streptococcus_pyogenes_A20
Streptococcus_pyogenes_Alab49
Streptococcus_pyogenes_ATCC_10782
Streptococcus_pyogenes_BJCYGAS15
Streptococcus_pyogenes_HKU_QMH11M0907901
Streptococcus_pyogenes_HLJGAS12011
Streptococcus_pyogenes_M1_GAS
Streptococcus_pyogenes_M49_591
Streptococcus_pyogenes_MGAS10270
Streptococcus_pyogenes_MGAS10394
Streptococcus_pyogenes_MGAS10750
Streptococcus_pyogenes_MGAS15252
Streptococcus_pyogenes_MGAS1882
Streptococcus_pyogenes_MGAS2096
Streptococcus_pyogenes_MGAS315
Streptococcus_pyogenes_MGAS5005
Streptococcus_pyogenes_MGAS6180
Streptococcus_pyogenes_MGAS8232
Streptococcus_pyogenes_MGAS9429
Streptococcus_pyogenes_NS88{ch46}2
Streptococcus_pyogenes_NZ131
Streptococcus_pyogenes_SSI-1
Streptococcus_pyogenes_str{ch46}_Manfredo
Streptococcus_ratti_FA-1_{ch61}_DSM_20564
Streptococcus_salivarius_57{ch46}I
Streptococcus_salivarius_JIM8777
Streptococcus_salivarius_JIM8780
Streptococcus_salivarius_K12
Streptococcus_salivarius_M18
Streptococcus_salivarius_PS4
Streptococcus_salivarius_SK126
Streptococcus_sanguinis_ATCC_29667
Streptococcus_sanguinis_ATCC_49296
Streptococcus_sanguinis_SK1
Streptococcus_sanguinis_SK1056
Streptococcus_sanguinis_SK1057
Streptococcus_sanguinis_SK1058
Streptococcus_sanguinis_SK1059
Streptococcus_sanguinis_SK1087
Streptococcus_sanguinis_SK115
Streptococcus_sanguinis_SK150
Streptococcus_sanguinis_SK160
Streptococcus_sanguinis_SK330
Streptococcus_sanguinis_SK340
Streptococcus_sanguinis_SK353
Streptococcus_sanguinis_SK355
Streptococcus_sanguinis_SK36
Streptococcus_sanguinis_SK405
Streptococcus_sanguinis_SK408
Streptococcus_sanguinis_SK49
Streptococcus_sanguinis_SK678
Streptococcus_sanguinis_SK72
Streptococcus_sanguinis_VMC66
Streptococcus_sobrinus_TCI-107
Streptococcus_sobrinus_TCI-118
Streptococcus_sobrinus_TCI-119
Streptococcus_sobrinus_TCI-121
Streptococcus_sobrinus_TCI-124
Streptococcus_sobrinus_TCI-13
Streptococcus_sobrinus_TCI-157
Streptococcus_sobrinus_TCI-16
Streptococcus_sobrinus_TCI-160
Streptococcus_sobrinus_TCI-172
Streptococcus_sobrinus_TCI-175
Streptococcus_sobrinus_TCI-194
Streptococcus_sobrinus_TCI-2
Streptococcus_sobrinus_TCI-200
Streptococcus_sobrinus_TCI-215
Streptococcus_sobrinus_TCI-28
Streptococcus_sobrinus_TCI-336
Streptococcus_sobrinus_TCI-342
Streptococcus_sobrinus_TCI-345
Streptococcus_sobrinus_TCI-348
Streptococcus_sobrinus_TCI-349
Streptococcus_sobrinus_TCI-352
Streptococcus_sobrinus_TCI-355
Streptococcus_sobrinus_TCI-357
Streptococcus_sobrinus_TCI-363
Streptococcus_sobrinus_TCI-366
Streptococcus_sobrinus_TCI-367
Streptococcus_sobrinus_TCI-373
Streptococcus_sobrinus_TCI-374
Streptococcus_sobrinus_TCI-376
Streptococcus_sobrinus_TCI-377
Streptococcus_sobrinus_TCI-381
Streptococcus_sobrinus_TCI-384
Streptococcus_sobrinus_TCI-392
Streptococcus_sobrinus_TCI-395
Streptococcus_sobrinus_TCI-396
Streptococcus_sobrinus_TCI-50
Streptococcus_sobrinus_TCI-53
Streptococcus_sobrinus_TCI-54
Streptococcus_sobrinus_TCI-56
Streptococcus_sobrinus_TCI-61
Streptococcus_sobrinus_TCI-77
Streptococcus_sobrinus_TCI-79
Streptococcus_sobrinus_TCI-80
Streptococcus_sobrinus_TCI-89
Streptococcus_sobrinus_TCI-9
Streptococcus_sobrinus_TCI-98
Streptococcus_sp{ch46}_2{ch95}1{ch95}36FAA
Streptococcus_sp{ch46}_AS14
Streptococcus_sp{ch46}_BS35b
Streptococcus_sp{ch46}_C150
Streptococcus_sp{ch46}_C300
Streptococcus_sp{ch46}_F0441
Streptococcus_sp{ch46}_F0442
Streptococcus_sp{ch46}_GMD1S
Streptococcus_sp{ch46}_GMD2S
Streptococcus_sp{ch46}_GMD3S
Streptococcus_sp{ch46}_GMD4S
Streptococcus_sp{ch46}_GMD5S
Streptococcus_sp{ch46}_GMD6S
Streptococcus_sp{ch46}_M143
Streptococcus_sp{ch46}_M334
Streptococcus_sp{ch46}_oral_taxon_056_str{ch46}_F0418
Streptococcus_sp{ch46}_oral_taxon_058_str{ch46}_F0407
Streptococcus_sp{ch46}_oral_taxon_071_str{ch46}_73H25AP
Streptococcus_sp{ch46}_SK140
Streptococcus_sp{ch46}_SK643
Streptococcus_suis_05HAS68
Streptococcus_suis_05ZYH33
Streptococcus_suis_89{ch47}1591
Streptococcus_suis_98HAH33
Streptococcus_suis_A7
Streptococcus_suis_BM407
Streptococcus_suis_D12
Streptococcus_suis_D9
Streptococcus_suis_GZ1
Streptococcus_suis_JS14
Streptococcus_suis_P1{ch47}7
Streptococcus_suis_R61
Streptococcus_suis_S735
Streptococcus_suis_SC84
Streptococcus_suis_SS12
Streptococcus_suis_ST1
Streptococcus_suis_ST3
Streptococcus_thermophilus_CNCM_I-1630
Streptococcus_thermophilus_CNRZ1066
Streptococcus_thermophilus_JIM_8232
Streptococcus_thermophilus_LMD-9
Streptococcus_thermophilus_LMG_18311
Streptococcus_thermophilus_MN-ZLW-002
Streptococcus_thermophilus_MTCC_5460
Streptococcus_thermophilus_MTCC_5461
Streptococcus_thermophilus_ND03
Streptococcus_uberis_0140J
Streptococcus_urinalis_2285-97
Streptococcus_urinalis_FB127-CNA-2
Streptococcus_vestibularis_ATCC_49124
Streptococcus_vestibularis_F0396
Streptomyces_acidiscabies_84-104
Streptomyces_albus_J1074
Streptomyces_auratus_AGR0001
Streptomyces_avermitilis_MA-4680
Streptomyces_bingchenggensis_BCW-1
Streptomyces_bottropensis_ATCC_25435
Streptomyces_cattleya_NRRL_8057_{ch61}_DSM_46488
Streptomyces_chartreusis_NRRL_12338
Streptomyces_chartreusis_NRRL_3882
Streptomyces_clavuligerus_ATCC_27064
Streptomyces_coelicoflavus_ZG0656
Streptomyces_coelicolor_A3{ch40}2{ch41}
Streptomyces_flavogriseus_ATCC_33331
Streptomyces_ghanaensis_ATCC_14672
Streptomyces_globisporus_C-1027
Streptomyces_griseoaurantiacus_M045
Streptomyces_griseoflavus_Tu4000
Streptomyces_griseus_subsp{ch46}_griseus_NBRC_13350
Streptomyces_griseus_XylebKG-1
Streptomyces_himastatinicus_ATCC_53653
Streptomyces_hygroscopicus_subsp{ch46}_jinggangensis_5008
Streptomyces_ipomoeae_91-03
Streptomyces_lividans_TK24
Streptomyces_lysosuperificus_ATCC_31396
Streptomyces_pristinaespiralis_ATCC_25486
Streptomyces_rimosus_subsp{ch46}_rimosus_ATCC_10970
Streptomyces_roseosporus_NRRL_11379
Streptomyces_roseosporus_NRRL_15998
Streptomyces_scabiei_87{ch46}22
Streptomyces_somaliensis_DSM_40738
Streptomyces_sp{ch46}_AA0539
Streptomyces_sp{ch46}_AA1529
Streptomyces_sp{ch46}_AA4
Streptomyces_sp{ch46}_C
Streptomyces_sp{ch46}_e14
Streptomyces_sp{ch46}_Mg1
Streptomyces_sp{ch46}_PP-C42
Streptomyces_sp{ch46}_S4
Streptomyces_sp{ch46}_SA3{ch95}actF
Streptomyces_sp{ch46}_SA3{ch95}actG
Streptomyces_sp{ch46}_SirexAA-E
Streptomyces_sp{ch46}_SM8
Streptomyces_sp{ch46}_SPB74
Streptomyces_sp{ch46}_SPB78
Streptomyces_sp{ch46}_SS
Streptomyces_sp{ch46}_TOR3209
Streptomyces_sp{ch46}_Tu6071
Streptomyces_sp{ch46}_W007
Streptomyces_sp{ch46}_Wigar10
Streptomyces_sulphureus_L180
Streptomyces_sviceus_ATCC_29083
Streptomyces_tsukubaensis_NRRL18488
Streptomyces_turgidiscabies_Car8
Streptomyces_venezuelae_ATCC_10712
Streptomyces_violaceusniger_Tu_4113
Streptomyces_viridochromogenes_DSM_40736
Streptomyces_viridochromogenes_Tue57
Streptomyces_viridosporus_T7A
Streptomyces_xinghaiensis_S187
Streptomyces_zinciresistens_K42
Streptosporangium_roseum_DSM_43021
Subdoligranulum_sp{ch46}_4{ch95}3{ch95}54A2FAA
Subdoligranulum_variabile_DSM_15176
Succinatimonas_hippei_YIT_12066
Succinivibrionaceae_bacterium_WG-1
Sulfitobacter_sp{ch46}_EE-36
Sulfitobacter_sp{ch46}_NAS-14{ch46}1
Sulfobacillus_acidophilus_DSM_10332
Sulfobacillus_acidophilus_TPY
Sulfobacillus_thermosulfidooxidans_str{ch46}_Cutipay
Sulfolobus_acidocaldarius_DSM_639
Sulfolobus_islandicus_M{ch46}14{ch46}25
Sulfolobus_solfataricus_P2
Sulfolobus_tokodaii_str{ch46}_7
Sulfuricella_denitrificans_skB26
Sulfuricurvum_kujiense_DSM_16994
Sulfurihydrogenibium_azorense_Az-Fu1
Sulfurihydrogenibium_sp{ch46}_YO3AOP1
Sulfurihydrogenibium_yellowstonense_SS-5
Sulfurimonas_autotrophica_DSM_16294
Sulfurimonas_denitrificans_DSM_1251
Sulfurimonas_gotlandica_GD1
Sulfurospirillum_barnesii_SES-3
Sulfurospirillum_deleyianum_DSM_6946
Sulfurovum_sp{ch46}_AR
Sulfurovum_sp{ch46}_NBC37-1
Sutterella_parvirubra_YIT_11816
Sutterella_wadsworthensis_2{ch95}1{ch95}59BFAA
Sutterella_wadsworthensis_3{ch95}1{ch95}45B
Symbiobacterium_thermophilum_IAM_14863
Synechococcus_elongatus_PCC_6301
Synechococcus_elongatus_PCC_7942
Synechococcus_sp{ch46}_BL107
Synechococcus_sp{ch46}_CB0101
Synechococcus_sp{ch46}_CB0205
Synechococcus_sp{ch46}_CC9311
Synechococcus_sp{ch46}_CC9605
Synechococcus_sp{ch46}_CC9902
Synechococcus_sp{ch46}_JA-2-3B{ch39}a{ch40}2-13{ch41}
Synechococcus_sp{ch46}_JA-3-3Ab
Synechococcus_sp{ch46}_PCC_6312
Synechococcus_sp{ch46}_PCC_7002
Synechococcus_sp{ch46}_PCC_7335
Synechococcus_sp{ch46}_PCC_7336
Synechococcus_sp{ch46}_PCC_7502
Synechococcus_sp{ch46}_RCC307
Synechococcus_sp{ch46}_RS9916
Synechococcus_sp{ch46}_RS9917
Synechococcus_sp{ch46}_WH_5701
Synechococcus_sp{ch46}_WH_7803
Synechococcus_sp{ch46}_WH_7805
Synechococcus_sp{ch46}_WH_8016
Synechococcus_sp{ch46}_WH_8102
Synechococcus_sp{ch46}_WH_8109
Synechocystis_sp{ch46}_PCC_6803_substr{ch46}_GT-I
Synechocystis_sp{ch46}_PCC_6803_substr{ch46}_PCC-N
Synechocystis_sp{ch46}_PCC_6803_substr{ch46}_PCC-P
Synechocystis_sp{ch46}_PCC_7509
Synergistes_sp{ch46}_3{ch95}1{ch95}syn1
Syntrophobacter_fumaroxidans_MPOB
Syntrophobotulus_glycolicus_DSM_8271
Syntrophomonas_wolfei_subsp{ch46}_wolfei_str{ch46}_Goettingen
Syntrophothermus_lipocalidus_DSM_12680
Syntrophus_aciditrophicus_SB
Tannerella_forsythia_ATCC_43037
Tannerella_sp{ch46}_6{ch95}1{ch95}58FAA{ch95}CT1
Taylorella_asinigenitalis_MCE3
Taylorella_equigenitalis_ATCC_35865
Taylorella_equigenitalis_MCE9
Tepidanaerobacter_acetatoxydans_Re1
Teredinibacter_turnerae_T7901
Terriglobus_roseus_DSM_18391
Terriglobus_saanensis_SP1PR4
Tetragenococcus_halophilus
Thalassiobium_sp{ch46}_R2A62
Thalassospira_profundimaris_WP0211
Thalassospira_xiamenensis_M-5_{ch61}_DSM_17429
Thauera_aminoaromatica_S2
Thauera_linaloolentis_47Lol_{ch61}_DSM_12138
Thauera_phenylacetica_B4P
Thauera_selenatis_AX
Thauera_sp{ch46}_27
Thauera_sp{ch46}_28
Thauera_sp{ch46}_63
Thauera_sp{ch46}_MZ1T
Thermacetogenium_phaeum_DSM_12270
Thermaerobacter_marianensis_DSM_12885
Thermaerobacter_subterraneus_DSM_13965
Thermanaerovibrio_acidaminovorans_DSM_6589
Thermanaerovibrio_velox_DSM_12556
Thermincola_potens_JR
Thermoanaerobacter_brockii_subsp{ch46}_finnii_Ako-1
Thermoanaerobacter_ethanolicus_CCSD1
Thermoanaerobacter_ethanolicus_JW_200
Thermoanaerobacter_italicus_Ab9
Thermoanaerobacterium_saccharolyticum_JW{ch47}SL-YS485
Thermoanaerobacterium_thermosaccharolyticum_DSM_571
Thermoanaerobacterium_thermosaccharolyticum_M0795
Thermoanaerobacterium_xylanolyticum_LX-11
Thermoanaerobacter_mathranii_subsp{ch46}_mathranii_str{ch46}_A3
Thermoanaerobacter_pseudethanolicus_ATCC_33223
Thermoanaerobacter_siderophilus_SR4
Thermoanaerobacter_sp{ch46}_X513
Thermoanaerobacter_sp{ch46}_X514
Thermoanaerobacter_sp{ch46}_X561
Thermoanaerobacter_tengcongensis_MB4
Thermoanaerobacter_wiegelii_Rt8{ch46}B1
Thermobacillus_composti_KWC4
Thermobaculum_terrenum_ATCC_BAA-798
Thermobifida_fusca_YX
Thermobispora_bispora_DSM_43833
Thermococcus_kodakarensis_KOD1
Thermocrinis_albus_DSM_14484
Thermodesulfatator_indicus_DSM_15286
Thermodesulfobacterium_geofontis_OPF15
Thermodesulfobium_narugense_DSM_14796
Thermodesulfovibrio_yellowstonii_DSM_11347
Thermofilum_pendens_Hrk_5
Thermomicrobium_roseum_DSM_5159
Thermomonospora_curvata_DSM_43183
Thermoplasma_acidophilum_DSM_1728
Thermoplasma_volcanium_GSS1
Thermoproteus_neutrophilus_V24Sta
Thermosediminibacter_oceani_DSM_16646
Thermosinus_carboxydivorans_Nor1
Thermosipho_africanus_H17ap60334
Thermosipho_africanus_TCF52B
Thermosipho_melanesiensis_BI429
Thermosynechococcus_elongatus_BP-1
Thermotoga_lettingae_TMO
Thermotoga_maritima_MSB8
Thermotoga_naphthophila_RKU-10
Thermotoga_neapolitana_DSM_4359
Thermotoga_petrophila_RKU-1
Thermotoga_sp{ch46}_EMP
Thermotoga_sp{ch46}_RQ2
Thermotoga_thermarum_DSM_5069
Thermovibrio_ammonificans_HB-1
Thermovirga_lienii_DSM_17291
Thermus_aquaticus_Y51MC23
Thermus_oshimai_JL-2
Thermus_scotoductus_SA-01
Thermus_sp{ch46}_CCB{ch95}US3{ch95}UF1
Thermus_sp{ch46}_RL
Thermus_thermophilus_HB27
Thermus_thermophilus_HB8
Thermus_thermophilus_JL-18
Thermus_thermophilus_SG0{ch46}5JP17-16
Thioalkalimicrobium_aerophilum_AL3
Thioalkalimicrobium_cyclicum_ALM1
Thioalkalivibrio_nitratireducens_DSM_14787
Thioalkalivibrio_sp{ch46}_K90mix
Thioalkalivibrio_sulfidophilus_HL-EbGr7
Thioalkalivibrio_thiocyanoxidans_ARh_4
Thiobacillus_denitrificans_ATCC_25259
Thiocapsa_marina_5811
Thiocystis_violascens_DSM_198
Thioflavicoccus_mobilis_8321
Thiomicrospira_crunogena_XCL-2
Thiomonas_intermedia_K12
Thiomonas_sp{ch46}_3As
Thiorhodococcus_drewsii_AZ1
Thiorhodospira_sibirica_ATCC_700588
Thiorhodovibrio_sp{ch46}_970
Thiothrix_nivea_DSM_5205
Thiovulum_sp{ch46}_ES
Tistrella_mobilis_KA081020-065
Tolumonas_auensis_DSM_9187
Treponema_azotonutricium_ZAS-9
Treponema_brennaborense_DSM_12168
Treponema_denticola_ATCC_35405
Treponema_denticola_F0402
Treponema_pallidum_subsp{ch46}_pallidum_DAL-1
Treponema_pallidum_subsp{ch46}_pallidum_SS14
Treponema_pallidum_subsp{ch46}_pallidum_str{ch46}_Chicago
Treponema_pallidum_subsp{ch46}_pallidum_str{ch46}_Mexico_A
Treponema_pallidum_subsp{ch46}_pallidum_str{ch46}_Nichols
Treponema_pallidum_subsp{ch46}_pertenue_str{ch46}_CDC2
Treponema_pallidum_subsp{ch46}_pertenue_str{ch46}_Gauthier
Treponema_pallidum_subsp{ch46}_pertenue_str{ch46}_SamoaD
Treponema_paraluiscuniculi_Cuniculi_A
Treponema_phagedenis_F0421
Treponema_primitia_ZAS-1
Treponema_primitia_ZAS-2
Treponema_saccharophilum_DSM_2985
Treponema_sp{ch46}_JC4
Treponema_succinifaciens_DSM_2489
Treponema_vincentii_ATCC_35580
Trichodesmium_erythraeum_IMS101
Tropheryma_whipplei_str{ch46}_Twist
Tropheryma_whipplei_TW08{ch47}27
Truepera_radiovictrix_DSM_17093
Tsukamurella_paurometabola_DSM_20162
Tsukamurella_sp{ch46}_1534
Turicella_otitidis_ATCC_51513
Turicibacter_sanguinis_PC909
Turicibacter_sp{ch46}_HGF1
Turneriella_parva_DSM_21527
uncultured_Termite_group_1_bacterium_phylotype_Rs-D17
unidentified_eubacterium_SCB49
Ureaplasma_parvum_serovar_14_str{ch46}_ATCC_33697
Ureaplasma_parvum_serovar_1_str{ch46}_ATCC_27813
Ureaplasma_parvum_serovar_3_str{ch46}_ATCC_27815
Ureaplasma_parvum_serovar_3_str{ch46}_ATCC_700970
Ureaplasma_parvum_serovar_6_str{ch46}_ATCC_27818
Ureaplasma_urealyticum_2033
Ureaplasma_urealyticum_2608
Ureaplasma_urealyticum_4155
Ureaplasma_urealyticum_4318
Ureaplasma_urealyticum_serovar_10_str{ch46}_ATCC_33699
Ureaplasma_urealyticum_serovar_11_str{ch46}_ATCC_33695
Ureaplasma_urealyticum_serovar_12_str{ch46}_ATCC_33696
Ureaplasma_urealyticum_serovar_13_str{ch46}_ATCC_33698
Ureaplasma_urealyticum_serovar_2_str{ch46}_ATCC_27814
Ureaplasma_urealyticum_serovar_4_str{ch46}_ATCC_27816
Ureaplasma_urealyticum_serovar_5_str{ch46}_ATCC_27817
Ureaplasma_urealyticum_serovar_7_str{ch46}_ATCC_27819
Ureaplasma_urealyticum_serovar_8_str{ch46}_ATCC_27618
Ureaplasma_urealyticum_serovar_9_str{ch46}_ATCC_33175
Ureibacillus_thermosphaericus_str{ch46}_Thermo-BF
Variovorax_paradoxus_EPS
Variovorax_paradoxus_S110
Variovorax_sp{ch46}_CF313
Veillonella_atypica_ACS-049-V-Sch6
Veillonella_atypica_ACS-134-V-Col7a
Veillonella_atypica_KON
Veillonella_dispar_ATCC_17748
Veillonella_parvula_ACS-068-V-Sch12
Veillonella_parvula_ATCC_17745
Veillonella_parvula_DSM_2008
Veillonella_ratti_ACS-216-V-Col6b
Veillonella_sp{ch46}_3{ch95}1{ch95}44
Veillonella_sp{ch46}_6{ch95}1{ch95}27
Veillonella_sp{ch46}_ACP1
Veillonella_sp{ch46}_oral_taxon_158_str{ch46}_F0412
Veillonella_sp{ch46}_oral_taxon_780_str{ch46}_F0422
Verminephrobacter_aporrectodeae_subsp{ch46}_tuberculatae_At4
Verminephrobacter_eiseniae_EF01-2
Verrucomicrobia_bacterium_SCGC_AAA164-A21
Verrucomicrobia_bacterium_SCGC_AAA164-L15
Verrucomicrobia_bacterium_SCGC_AAA164-O14
Verrucomicrobia_bacterium_SCGC_AAA168-E21
Verrucomicrobia_bacterium_SCGC_AAA168-F10
Verrucomicrobiae_bacterium_DG1235
Verrucomicrobium_spinosum_DSM_4136
Verrucosispora_maris_AB-18-032
Vibrio_alginolyticus_12G01
Vibrio_alginolyticus_40B
Vibrio_anguillarum_775
Vibrio_anguillarum_96F
Vibrio_anguillarum_RV22
Vibrio_brasiliensis_LMG_20546
Vibrio_breoganii_1C10
Vibrio_breoganii_ZF-29
Vibrio_breoganii_ZF-55
Vibrio_campbellii_CAIM_519_{ch61}_NBRC_15631
Vibrio_campbellii_DS40M4
Vibrio_campbellii_PEL22A
Vibrio_caribbenthicus_ATCC_BAA-2122
Vibrio_cholerae_12129{ch40}1{ch41}
Vibrio_cholerae_1587
Vibrio_cholerae_2011EL-301
Vibrio_cholerae_2740-80
Vibrio_cholerae_4260B
Vibrio_cholerae_623-39
Vibrio_cholerae_AM-19226
Vibrio_cholerae_B33
Vibrio_cholerae_BJG-01
Vibrio_cholerae_bv{ch46}_albensis_VL426
Vibrio_cholerae_BX_330286
Vibrio_cholerae_CIRS101
Vibrio_cholerae_CP1030{ch40}3{ch41}
Vibrio_cholerae_CP1032{ch40}5{ch41}
Vibrio_cholerae_CP1033{ch40}6{ch41}
Vibrio_cholerae_CP1035{ch40}8{ch41}
Vibrio_cholerae_CP1037{ch40}10{ch41}
Vibrio_cholerae_CP1038{ch40}11{ch41}
Vibrio_cholerae_CP1040{ch40}13{ch41}
Vibrio_cholerae_CP1041{ch40}14{ch41}
Vibrio_cholerae_CP1042{ch40}15{ch41}
Vibrio_cholerae_CP1044{ch40}17{ch41}
Vibrio_cholerae_CP1046{ch40}19{ch41}
Vibrio_cholerae_CP1047{ch40}20{ch41}
Vibrio_cholerae_CP1048{ch40}21{ch41}
Vibrio_cholerae_CP1050{ch40}23{ch41}
Vibrio_cholerae_CT_5369-93
Vibrio_cholerae_H1
Vibrio_cholerae_HC-02A1
Vibrio_cholerae_HC-02C1
Vibrio_cholerae_HC-06A1
Vibrio_cholerae_HC-17A1
Vibrio_cholerae_HC-17A2
Vibrio_cholerae_HC-19A1
Vibrio_cholerae_HC-1A2
Vibrio_cholerae_HC-20A2
Vibrio_cholerae_HC-21A1
Vibrio_cholerae_HC-22A1
Vibrio_cholerae_HC-23A1
Vibrio_cholerae_HC-28A1
Vibrio_cholerae_HC-32A1
Vibrio_cholerae_HC-33A2
Vibrio_cholerae_HC-37A1
Vibrio_cholerae_HC-38A1
Vibrio_cholerae_HC-39A1
Vibrio_cholerae_HC-40A1
Vibrio_cholerae_HC-41A1
Vibrio_cholerae_HC-41B1
Vibrio_cholerae_HC-42A1
Vibrio_cholerae_HC-43A1
Vibrio_cholerae_HC-43B1
Vibrio_cholerae_HC-44C1
Vibrio_cholerae_HC-46A1
Vibrio_cholerae_HC-46B1
Vibrio_cholerae_HC-47A1
Vibrio_cholerae_HC-48A1
Vibrio_cholerae_HC-48B2
Vibrio_cholerae_HC-49A2
Vibrio_cholerae_HC-50A1
Vibrio_cholerae_HC-50A2
Vibrio_cholerae_HC-51A1
Vibrio_cholerae_HC-52A1
Vibrio_cholerae_HC-55A1
Vibrio_cholerae_HC-55B2
Vibrio_cholerae_HC-55C2
Vibrio_cholerae_HC-56A1
Vibrio_cholerae_HC-56A2
Vibrio_cholerae_HC-57A1
Vibrio_cholerae_HC-57A2
Vibrio_cholerae_HC-59A1
Vibrio_cholerae_HC-59B1
Vibrio_cholerae_HC-60A1
Vibrio_cholerae_HC-61A1
Vibrio_cholerae_HC-61A2
Vibrio_cholerae_HC-62A1
Vibrio_cholerae_HC-62B1
Vibrio_cholerae_HC-64A1
Vibrio_cholerae_HC-65A1
Vibrio_cholerae_HC-67A1
Vibrio_cholerae_HC-68A1
Vibrio_cholerae_HC-69A1
Vibrio_cholerae_HC-70A1
Vibrio_cholerae_HC-71A1
Vibrio_cholerae_HC-72A2
Vibrio_cholerae_HC-77A1
Vibrio_cholerae_HC-78A1
Vibrio_cholerae_HC-7A1
Vibrio_cholerae_HC-80A1
Vibrio_cholerae_HC-81A1
Vibrio_cholerae_HC-81A2
Vibrio_cholerae_HCUF01
Vibrio_cholerae_HE-09
Vibrio_cholerae_HE-16
Vibrio_cholerae_HE-25
Vibrio_cholerae_HE39
Vibrio_cholerae_HE-40
Vibrio_cholerae_HE-45
Vibrio_cholerae_HE-46
Vibrio_cholerae_HE48
Vibrio_cholerae_HFU-02
Vibrio_cholerae_IEC224
Vibrio_cholerae_INDRE_91{ch47}1
Vibrio_cholerae_LMA3984-4
Vibrio_cholerae_M66-2
Vibrio_cholerae_MAK_757
Vibrio_cholerae_MJ-1236
Vibrio_cholerae_MO10
Vibrio_cholerae_MZO-2
Vibrio_cholerae_MZO-3
Vibrio_cholerae_NCTC_8457
Vibrio_cholerae_O1_biovar_El_Tor_str{ch46}_N16961
Vibrio_cholerae_O1_str{ch46}_2010EL-1786
Vibrio_cholerae_O1_str{ch46}_2010EL-1792
Vibrio_cholerae_O1_str{ch46}_2010EL-1798
Vibrio_cholerae_O1_str{ch46}_Amazonia
Vibrio_cholerae_O1_str{ch46}_Inaba_G4222
Vibrio_cholerae_O395
Vibrio_cholerae_P-18785
Vibrio_cholerae_PS15
Vibrio_cholerae_RC27
Vibrio_cholerae_RC385
Vibrio_cholerae_RC9
Vibrio_cholerae_TM_11079-80
Vibrio_cholerae_TMA_21
Vibrio_cholerae_V51
Vibrio_cholerae_V52
Vibrio_cholerae_VC1761
Vibrio_cholerae_VC35
Vibrio_cholerae_VC4370
Vibrio_coralliilyticus_ATCC_BAA-450
Vibrio_coralliilyticus_P1
Vibrio_crassostreae_9CS106
Vibrio_crassostreae_9ZC13
Vibrio_crassostreae_9ZC77
Vibrio_crassostreae_9ZC88
Vibrio_crassostreae_ZF-91
Vibrio_cyclitrophicus_1F111
Vibrio_cyclitrophicus_1F175
Vibrio_cyclitrophicus_1F273
Vibrio_cyclitrophicus_1F289
Vibrio_cyclitrophicus_1F53
Vibrio_cyclitrophicus_1F97
Vibrio_cyclitrophicus_FF160
Vibrio_cyclitrophicus_FF274
Vibrio_cyclitrophicus_FF75
Vibrio_cyclitrophicus_ZF14
Vibrio_cyclitrophicus_ZF170
Vibrio_cyclitrophicus_ZF205
Vibrio_cyclitrophicus_ZF207
Vibrio_cyclitrophicus_ZF255
Vibrio_cyclitrophicus_ZF264
Vibrio_cyclitrophicus_ZF270
Vibrio_cyclitrophicus_ZF28
Vibrio_cyclitrophicus_ZF30
Vibrio_cyclitrophicus_ZF65
Vibrio_cyclitrophicus_ZF99
Vibrio_fischeri_ES114
Vibrio_fischeri_MJ11
Vibrio_fischeri_SR5
Vibrio_furnissii_CIP_102972
Vibrio_furnissii_NCTC_11218
Vibrio_genomosp{ch46}_F10_str{ch46}_9ZB36
Vibrio_genomosp{ch46}_F10_str{ch46}_9ZC157
Vibrio_genomosp{ch46}_F10_str{ch46}_9ZD137
Vibrio_genomosp{ch46}_F10_str{ch46}_ZF-129
Vibrio_genomosp{ch46}_F6_str{ch46}_FF-238
Vibrio_harveyi_1DA3
Vibrio_harveyi_ATCC_BAA-1116
Vibrio_harveyi_CAIM_1792
Vibrio_harveyi_HY01
Vibrio_harveyi_ZJ0603
Vibrio_ichthyoenteri_ATCC_700023
Vibrio_kanaloae_5S-149
Vibrio_metschnikovii_CIP_69{ch46}14
Vibrio_mimicus_CAIM_602
Vibrio_mimicus_MB451
Vibrio_mimicus_SX-4
Vibrio_mimicus_VM223
Vibrio_mimicus_VM573
Vibrio_mimicus_VM603
Vibrionales_bacterium_SWAT-3
Vibrio_nigripulchritudo_ATCC_27043
Vibrio_ordalii_12B09
Vibrio_ordalii_ATCC_33509
Vibrio_ordalii_FF-167
Vibrio_ordalii_FF-93
Vibrio_ordalii_FS-144
Vibrio_ordalii_FS-238
Vibrio_orientalis_CIP_102891_{ch61}_ATCC_33934
Vibrio_parahaemolyticus_10329
Vibrio_parahaemolyticus_16
Vibrio_parahaemolyticus_AN-5034
Vibrio_parahaemolyticus_AQ3810
Vibrio_parahaemolyticus_AQ4037
Vibrio_parahaemolyticus_K5030
Vibrio_parahaemolyticus_Peru-466
Vibrio_parahaemolyticus_RIMD_2210633
Vibrio_parahaemolyticus_SNUVpS-1
Vibrio_rotiferianus_DAT722
Vibrio_rumoiensis_1S-45
Vibrio_scophthalmi_LMG_19158
Vibrio_shilonii_AK1
Vibrio_sinaloensis_DSM_21326
Vibrio_sp{ch46}_624788
Vibrio_sp{ch46}_712i1
Vibrio_sp{ch46}_AND4
Vibrio_sp{ch46}_EJY3
Vibrio_sp{ch46}_Ex25
Vibrio_sp{ch46}_HENC-01
Vibrio_sp{ch46}_HENC-02
Vibrio_sp{ch46}_HENC-03
Vibrio_sp{ch46}_MED222
Vibrio_sp{ch46}_N418
Vibrio_sp{ch46}_RC341
Vibrio_sp{ch46}_RC586
Vibrio_splendidus_0407ZC148
Vibrio_splendidus_12B01
Vibrio_splendidus_12E03
Vibrio_splendidus_12F01
Vibrio_splendidus_1F-157
Vibrio_splendidus_1S-124
Vibrio_splendidus_5S-101
Vibrio_splendidus_ATCC_33789
Vibrio_splendidus_FF-500
Vibrio_splendidus_FF-6
Vibrio_splendidus_LGP32
Vibrio_splendidus_ZF-90
Vibrio_splendidus_ZS-139
Vibrio_tasmaniensis_1F-155
Vibrio_tasmaniensis_1F-187
Vibrio_tasmaniensis_1F-267
Vibrio_tasmaniensis_5F-79
Vibrio_tasmaniensis_ZS-17
Vibrio_tubiashii_ATCC_19109
Vibrio_tubiashii_NCIMB_1337_{ch61}_ATCC_19106
Vibrio_vulnificus_B2
Vibrio_vulnificus_CMCP6
Vibrio_vulnificus_E64MW
Vibrio_vulnificus_JY1305
Vibrio_vulnificus_JY1701
Vibrio_vulnificus_MO6-24{ch47}O
Vibrio_vulnificus_NBRC_15645_{ch61}_ATCC_27562
Vibrio_vulnificus_YJ016
Virgibacillus_halodenitrificans_1806
Waddlia_chondrophila_WSU_86-1044
Weeksella_virosa_DSM_16922
Weissella_ceti_NC36
Weissella_cibaria_KACC_11862
Weissella_confusa_LBAE_C39-2
Weissella_koreensis_KACC_15510
Weissella_koreensis_KCTC_3621
Weissella_paramesenteroides_ATCC_33313
Wigglesworthia_glossinidia_endosymbiont_of_Glossina_brevipalpis
Wigglesworthia_glossinidia_endosymbiont_of_Glossina_morsitans_morsitans_{ch40}Yale_colony{ch41}
Wohlfahrtiimonas_chitiniclastica_SH04
Wolbachia_endosymbiont_of_Culex_pipiens_molestus
Wolbachia_endosymbiont_of_Culex_quinquefasciatus_JHB
Wolbachia_endosymbiont_of_Culex_quinquefasciatus_Pel
Wolbachia_endosymbiont_of_Diaphorina_citri
Wolbachia_endosymbiont_of_Drosophila_ananassae
Wolbachia_endosymbiont_of_Drosophila_melanogaster
Wolbachia_endosymbiont_of_Drosophila_simulans
Wolbachia_endosymbiont_of_Drosophila_willistoni_TSC{ch35}14030-0811{ch46}24
Wolbachia_endosymbiont_of_Muscidifurax_uniraptor
Wolbachia_endosymbiont_of_Onchocerca_ochengi_str{ch46}_Adamawa{ch95}Cameroon
Wolbachia_endosymbiont_of_Onchocerca_volvulus
Wolbachia_endosymbiont_of_Wuchereria_bancrofti
Wolbachia_endosymbiont_strain_TRS_of_Brugia_malayi
Wolbachia_endosymbiont_wVitB_of_Nasonia_vitripennis
Wolbachia_pipientis_wAlbB
Wolbachia_pipientis_wBol1-b
Wolbachia_sp{ch46}_wRi
Wolinella_succinogenes_DSM_1740
Xanthobacter_autotrophicus_Py2
Xanthomonas_albilineans_GPE_PC73
Xanthomonas_arboricola_pv{ch46}_juglandis_str{ch46}_NCPPB_1447
Xanthomonas_axonopodis_pv{ch46}_citri_str{ch46}_306
Xanthomonas_axonopodis_pv{ch46}_citrumelo_F1
Xanthomonas_axonopodis_pv{ch46}_glycines_str{ch46}_12-2
Xanthomonas_axonopodis_pv{ch46}_malvacearum_str{ch46}_GSPB1386
Xanthomonas_axonopodis_pv{ch46}_malvacearum_str{ch46}_GSPB2388
Xanthomonas_axonopodis_pv{ch46}_manihotis_str{ch46}_AFNC1360
Xanthomonas_axonopodis_pv{ch46}_manihotis_str{ch46}_AT6B
Xanthomonas_axonopodis_pv{ch46}_manihotis_str{ch46}_CFBP1851
Xanthomonas_axonopodis_pv{ch46}_manihotis_str{ch46}_CIO1
Xanthomonas_axonopodis_pv{ch46}_manihotis_str{ch46}_CIO151
Xanthomonas_axonopodis_pv{ch46}_manihotis_str{ch46}_IBSBF_1182
Xanthomonas_axonopodis_pv{ch46}_manihotis_str{ch46}_IBSBF_1411
Xanthomonas_axonopodis_pv{ch46}_manihotis_str{ch46}_IBSBF_1994
Xanthomonas_axonopodis_pv{ch46}_manihotis_str{ch46}_IBSBF_2345
Xanthomonas_axonopodis_pv{ch46}_manihotis_str{ch46}_IBSBF_2346
Xanthomonas_axonopodis_pv{ch46}_manihotis_str{ch46}_IBSBF_2538
Xanthomonas_axonopodis_pv{ch46}_manihotis_str{ch46}_IBSBF_2539
Xanthomonas_axonopodis_pv{ch46}_manihotis_str{ch46}_IBSBF_2665
Xanthomonas_axonopodis_pv{ch46}_manihotis_str{ch46}_IBSBF_2666
Xanthomonas_axonopodis_pv{ch46}_manihotis_str{ch46}_IBSBF_2667
Xanthomonas_axonopodis_pv{ch46}_manihotis_str{ch46}_IBSBF_2670
Xanthomonas_axonopodis_pv{ch46}_manihotis_str{ch46}_IBSBF_2672
Xanthomonas_axonopodis_pv{ch46}_manihotis_str{ch46}_IBSBF_2673
Xanthomonas_axonopodis_pv{ch46}_manihotis_str{ch46}_IBSBF_278
Xanthomonas_axonopodis_pv{ch46}_manihotis_str{ch46}_IBSBF_280
Xanthomonas_axonopodis_pv{ch46}_manihotis_str{ch46}_IBSBF_2816
Xanthomonas_axonopodis_pv{ch46}_manihotis_str{ch46}_IBSBF_2818
Xanthomonas_axonopodis_pv{ch46}_manihotis_str{ch46}_IBSBF_2819
Xanthomonas_axonopodis_pv{ch46}_manihotis_str{ch46}_IBSBF_2820
Xanthomonas_axonopodis_pv{ch46}_manihotis_str{ch46}_IBSBF_2821
Xanthomonas_axonopodis_pv{ch46}_manihotis_str{ch46}_IBSBF_2822
Xanthomonas_axonopodis_pv{ch46}_manihotis_str{ch46}_IBSBF_285
Xanthomonas_axonopodis_pv{ch46}_manihotis_str{ch46}_IBSBF_289
Xanthomonas_axonopodis_pv{ch46}_manihotis_str{ch46}_IBSBF_320
Xanthomonas_axonopodis_pv{ch46}_manihotis_str{ch46}_IBSBF_321
Xanthomonas_axonopodis_pv{ch46}_manihotis_str{ch46}_IBSBF_356
Xanthomonas_axonopodis_pv{ch46}_manihotis_str{ch46}_IBSBF_436
Xanthomonas_axonopodis_pv{ch46}_manihotis_str{ch46}_IBSBF_614
Xanthomonas_axonopodis_pv{ch46}_manihotis_str{ch46}_IBSBF_725
Xanthomonas_axonopodis_pv{ch46}_manihotis_str{ch46}_IBSBF_726
Xanthomonas_axonopodis_pv{ch46}_manihotis_str{ch46}_NCPPB_1159
Xanthomonas_axonopodis_pv{ch46}_manihotis_str{ch46}_NG1
Xanthomonas_axonopodis_pv{ch46}_manihotis_str{ch46}_ORST17
Xanthomonas_axonopodis_pv{ch46}_manihotis_str{ch46}_ORST4
Xanthomonas_axonopodis_pv{ch46}_manihotis_str{ch46}_ORST_X27
Xanthomonas_axonopodis_pv{ch46}_manihotis_str{ch46}_ThaiXam
Xanthomonas_axonopodis_pv{ch46}_manihotis_str{ch46}_UA226
Xanthomonas_axonopodis_pv{ch46}_manihotis_str{ch46}_UA303
Xanthomonas_axonopodis_pv{ch46}_manihotis_str{ch46}_UA306
Xanthomonas_axonopodis_pv{ch46}_manihotis_str{ch46}_UA323
Xanthomonas_axonopodis_pv{ch46}_manihotis_str{ch46}_UA324
Xanthomonas_axonopodis_pv{ch46}_manihotis_str{ch46}_UA536
Xanthomonas_axonopodis_pv{ch46}_manihotis_str{ch46}_UA556
Xanthomonas_axonopodis_pv{ch46}_manihotis_str{ch46}_UA560
Xanthomonas_axonopodis_pv{ch46}_manihotis_str{ch46}_UA686
Xanthomonas_axonopodis_pv{ch46}_manihotis_str{ch46}_UG21
Xanthomonas_axonopodis_pv{ch46}_manihotis_str{ch46}_UG23
Xanthomonas_axonopodis_pv{ch46}_manihotis_str{ch46}_UG24
Xanthomonas_axonopodis_pv{ch46}_manihotis_str{ch46}_UG27
Xanthomonas_axonopodis_pv{ch46}_manihotis_str{ch46}_UG28
Xanthomonas_axonopodis_pv{ch46}_manihotis_str{ch46}_UG39
Xanthomonas_axonopodis_pv{ch46}_manihotis_str{ch46}_UG43
Xanthomonas_axonopodis_pv{ch46}_manihotis_str{ch46}_UG44
Xanthomonas_axonopodis_pv{ch46}_manihotis_str{ch46}_UG45
Xanthomonas_axonopodis_pv{ch46}_manihotis_str{ch46}_UG51
Xanthomonas_axonopodis_pv{ch46}_manihotis_str{ch46}_Xam1134
Xanthomonas_axonopodis_pv{ch46}_manihotis_str{ch46}_Xam668
Xanthomonas_axonopodis_pv{ch46}_manihotis_str{ch46}_Xam669
Xanthomonas_axonopodis_pv{ch46}_manihotis_str{ch46}_Xam672
Xanthomonas_axonopodis_pv{ch46}_manihotis_str{ch46}_Xam678
Xanthomonas_axonopodis_pv{ch46}_punicae_str{ch46}_LMG_859
Xanthomonas_campestris_JX
Xanthomonas_campestris_pv{ch46}_campestris
Xanthomonas_campestris_pv{ch46}_campestris_str{ch46}_8004
Xanthomonas_campestris_pv{ch46}_campestris_str{ch46}_ATCC_33913
Xanthomonas_campestris_pv{ch46}_campestris_str{ch46}_B100
Xanthomonas_campestris_pv{ch46}_campestris_str{ch46}_Xca5
Xanthomonas_campestris_pv{ch46}_musacearum_{ch39}Kenyan{ch39}
Xanthomonas_campestris_pv{ch46}_musacearum_NCPPB_2005
Xanthomonas_campestris_pv{ch46}_musacearum_NCPPB_4379
Xanthomonas_campestris_pv{ch46}_musacearum_NCPPB_4380
Xanthomonas_campestris_pv{ch46}_musacearum_NCPPB_4381
Xanthomonas_campestris_pv{ch46}_musacearum_NCPPB_4384
Xanthomonas_campestris_pv{ch46}_musacearum_NCPPB_4392
Xanthomonas_campestris_pv{ch46}_musacearum_NCPPB_4394
Xanthomonas_campestris_pv{ch46}_raphani_756C
Xanthomonas_campestris_pv{ch46}_vasculorum_NCPPB_702
Xanthomonas_campestris_pv{ch46}_vesicatoria_str{ch46}_85-10
Xanthomonas_citri_pv{ch46}_mangiferaeindicae_LMG_941
Xanthomonas_fuscans_subsp{ch46}_aurantifolii_str{ch46}_ICPB_10535
Xanthomonas_fuscans_subsp{ch46}_aurantifolii_str{ch46}_ICPB_11122
Xanthomonas_gardneri_ATCC_19865
Xanthomonas_oryzae_pv{ch46}_oryzae_KACC_10331
Xanthomonas_oryzae_pv{ch46}_oryzae_MAFF_311018
Xanthomonas_oryzae_pv{ch46}_oryzae_PXO99A
Xanthomonas_oryzae_pv{ch46}_oryzicola_BLS256
Xanthomonas_oryzae_X11-5A
Xanthomonas_oryzae_X8-1A
Xanthomonas_perforans_91-118
Xanthomonas_sacchari_NCPPB_4393
Xanthomonas_sp{ch46}_NCPPB1131
Xanthomonas_sp{ch46}_NCPPB1132
Xanthomonas_translucens_DAR61454
Xanthomonas_translucens_pv{ch46}_graminis_ART-Xtg29
Xanthomonas_translucens_pv{ch46}_translucens_DSM_18974
Xanthomonas_vasicola_pv{ch46}_vasculorum_NCPPB_1326
Xanthomonas_vasicola_pv{ch46}_vasculorum_NCPPB_1381
Xanthomonas_vasicola_pv{ch46}_vasculorum_NCPPB_206
Xanthomonas_vasicola_pv{ch46}_vasculorum_NCPPB_890
Xanthomonas_vasicola_pv{ch46}_vasculorum_NCPPB_895
Xanthomonas_vesicatoria_ATCC_35937
Xenococcus_sp{ch46}_PCC_7305
Xenorhabdus_bovienii_SS-2004
Xenorhabdus_nematophila_ATCC_19061
Xylanimonas_cellulosilytica_DSM_15894
Xylella_fastidiosa_9a5c
Xylella_fastidiosa_Dixon
Xylella_fastidiosa_EB92{ch46}1
Xylella_fastidiosa_M12
Xylella_fastidiosa_M23
Xylella_fastidiosa_subsp{ch46}_fastidiosa_GB514
Xylella_fastidiosa_subsp{ch46}_sandyi_Ann-1
Xylella_fastidiosa_Temecula1
Yersinia_aldovae_ATCC_35236
Yersinia_bercovieri_ATCC_43970
Yersinia_enterocolitica_IP_10393
Yersinia_enterocolitica_IP2222
Yersinia_enterocolitica_NFO
Yersinia_enterocolitica_subsp{ch46}_enterocolitica_8081
Yersinia_enterocolitica_subsp{ch46}_enterocolitica_WA-314
Yersinia_enterocolitica_subsp{ch46}_palearctica_105{ch46}5R{ch40}r{ch41}
Yersinia_enterocolitica_subsp{ch46}_palearctica_556{ch47}8265
Yersinia_enterocolitica_subsp{ch46}_palearctica_647{ch47}5307
Yersinia_enterocolitica_subsp{ch46}_palearctica_PhRBD{ch95}Ye1
Yersinia_enterocolitica_subsp{ch46}_palearctica_Y11
Yersinia_enterocolitica_subsp{ch46}_palearctica_YO527
Yersinia_frederiksenii_ATCC_33641
Yersinia_intermedia_ATCC_29909
Yersinia_kristensenii_ATCC_33638
Yersinia_massiliensis_CCUG_53443
Yersinia_mollaretii_ATCC_43969
Yersinia_pestis_2501
Yersinia_pestis_A1122
Yersinia_pestis_Angola
Yersinia_pestis_Antiqua
Yersinia_pestis_biovar_Antiqua_str{ch46}_B42003004
Yersinia_pestis_biovar_Antiqua_str{ch46}_E1979001
Yersinia_pestis_biovar_Antiqua_str{ch46}_UG05-0454
Yersinia_pestis_biovar_Mediaevalis_str{ch46}_K1973002
Yersinia_pestis_biovar_Medievalis_str{ch46}_Harbin_35
Yersinia_pestis_biovar_Microtus_str{ch46}_91001
Yersinia_pestis_biovar_Orientalis_str{ch46}_AS200901156
Yersinia_pestis_biovar_Orientalis_str{ch46}_AS200901434
Yersinia_pestis_biovar_Orientalis_str{ch46}_AS200901509
Yersinia_pestis_biovar_Orientalis_str{ch46}_AS200901539
Yersinia_pestis_biovar_Orientalis_str{ch46}_AS200902147
Yersinia_pestis_biovar_Orientalis_str{ch46}_BA200901703
Yersinia_pestis_biovar_Orientalis_str{ch46}_BA200901799
Yersinia_pestis_biovar_Orientalis_str{ch46}_BA200901990
Yersinia_pestis_biovar_Orientalis_str{ch46}_BA200902009
Yersinia_pestis_biovar_Orientalis_str{ch46}_F1991016
Yersinia_pestis_biovar_Orientalis_str{ch46}_India_195
Yersinia_pestis_biovar_Orientalis_str{ch46}_IP275
Yersinia_pestis_biovar_Orientalis_str{ch46}_MG05-1020
Yersinia_pestis_biovar_Orientalis_str{ch46}_PEXU2
Yersinia_pestis_CA88-4125
Yersinia_pestis_CO92
Yersinia_pestis_D106004
Yersinia_pestis_D182038
Yersinia_pestis_FV-1
Yersinia_pestis_INS
Yersinia_pestis_KIM10+
Yersinia_pestis_KIM_D27
Yersinia_pestis_Nepal516
Yersinia_pestis_Pestoides_A
Yersinia_pestis_Pestoides_F
Yersinia_pestis_PY-01
Yersinia_pestis_PY-02
Yersinia_pestis_PY-03
Yersinia_pestis_PY-04
Yersinia_pestis_PY-05
Yersinia_pestis_PY-06
Yersinia_pestis_PY-07
Yersinia_pestis_PY-08
Yersinia_pestis_PY-09
Yersinia_pestis_PY-100
Yersinia_pestis_PY-101
Yersinia_pestis_PY-10
Yersinia_pestis_PY-102
Yersinia_pestis_PY-103
Yersinia_pestis_PY-11
Yersinia_pestis_PY-113
Yersinia_pestis_PY-12
Yersinia_pestis_PY-13
Yersinia_pestis_PY-14
Yersinia_pestis_PY-15
Yersinia_pestis_PY-16
Yersinia_pestis_PY-19
Yersinia_pestis_PY-25
Yersinia_pestis_PY-29
Yersinia_pestis_PY-32
Yersinia_pestis_PY-34
Yersinia_pestis_PY-36
Yersinia_pestis_PY-42
Yersinia_pestis_PY-45
Yersinia_pestis_PY-46
Yersinia_pestis_PY-47
Yersinia_pestis_PY-48
Yersinia_pestis_PY-52
Yersinia_pestis_PY-53
Yersinia_pestis_PY-54
Yersinia_pestis_PY-55
Yersinia_pestis_PY-56
Yersinia_pestis_PY-58
Yersinia_pestis_PY-59
Yersinia_pestis_PY-60
Yersinia_pestis_PY-61
Yersinia_pestis_PY-63
Yersinia_pestis_PY-64
Yersinia_pestis_PY-65
Yersinia_pestis_PY-66
Yersinia_pestis_PY-71
Yersinia_pestis_PY-72
Yersinia_pestis_PY-76
Yersinia_pestis_PY-88
Yersinia_pestis_PY-89
Yersinia_pestis_PY-90
Yersinia_pestis_PY-91
Yersinia_pestis_PY-92
Yersinia_pestis_PY-93
Yersinia_pestis_PY-94
Yersinia_pestis_PY-95
Yersinia_pestis_PY-96
Yersinia_pestis_PY-98
Yersinia_pestis_PY-99
Yersinia_pestis_Z176003
Yersinia_pseudotuberculosis_IP_31758
Yersinia_pseudotuberculosis_IP_32953
Yersinia_pseudotuberculosis_PB1{ch47}+
Yersinia_pseudotuberculosis_YPIII
Yersinia_rohdei_ATCC_43380
Yersinia_ruckeri_ATCC_29473
Yokenella_regensburgei_ATCC_43003
Zavarzinella_formosa_DSM_19928
Zobellia_galactanivorans
Zunongwangia_profunda_SM-A87
Zymomonas_mobilis_subsp{ch46}_mobilis_ATCC_10988
Zymomonas_mobilis_subsp{ch46}_mobilis_ATCC_29191
Zymomonas_mobilis_subsp{ch46}_mobilis_ATCC_31822
Zymomonas_mobilis_subsp{ch46}_mobilis_NCIMB_11163
Zymomonas_mobilis_subsp{ch46}_mobilis_ZM4
Zymomonas_mobilis_subsp{ch46}_pomaceae_ATCC_29192
