# Supplementary material for: Evolution of selenophosphate synthetases: emergence and relocation of function through independent duplications and recurrent subfunctionalization
Source: Genome Res. 2015 Sep;25(9):1256–67. doi: 10.1101/gr.190538.115 (PMC4561486; doi:10.1101/gr.190538.115)
Supplement: Supplemental Material [file supp_gr.190538.115_Supplemental_Material_S8.zip › documentSM8/list.prokaryotes_reference.txt]

Acetobacter_pasteurianus_IFO_3283-01
Acidithiobacillus_ferrooxidans_ATCC_23270
Acinetobacter_baumannii_ATCC_17978
Actinobacillus_pleuropneumoniae_serovar_5b_str{ch46}_L20
Aggregatibacter_actinomycetemcomitans_D11S-1
Agrobacterium_fabrum_str{ch46}_C58
Agrobacterium_radiobacter_K84
Alicycliphilus_denitrificans_K601
Alicyclobacillus_acidocaldarius_subsp{ch46}_acidocaldarius_DSM_446
Amycolatopsis_mediterranei_U32
Anaeromyxobacter_dehalogenans_2CP-1
Anaplasma_marginale_str{ch46}_St{ch46}_Maries
Arcobacter_butzleri_RM4018
Atopobium_parvulum_DSM_20469
Bacillus_amyloliquefaciens_DSM_7
Bacillus_anthracis_str{ch46}_Ames
Bacillus_cereus_ATCC_14579
Bacillus_coagulans_2-6
Bacillus_megaterium_DSM_319
Bacillus_subtilis_subsp{ch46}_subtilis_str{ch46}_168
Bacillus_thuringiensis_serovar_berliner_ATCC_10792
Bacteroides_fragilis_YCH46
Bacteroides_thetaiotaomicron_VPI-5482
Bifidobacterium_animalis_subsp{ch46}_animalis_ATCC_25527
Bifidobacterium_animalis_subsp{ch46}_lactis_AD011
Bifidobacterium_bifidum_S17
Bifidobacterium_breve_ACS-071-V-Sch8b
Bifidobacterium_longum_NCC2705
Bordetella_pertussis_Tohama_I
Borrelia_burgdorferi_N40
Brachybacterium_faecium_DSM_4810
Bradyrhizobium_japonicum_USDA_110
Brucella_abortus_bv{ch46}_1_str{ch46}_9-941
Brucella_abortus_S19
Brucella_canis_ATCC_23365
Brucella_melitensis_bv{ch46}_1_str{ch46}_16M
Brucella_suis_1330
Buchnera_aphidicola_str{ch46}_APS_{ch40}Acyrthosiphon_pisum{ch41}
Burkholderia_ambifaria_AMMD
Burkholderia_mallei_ATCC_23344
Burkholderia_multivorans_ATCC_17616
Burkholderia_pseudomallei_K96243
Campylobacter_jejuni_subsp{ch46}_jejuni_NCTC_11168_{ch61}_ATCC_700819
Candidatus_Sulcia_muelleri_GWSS
Candidatus_Tremblaya_princeps_PCIT
Catenulispora_acidiphila_DSM_44928
Caulobacter_crescentus_CB15
Chlamydia_trachomatis_434{ch47}Bu
Chlamydia_trachomatis_D{ch47}UW-3{ch47}CX
Chlamydophila_abortus_S26{ch47}3
Chlamydophila_pneumoniae_CWL029
Chlamydophila_psittaci_6BC
Chlorobium_phaeobacteroides_DSM_266
Clostridium_acetobutylicum_ATCC_824
Clostridium_botulinum_A_str{ch46}_ATCC_3502
Clostridium_difficile_630
Clostridium_kluyveri_DSM_555
Clostridium_perfringens_str{ch46}_13
Clostridium_saccharolyticum_WM1
Clostridium_thermocellum_ATCC_27405
Corynebacterium_diphtheriae_NCTC_13129
Corynebacterium_glutamicum_ATCC_13032
Corynebacterium_jeikeium_K411
Corynebacterium_pseudotuberculosis_FRC41
Corynebacterium_ulcerans_BR-AD22
Coxiella_burnetii_RSA_493
Cronobacter_sakazakii_ATCC_BAA-894
Cupriavidus_necator_N-1
Desulfitobacterium_hafniense_Y51
Desulfovibrio_vulgaris_str{ch46}_Hildenborough
Dickeya_dadantii_3937
Edwardsiella_tarda_EIB202
Eggerthella_lenta_DSM_2243
Ehrlichia_ruminantium_str{ch46}_Welgevonden
Enterobacter_cloacae_subsp{ch46}_cloacae_ATCC_13047
Enterococcus_faecalis_V583
Erwinia_amylovora_ATCC_49946
Erwinia_pyrifoliae_DSM_12163
Escherichia_coli_O157{ch58}H7_str{ch46}_Sakai
Escherichia_coli_str{ch46}_K-12_substr{ch46}_MG1655
Escherichia_fergusonii_ATCC_35469
Eubacterium_rectale_ATCC_33656
Finegoldia_magna_ATCC_53516
Francisella_novicida_U112
Francisella_tularensis_subsp{ch46}_holarctica_LVS
Francisella_tularensis_subsp{ch46}_tularensis_SCHU_S4
Fusobacterium_nucleatum_subsp{ch46}_nucleatum_ATCC_25586
Gardnerella_vaginalis_409-05
Gardnerella_vaginalis_ATCC_14019
Geobacillus_thermoglucosidasius_C56-YS93
Geobacter_sulfurreducens_PCA
Gordonia_bronchialis_DSM_43247
Haemophilus_influenzae_Rd_KW20
Haemophilus_somnus_2336
Halobacterium_sp{ch46}_NRC-1
Haloquadratum_walsbyi_C23
Helicobacter_pylori_26695
Ketogulonicigenium_vulgare_WSH-001
Klebsiella_pneumoniae_subsp{ch46}_pneumoniae_HS11286
Lactobacillus_acidophilus_NCFM
Lactobacillus_amylovorus_GRL_1112
Lactobacillus_casei_ATCC_334
Lactobacillus_delbrueckii_subsp{ch46}_bulgaricus_ATCC_11842
Lactobacillus_fermentum_IFO_3956
Lactobacillus_helveticus_DPC_4571
Lactobacillus_johnsonii_NCC_533
Lactobacillus_plantarum_WCFS1
Lactobacillus_reuteri_DSM_20016
Lactobacillus_rhamnosus_GG
Lactobacillus_salivarius_UCC118
Lactococcus_garvieae_ATCC_49156
Lactococcus_lactis_subsp{ch46}_lactis_Il1403
Legionella_pneumophila_subsp{ch46}_pneumophila_str{ch46}_Philadelphia_1
Leptospira_biflexa_serovar_Patoc_strain_{ch39}Patoc_1_{ch40}Ames{ch41}{ch39}
Leptospira_borgpetersenii_serovar_Hardjo-bovis_str{ch46}_L550
Leptospira_interrogans_serovar_Lai_str{ch46}_56601
Leuconostoc_mesenteroides_subsp{ch46}_mesenteroides_ATCC_8293
Listeria_innocua_Clip11262
Listeria_monocytogenes_EGD-e
Listeria_seeligeri_serovar_1{ch47}2b_str{ch46}_SLCC3954
Marinobacter_aquaeolei_VT8
Melissococcus_plutonius_ATCC_35311
Methanococcus_maripaludis_S2
Methylobacterium_extorquens_PA1
Mycobacterium_bovis_AF2122{ch47}97
Mycobacterium_leprae_TN
Mycobacterium_tuberculosis_H37Rv
Mycoplasma_agalactiae_PG2
Mycoplasma_bovis_PG45
Mycoplasma_capricolum_subsp{ch46}_capricolum_ATCC_27343
Mycoplasma_fermentans_PG18
Mycoplasma_gallisepticum_str{ch46}_R{ch40}low{ch41}
Mycoplasma_haemofelis_str{ch46}_Langford_1
Mycoplasma_hominis_ATCC_23114
Mycoplasma_hyopneumoniae_232
Mycoplasma_hyorhinis_MCLD
Mycoplasma_leachii_PG50
Mycoplasma_mycoides_subsp{ch46}_mycoides_SC_str{ch46}_PG1
Mycoplasma_pneumoniae_M129
Mycoplasma_suis_str{ch46}_Illinois
Neisseria_gonorrhoeae_FA_1090
Neisseria_meningitidis_MC58
Oligotropha_carboxidovorans_OM5
Orientia_tsutsugamushi_str{ch46}_Boryong
Paenibacillus_mucilaginosus_KNP414
Paenibacillus_polymyxa_E681
Pantoea_ananatis_LMG_20103
Pasteurella_multocida_subsp{ch46}_multocida_str{ch46}_Pm70
Porphyromonas_gingivalis_W83
Prochlorococcus_marinus_subsp{ch46}_marinus_str{ch46}_CCMP1375
Propionibacterium_acnes_KPA171202
Pseudomonas_aeruginosa_PAO1
Pseudomonas_mendocina_ymp
Pseudomonas_protegens_Pf-5
Pseudomonas_putida_KT2440
Pseudomonas_stutzeri_ATCC_17588_{ch61}_LMG_11199
Pyrococcus_furiosus_DSM_3638
Ralstonia_pickettii_12J
Ralstonia_solanacearum_GMI1000
Rhizobium_etli_CFN_42
Rhizobium_leguminosarum_bv{ch46}_viciae_3841
Rhodobacter_sphaeroides_2{ch46}4{ch46}1
Rhodopirellula_baltica_SH_1
Rhodopseudomonas_palustris_CGA009
Rhodospirillum_rubrum_ATCC_11170
Rhodothermus_marinus_DSM_4252
Rickettsia_bellii_RML369-C
Rickettsia_canadensis_str{ch46}_McKiel
Rickettsia_massiliae_MTU5
Rickettsia_prowazekii_str{ch46}_Madrid_E
Rickettsia_rickettsii_str{ch46}_Iowa
Rickettsia_slovaca_13-B
Rickettsia_typhi_str{ch46}_Wilmington
Riemerella_anatipestifer_ATCC_11845_{ch61}_DSM_15868
Salinibacter_ruber_DSM_13855
Salmonella_enterica_subsp{ch46}_enterica_serovar_Enteritidis_str{ch46}_P125109
Salmonella_enterica_subsp{ch46}_enterica_serovar_Typhimurium_str{ch46}_LT2
Shewanella_baltica_OS155
Shewanella_putrefaciens_CN-32
Shigella_boydii_Sb227
Shigella_flexneri_2a_str{ch46}_301
Shigella_sonnei_Ss046
Sinorhizobium_fredii_NGR234
Sinorhizobium_meliloti_1021
Spirochaeta_thermophila_DSM_6578
Staphylococcus_aureus_subsp{ch46}_aureus_N315
Staphylococcus_epidermidis_RP62A
Staphylococcus_lugdunensis_HKU09-01
Staphylococcus_pseudintermedius_HKU10-03
Stenotrophomonas_maltophilia_K279a
Streptococcus_agalactiae_NEM316
Streptococcus_dysgalactiae_subsp{ch46}_equisimilis_GGS{ch95}124
Streptococcus_equi_subsp{ch46}_zooepidemicus_MGCS10565
Streptococcus_gallolyticus_UCN34
Streptococcus_mutans_UA159
Streptococcus_parasanguinis_ATCC_15912
Streptococcus_parauberis_KCTC_11537
Streptococcus_pneumoniae_ST556
Streptococcus_pneumoniae_TIGR4
Streptococcus_pyogenes_M1_GAS
Streptococcus_suis_BM407
Streptococcus_thermophilus_CNRZ1066
Sulfobacillus_acidophilus_DSM_10332
Sulfolobus_islandicus_M{ch46}14{ch46}25
Sulfolobus_solfataricus_P2
Synechococcus_elongatus_PCC_6301
Synechocystis_sp{ch46}_PCC_6803
Thermus_thermophilus_HB27
Treponema_pallidum_subsp{ch46}_pallidum_str{ch46}_Nichols
Tropheryma_whipplei_str{ch46}_Twist
Ureaplasma_parvum_serovar_3_str{ch46}_ATCC_700970
Vibrio_cholerae_O1_biovar_El_Tor_str{ch46}_N16961
Vibrio_cholerae_O395
Vibrio_fischeri_ES114
Vibrio_vulnificus_CMCP6
Wigglesworthia_glossinidia_endosymbiont_of_Glossina_brevipalpis
Xanthomonas_campestris_pv{ch46}_campestris_str{ch46}_ATCC_33913
Xanthomonas_oryzae_pv{ch46}_oryzae_KACC_10331
Xylella_fastidiosa_9a5c
Yersinia_enterocolitica_subsp{ch46}_enterocolitica_8081
Yersinia_pestis_CO92
Yersinia_pseudotuberculosis_IP_32953
Zymomonas_mobilis_subsp{ch46}_mobilis_ATCC_10988
