# Supplementary material for: Evolution of selenophosphate synthetases: emergence and relocation of function through independent duplications and recurrent subfunctionalization
Source: Genome Res. 2015 Sep;25(9):1256–67. doi: 10.1101/gr.190538.115 (PMC4561486; doi:10.1101/gr.190538.115)
Supplement: Supplemental Material [file supp_gr.190538.115_Supplemental_Material_S8.zip › documentSM8/markers.prokaryotes_full.tab]

#species_name	number_selenoproteins	ybbB_presence	SelA_presence	SPS_presence_and_type
Acaryochloris_marina_MBIC11017	0	ybbB	-	Cys
Acaryochloris_sp{ch46}_CCMEE_5410	0	ybbB	-	Cys
Acetivibrio_cellulolyticus_CD2	0	ybbB	-	Cys
Acetobacteraceae_bacterium_AT-5844	0	-	-	-
Acetobacter_aceti_NBRC_14818	0	-	-	-
Acetobacterium_woodii_DSM_1030	1	-	SelA	Cys
Acetobacter_pasteurianus_3P3	0	-	-	-
Acetobacter_pasteurianus_IFO_3283-01	0	-	-	-
Acetobacter_pasteurianus_IFO_3283-01-42C	0	-	-	-
Acetobacter_pasteurianus_IFO_3283-03	0	-	-	-
Acetobacter_pasteurianus_IFO_3283-07	0	-	-	-
Acetobacter_pasteurianus_IFO_3283-12	0	-	-	-
Acetobacter_pasteurianus_IFO_3283-22	0	-	-	-
Acetobacter_pasteurianus_IFO_3283-26	0	-	-	-
Acetobacter_pasteurianus_IFO_3283-32	0	-	-	-
Acetobacter_pasteurianus_NBRC_101655	0	-	-	-
Acetobacter_pasteurianus_subsp{ch46}_pasteurianus_LMG_1262_{ch61}_NBRC_106471	0	-	-	-
Acetobacter_pomorum_DM001	0	-	-	-
Acetobacter_tropicalis_NBRC_101654	1	-	-	-
Acetohalobium_arabaticum_DSM_5501	10	ybbB	SelA	Sec
Acetonema_longum_DSM_6540	2	ybbB	SelA	Sec
Acholeplasma_laidlawii_PG-8A	0	-	-	-
Achromobacter_arsenitoxydans_SY8	1	ybbB	SelA	Cys
Achromobacter_piechaudii_ATCC_43553	3	ybbB	SelA	Cys
Achromobacter_piechaudii_HLE	1	ybbB	SelA	Cys
Achromobacter_xylosoxidans_A8	2	ybbB	SelA	Cys
Achromobacter_xylosoxidans_AXX-A	1	ybbB	SelA	Cys
Achromobacter_xylosoxidans_C54	2	ybbB	SelA	Cys
Acidaminococcus_fermentans_DSM_20731	0	-	-	-
Acidaminococcus_intestini_RyC-MR95	0	-	-	-
Acidaminococcus_sp{ch46}_D21	0	-	-	-
Acidimicrobium_ferrooxidans_DSM_10331	0	-	-	-
Acidiphilium_cryptum_JF-5	1	-	-	-
Acidiphilium_multivorum	1	-	-	-
Acidiphilium_sp{ch46}_PM	1	-	-	-
Acidithiobacillus_caldus_ATCC_51756	0	-	-	-
Acidithiobacillus_caldus_SM-1	0	-	-	-
Acidithiobacillus_ferrivorans_SS3	0	-	-	-
Acidithiobacillus_ferrooxidans_ATCC_23270	0	-	-	-
Acidithiobacillus_ferrooxidans_ATCC_53993	0	-	-	-
Acidithiobacillus_sp{ch46}_GGI-221	0	-	-	-
Acidithiobacillus_thiooxidans_ATCC_19377	0	-	-	-
Acidobacterium_capsulatum_ATCC_51196	0	-	-	-
Acidothermus_cellulolyticus_11B	1	-	-	-
Acidovorax_avenae_subsp{ch46}_avenae_ATCC_19860	0	-	-	-
Acidovorax_avenae_subsp{ch46}_avenae_RS-1	1	-	-	-
Acidovorax_citrulli_AAC00-1	0	-	-	-
Acidovorax_citrulli_ZJU1106	0	-	-	-
Acidovorax_delafieldii_2AN	1	ybbB	-	-
Acidovorax_ebreus_TPSY	0	ybbB	-	Cys
Acidovorax_radicis_N35	2	-	-	-
Acidovorax_radicis_N35v	2	-	-	-
Acidovorax_sp{ch46}_CF316	0	ybbB	-	Cys
Acidovorax_sp{ch46}_JS42	0	ybbB	-	Cys
Acidovorax_sp{ch46}_KKS102	0	ybbB	-	Cys
Acidovorax_sp{ch46}_NO-1	1	ybbB	-	Cys
Acinetobacter_baumannii_1656-2	0	-	-	-
Acinetobacter_baumannii_3909	0	-	-	-
Acinetobacter_baumannii_3990	0	-	-	-
Acinetobacter_baumannii_4190	0	-	-	-
Acinetobacter_baumannii_53264	0	-	-	-
Acinetobacter_baumannii_6013113	0	-	-	-
Acinetobacter_baumannii_6013150	0	-	-	-
Acinetobacter_baumannii_6014059	0	-	-	-
Acinetobacter_baumannii_A118	0	-	-	-
Acinetobacter_baumannii_AA-014	0	-	-	-
Acinetobacter_baumannii_AB0057	0	-	-	-
Acinetobacter_baumannii_AB056	0	-	-	-
Acinetobacter_baumannii_AB058	0	-	-	-
Acinetobacter_baumannii_AB059	0	-	-	-
Acinetobacter_baumannii_Ab11111	0	-	-	-
Acinetobacter_baumannii_AB210	0	-	-	-
Acinetobacter_baumannii_AB307-0294	0	-	-	-
Acinetobacter_baumannii_Ab33333	0	-	-	-
Acinetobacter_baumannii_Ab44444	0	-	-	-
Acinetobacter_baumannii_AB4857	0	-	-	-
Acinetobacter_baumannii_AB4A3	0	-	-	-
Acinetobacter_baumannii_AB5075	0	-	-	-
Acinetobacter_baumannii_AB5256	0	-	-	-
Acinetobacter_baumannii_AB5711	0	-	-	-
Acinetobacter_baumannii_AB900	0	-	-	-
Acinetobacter_baumannii_AB{ch95}1536-8	0	-	-	-
Acinetobacter_baumannii_AB{ch95}1582-8	0	-	-	-
Acinetobacter_baumannii_AB{ch95}1583-8	0	-	-	-
Acinetobacter_baumannii_AB{ch95}1594-8	0	-	-	-
Acinetobacter_baumannii_AB{ch95}1595-8	0	-	-	-
Acinetobacter_baumannii_AB{ch95}1649-8	0	-	-	-
Acinetobacter_baumannii_AB{ch95}1650-8	0	-	-	-
Acinetobacter_baumannii_AB{ch95}1766{ch95}8	0	-	-	-
Acinetobacter_baumannii_AB{ch95}2007-09-110-01-7	0	-	-	-
Acinetobacter_baumannii_AB{ch95}2007-16-25-01-7	0	-	-	-
Acinetobacter_baumannii_AB{ch95}2007-16-27-01	0	-	-	-
Acinetobacter_baumannii_AB{ch95}2008-15-34-7	0	-	-	-
Acinetobacter_baumannii_AB{ch95}2008-15-45	0	-	-	-
Acinetobacter_baumannii_AB{ch95}2008-15-52	0	-	-	-
Acinetobacter_baumannii_AB{ch95}2008-15-69	0	-	-	-
Acinetobacter_baumannii_AB{ch95}2008-15-70	0	-	-	-
Acinetobacter_baumannii_AB{ch95}2008-15-71	0	-	-	-
Acinetobacter_baumannii_AB{ch95}2008-23-01-01-7	0	-	-	-
Acinetobacter_baumannii_AB{ch95}2008-23-07-01-7	0	-	-	-
Acinetobacter_baumannii_AB{ch95}2009-04-01-7	0	-	-	-
Acinetobacter_baumannii_AB{ch95}2009-04-02-7	0	-	-	-
Acinetobacter_baumannii_AB{ch95}515-8	0	-	-	-
Acinetobacter_baumannii_AB{ch95}908-12	0	-	-	-
Acinetobacter_baumannii_AB{ch95}908-13	0	-	-	-
Acinetobacter_baumannii_AB{ch95}908-14-7	0	-	-	-
Acinetobacter_baumannii_AB{ch95}909-01-7	0	-	-	-
Acinetobacter_baumannii_AB{ch95}909-02-7	0	-	-	-
Acinetobacter_baumannii_AB{ch95}909-05	0	-	-	-
Acinetobacter_baumannii_AB{ch95}909-14-7	0	-	-	-
Acinetobacter_baumannii_AB{ch95}TG19617	0	-	-	-
Acinetobacter_baumannii_AB{ch95}TG2018	0	-	-	-
Acinetobacter_baumannii_AB{ch95}TG2022	0	-	-	-
Acinetobacter_baumannii_AB{ch95}TG2023	0	-	-	-
Acinetobacter_baumannii_AB{ch95}TG2026	0	-	-	-
Acinetobacter_baumannii_AB{ch95}TG2028	0	-	-	-
Acinetobacter_baumannii_AB{ch95}TG2030	0	-	-	-
Acinetobacter_baumannii_AB{ch95}TG2031	0	-	-	-
Acinetobacter_baumannii_AB{ch95}TG2032	0	-	-	-
Acinetobacter_baumannii_AB{ch95}TG2631	0	-	-	-
Acinetobacter_baumannii_AB{ch95}TG27323	0	-	-	-
Acinetobacter_baumannii_AB{ch95}TG27327	0	-	-	-
Acinetobacter_baumannii_AB{ch95}TG27331	0	-	-	-
Acinetobacter_baumannii_AB{ch95}TG27335	0	-	-	-
Acinetobacter_baumannii_AB{ch95}TG27339	0	-	-	-
Acinetobacter_baumannii_AB{ch95}TG27343	0	-	-	-
Acinetobacter_baumannii_AB{ch95}TG5064	0	-	-	-
Acinetobacter_baumannii_ABIsac{ch95}ColiR	0	-	-	-
Acinetobacter_baumannii_ABIsac{ch95}ColiS	0	-	-	-
Acinetobacter_baumannii_ABNIH1	0	-	-	-
Acinetobacter_baumannii_ABNIH2	0	-	-	-
Acinetobacter_baumannii_ABNIH3	0	-	-	-
Acinetobacter_baumannii_ABNIH4	0	-	-	-
Acinetobacter_baumannii_AC12	0	-	-	-
Acinetobacter_baumannii_AC30	0	-	-	-
Acinetobacter_baumannii_ACICU	0	-	-	-
Acinetobacter_baumannii_ATCC_17978	0	-	-	-
Acinetobacter_baumannii_ATCC_19606_{ch61}_CIP_70{ch46}34	0	-	-	-
Acinetobacter_baumannii_AYE	0	-	-	-
Acinetobacter_baumannii_BZICU-2	0	-	-	-
Acinetobacter_baumannii_Canada_BC1	0	-	-	-
Acinetobacter_baumannii_Canada_BC-5	0	-	-	-
Acinetobacter_baumannii_D1279779	0	-	-	-
Acinetobacter_baumannii_IS-116	0	-	-	-
Acinetobacter_baumannii_IS-123	0	-	-	-
Acinetobacter_baumannii_IS-143	0	-	-	-
Acinetobacter_baumannii_IS-235	0	-	-	-
Acinetobacter_baumannii_IS-251	0	-	-	-
Acinetobacter_baumannii_IS-58	0	-	-	-
Acinetobacter_baumannii_MDR-TJ	0	-	-	-
Acinetobacter_baumannii_MDR-ZJ06	0	-	-	-
Acinetobacter_baumannii_Naval-13	0	-	-	-
Acinetobacter_baumannii_Naval-17	0	-	-	-
Acinetobacter_baumannii_Naval-18	0	-	-	-
Acinetobacter_baumannii_Naval-2	0	-	-	-
Acinetobacter_baumannii_Naval-21	0	-	-	-
Acinetobacter_baumannii_Naval-57	0	-	-	-
Acinetobacter_baumannii_Naval-72	0	-	-	-
Acinetobacter_baumannii_Naval-78	0	-	-	-
Acinetobacter_baumannii_Naval-81	0	-	-	-
Acinetobacter_baumannii_Naval-82	0	-	-	-
Acinetobacter_baumannii_Naval-83	0	-	-	-
Acinetobacter_baumannii_OIFC0162	0	-	-	-
Acinetobacter_baumannii_OIFC021	0	-	-	-
Acinetobacter_baumannii_OIFC032	0	-	-	-
Acinetobacter_baumannii_OIFC035	0	-	-	-
Acinetobacter_baumannii_OIFC047	0	-	-	-
Acinetobacter_baumannii_OIFC065	0	-	-	-
Acinetobacter_baumannii_OIFC074	0	-	-	-
Acinetobacter_baumannii_OIFC087	0	-	-	-
Acinetobacter_baumannii_OIFC098	0	-	-	-
Acinetobacter_baumannii_OIFC099	0	-	-	-
Acinetobacter_baumannii_OIFC109	0	-	-	-
Acinetobacter_baumannii_OIFC110	0	-	-	-
Acinetobacter_baumannii_OIFC111	0	-	-	-
Acinetobacter_baumannii_OIFC137	0	-	-	-
Acinetobacter_baumannii_OIFC143	0	-	-	-
Acinetobacter_baumannii_OIFC180	0	-	-	-
Acinetobacter_baumannii_OIFC189	0	-	-	-
Acinetobacter_baumannii_OIFC338	0	-	-	-
Acinetobacter_baumannii_SDF	0	-	-	-
Acinetobacter_baumannii_TCDC-AB0715	0	-	-	-
Acinetobacter_baumannii_TG19582	0	-	-	-
Acinetobacter_baumannii_TYTH-1	0	-	-	-
Acinetobacter_baumannii_UMB001	0	-	-	-
Acinetobacter_baumannii_UMB002	0	-	-	-
Acinetobacter_baumannii_UMB003	0	-	-	-
Acinetobacter_baumannii_W6976	0	-	-	-
Acinetobacter_baumannii_W7282	0	-	-	-
Acinetobacter_baumannii_WC-136	0	-	-	-
Acinetobacter_baumannii_WC-141	0	-	-	-
Acinetobacter_baumannii_WC-323	0	-	-	-
Acinetobacter_baumannii_WC-348	0	-	-	-
Acinetobacter_baumannii_WC-487	0	-	-	-
Acinetobacter_baumannii_WC-692	0	-	-	-
Acinetobacter_baumannii_WC-A-694	0	-	-	-
Acinetobacter_baumannii_WC-A-92	0	-	-	-
Acinetobacter_baumannii_WM99c	0	-	-	-
Acinetobacter_baumannii_ZWS1122	0	-	-	-
Acinetobacter_baumannii_ZWS1219	0	-	-	-
Acinetobacter_baylyi_TG19579	0	-	-	-
Acinetobacter_bereziniae_LMG_1003	0	-	-	-
Acinetobacter_calcoaceticus_DSM_30006_{ch61}_CIP_81{ch46}8	0	-	-	-
Acinetobacter_calcoaceticus_PHEA-2	0	-	-	-
Acinetobacter_calcoaceticus_RUH2202	0	-	-	-
Acinetobacter_calcoaceticus_TG19585	0	-	-	-
Acinetobacter_calcoaceticus_TG19588	0	-	-	-
Acinetobacter_calcoaceticus_TG19593	0	-	-	-
Acinetobacter_genomosp{ch46}_13TU_str{ch46}_NCTC_8102	0	-	-	-
Acinetobacter_genomosp{ch46}_3_str{ch46}_DSM_21653	0	-	-	-
Acinetobacter_genomosp{ch46}_3_str{ch46}_DSM_9306	0	-	-	-
Acinetobacter_haemolyticus_ATCC_19194	0	-	-	-
Acinetobacter_haemolyticus_TG19599	0	-	-	-
Acinetobacter_haemolyticus_TG19602	0	-	-	-
Acinetobacter_haemolyticus_TG21157	0	-	-	-
Acinetobacter_johnsonii_SH046	0	-	-	-
Acinetobacter_johnsonii_TG19605	0	-	-	-
Acinetobacter_johnsonii_TG19625	0	-	-	-
Acinetobacter_junii_SH205	0	-	-	-
Acinetobacter_junii_TG19608	0	-	-	-
Acinetobacter_lwoffii_NCTC_5866_{ch61}_CIP_64{ch46}10	0	-	-	-
Acinetobacter_lwoffii_SH145	0	-	-	-
Acinetobacter_lwoffii_TG19636	0	-	-	-
Acinetobacter_lwoffii_WJ10621	0	-	-	-
Acinetobacter_nosocomialis_Ab22222	0	-	-	-
Acinetobacter_nosocomialis_TG19596	0	-	-	-
Acinetobacter_nosocomialis_TG21145	0	-	-	-
Acinetobacter_oleivorans_DR1	0	-	-	-
Acinetobacter_parvus_DSM_16617_{ch61}_CIP_108168	1	-	-	-
Acinetobacter_pittii_D499	0	-	-	-
Acinetobacter_pittii_TG6411	0	-	-	-
Acinetobacter_radioresistens_DSM_6976_{ch61}_NBRC_102413_{ch61}_CIP_103788	0	-	-	-
Acinetobacter_radioresistens_SH164	0	-	-	-
Acinetobacter_radioresistens_SK82	0	-	-	-
Acinetobacter_radioresistens_TG02010	0	-	-	-
Acinetobacter_radioresistens_WC-A-157	0	-	-	-
Acinetobacter_schindleri_TG19614	0	-	-	-
Acinetobacter_sp{ch46}_528	0	-	-	-
Acinetobacter_sp{ch46}_ADP1	0	-	-	-
Acinetobacter_sp{ch46}_ATCC_27244	0	-	-	-
Acinetobacter_sp{ch46}_GG2	0	-	-	-
Acinetobacter_sp{ch46}_HA	0	-	-	-
Acinetobacter_sp{ch46}_NBRC_100985	0	-	-	-
Acinetobacter_sp{ch46}_NCTC_10304	0	-	-	-
Acinetobacter_sp{ch46}_NCTC_7422	0	-	-	-
Acinetobacter_sp{ch46}_P8-3-8	0	-	-	-
Acinetobacter_sp{ch46}_RUH2624	0	-	-	-
Acinetobacter_sp{ch46}_SH024	0	-	-	-
Acinetobacter_sp{ch46}_TG19627	0	-	-	-
Acinetobacter_sp{ch46}_TG2027	0	-	-	-
Acinetobacter_sp{ch46}_TG27347	0	-	-	-
Acinetobacter_sp{ch46}_WC-743	0	-	-	-
Acinetobacter_ursingii_DSM_16037_{ch61}_CIP_107286	0	-	-	-
Acinetobacter_venetianus_RAG-1_{ch61}_CIP_110063	0	-	-	-
Acinetobacter_venetianus_VE-C3	0	-	-	-
Actinoalloteichus_spitiensis_RMV-1378	0	-	-	-
Actinobacillus_minor_202	2	-	SelA	Sec
Actinobacillus_minor_NM305	2	-	SelA	Sec
Actinobacillus_pleuropneumoniae_S8	2	-	SelA	Sec
Actinobacillus_pleuropneumoniae_serovar_10_str{ch46}_D13039	2	-	SelA	Sec
Actinobacillus_pleuropneumoniae_serovar_11_str{ch46}_56153	2	-	SelA	Sec
Actinobacillus_pleuropneumoniae_serovar_12_str{ch46}_1096	2	-	SelA	Sec
Actinobacillus_pleuropneumoniae_serovar_13_str{ch46}_N273	2	-	SelA	Sec
Actinobacillus_pleuropneumoniae_serovar_1_str{ch46}_4074	2	-	SelA	Sec
Actinobacillus_pleuropneumoniae_serovar_2_str{ch46}_4226	2	-	SelA	Sec
Actinobacillus_pleuropneumoniae_serovar_2_str{ch46}_S1536	2	-	SelA	Sec
Actinobacillus_pleuropneumoniae_serovar_3_str{ch46}_JL03	2	-	SelA	Sec
Actinobacillus_pleuropneumoniae_serovar_4_str{ch46}_M62	2	-	SelA	Sec
Actinobacillus_pleuropneumoniae_serovar_5b_str{ch46}_L20	2	-	SelA	Sec
Actinobacillus_pleuropneumoniae_serovar_6_str{ch46}_Femo	2	-	SelA	Sec
Actinobacillus_pleuropneumoniae_serovar_7_str{ch46}_AP76	2	-	SelA	Sec
Actinobacillus_pleuropneumoniae_serovar_9_str{ch46}_CVJ13261	2	-	SelA	Sec
Actinobacillus_succinogenes_130Z	2	-	SelA	Sec
Actinobacillus_suis_H91-0380	2	-	SelA	Sec
Actinobacillus_ureae_ATCC_25976	2	-	SelA	Sec
actinobacterium_SCGC_AAA027-L06	0	-	-	-
Actinobaculum_massiliae_ACS-171-V-Col2	0	-	-	-
Actinomyces_coleocanis_DSM_15436	0	-	-	-
Actinomyces_georgiae_F0490	0	-	-	-
Actinomyces_graevenitzii_C83	0	-	-	-
Actinomyces_massiliensis_4401292	0	-	-	-
Actinomyces_massiliensis_F0489	0	-	-	-
Actinomyces_naeslundii_str{ch46}_Howell_279	1	-	-	-
Actinomyces_neuii_BVS029A5	1	-	-	-
Actinomyces_odontolyticus_ATCC_17982	0	-	-	-
Actinomyces_odontolyticus_F0309	0	-	-	-
Actinomyces_oris_K20	1	-	-	-
Actinomyces_sp{ch46}_ICM39	0	-	-	-
Actinomyces_sp{ch46}_ICM47	0	-	-	-
Actinomyces_sp{ch46}_oral_taxon_170_str{ch46}_F0386	0	-	-	-
Actinomyces_sp{ch46}_oral_taxon_171_str{ch46}_F0337	0	-	-	-
Actinomyces_sp{ch46}_oral_taxon_175_str{ch46}_F0384	0	-	-	-
Actinomyces_sp{ch46}_oral_taxon_178_str{ch46}_F0338	2	-	-	-
Actinomyces_sp{ch46}_oral_taxon_180_str{ch46}_F0310	1	-	-	-
Actinomyces_sp{ch46}_oral_taxon_181_str{ch46}_F0379	0	-	-	-
Actinomyces_sp{ch46}_oral_taxon_448_str{ch46}_F0400	0	-	-	-
Actinomyces_sp{ch46}_oral_taxon_848_str{ch46}_F0332	0	-	-	-
Actinomyces_sp{ch46}_oral_taxon_849_str{ch46}_F0330	0	-	-	-
Actinomyces_sp{ch46}_ph3	0	-	-	-
Actinomyces_timonensis_DSM_23838	1	-	-	-
Actinomyces_turicensis_ACS-279-V-Col4	0	-	-	-
Actinomyces_urogenitalis_DSM_15434	0	-	-	-
Actinomyces_viscosus_C505	0	-	-	-
Actinoplanes_missouriensis_431	1	-	SelA	Cys
Actinoplanes_sp{ch46}_SE50{ch47}110	3	-	SelA	Cys
Actinosynnema_mirum_DSM_43827	3	-	-	-
Advenella_kashmirensis_WT001	0	-	-	-
Aequorivita_sublithincola_DSM_14238	0	-	-	-
Aerococcus_urinae_ACS-120-V-Col10a	0	-	-	-
Aerococcus_viridans_ATCC_11563	1	-	-	-
Aerococcus_viridans_LL1	0	-	-	-
Aeromicrobium_marinum_DSM_15272	1	-	-	-
Aeromicrobium_sp{ch46}_JC14	1	-	-	-
Aeromonas_aquariorum_AAK1	1	ybbB	SelA	Cys
Aeromonas_caviae_Ae398	0	ybbB	-	Cys
Aeromonas_hydrophila_SNUFPC-A8	2	ybbB	SelA	Cys
Aeromonas_hydrophila_SSU	4	ybbB	SelA	Cys
Aeromonas_hydrophila_subsp{ch46}_hydrophila_ATCC_7966	1	ybbB	SelA	Cys
Aeromonas_media_WS	0	ybbB	-	Cys
Aeromonas_salmonicida_subsp{ch46}_achromogenes_AS03	0	ybbB	-	Cys
Aeromonas_salmonicida_subsp{ch46}_salmonicida_01-B526	1	ybbB	SelA	Cys
Aeromonas_salmonicida_subsp{ch46}_salmonicida_A449	1	ybbB	SelA	Cys
Aeromonas_sp{ch46}_159	2	ybbB	-	Cys
Aeromonas_veronii_AER39	1	ybbB	SelA	Cys
Aeromonas_veronii_AER397	1	ybbB	SelA	Cys
Aeromonas_veronii_AMC34	1	ybbB	SelA	Cys
Aeromonas_veronii_AMC35	1	ybbB	SelA	Cys
Aeromonas_veronii_B565	1	ybbB	SelA	Cys
Aeropyrum_pernix_K1	0	-	-	-
Afipia_birgiae_34632	0	-	-	-
Afipia_broomeae_ATCC_49717	2	-	-	-
Afipia_clevelandensis_ATCC_49720	0	-	-	-
Afipia_felis_ATCC_53690	5	-	SelA	Cys
Afipia_sp{ch46}_1NLS2	5	-	SelA	Cys
Aggregatibacter_actinomycetemcomitans_ANH9381	2	-	SelA	Cys
Aggregatibacter_actinomycetemcomitans_D11S-1	1	-	SelA	Cys
Aggregatibacter_actinomycetemcomitans_D17P-2	1	-	SelA	Cys
Aggregatibacter_actinomycetemcomitans_D17P-3	2	-	SelA	Cys
Aggregatibacter_actinomycetemcomitans_D7S-1	2	-	SelA	Cys
Aggregatibacter_actinomycetemcomitans_RhAA1	2	-	SelA	Cys
Aggregatibacter_actinomycetemcomitans_serotype_a_str{ch46}_A160	2	-	-	Cys
Aggregatibacter_actinomycetemcomitans_serotype_a_str{ch46}_H5P1	2	-	SelA	Cys
Aggregatibacter_actinomycetemcomitans_serotype_b_str{ch46}_I23C	2	-	SelA	Cys
Aggregatibacter_actinomycetemcomitans_serotype_b_str{ch46}_S23A	2	-	SelA	Cys
Aggregatibacter_actinomycetemcomitans_serotype_b_str{ch46}_SCC1398	1	-	SelA	Cys
Aggregatibacter_actinomycetemcomitans_serotype_b_str{ch46}_SCC4092	1	-	SelA	Cys
Aggregatibacter_actinomycetemcomitans_serotype_c_str{ch46}_AAS4A	1	-	SelA	Cys
Aggregatibacter_actinomycetemcomitans_serotype_c_str{ch46}_SCC2302	1	-	SelA	Cys
Aggregatibacter_actinomycetemcomitans_serotype_d_str{ch46}_I63B	2	-	SelA	Cys
Aggregatibacter_actinomycetemcomitans_serotype_e_str{ch46}_SC1083	2	-	SelA	Cys
Aggregatibacter_actinomycetemcomitans_serotype_e_str{ch46}_SCC393	1	-	SelA	Cys
Aggregatibacter_actinomycetemcomitans_serotype_f_str{ch46}_D18P1	2	-	SelA	Cys
Aggregatibacter_actinomycetemcomitans_Y4	2	-	SelA	Cys
Aggregatibacter_aphrophilus_ATCC_33389	3	-	SelA	Sec
Aggregatibacter_aphrophilus_F0387	3	-	SelA	Sec
Aggregatibacter_aphrophilus_NJ8700	3	-	SelA	Sec
Aggregatibacter_segnis_ATCC_33393	2	-	SelA	Sec
Agrobacterium_albertimagni_AOL15	0	-	-	-
Agrobacterium_fabrum_str{ch46}_C58	0	-	-	-
Agrobacterium_radiobacter_K84	0	-	-	-
Agrobacterium_sp{ch46}_ATCC_31749	0	-	-	-
Agrobacterium_sp{ch46}_H13-3	0	-	-	-
Agrobacterium_tumefaciens_CCNWGS0286	1	-	-	-
Agrobacterium_tumefaciens_F2	0	-	-	-
Agrobacterium_vitis_S4	0	-	-	-
Ahrensia_sp{ch46}_R2A130	0	-	-	-
Akkermansia_muciniphila_ATCC_BAA-835	0	-	-	-
Alcaligenes_faecalis_subsp{ch46}_faecalis_NCIB_8687	2	ybbB	SelA	Cys
Alcaligenes_sp{ch46}_HPC1271	0	ybbB	SelA	Cys
Alcanivorax_borkumensis_SK2	0	ybbB	-	-
Alcanivorax_dieselolei_B5	0	ybbB	-	Cys
Alcanivorax_hongdengensis_A-11-3	1	ybbB	-	Cys
Alcanivorax_pacificus_W11-5	0	-	-	-
Alcanivorax_sp{ch46}_DG881	0	ybbB	-	Cys
Algoriphagus_sp{ch46}_PR1	0	ybbB	-	Cys
Alicycliphilus_denitrificans_BC	0	ybbB	-	Cys
Alicycliphilus_denitrificans_K601	0	ybbB	-	Cys
Alicycliphilus_sp{ch46}_CRZ1	1	ybbB	SelA	Cys
Alicyclobacillus_acidocaldarius_LAA1	0	-	-	-
Alicyclobacillus_acidocaldarius_subsp{ch46}_acidocaldarius_DSM_446	0	-	-	-
Alicyclobacillus_acidocaldarius_subsp{ch46}_acidocaldarius_Tc-4-1	0	-	-	-
Alicyclobacillus_hesperidum_URH17-3-68	0	-	-	-
Aliivibrio_fischeri_ZF-211	0	-	-	-
Aliivibrio_logei_5S-186	0	-	-	-
Aliivibrio_salmonicida_LFI1238	0	-	-	-
Alishewanella_aestuarii_B11	0	-	-	-
Alishewanella_agri_BL06	0	-	-	-
Alishewanella_jeotgali_KCTC_22429	0	-	-	-
Alistipes_finegoldii_DSM_17242	0	-	-	-
Alistipes_indistinctus_YIT_12060	0	-	-	-
Alistipes_putredinis_DSM_17216	0	-	-	-
Alistipes_senegalensis_JC50	0	-	-	-
Alistipes_sp{ch46}_AP11	0	-	-	-
Alistipes_sp{ch46}_HGB5	0	-	-	-
Alistipes_sp{ch46}_JC136	1	-	-	-
Alkalibacillus_haloalkaliphilus_C5	2	-	SelA	Sec
Alkalilimnicola_ehrlichii_MLHE-1	1	-	-	-
Alkaliphilus_metalliredigens_QYMF	20	ybbB	SelA	Sec
Alkaliphilus_oremlandii_OhILAs	13	ybbB	SelA	Sec
Allochromatium_vinosum_DSM_180	3	-	SelA	Sec
Alloiococcus_otitis_ATCC_51267	1	-	SelA	Sec
Alloprevotella_rava_F0323	0	-	-	-
alpha_proteobacterium_BAL199	0	-	-	-
alpha_proteobacterium_HIMB114	0	-	-	-
alpha_proteobacterium_HIMB5	0	-	-	-
alpha_proteobacterium_HIMB59	0	ybbB	-	Cys
Alteromonadales_bacterium_TW-7	0	-	-	-
Alteromonas_macleodii_AltDE1	0	-	-	-
Alteromonas_macleodii_ATCC_27126	0	-	-	-
Alteromonas_macleodii_str{ch46}_{ch39}Balearic_Sea_AD45{ch39}	0	-	-	-
Alteromonas_macleodii_str{ch46}_{ch39}Black_Sea_11{ch39}	0	-	-	-
Alteromonas_macleodii_str{ch46}_{ch39}Deep_ecotype{ch39}	0	-	-	-
Alteromonas_macleodii_str{ch46}_{ch39}English_Channel_673{ch39}	0	-	-	-
Alteromonas_sp{ch46}_S89	0	ybbB	-	Cys
Alteromonas_sp{ch46}_SN2	0	-	-	-
Aminobacterium_colombiense_DSM_12261	5	-	SelA	Sec
Aminomonas_paucivorans_DSM_12260	7	-	SelA	Sec
Ammonifex_degensii_KC4	5	-	SelA	Sec
Amphibacillus_jilinensis_Y1	0	-	-	-
Amphibacillus_xylanus_NBRC_15112	0	-	-	-
Amycolatopsis_azurea_DSM_43854	1	-	-	-
Amycolatopsis_mediterranei_S699	3	-	SelA	Cys
Amycolatopsis_mediterranei_U32	2	-	SelA	Cys
Amycolatopsis_sp{ch46}_ATCC_39116	2	-	SelA	Cys
Amycolicicoccus_subflavus_DQS3-9A1	0	-	-	-
Anabaena_cylindrica_PCC_7122	0	-	-	-
Anabaena_sp{ch46}_90	0	-	-	-
Anabaena_sp{ch46}_PCC_7108	0	-	-	-
Anabaena_variabilis_ATCC_29413	0	-	-	-
Anaerobaculum_hydrogeniformans_ATCC_BAA-1850	9	-	SelA	Sec
Anaerobaculum_mobile_DSM_13181	8	-	SelA	Sec
Anaerococcus_hydrogenalis_ACS-025-V-Sch4	0	-	-	-
Anaerococcus_hydrogenalis_DSM_7454	0	-	-	-
Anaerococcus_lactolyticus_ATCC_51172	0	-	-	-
Anaerococcus_obesiensis_ph10	0	-	-	Cys
Anaerococcus_prevotii_ACS-065-V-Col13	0	-	-	-
Anaerococcus_prevotii_DSM_20548	0	-	-	Cys
Anaerococcus_senegalensis_JC48	0	-	-	-
Anaerococcus_sp{ch46}_9402080	0	-	-	Cys
Anaerococcus_sp{ch46}_9403502	4	-	SelA	Cys
Anaerococcus_sp{ch46}_PH9	0	-	-	Cys
Anaerococcus_tetradius_ATCC_35098	0	-	-	Cys
Anaerococcus_vaginalis_ATCC_51170	0	-	-	Cys
Anaerofustis_stercorihominis_DSM_17244	0	-	-	-
Anaeroglobus_geminatus_F0357	4	-	SelA	Sec
Anaerolinea_thermophila_UNI-1	7	-	SelA	Sec
Anaeromyxobacter_dehalogenans_2CP-1	10	-	SelA	Sec
Anaeromyxobacter_dehalogenans_2CP-C	11	-	SelA	Sec
Anaeromyxobacter_sp{ch46}_Fw109-5	13	-	SelA	Sec
Anaeromyxobacter_sp{ch46}_K	12	-	SelA	Sec
Anaerophaga_sp{ch46}_HS1	0	ybbB	-	Cys
Anaerophaga_thermohalophila_DSM_12881	0	ybbB	-	Cys
Anaerophaga_thermohalophila_str{ch46}_Valhall	0	ybbB	-	Cys
Anaerostipes_caccae_DSM_14662	0	-	-	Cys
Anaerostipes_hadrus_DSM_3319	0	-	-	Cys
Anaerostipes_sp{ch46}_3{ch95}2{ch95}56FAA	0	-	-	Cys
Anaerotruncus_colihominis_DSM_17241	1	-	SelA	Sec
Anaplasma_centrale_str{ch46}_Israel	0	-	-	-
Anaplasma_marginale_str{ch46}_Florida	0	-	-	-
Anaplasma_marginale_str{ch46}_Florida_Relapse	0	-	-	-
Anaplasma_marginale_str{ch46}_Mississippi	0	-	-	-
Anaplasma_marginale_str{ch46}_Okeechobee	0	-	-	-
Anaplasma_marginale_str{ch46}_Oklahoma	0	-	-	-
Anaplasma_marginale_str{ch46}_Puerto_Rico	0	-	-	-
Anaplasma_marginale_str{ch46}_South_Idaho	0	-	-	-
Anaplasma_marginale_str{ch46}_St{ch46}_Maries	0	-	-	-
Anaplasma_marginale_str{ch46}_Virginia	0	-	-	-
Anaplasma_marginale_str{ch46}_Washington_Okanogan	0	-	-	-
Anaplasma_phagocytophilum_HZ	0	-	-	-
Anoxybacillus_flavithermus_TNO-09{ch46}006	0	-	-	-
Anoxybacillus_flavithermus_WK1	0	-	-	-
Anoxybacillus_kamchatkensis_G10	0	-	-	-
Aquifex_aeolicus_VF5	2	-	SelA	Sec
Aquimarina_agarilytica_ZC1	0	-	-	-
Arcanobacterium_haemolyticum_DSM_20595	0	-	-	-
Archaeoglobus_fulgidus_DSM_4304	0	-	-	-
Arcobacter_butzleri_7h1h	1	-	SelA	-
Arcobacter_butzleri_ED-1	1	-	SelA	Cys
Arcobacter_butzleri_JV22	1	-	SelA	Cys
Arcobacter_butzleri_RM4018	1	-	SelA	Cys
Arcobacter_nitrofigilis_DSM_7299	4	ybbB	SelA	Sec
Arcobacter_sp{ch46}_L	0	-	-	-
Aromatoleum_aromaticum_EbN1	1	ybbB	-	Cys
Arthrobacter_arilaitensis_Re117	1	-	-	-
Arthrobacter_aurescens_TC1	0	-	-	-
Arthrobacter_chlorophenolicus_A6	0	-	-	-
Arthrobacter_crystallopoietes_BAB-32	1	-	SelA	Cys
Arthrobacter_globiformis_NBRC_12137	1	-	-	-
Arthrobacter_phenanthrenivorans_Sphe3	0	-	-	-
Arthrobacter_sp{ch46}_FB24	1	-	-	-
Arthrobacter_sp{ch46}_M2012083	0	-	-	-
Arthrobacter_sp{ch46}_Rue61a	0	-	-	-
Arthrobacter_sp{ch46}_SJCon	2	-	-	-
Arthrobacter_sp{ch46}_TB_23	0	-	-	-
Arthrospira_maxima_CS-328	0	-	-	-
Arthrospira_platensis_C1	0	-	-	-
Arthrospira_platensis_str{ch46}_Paraca	0	-	-	-
Arthrospira_sp{ch46}_PCC_8005	0	-	-	-
Aster_yellows_witches{ch39}-broom_phytoplasma_AYWB	0	-	-	-
Asticcacaulis_biprosthecum_C19	1	-	-	-
Asticcacaulis_excentricus_CB_48	0	-	-	-
Atopobium_parvulum_DSM_20469	0	-	-	Cys
Atopobium_rimae_ATCC_49626	0	-	-	Cys
Atopobium_sp{ch46}_ICM58	1	-	-	-
Atopobium_vaginae_DSM_15829	0	-	-	-
Atopobium_vaginae_PB189-T1-4	0	-	-	-
Aurantimonas_manganoxydans_SI85-9A1	1	-	-	-
Austwickia_chelonae_NBRC_105200	2	-	-	Cys
Avibacterium_paragallinarum_72	1	-	SelA	Cys
Azoarcus_sp{ch46}_BH72	0	ybbB	-	Cys
Azorhizobium_caulinodans_ORS_571	1	-	SelA	Cys
Azospirillum_amazonense_Y2	1	-	SelA	Cys
Azospirillum_brasilense_Sp245	2	-	-	-
Azospirillum_lipoferum_4B	0	-	-	-
Azospirillum_sp{ch46}_B506	1	-	-	-
Azospirillum_sp{ch46}_B510	0	-	-	-
Azotobacter_vinelandii_DJ	2	ybbB	-	Cys
Bacillus_alcalophilus_ATCC_27647	1	-	-	-
Bacillus_amyloliquefaciens_DSM_7	0	-	-	-
Bacillus_amyloliquefaciens_FZB42	0	-	-	-
Bacillus_amyloliquefaciens_IT-45	0	-	-	-
Bacillus_amyloliquefaciens_LL3	0	-	-	-
Bacillus_amyloliquefaciens_subsp{ch46}_amyloliquefaciens_DC-12	0	-	-	-
Bacillus_amyloliquefaciens_subsp{ch46}_plantarum_AS43{ch46}3	0	-	-	-
Bacillus_amyloliquefaciens_subsp{ch46}_plantarum_M27	0	-	-	-
Bacillus_amyloliquefaciens_subsp{ch46}_plantarum_YAU_B9601-Y2	0	-	-	-
Bacillus_amyloliquefaciens_TA208	0	-	-	-
Bacillus_amyloliquefaciens_XH7	0	-	-	-
Bacillus_amyloliquefaciens_Y2	0	-	-	-
Bacillus_anthracis_str{ch46}_3154	1	-	-	-
Bacillus_anthracis_str{ch46}_3166	1	-	-	-
Bacillus_anthracis_str{ch46}_A0174	1	-	-	-
Bacillus_anthracis_str{ch46}_A0193	1	-	-	-
Bacillus_anthracis_str{ch46}_A0248	1	-	-	-
Bacillus_anthracis_str{ch46}_A0389	1	-	-	-
Bacillus_anthracis_str{ch46}_A0442	1	-	-	-
Bacillus_anthracis_str{ch46}_A0465	1	-	-	-
Bacillus_anthracis_str{ch46}_A0488	1	-	-	-
Bacillus_anthracis_str{ch46}_A1055	1	-	-	-
Bacillus_anthracis_str{ch46}_A2012	1	-	-	-
Bacillus_anthracis_str{ch46}_Ames	0	-	-	-
Bacillus_anthracis_str{ch46}_Australia_94	1	-	-	-
Bacillus_anthracis_str{ch46}_BF1	1	-	-	-
Bacillus_anthracis_str{ch46}_Carbosap	1	-	-	-
Bacillus_anthracis_str{ch46}_CDC_684	1	-	-	-
Bacillus_anthracis_str{ch46}_{ch39}Ames_Ancestor{ch39}	1	-	-	-
Bacillus_anthracis_str{ch46}_CNEVA-9066	1	-	-	-
Bacillus_anthracis_str{ch46}_H9401	1	-	-	-
Bacillus_anthracis_str{ch46}_Heroin_Ba4599	1	-	-	-
Bacillus_anthracis_str{ch46}_Kruger_B	1	-	-	-
Bacillus_anthracis_str{ch46}_Sterne	1	-	-	-
Bacillus_anthracis_str{ch46}_Tsiankovskii-I	1	-	-	-
Bacillus_anthracis_str{ch46}_UR-1	1	-	-	-
Bacillus_anthracis_str{ch46}_Vollum	1	-	-	-
Bacillus_anthracis_str{ch46}_Western_North_America_USA6153	1	-	-	-
Bacillus_atrophaeus_1013-1	0	-	-	-
Bacillus_atrophaeus_1013-2	0	-	-	-
Bacillus_atrophaeus_1942	0	-	-	-
Bacillus_atrophaeus_ATCC_49822-1	0	-	-	-
Bacillus_atrophaeus_ATCC_49822-2	0	-	-	-
Bacillus_atrophaeus_ATCC_9372-1	0	-	-	-
Bacillus_atrophaeus_ATCC_9372-2	0	-	-	-
Bacillus_atrophaeus_BACI051-E	0	-	-	-
Bacillus_atrophaeus_BACI051-N	0	-	-	-
Bacillus_atrophaeus_C89	0	-	-	-
Bacillus_atrophaeus_Detrick-1	0	-	-	-
Bacillus_atrophaeus_Detrick-2	0	-	-	-
Bacillus_atrophaeus_Detrick-3	0	-	-	-
Bacillus_atrophaeus_str{ch46}_Dugway	0	-	-	-
Bacillus_azotoformans_LMG_9581	7	ybbB	SelA	Sec
Bacillus_bataviensis_LMG_21833	5	ybbB	SelA	Sec
Bacillus_cellulosilyticus_DSM_2522	4	-	SelA	Sec
Bacillus_cereus_03BB102	1	-	-	-
Bacillus_cereus_03BB108	1	-	-	-
Bacillus_cereus_172560W	1	-	-	-
Bacillus_cereus_95{ch47}8201	1	-	-	-
Bacillus_cereus_AH1134	1	-	-	-
Bacillus_cereus_AH1271	1	-	-	-
Bacillus_cereus_AH1272	0	-	-	-
Bacillus_cereus_AH1273	0	-	-	-
Bacillus_cereus_AH187	1	-	-	-
Bacillus_cereus_AH603	0	-	-	-
Bacillus_cereus_AH621	0	-	-	-
Bacillus_cereus_AH676	1	-	-	-
Bacillus_cereus_AH820	1	-	-	-
Bacillus_cereus_AND1407	1	-	-	-
Bacillus_cereus_ATCC_10876	1	-	-	-
Bacillus_cereus_ATCC_10987	1	-	-	-
Bacillus_cereus_ATCC_14579	0	-	-	-
Bacillus_cereus_ATCC_4342	1	-	-	-
Bacillus_cereus_B4264	1	-	-	-
Bacillus_cereus_BAG1O-2	1	-	-	-
Bacillus_cereus_BAG1X1-2	1	-	-	-
Bacillus_cereus_BAG1X1-3	0	-	-	-
Bacillus_cereus_BAG2X1-1	1	-	-	-
Bacillus_cereus_BAG2X1-2	1	-	-	-
Bacillus_cereus_BAG2X1-3	1	-	-	-
Bacillus_cereus_BAG3O-2	1	-	-	-
Bacillus_cereus_BAG3X2-1	0	-	-	-
Bacillus_cereus_BAG3X2-2	1	-	-	-
Bacillus_cereus_BAG4O-1	1	-	-	-
Bacillus_cereus_BAG4X12-1	1	-	-	-
Bacillus_cereus_BAG4X2-1	1	-	-	-
Bacillus_cereus_BAG5O-1	1	-	-	-
Bacillus_cereus_BAG5X1-1	0	-	-	-
Bacillus_cereus_BAG5X2-1	1	-	-	-
Bacillus_cereus_BAG6O-1	1	-	-	-
Bacillus_cereus_BAG6O-2	0	-	-	-
Bacillus_cereus_BAG6X1-1	1	-	-	-
Bacillus_cereus_BAG6X1-2	0	-	-	-
Bacillus_cereus_BDRD-Cer4	1	-	-	-
Bacillus_cereus_BDRD-ST196	0	-	-	-
Bacillus_cereus_BDRD-ST24	1	-	-	-
Bacillus_cereus_BDRD-ST26	1	-	-	-
Bacillus_cereus_BGSC_6E1	1	-	-	-
Bacillus_cereus_biovar_anthracis_str{ch46}_CI	1	-	-	-
Bacillus_cereus_BtB2-4	0	-	-	-
Bacillus_cereus_CER057	0	-	-	-
Bacillus_cereus_CER074	0	-	-	-
Bacillus_cereus_E33L	1	-	-	-
Bacillus_cereus_F	1	-	-	-
Bacillus_cereus_F65185	1	-	-	-
Bacillus_cereus_F837{ch47}76	1	-	-	-
Bacillus_cereus_FRI-35	1	-	-	-
Bacillus_cereus_G9241	1	-	-	-
Bacillus_cereus_G9842	1	-	-	-
Bacillus_cereus_H3081{ch46}97	1	-	-	-
Bacillus_cereus_HD73	1	-	-	-
Bacillus_cereus_H-hrb01	0	-	-	-
Bacillus_cereus_HuA2-1	0	-	-	-
Bacillus_cereus_HuA2-4	0	-	-	-
Bacillus_cereus_HuA4-10	0	-	-	-
Bacillus_cereus_HuB1-1	1	-	-	-
Bacillus_cereus_HuB2-9	1	-	-	-
Bacillus_cereus_HuB4-10	1	-	-	-
Bacillus_cereus_HuB5-5	1	-	-	-
Bacillus_cereus_IS075	1	-	-	-
Bacillus_cereus_ISP3191	1	-	-	-
Bacillus_cereus_LCT-BC244	1	-	-	-
Bacillus_cereus_m1293	1	-	-	-
Bacillus_cereus_m1550	1	-	-	-
Bacillus_cereus_MC67	0	-	-	-
Bacillus_cereus_MM3	1	-	-	-
Bacillus_cereus_MSX-A1	1	-	-	-
Bacillus_cereus_MSX-A12	1	-	-	-
Bacillus_cereus_MSX-D12	1	-	-	-
Bacillus_cereus_NC7401	1	-	-	-
Bacillus_cereus_NVH0597-99	1	-	-	-
Bacillus_cereus_Q1	1	-	-	-
Bacillus_cereus_R309803	1	-	-	-
Bacillus_cereus_Rock1-15	1	-	-	-
Bacillus_cereus_Rock1-3	1	-	-	-
Bacillus_cereus_Rock3-28	1	-	-	-
Bacillus_cereus_Rock3-29	1	-	-	-
Bacillus_cereus_Rock3-42	1	-	-	-
Bacillus_cereus_Rock3-44	0	-	-	-
Bacillus_cereus_Rock4-18	1	-	-	-
Bacillus_cereus_Rock4-2	1	-	-	-
Bacillus_cereus_SJ1	1	-	-	-
Bacillus_cereus_VD014	1	-	-	-
Bacillus_cereus_VD022	1	-	-	-
Bacillus_cereus_VD045	1	-	-	-
Bacillus_cereus_VD048	0	-	-	-
Bacillus_cereus_VD078	0	-	-	-
Bacillus_cereus_VD102	1	-	-	-
Bacillus_cereus_VD107	0	-	-	-
Bacillus_cereus_VD115	1	-	-	-
Bacillus_cereus_VD142	0	-	-	-
Bacillus_cereus_VD148	1	-	-	-
Bacillus_cereus_VD154	1	-	-	-
Bacillus_cereus_VD156	1	-	-	-
Bacillus_cereus_VD166	1	-	-	-
Bacillus_cereus_VD169	1	-	-	-
Bacillus_cereus_VD200	1	-	-	-
Bacillus_cereus_VDM022	0	-	-	-
Bacillus_cereus_VDM034	0	-	-	-
Bacillus_cereus_VDM062	0	-	-	-
Bacillus_cereus_W	1	-	-	-
Bacillus_clausii_KSM-K16	0	-	-	-
Bacillus_coagulans_2-6	0	ybbB	-	Cys
Bacillus_coagulans_36D1	0	ybbB	-	Cys
Bacillus_coagulans_DSM_1_{ch61}_ATCC_7050	0	ybbB	-	Cys
Bacillus_coagulans_H-1	0	ybbB	-	Cys
Bacillus_coagulans_XZL4	1	ybbB	-	Cys
Bacillus_coahuilensis_m4-4	0	-	-	-
Bacillus_cytotoxicus_NVH_391-98	0	-	-	-
Bacillus_endophyticus_2102	0	-	-	-
Bacillus_halodurans_C-125	0	-	-	-
Bacillus_isronensis_B3W22	0	-	-	-
Bacillus_licheniformis_10-1-A	1	-	-	-
Bacillus_licheniformis_5-2-D	1	-	-	-
Bacillus_licheniformis_CGMCC_3963	1	-	-	-
Bacillus_licheniformis_DSM_13_{ch61}_ATCC_14580	2	-	-	-
Bacillus_licheniformis_WX-02	1	-	-	-
Bacillus_macauensis_ZFHKF-1	0	-	-	-
Bacillus_megaterium_DSM_319	0	-	-	-
Bacillus_megaterium_NCT-2	0	-	-	-
Bacillus_megaterium_QM_B1551	0	-	-	-
Bacillus_megaterium_WSH-002	0	-	-	-
Bacillus_methanolicus_MGA3	2	-	SelA	Sec
Bacillus_methanolicus_PB1	2	-	SelA	Sec
Bacillus_mojavensis_RO-H-1	0	-	-	-
Bacillus_mycoides_DSM_2048	0	-	-	-
Bacillus_mycoides_Rock1-4	0	-	-	-
Bacillus_mycoides_Rock3-17	0	-	-	-
Bacillus_oceanisediminis_2691	9	ybbB	SelA	Sec
Bacillus_pseudofirmus_OF4	5	-	SelA	Sec
Bacillus_pseudomycoides_DSM_12442	0	-	-	-
Bacillus_psychrosaccharolyticus_ATCC_23296	0	ybbB	-	Cys
Bacillus_pumilus_ATCC_7061	0	-	-	-
Bacillus_pumilus_BA06	0	-	-	-
Bacillus_pumilus_S-1	0	-	-	-
Bacillus_pumilus_SAFR-032	0	-	-	-
Bacillus_selenitireducens_MLS10	11	ybbB	SelA	Sec
Bacillus_siamensis_KCTC_13613	0	-	-	-
Bacillus_smithii_7{ch95}3{ch95}47FAA	0	-	-	-
Bacillus_sp{ch46}_10403023	2	ybbB	SelA	Sec
Bacillus_sp{ch46}_1NLA3E	7	ybbB	SelA	Sec
Bacillus_sp{ch46}_2{ch95}A{ch95}57{ch95}CT2	8	ybbB	SelA	Sec
Bacillus_sp{ch46}_5B6	0	-	-	-
Bacillus_sp{ch46}_7{ch95}6{ch95}55CFAA{ch95}CT2	1	-	-	-
Bacillus_sp{ch46}_916	0	-	-	-
Bacillus_sp{ch46}_AP8	0	-	-	-
Bacillus_sp{ch46}_B14905	0	-	-	-
Bacillus_sp{ch46}_BT1B{ch95}CT2	1	-	-	-
Bacillus_sp{ch46}_FJAT-13831	0	-	-	-
Bacillus_sp{ch46}_HYC-10	0	-	-	-
Bacillus_sp{ch46}_JC63	6	ybbB	SelA	Sec
Bacillus_sp{ch46}_JS	0	-	-	-
Bacillus_sp{ch46}_L1{ch40}2012{ch41}	5	ybbB	SelA	Sec
Bacillus_sp{ch46}_M_2-6	0	-	-	-
Bacillus_sp{ch46}_m3-13	4	-	SelA	Sec
Bacillus_sp{ch46}_NRRL_B-14911	4	ybbB	-	Sec
Bacillus_sp{ch46}_SG-1	10	-	SelA	Sec
Bacillus_sp{ch46}_WBUNB001	1	-	-	-
Bacillus_sp{ch46}_WBUNB004	1	-	-	-
Bacillus_sp{ch46}_WBUNB009	1	-	-	-
Bacillus_sp{ch46}_ZYK	5	-	-	-
Bacillus_subtilis_BSn5	0	-	-	-
Bacillus_subtilis_gtP20b	0	-	-	-
Bacillus_subtilis_QB928	0	-	-	-
Bacillus_subtilis_S1-4	0	-	-	-
Bacillus_subtilis_subsp{ch46}_inaquosorum_KCTC_13429	1	-	-	-
Bacillus_subtilis_subsp{ch46}_natto_BEST195	0	-	-	-
Bacillus_subtilis_subsp{ch46}_spizizenii_ATCC_6633	1	-	-	-
Bacillus_subtilis_subsp{ch46}_spizizenii_DV1-B-1	1	-	-	-
Bacillus_subtilis_subsp{ch46}_spizizenii_str{ch46}_W23	1	-	-	-
Bacillus_subtilis_subsp{ch46}_spizizenii_TU-B-10	1	-	-	-
Bacillus_subtilis_subsp{ch46}_subtilis_str{ch46}_168	0	-	-	-
Bacillus_subtilis_subsp{ch46}_subtilis_str{ch46}_AUSI98	0	-	-	-
Bacillus_subtilis_subsp{ch46}_subtilis_str{ch46}_BSP1	0	-	-	-
Bacillus_subtilis_subsp{ch46}_subtilis_str{ch46}_JH642	0	-	-	-
Bacillus_subtilis_subsp{ch46}_subtilis_str{ch46}_NCIB_3610	0	-	-	-
Bacillus_subtilis_subsp{ch46}_subtilis_str{ch46}_RO-NN-1	0	-	-	-
Bacillus_subtilis_subsp{ch46}_subtilis_str{ch46}_SC-8	0	-	-	-
Bacillus_subtilis_subsp{ch46}_subtilis_str{ch46}_SMY	0	-	-	-
Bacillus_subtilis_XF-1	0	-	-	-
Bacillus_thuringiensis_BMB171	1	-	-	-
Bacillus_thuringiensis_Bt407	1	-	-	-
Bacillus_thuringiensis_HD-771	1	-	-	-
Bacillus_thuringiensis_HD-789	1	-	-	-
Bacillus_thuringiensis_IBL_200	1	-	-	-
Bacillus_thuringiensis_IBL_4222	1	-	-	-
Bacillus_thuringiensis_MC28	1	-	-	-
Bacillus_thuringiensis_serovar_andalousiensis_BGSC_4AW1	1	-	-	-
Bacillus_thuringiensis_serovar_berliner_ATCC_10792	0	-	-	-
Bacillus_thuringiensis_serovar_chinensis_CT-43	1	-	-	-
Bacillus_thuringiensis_serovar_finitimus_YBT-020	1	-	-	-
Bacillus_thuringiensis_serovar_huazhongensis_BGSC_4BD1	1	-	-	-
Bacillus_thuringiensis_serovar_israelensis_ATCC_35646	1	-	-	-
Bacillus_thuringiensis_serovar_konkukian_str{ch46}_97-27	1	-	-	-
Bacillus_thuringiensis_serovar_kurstaki_str{ch46}_HD73	1	-	-	-
Bacillus_thuringiensis_serovar_kurstaki_str{ch46}_T03a001	1	-	-	-
Bacillus_thuringiensis_serovar_monterrey_BGSC_4AJ1	1	-	-	-
Bacillus_thuringiensis_serovar_pakistani_str{ch46}_T13001	1	-	-	-
Bacillus_thuringiensis_serovar_pondicheriensis_BGSC_4BA1	1	-	-	-
Bacillus_thuringiensis_serovar_pulsiensis_BGSC_4CC1	1	-	-	-
Bacillus_thuringiensis_serovar_sotto_str{ch46}_T04001	1	-	-	-
Bacillus_thuringiensis_serovar_thuringiensis_str{ch46}_T01001	1	-	-	-
Bacillus_thuringiensis_serovar_tochigiensis_BGSC_4Y1	1	-	-	-
Bacillus_thuringiensis_str{ch46}_Al_Hakam	1	-	-	-
Bacillus_vallismortis_DV1-F-3	0	-	-	-
Bacillus_weihenstephanensis_KBAB4	0	-	-	-
Bacteriovorax_marinus_SJ	0	-	-	-
Bacteroidales_bacterium_ph8	0	-	-	-
Bacteroides_caccae_ATCC_43185	0	-	-	-
Bacteroides_caccae_CL03T12C61	0	-	-	-
Bacteroides_cellulosilyticus_CL02T12C19	0	-	-	-
Bacteroides_cellulosilyticus_DSM_14838	0	-	-	-
Bacteroides_clarus_YIT_12056	0	-	-	-
Bacteroides_coprocola_DSM_17136	0	-	-	-
Bacteroides_coprophilus_DSM_18228	0	-	-	-
Bacteroides_coprosuis_DSM_18011	0	-	-	-
Bacteroides_dorei_5{ch95}1{ch95}36{ch47}D4	0	-	-	-
Bacteroides_dorei_CL02T00C15	0	-	-	-
Bacteroides_dorei_CL02T12C06	0	-	-	-
Bacteroides_dorei_CL03T12C01	0	-	-	-
Bacteroides_dorei_DSM_17855	0	-	-	-
Bacteroides_eggerthii_1{ch95}2{ch95}48FAA	0	-	-	-
Bacteroides_eggerthii_DSM_20697	0	-	-	-
Bacteroides_faecis_MAJ27	0	-	-	-
Bacteroides_finegoldii_CL09T03C10	0	-	-	-
Bacteroides_finegoldii_DSM_17565	0	-	-	-
Bacteroides_fluxus_YIT_12057	0	-	-	-
Bacteroides_fragilis_3{ch95}1{ch95}12	0	-	-	-
Bacteroides_fragilis_638R	0	-	-	-
Bacteroides_fragilis_CL03T00C08	0	-	-	-
Bacteroides_fragilis_CL03T12C07	0	-	-	-
Bacteroides_fragilis_CL05T00C42	0	-	-	-
Bacteroides_fragilis_CL05T12C13	0	-	-	-
Bacteroides_fragilis_CL07T00C01	0	-	-	-
Bacteroides_fragilis_CL07T12C05	0	-	-	-
Bacteroides_fragilis_HMW_610	0	-	-	-
Bacteroides_fragilis_HMW_615	0	-	-	-
Bacteroides_fragilis_HMW_616	0	-	-	-
Bacteroides_fragilis_NCTC_9343	0	-	-	-
Bacteroides_fragilis_YCH46	0	-	-	-
Bacteroides_helcogenes_P_36-108	0	-	-	-
Bacteroides_intestinalis_DSM_17393	0	-	-	-
Bacteroides_nordii_CL02T12C05	0	-	-	-
Bacteroides_oleiciplenus_YIT_12058	0	-	-	-
Bacteroides_ovatus_3{ch95}8{ch95}47FAA	0	-	-	-
Bacteroides_ovatus_ATCC_8483	0	-	-	-
Bacteroides_ovatus_CL02T12C04	0	-	-	-
Bacteroides_ovatus_CL03T12C18	0	-	-	-
Bacteroides_ovatus_SD_CC_2a	0	-	-	-
Bacteroides_ovatus_SD_CMC_3f	0	-	-	-
Bacteroides_plebeius_DSM_17135	0	-	-	-
Bacteroides_salanitronis_DSM_18170	0	-	-	-
Bacteroides_salyersiae_CL02T12C01	0	-	-	-
Bacteroides_sp{ch46}_1{ch95}1{ch95}14	0	-	-	-
Bacteroides_sp{ch46}_1{ch95}1{ch95}30	0	-	-	-
Bacteroides_sp{ch46}_1{ch95}1{ch95}6	0	-	-	-
Bacteroides_sp{ch46}_20{ch95}3	0	-	-	-
Bacteroides_sp{ch46}_2{ch95}1{ch95}16	0	-	-	-
Bacteroides_sp{ch46}_2{ch95}1{ch95}22	0	-	-	-
Bacteroides_sp{ch46}_2{ch95}1{ch95}33B	0	-	-	-
Bacteroides_sp{ch46}_2{ch95}1{ch95}56FAA	0	-	-	-
Bacteroides_sp{ch46}_2{ch95}1{ch95}7	0	-	-	-
Bacteroides_sp{ch46}_2{ch95}2{ch95}4	0	-	-	-
Bacteroides_sp{ch46}_3{ch95}1{ch95}19	0	-	-	-
Bacteroides_sp{ch46}_3{ch95}1{ch95}23	0	-	-	-
Bacteroides_sp{ch46}_3{ch95}1{ch95}33FAA	0	-	-	-
Bacteroides_sp{ch46}_3{ch95}1{ch95}40A	0	-	-	-
Bacteroides_sp{ch46}_3{ch95}2{ch95}5	0	-	-	-
Bacteroides_sp{ch46}_4{ch95}1{ch95}36	0	-	-	-
Bacteroides_sp{ch46}_4{ch95}3{ch95}47FAA	0	-	-	-
Bacteroides_sp{ch46}_9{ch95}1{ch95}42FAA	0	-	-	-
Bacteroides_sp{ch46}_D1	0	-	-	-
Bacteroides_sp{ch46}_D2	0	-	-	-
Bacteroides_sp{ch46}_D20	0	-	-	-
Bacteroides_sp{ch46}_D22	0	-	-	-
Bacteroides_stercoris_ATCC_43183	0	-	-	-
Bacteroides_thetaiotaomicron_VPI-5482	0	-	-	-
Bacteroides_uniformis_ATCC_8492	0	-	-	-
Bacteroides_uniformis_CL03T00C23	0	-	-	-
Bacteroides_uniformis_CL03T12C37	0	-	-	-
Bacteroides_vulgatus_ATCC_8482	0	-	-	-
Bacteroides_vulgatus_CL09T03C04	0	-	-	-
Bacteroides_vulgatus_PC510	0	-	-	-
Bacteroides_xylanisolvens_CL03T12C04	0	-	-	-
Bacteroides_xylanisolvens_SD_CC_1b	0	-	-	-
Bacteroidetes_oral_taxon_274_str{ch46}_F0058	0	-	-	-
Barnesiella_intestinihominis_YIT_11860	0	-	-	-
Bartonella_alsatica_IBS_382	0	-	-	-
Bartonella_bacilliformis_INS	0	-	-	-
Bartonella_bacilliformis_KC583	0	-	-	-
Bartonella_birtlesii_H12	0	-	-	-
Bartonella_birtlesii_IBS_325	0	-	-	-
Bartonella_birtlesii_LL-WM9	0	-	-	-
Bartonella_clarridgeiae_73	0	-	-	-
Bartonella_doshiae_NCTC_12862	0	-	-	-
Bartonella_elizabethae_F9251	0	-	-	-
Bartonella_elizabethae_Re6043vi	0	-	-	-
Bartonella_grahamii_as4aup	0	-	-	-
Bartonella_henselae_str{ch46}_Houston-1	0	-	-	-
Bartonella_melophagi_K-2C	0	-	-	-
Bartonella_queenslandensis_AUST{ch47}NH15	0	-	-	-
Bartonella_quintana_RM-11	0	-	-	-
Bartonella_quintana_str{ch46}_Toulouse	0	-	-	-
Bartonella_rattaustraliani_AUST{ch47}NH4	0	-	-	-
Bartonella_rattimassiliensis_15908	0	-	-	-
Bartonella_sp{ch46}_DB5-6	0	-	-	-
Bartonella_sp{ch46}_OS02	0	-	-	-
Bartonella_sp{ch46}_R4{ch40}2010{ch41}	0	-	-	-
Bartonella_tamiae_Th239	1	-	SelA	Cys
Bartonella_tamiae_Th307	1	-	SelA	Cys
Bartonella_taylorii_8TBB	0	-	-	-
Bartonella_tribocorum_CIP_105476	0	-	-	-
Bartonella_vinsonii_subsp{ch46}_arupensis_OK-94-513	0	-	-	-
Bartonella_vinsonii_subsp{ch46}_arupensis_Pm136co	0	-	-	-
Bartonella_washoensis_085-0475	1	-	-	-
Bartonella_washoensis_Sb944nv	1	-	-	-
Baumannia_cicadellinicola_str{ch46}_Hc_{ch40}Homalodisca_coagulata{ch41}	0	-	-	-
Bdellovibrio_bacteriovorus_HD100	0	ybbB	-	Cys
Bdellovibrio_bacteriovorus_str{ch46}_Tiberius	0	ybbB	-	Cys
Beggiatoa_alba_B18LD	0	-	-	-
Beggiatoa_sp{ch46}_PS	0	-	-	-
Beggiatoa_sp{ch46}_SS	0	-	-	-
Beijerinckia_indica_subsp{ch46}_indica_ATCC_9039	0	-	-	-
Belliella_baltica_DSM_15883	0	-	-	-
Bergeyella_zoohelcum_ATCC_43767	0	-	-	-
Bergeyella_zoohelcum_CCUG_30536	0	-	-	-
Bermanella_marisrubri	0	-	-	-
beta_proteobacterium_KB13	0	-	-	-
Beutenbergia_cavernae_DSM_12333	0	-	-	-
Bifidobacterium_adolescentis_ATCC_15703	0	-	-	-
Bifidobacterium_adolescentis_L2-32	0	-	-	-
Bifidobacterium_angulatum_DSM_20098_{ch61}_JCM_7096	1	-	-	-
Bifidobacterium_animalis_subsp{ch46}_animalis_ATCC_25527	0	-	-	-
Bifidobacterium_animalis_subsp{ch46}_lactis	0	-	-	-
Bifidobacterium_animalis_subsp{ch46}_lactis_AD011	0	-	-	-
Bifidobacterium_animalis_subsp{ch46}_lactis_B420	0	-	-	-
Bifidobacterium_animalis_subsp{ch46}_lactis_BB-12	0	-	-	-
Bifidobacterium_animalis_subsp{ch46}_lactis_Bi-07	0	-	-	-
Bifidobacterium_animalis_subsp{ch46}_lactis_Bl-04	0	-	-	-
Bifidobacterium_animalis_subsp{ch46}_lactis_BLC1	0	-	-	-
Bifidobacterium_animalis_subsp{ch46}_lactis_BS_01	0	-	-	-
Bifidobacterium_animalis_subsp{ch46}_lactis_DSM_10140	0	-	-	-
Bifidobacterium_animalis_subsp{ch46}_lactis_HN019	0	-	-	-
Bifidobacterium_animalis_subsp{ch46}_lactis_V9	0	-	-	-
Bifidobacterium_asteroides_PRL2011	0	-	-	-
Bifidobacterium_bifidum_BGN4	1	-	-	-
Bifidobacterium_bifidum_IPLA_20015	1	-	-	-
Bifidobacterium_bifidum_LMG_13195	1	-	-	-
Bifidobacterium_bifidum_NCIMB_41171	2	-	-	-
Bifidobacterium_bifidum_PRL2010	3	-	-	-
Bifidobacterium_bifidum_S17	2	-	-	-
Bifidobacterium_breve_ACS-071-V-Sch8b	0	-	-	-
Bifidobacterium_breve_CECT_7263	0	-	-	-
Bifidobacterium_breve_DPC_6330	0	-	-	-
Bifidobacterium_breve_DSM_20213_{ch61}_JCM_1192	0	-	-	-
Bifidobacterium_catenulatum_DSM_16992_{ch61}_JCM_1194	0	-	-	-
Bifidobacterium_dentium_ATCC_27678	2	-	-	-
Bifidobacterium_dentium_ATCC_27679	1	-	-	-
Bifidobacterium_dentium_Bd1	2	-	-	-
Bifidobacterium_dentium_JCVIHMP022	1	-	-	-
Bifidobacterium_gallicum_DSM_20093	0	-	-	-
Bifidobacterium_longum_DJO10A	0	-	-	-
Bifidobacterium_longum_NCC2705	0	-	-	-
Bifidobacterium_longum_subsp{ch46}_infantis_157F	0	-	-	-
Bifidobacterium_longum_subsp{ch46}_infantis_ATCC_15697_{ch61}_JCM_1222	0	-	-	-
Bifidobacterium_longum_subsp{ch46}_infantis_CCUG_52486	0	-	-	-
Bifidobacterium_longum_subsp{ch46}_longum_1-6B	0	-	-	-
Bifidobacterium_longum_subsp{ch46}_longum_2-2B	0	-	-	-
Bifidobacterium_longum_subsp{ch46}_longum_35B	0	-	-	-
Bifidobacterium_longum_subsp{ch46}_longum_44B	0	-	-	-
Bifidobacterium_longum_subsp{ch46}_longum_ATCC_55813	0	-	-	-
Bifidobacterium_longum_subsp{ch46}_longum_BBMN68	1	-	-	-
Bifidobacterium_longum_subsp{ch46}_longum_JCM_1217	0	-	-	-
Bifidobacterium_longum_subsp{ch46}_longum_JDM301	0	-	-	-
Bifidobacterium_longum_subsp{ch46}_longum_KACC_91563	0	-	-	-
Bifidobacterium_pseudocatenulatum_DSM_20438_{ch61}_JCM_1200	0	-	-	-
Bifidobacterium_sp{ch46}_12{ch95}1{ch95}47BFAA	0	-	-	-
Bilophila_sp{ch46}_4{ch95}1{ch95}30	13	-	SelA	Sec
Bilophila_wadsworthia_3{ch95}1{ch95}6	11	-	SelA	Sec
Bizionia_argentinensis_JUB59	0	-	-	-
Blastococcus_saxobsidens_DD2	0	-	SelA	Cys
Blastomonas_sp{ch46}_AAP53	1	-	-	-
Blastopirellula_marina_DSM_3645	1	-	SelA	-
Blattabacterium_sp{ch46}_{ch40}Blaberus_giganteus{ch41}	0	-	-	-
Blattabacterium_sp{ch46}_{ch40}Blatta_orientalis{ch41}_str{ch46}_Tarazona	0	-	-	-
Blattabacterium_sp{ch46}_{ch40}Blattella_germanica{ch41}_str{ch46}_Bge	0	-	-	-
Blattabacterium_sp{ch46}_{ch40}Cryptocercus_punctulatus{ch41}_str{ch46}_Cpu	0	-	-	-
Blattabacterium_sp{ch46}_{ch40}Mastotermes_darwiniensis{ch41}_str{ch46}_MADAR	0	-	-	-
Blattabacterium_sp{ch46}_{ch40}Periplaneta_americana{ch41}_str{ch46}_BPLAN	0	-	-	-
Blautia_hansenii_DSM_20583	0	-	-	-
Blautia_hydrogenotrophica_DSM_10507	0	-	-	-
Bordetella_avium_197N	2	-	SelA	Cys
Bordetella_bronchiseptica_1289	1	ybbB	-	Cys
Bordetella_bronchiseptica_253	0	ybbB	-	Cys
Bordetella_bronchiseptica_Bbr77	0	ybbB	-	Cys
Bordetella_bronchiseptica_D445	0	ybbB	-	Cys
Bordetella_bronchiseptica_MO149	0	ybbB	-	Cys
Bordetella_bronchiseptica_RB50	0	ybbB	-	Cys
Bordetella_holmesii_44057	1	ybbB	SelA	-
Bordetella_parapertussis_12822	1	-	-	-
Bordetella_parapertussis_18323	1	-	-	-
Bordetella_parapertussis_Bpp5	0	-	-	-
Bordetella_pertussis_B0558	0	-	-	-
Bordetella_pertussis_B1193	0	-	-	-
Bordetella_pertussis_B1831	0	-	-	-
Bordetella_pertussis_B1834	0	-	-	-
Bordetella_pertussis_B1917	0	-	-	-
Bordetella_pertussis_B1920	0	-	-	-
Bordetella_pertussis_CS	0	-	-	-
Bordetella_pertussis_Tohama_I	0	-	-	-
Bordetella_petrii_DSM_12804	0	ybbB	-	Cys
Borrelia_afzelii_ACA-1	0	-	-	-
Borrelia_afzelii_HLJ01	0	-	-	-
Borrelia_afzelii_PKo	0	-	-	-
Borrelia_bissettii_DN127	0	-	-	-
Borrelia_burgdorferi_118a	0	-	-	-
Borrelia_burgdorferi_156a	0	-	-	-
Borrelia_burgdorferi_29805	0	-	-	-
Borrelia_burgdorferi_64b	0	-	-	-
Borrelia_burgdorferi_72a	0	-	-	-
Borrelia_burgdorferi_80a	0	-	-	-
Borrelia_burgdorferi_94a	0	-	-	-
Borrelia_burgdorferi_B31	0	-	-	-
Borrelia_burgdorferi_Bol26	0	-	-	-
Borrelia_burgdorferi_CA-11{ch46}2A	0	-	-	-
Borrelia_burgdorferi_JD1	0	-	-	-
Borrelia_burgdorferi_N40	0	-	-	-
Borrelia_burgdorferi_WI91-23	0	-	-	-
Borrelia_burgdorferi_ZS7	0	-	-	-
Borrelia_crocidurae_str{ch46}_Achema	0	-	-	-
Borrelia_duttonii_Ly	0	-	-	-
Borrelia_garinii_BgVir	0	-	-	-
Borrelia_garinii_Far04	0	-	-	-
Borrelia_garinii_NMJW1	0	-	-	-
Borrelia_garinii_PBi	0	-	-	-
Borrelia_garinii_PBr	0	-	-	-
Borrelia_hermsii_DAH	0	-	-	-
Borrelia_recurrentis_A1	0	-	-	-
Borrelia_sp{ch46}_SV1	0	-	-	-
Borrelia_spielmanii_A14S	0	-	-	-
Borrelia_turicatae_91E135	0	-	-	-
Borrelia_valaisiana_VS116	0	-	-	-
Brachybacterium_faecium_DSM_4810	1	-	SelA	Cys
Brachybacterium_muris_UCD-AY4	0	-	-	-
Brachybacterium_paraconglomeratum_LC44	1	-	SelA	Cys
Brachybacterium_squillarum_M-6-3	3	-	SelA	Cys
Brachyspira_hampsonii_30446	0	ybbB	SelA	Cys
Brachyspira_hampsonii_30599	0	ybbB	SelA	Cys
Brachyspira_hyodysenteriae_WA1	1	ybbB	SelA	Cys
Brachyspira_intermedia_PWS{ch47}A	1	ybbB	SelA	Cys
Brachyspira_murdochii_DSM_12563	3	ybbB	SelA	Cys
Brachyspira_pilosicoli_95{ch47}1000	3	ybbB	SelA	Cys
Brachyspira_pilosicoli_B2904	4	ybbB	SelA	Cys
Brachyspira_pilosicoli_P43{ch47}6{ch47}78	1	ybbB	SelA	Cys
Brachyspira_pilosicoli_WesB	3	ybbB	SelA	Cys
Bradyrhizobiaceae_bacterium_SG-6C	0	-	-	-
Bradyrhizobium_elkanii_587	1	-	-	-
Bradyrhizobium_japonicum_USDA_110	0	-	-	-
Bradyrhizobium_japonicum_USDA_6	1	-	-	-
Bradyrhizobium_sp{ch46}_BTAi1	2	-	-	-
Bradyrhizobium_sp{ch46}_CCGE-LA001	0	-	-	-
Bradyrhizobium_sp{ch46}_ORS_278	0	-	-	-
Bradyrhizobium_sp{ch46}_ORS_285	0	-	-	-
Bradyrhizobium_sp{ch46}_ORS_375	0	-	-	-
Bradyrhizobium_sp{ch46}_S23321	1	-	-	-
Bradyrhizobium_sp{ch46}_STM_3809	0	-	-	-
Bradyrhizobium_sp{ch46}_STM_3843	0	-	-	-
Bradyrhizobium_sp{ch46}_WSM1253	2	-	-	-
Bradyrhizobium_sp{ch46}_WSM471	0	-	-	-
Bradyrhizobium_sp{ch46}_YR681	0	-	-	-
Brenneria_sp{ch46}_EniD312	0	-	-	-
Brevibacillus_agri_BAB-2500	0	-	-	-
Brevibacillus_brevis_NBRC_100599	0	-	-	-
Brevibacillus_brevis_X23	0	-	-	-
Brevibacillus_laterosporus_GI-9	0	-	-	-
Brevibacillus_laterosporus_LMG_15441	0	-	-	-
Brevibacillus_sp{ch46}_BC25	0	-	-	-
Brevibacillus_sp{ch46}_CF112	1	-	-	-
Brevibacillus_sp{ch46}_phR	3	ybbB	SelA	Cys
Brevibacterium_casei_S18	2	-	SelA	Cys
Brevibacterium_linens_BL2	1	-	SelA	Cys
Brevibacterium_massiliense_5401308	1	-	-	-
Brevibacterium_mcbrellneri_ATCC_49030	1	-	SelA	Cys
Brevibacterium_sp{ch46}_JC43	1	-	SelA	Cys
Brevundimonas_diminuta_470-4	0	-	-	-
Brevundimonas_diminuta_ATCC_11568	0	ybbB	-	Cys
Brevundimonas_sp{ch46}_BAL3	0	-	-	Cys
Brevundimonas_subvibrioides_ATCC_15264	0	ybbB	-	Cys
Brucella_abortus_104M	0	-	-	-
Brucella_abortus_A13334	0	-	-	-
Brucella_abortus_bv{ch46}_1_str{ch46}_134	0	-	-	-
Brucella_abortus_bv{ch46}_1_str{ch46}_9-941	0	-	-	-
Brucella_abortus_bv{ch46}_1_str{ch46}_BCB013	0	-	-	-
Brucella_abortus_bv{ch46}_1_str{ch46}_BCB027	0	-	-	-
Brucella_abortus_bv{ch46}_1_str{ch46}_NI010	0	-	-	-
Brucella_abortus_bv{ch46}_1_str{ch46}_NI016	0	-	-	-
Brucella_abortus_bv{ch46}_1_str{ch46}_NI021	0	-	-	-
Brucella_abortus_bv{ch46}_1_str{ch46}_NI259	0	-	-	-
Brucella_abortus_bv{ch46}_1_str{ch46}_NI435a	0	-	-	-
Brucella_abortus_bv{ch46}_1_str{ch46}_NI474	0	-	-	-
Brucella_abortus_bv{ch46}_1_str{ch46}_NI486	0	-	-	-
Brucella_abortus_bv{ch46}_1_str{ch46}_NI488	0	-	-	-
Brucella_abortus_bv{ch46}_2_str{ch46}_86{ch47}8{ch47}59	0	-	-	-
Brucella_abortus_bv{ch46}_2_str{ch46}_BCB034	0	-	-	-
Brucella_abortus_bv{ch46}_3_str{ch46}_Tulya	0	-	-	-
Brucella_abortus_bv{ch46}_4_str{ch46}_292	0	-	-	-
Brucella_abortus_bv{ch46}_5_str{ch46}_B3196	0	-	-	-
Brucella_abortus_bv{ch46}_6_str{ch46}_870	0	-	-	-
Brucella_abortus_bv{ch46}_9_str{ch46}_C68	0	-	-	-
Brucella_abortus_NCTC_8038	0	-	-	-
Brucella_abortus_S19	0	-	-	-
Brucella_abortus_str{ch46}_2308_A	0	-	-	-
Brucella_canis_118	0	-	-	-
Brucella_canis_ATCC_23365	0	-	-	-
Brucella_canis_BCB018	0	-	-	-
Brucella_canis_HSK_A52141	0	-	-	-
Brucella_ceti_B1{ch47}94	0	-	-	-
Brucella_ceti_M13{ch47}05{ch47}1	0	-	-	-
Brucella_ceti_M490{ch47}95{ch47}1	0	-	-	-
Brucella_ceti_M644{ch47}93{ch47}1	0	-	-	-
Brucella_ceti_str{ch46}_Cudo	0	-	-	-
Brucella_inopinata_BO1	0	-	-	-
Brucella_melitensis_043	0	-	-	-
Brucella_melitensis_16M13W	0	-	-	-
Brucella_melitensis_16M1W	0	-	-	-
Brucella_melitensis_ATCC_23457	0	-	-	-
Brucella_melitensis_biovar_Abortus_2308	0	-	-	-
Brucella_melitensis_bv{ch46}_1_str{ch46}_133	0	-	-	-
Brucella_melitensis_bv{ch46}_1_str{ch46}_16M	0	-	-	-
Brucella_melitensis_bv{ch46}_1_str{ch46}_BCB028	0	-	-	-
Brucella_melitensis_bv{ch46}_1_str{ch46}_BCB033	0	-	-	-
Brucella_melitensis_bv{ch46}_1_str{ch46}_M111	0	-	-	-
Brucella_melitensis_bv{ch46}_1_str{ch46}_M28-12	0	-	-	-
Brucella_melitensis_bv{ch46}_1_str{ch46}_M5	0	-	-	-
Brucella_melitensis_bv{ch46}_1_str{ch46}_Rev{ch46}1	0	-	-	-
Brucella_melitensis_bv{ch46}_2_str{ch46}_63{ch47}9	0	-	-	-
Brucella_melitensis_bv{ch46}_3_str{ch46}_128	0	-	-	-
Brucella_melitensis_bv{ch46}_3_str{ch46}_Ether	0	-	-	-
Brucella_melitensis_M28	0	-	-	-
Brucella_melitensis_M5-10	0	-	-	-
Brucella_melitensis_M5-90	0	-	-	-
Brucella_melitensis_NI	0	-	-	-
Brucella_melitensis_S66	0	-	-	-
Brucella_microti_CCM_4915	0	-	-	-
Brucella_neotomae_5K33	0	-	-	-
Brucella_ovis_ATCC_25840	0	-	-	-
Brucella_pinnipedialis_B2{ch47}94	0	-	-	-
Brucella_pinnipedialis_M163{ch47}99{ch47}10	0	-	-	-
Brucella_pinnipedialis_M292{ch47}94{ch47}1	0	-	-	-
Brucella_sp{ch46}_83{ch47}13	0	-	-	-
Brucella_sp{ch46}_BO2	0	-	-	-
Brucella_sp{ch46}_F5{ch47}99	0	-	-	-
Brucella_sp{ch46}_NF_2653	0	-	-	-
Brucella_sp{ch46}_NVSL_07-0026	0	-	-	-
Brucella_suis_019	0	-	-	-
Brucella_suis_1330	0	-	-	-
Brucella_suis_ATCC_23445	0	-	-	-
Brucella_suis_bv{ch46}_1_str{ch46}_BCB025	0	-	-	-
Brucella_suis_bv{ch46}_1_str{ch46}_S2	0	-	-	-
Brucella_suis_bv{ch46}_2_str{ch46}_BCB032	0	-	-	-
Brucella_suis_bv{ch46}_3_str{ch46}_686	0	-	-	-
Brucella_suis_bv{ch46}_4_str{ch46}_40	0	-	-	-
Brucella_suis_bv{ch46}_5_str{ch46}_513	0	-	-	-
Brucella_suis_S2-30	0	-	-	-
Brucella_suis_VBI22	0	-	-	-
Buchnera_aphidicola_BCc	0	-	-	-
Buchnera_aphidicola_{ch40}Cinara_tujafilina{ch41}	0	-	-	-
Buchnera_aphidicola_str{ch46}_5A_{ch40}Acyrthosiphon_pisum{ch41}	0	-	-	-
Buchnera_aphidicola_str{ch46}_Ak_{ch40}Acyrthosiphon_kondoi{ch41}	0	-	-	-
Buchnera_aphidicola_str{ch46}_APS_{ch40}Acyrthosiphon_pisum{ch41}	0	-	-	-
Buchnera_aphidicola_str{ch46}_Bp_{ch40}Baizongia_pistaciae{ch41}	0	-	-	-
Buchnera_aphidicola_str{ch46}_JF98_{ch40}Acyrthosiphon_pisum{ch41}	0	-	-	-
Buchnera_aphidicola_str{ch46}_JF99_{ch40}Acyrthosiphon_pisum{ch41}	0	-	-	-
Buchnera_aphidicola_str{ch46}_LL01_{ch40}Acyrthosiphon_pisum{ch41}	0	-	-	-
Buchnera_aphidicola_str{ch46}_LSR1_{ch40}Acyrthosiphon_pisum{ch41}	0	-	-	-
Buchnera_aphidicola_str{ch46}_Sg_{ch40}Schizaphis_graminum{ch41}	0	-	-	-
Buchnera_aphidicola_str{ch46}_TLW03_{ch40}Acyrthosiphon_pisum{ch41}	0	-	-	-
Buchnera_aphidicola_str{ch46}_Tuc7_{ch40}Acyrthosiphon_pisum{ch41}	0	-	-	-
Buchnera_aphidicola_str{ch46}_Ua_{ch40}Uroleucon_ambrosiae{ch41}	0	-	-	-
Bulleidia_extructa_W1219	0	-	-	-
Burkholderia_ambifaria_AMMD	2	ybbB	SelA	Cys
Burkholderia_ambifaria_IOP40-10	1	ybbB	SelA	Cys
Burkholderia_ambifaria_MC40-6	2	ybbB	SelA	Cys
Burkholderia_ambifaria_MEX-5	2	ybbB	SelA	Cys
Burkholderia_cenocepacia_AU_1054	1	-	SelA	Cys
Burkholderia_cenocepacia_BC7	1	ybbB	SelA	Cys
Burkholderia_cenocepacia_H111	1	ybbB	SelA	Cys
Burkholderia_cenocepacia_HI2424	1	ybbB	SelA	Cys
Burkholderia_cenocepacia_J2315	1	ybbB	SelA	Cys
Burkholderia_cenocepacia_K56-2Valvano	1	ybbB	SelA	Cys
Burkholderia_cenocepacia_MC0-3	1	ybbB	SelA	Cys
Burkholderia_cenocepacia_PC184	1	ybbB	SelA	-
Burkholderia_cepacia_GG4	1	ybbB	SelA	Cys
Burkholderia_dolosa_AUO158	1	ybbB	SelA	-
Burkholderia_gladioli_BSR3	2	ybbB	SelA	Cys
Burkholderia_glumae_AU6208	1	ybbB	SelA	Cys
Burkholderia_glumae_BGR1	2	ybbB	SelA	Cys
Burkholderia_glumae_LMG_2196	1	-	-	-
Burkholderia_graminis_C4D1M	0	ybbB	-	Cys
Burkholderiales_bacterium_1{ch95}1{ch95}47	0	-	-	-
Burkholderiales_bacterium_JOSHI{ch95}001	2	ybbB	-	Cys
Burkholderia_mallei_2002721280	1	-	SelA	-
Burkholderia_mallei_ATCC_10399	1	-	SelA	-
Burkholderia_mallei_ATCC_23344	1	-	SelA	-
Burkholderia_mallei_FMH	1	-	SelA	-
Burkholderia_mallei_GB8_horse_4	1	-	SelA	-
Burkholderia_mallei_JHU	1	-	SelA	-
Burkholderia_mallei_NCTC_10229	1	-	SelA	-
Burkholderia_mallei_NCTC_10247	1	-	SelA	-
Burkholderia_mallei_PRL-20	1	-	SelA	-
Burkholderia_mallei_SAVP1	1	-	SelA	-
Burkholderia_multivorans_ATCC_17616	4	ybbB	SelA	Cys
Burkholderia_multivorans_ATCC_BAA-247	1	ybbB	SelA	Cys
Burkholderia_multivorans_CGD1	2	ybbB	SelA	Cys
Burkholderia_multivorans_CGD2	1	ybbB	SelA	Cys
Burkholderia_multivorans_CGD2M	1	ybbB	SelA	Cys
Burkholderia_oklahomensis_C6786	1	ybbB	SelA	Cys
Burkholderia_oklahomensis_EO147	1	ybbB	SelA	Cys
Burkholderia_phenoliruptrix_BR3459a	0	ybbB	-	Cys
Burkholderia_phymatum_STM815	2	ybbB	SelA	Cys
Burkholderia_phytofirmans_PsJN	1	ybbB	SelA	Cys
Burkholderia_pseudomallei_1026a	1	ybbB	SelA	-
Burkholderia_pseudomallei_1026b	1	ybbB	SelA	-
Burkholderia_pseudomallei_1106a	1	ybbB	SelA	Cys
Burkholderia_pseudomallei_1106b	1	ybbB	SelA	Cys
Burkholderia_pseudomallei_112	1	ybbB	SelA	-
Burkholderia_pseudomallei_1258a	2	ybbB	SelA	-
Burkholderia_pseudomallei_1258b	2	ybbB	SelA	-
Burkholderia_pseudomallei_14	1	ybbB	SelA	Cys
Burkholderia_pseudomallei_1655	1	ybbB	SelA	-
Burkholderia_pseudomallei_1710a	1	ybbB	SelA	Cys
Burkholderia_pseudomallei_1710b	1	ybbB	SelA	Cys
Burkholderia_pseudomallei_305	1	ybbB	SelA	-
Burkholderia_pseudomallei_354a	1	ybbB	SelA	-
Burkholderia_pseudomallei_354e	1	ybbB	SelA	-
Burkholderia_pseudomallei_406e	1	ybbB	SelA	Cys
Burkholderia_pseudomallei_576	1	ybbB	SelA	-
Burkholderia_pseudomallei_668	1	ybbB	SelA	Cys
Burkholderia_pseudomallei_7894	1	ybbB	SelA	-
Burkholderia_pseudomallei_91	1	ybbB	SelA	-
Burkholderia_pseudomallei_9	1	ybbB	SelA	Cys
Burkholderia_pseudomallei_B7210	1	ybbB	SelA	Cys
Burkholderia_pseudomallei_BCC215	1	ybbB	SelA	-
Burkholderia_pseudomallei_Bp22	1	ybbB	SelA	-
Burkholderia_pseudomallei_BPC006	1	ybbB	SelA	-
Burkholderia_pseudomallei_DM98	1	ybbB	SelA	Cys
Burkholderia_pseudomallei_K96243	1	ybbB	SelA	-
Burkholderia_pseudomallei_MSHR346	0	ybbB	-	-
Burkholderia_pseudomallei_NCTC_13177	1	ybbB	SelA	-
Burkholderia_pseudomallei_Pakistan_9	1	ybbB	SelA	-
Burkholderia_pseudomallei_Pasteur_52237	1	ybbB	SelA	Cys
Burkholderia_pseudomallei_S13	1	ybbB	SelA	Cys
Burkholderia_pyrrocinia_CH-67	1	ybbB	SelA	Cys
Burkholderia_rhizoxinica_HKI_454	3	-	-	-
Burkholderia_sp{ch46}_383	1	ybbB	SelA	Cys
Burkholderia_sp{ch46}_BT03	2	ybbB	SelA	Cys
Burkholderia_sp{ch46}_CCGE1001	0	ybbB	-	Cys
Burkholderia_sp{ch46}_CCGE1002	1	ybbB	SelA	Cys
Burkholderia_sp{ch46}_CCGE1003	0	ybbB	-	Cys
Burkholderia_sp{ch46}_Ch1-1	2	ybbB	SelA	Cys
Burkholderia_sp{ch46}_H160	2	ybbB	SelA	Cys
Burkholderia_sp{ch46}_KJ006	1	ybbB	SelA	Cys
Burkholderia_sp{ch46}_SJ98	1	ybbB	SelA	Cys
Burkholderia_sp{ch46}_TJI49	1	ybbB	SelA	Cys
Burkholderia_sp{ch46}_YI23	1	ybbB	SelA	Cys
Burkholderia_terrae_BS001	2	ybbB	SelA	Cys
Burkholderia_thailandensis_Bt4	3	ybbB	SelA	Cys
Burkholderia_thailandensis_E264	3	ybbB	SelA	Cys
Burkholderia_thailandensis_E555	1	ybbB	SelA	-
Burkholderia_thailandensis_MSMB43	1	ybbB	SelA	Cys
Burkholderia_thailandensis_TXDOH	1	ybbB	SelA	-
Burkholderia_ubonensis_Bu	1	ybbB	SelA	Cys
Burkholderia_vietnamiensis_G4	1	ybbB	SelA	Cys
Burkholderia_xenovorans_LB400	1	ybbB	SelA	Cys
Butyrivibrio_crossotus_DSM_2876	0	-	-	-
Butyrivibrio_proteoclasticus_B316	0	-	-	-
Caenispirillum_salinarum_AK4	1	-	SelA	Cys
Caldalkalibacillus_thermarum_TA2{ch46}A1	8	-	SelA	Sec
Caldicellulosiruptor_bescii_DSM_6725	0	-	-	-
Caldicellulosiruptor_hydrothermalis_108	0	-	-	-
Caldicellulosiruptor_kristjanssonii_177R1B	0	-	-	-
Caldicellulosiruptor_kronotskyensis_2002	0	-	-	-
Caldicellulosiruptor_lactoaceticus_6A	0	-	-	-
Caldicellulosiruptor_obsidiansis_OB47	0	-	-	-
Caldicellulosiruptor_owensensis_OL	0	-	-	-
Caldicellulosiruptor_saccharolyticus_DSM_8903	0	-	-	-
Caldilinea_aerophila_DSM_14535_{ch61}_NBRC_104270	5	-	SelA	Sec
Caldisericum_exile_AZM16c01	0	-	-	-
Calditerrivibrio_nitroreducens_DSM_19672	2	ybbB	SelA	Sec
Caldithrix_abyssi_DSM_13497	7	-	SelA	Sec
Caldivirga_maquilingensis_IC-167	0	-	-	-
Caloramator_australicus_RC3	6	-	SelA	Sec
Calothrix_sp{ch46}_PCC_6303	0	-	-	-
Calothrix_sp{ch46}_PCC_7103	0	-	-	-
Calothrix_sp{ch46}_PCC_7507	0	-	-	-
Caminibacter_mediatlanticus_TB-2	4	-	SelA	Sec
Campylobacter_coli_1091	2	ybbB	SelA	Sec
Campylobacter_coli_1098	2	ybbB	SelA	Sec
Campylobacter_coli_111-3	2	ybbB	SelA	Sec
Campylobacter_coli_1148	2	ybbB	SelA	Sec
Campylobacter_coli_132-6	2	ybbB	SelA	Sec
Campylobacter_coli_1417	2	ybbB	SelA	Sec
Campylobacter_coli_151-9	2	ybbB	SelA	Sec
Campylobacter_coli_1891	2	ybbB	SelA	Sec
Campylobacter_coli_1909	2	ybbB	SelA	Sec
Campylobacter_coli_1948	2	ybbB	SelA	Sec
Campylobacter_coli_1957	2	ybbB	SelA	Sec
Campylobacter_coli_1961	2	ybbB	SelA	Sec
Campylobacter_coli_202{ch47}04	2	ybbB	SelA	Sec
Campylobacter_coli_2548	2	ybbB	SelA	Sec
Campylobacter_coli_2553	2	ybbB	SelA	Sec
Campylobacter_coli_2680	2	ybbB	SelA	Sec
Campylobacter_coli_2685	2	ybbB	SelA	Sec
Campylobacter_coli_2688	2	ybbB	SelA	Sec
Campylobacter_coli_2692	2	ybbB	SelA	Sec
Campylobacter_coli_2698	2	ybbB	SelA	Sec
Campylobacter_coli_317{ch47}04	2	ybbB	SelA	Sec
Campylobacter_coli_37{ch47}05	2	ybbB	SelA	Sec
Campylobacter_coli_59-2	2	ybbB	SelA	Sec
Campylobacter_coli_67-8	0	ybbB	SelA	-
Campylobacter_coli_7--1	2	ybbB	SelA	Sec
Campylobacter_coli_80352	2	ybbB	SelA	Sec
Campylobacter_coli_84-2	2	ybbB	SelA	Sec
Campylobacter_coli_86119	2	ybbB	SelA	Sec
Campylobacter_coli_90-3	2	ybbB	SelA	Sec
Campylobacter_coli_H56	2	ybbB	SelA	Sec
Campylobacter_coli_H6	2	ybbB	SelA	Sec
Campylobacter_coli_H8	2	ybbB	SelA	Sec
Campylobacter_coli_H9	2	ybbB	-	Sec
Campylobacter_coli_JV20	2	ybbB	SelA	Sec
Campylobacter_coli_LMG_23336	2	ybbB	SelA	Sec
Campylobacter_coli_LMG_23341	2	ybbB	SelA	Sec
Campylobacter_coli_LMG_23342	2	ybbB	SelA	Sec
Campylobacter_coli_LMG_23344	2	ybbB	SelA	Sec
Campylobacter_coli_LMG_9853	2	ybbB	SelA	Sec
Campylobacter_coli_LMG_9854	2	ybbB	SelA	Sec
Campylobacter_coli_LMG_9860	2	ybbB	SelA	Sec
Campylobacter_coli_RM2228	2	ybbB	SelA	Sec
Campylobacter_coli_Z156	2	ybbB	SelA	Sec
Campylobacter_coli_Z163	2	ybbB	SelA	Sec
Campylobacter_concisus_13826	6	ybbB	SelA	Sec
Campylobacter_concisus_UNSWCD	6	ybbB	SelA	Sec
Campylobacter_curvus_525{ch46}92	4	ybbB	SelA	Sec
Campylobacter_fetus_subsp{ch46}_fetus_82-40	4	-	SelA	Sec
Campylobacter_fetus_subsp{ch46}_venerealis_str{ch46}_Azul-94	2	-	SelA	Sec
Campylobacter_gracilis_RM3268	6	-	SelA	Sec
Campylobacter_hominis_ATCC_BAA-381	1	-	SelA	Cys
Campylobacter_jejuni_RM1221	2	ybbB	SelA	Sec
Campylobacter_jejuni_subsp{ch46}_doylei_269{ch46}97	3	ybbB	SelA	Sec
Campylobacter_jejuni_subsp{ch46}_jejuni_04197	3	ybbB	SelA	Sec
Campylobacter_jejuni_subsp{ch46}_jejuni_04199	3	ybbB	SelA	Sec
Campylobacter_jejuni_subsp{ch46}_jejuni_110-21	3	ybbB	SelA	Sec
Campylobacter_jejuni_subsp{ch46}_jejuni_1213	3	ybbB	SelA	Sec
Campylobacter_jejuni_subsp{ch46}_jejuni_129-258	3	ybbB	SelA	Sec
Campylobacter_jejuni_subsp{ch46}_jejuni_1336	3	ybbB	SelA	Sec
Campylobacter_jejuni_subsp{ch46}_jejuni_140-16	3	ybbB	SelA	Sec
Campylobacter_jejuni_subsp{ch46}_jejuni_1577	3	ybbB	SelA	Sec
Campylobacter_jejuni_subsp{ch46}_jejuni_1798	3	ybbB	SelA	Sec
Campylobacter_jejuni_subsp{ch46}_jejuni_1854	3	ybbB	SelA	Sec
Campylobacter_jejuni_subsp{ch46}_jejuni_1893	3	ybbB	SelA	Sec
Campylobacter_jejuni_subsp{ch46}_jejuni_1928	3	ybbB	SelA	Sec
Campylobacter_jejuni_subsp{ch46}_jejuni_1997-10	3	ybbB	SelA	Sec
Campylobacter_jejuni_subsp{ch46}_jejuni_1997-11	3	ybbB	SelA	Sec
Campylobacter_jejuni_subsp{ch46}_jejuni_1997-1	3	ybbB	SelA	Sec
Campylobacter_jejuni_subsp{ch46}_jejuni_1997-14	3	ybbB	SelA	Sec
Campylobacter_jejuni_subsp{ch46}_jejuni_1997-4	3	ybbB	SelA	Sec
Campylobacter_jejuni_subsp{ch46}_jejuni_1997-7	3	ybbB	SelA	Sec
Campylobacter_jejuni_subsp{ch46}_jejuni_2008-1025	3	ybbB	SelA	Sec
Campylobacter_jejuni_subsp{ch46}_jejuni_2008-831	3	ybbB	SelA	Sec
Campylobacter_jejuni_subsp{ch46}_jejuni_2008-872	3	ybbB	SelA	Sec
Campylobacter_jejuni_subsp{ch46}_jejuni_2008-894	3	ybbB	SelA	Sec
Campylobacter_jejuni_subsp{ch46}_jejuni_2008-979	3	ybbB	SelA	Sec
Campylobacter_jejuni_subsp{ch46}_jejuni_2008-988	3	ybbB	SelA	Sec
Campylobacter_jejuni_subsp{ch46}_jejuni_260{ch46}94	3	ybbB	SelA	Sec
Campylobacter_jejuni_subsp{ch46}_jejuni_305	3	ybbB	SelA	Sec
Campylobacter_jejuni_subsp{ch46}_jejuni_327	3	ybbB	SelA	Sec
Campylobacter_jejuni_subsp{ch46}_jejuni_414	3	ybbB	SelA	Sec
Campylobacter_jejuni_subsp{ch46}_jejuni_51037	3	ybbB	SelA	Sec
Campylobacter_jejuni_subsp{ch46}_jejuni_51494	3	ybbB	SelA	Sec
Campylobacter_jejuni_subsp{ch46}_jejuni_53161	3	ybbB	SelA	Sec
Campylobacter_jejuni_subsp{ch46}_jejuni_55037	3	ybbB	SelA	Sec
Campylobacter_jejuni_subsp{ch46}_jejuni_60004	2	ybbB	SelA	Sec
Campylobacter_jejuni_subsp{ch46}_jejuni_6399	3	ybbB	SelA	Sec
Campylobacter_jejuni_subsp{ch46}_jejuni_81116	3	ybbB	SelA	Sec
Campylobacter_jejuni_subsp{ch46}_jejuni_81-176	3	ybbB	SelA	Sec
Campylobacter_jejuni_subsp{ch46}_jejuni_84-25	3	ybbB	SelA	Sec
Campylobacter_jejuni_subsp{ch46}_jejuni_86605	2	ybbB	SelA	Sec
Campylobacter_jejuni_subsp{ch46}_jejuni_87330	3	ybbB	SelA	Sec
Campylobacter_jejuni_subsp{ch46}_jejuni_87459	3	ybbB	SelA	Sec
Campylobacter_jejuni_subsp{ch46}_jejuni_ATCC_33560	3	ybbB	SelA	Sec
Campylobacter_jejuni_subsp{ch46}_jejuni_BH-01-0142	0	-	-	-
Campylobacter_jejuni_subsp{ch46}_jejuni_CF93-6	3	ybbB	SelA	Sec
Campylobacter_jejuni_subsp{ch46}_jejuni_CG8421	3	ybbB	SelA	Sec
Campylobacter_jejuni_subsp{ch46}_jejuni_CG8486	3	ybbB	SelA	Sec
Campylobacter_jejuni_subsp{ch46}_jejuni_D2600	3	ybbB	SelA	Sec
Campylobacter_jejuni_subsp{ch46}_jejuni_DFVF1099	3	ybbB	SelA	Sec
Campylobacter_jejuni_subsp{ch46}_jejuni_H22082	3	ybbB	SelA	Sec
Campylobacter_jejuni_subsp{ch46}_jejuni_HB93-13	3	ybbB	SelA	Sec
Campylobacter_jejuni_subsp{ch46}_jejuni_IA3902	3	ybbB	SelA	Sec
Campylobacter_jejuni_subsp{ch46}_jejuni_ICDCCJ07001	2	ybbB	SelA	-
Campylobacter_jejuni_subsp{ch46}_jejuni_LMG_23210	3	ybbB	SelA	Sec
Campylobacter_jejuni_subsp{ch46}_jejuni_LMG_23211	3	ybbB	SelA	Sec
Campylobacter_jejuni_subsp{ch46}_jejuni_LMG_23216	3	ybbB	SelA	Sec
Campylobacter_jejuni_subsp{ch46}_jejuni_LMG_23218	3	ybbB	SelA	Sec
Campylobacter_jejuni_subsp{ch46}_jejuni_LMG_23223	3	ybbB	SelA	Sec
Campylobacter_jejuni_subsp{ch46}_jejuni_LMG_23263	3	ybbB	SelA	Sec
Campylobacter_jejuni_subsp{ch46}_jejuni_LMG_23264	3	ybbB	SelA	Sec
Campylobacter_jejuni_subsp{ch46}_jejuni_LMG_23269	3	ybbB	SelA	Sec
Campylobacter_jejuni_subsp{ch46}_jejuni_LMG_23357	3	ybbB	SelA	Sec
Campylobacter_jejuni_subsp{ch46}_jejuni_LMG_9081	3	ybbB	SelA	Sec
Campylobacter_jejuni_subsp{ch46}_jejuni_LMG_9217	3	ybbB	SelA	Sec
Campylobacter_jejuni_subsp{ch46}_jejuni_LMG_9872	3	ybbB	SelA	Sec
Campylobacter_jejuni_subsp{ch46}_jejuni_LMG_9879	3	ybbB	SelA	Sec
Campylobacter_jejuni_subsp{ch46}_jejuni_M1	3	ybbB	SelA	Sec
Campylobacter_jejuni_subsp{ch46}_jejuni_NCTC_11168-BN148	3	ybbB	SelA	Sec
Campylobacter_jejuni_subsp{ch46}_jejuni_NCTC_11168_{ch61}_ATCC_700819	3	ybbB	SelA	Sec
Campylobacter_jejuni_subsp{ch46}_jejuni_NW	2	ybbB	SelA	Sec
Campylobacter_jejuni_subsp{ch46}_jejuni_P110B	3	ybbB	SelA	Sec
Campylobacter_jejuni_subsp{ch46}_jejuni_P854	3	ybbB	SelA	Sec
Campylobacter_jejuni_subsp{ch46}_jejuni_PT14	3	ybbB	SelA	Sec
Campylobacter_jejuni_subsp{ch46}_jejuni_RB922	3	ybbB	SelA	Sec
Campylobacter_jejuni_subsp{ch46}_jejuni_S3	2	ybbB	SelA	Sec
Campylobacter_jejuni_subsp{ch46}_jejuni_xy259	3	ybbB	SelA	Sec
Campylobacter_lari_RM2100	3	ybbB	SelA	Sec
Campylobacter_rectus_RM3267	4	-	SelA	Sec
Campylobacter_showae_CSUNSWCD	6	-	SelA	Sec
Campylobacter_showae_RM3277	6	-	SelA	Sec
Campylobacter_sp{ch46}_10{ch95}1{ch95}50	6	ybbB	SelA	Sec
Campylobacter_sp{ch46}_FOBRC14	4	ybbB	SelA	Sec
Campylobacter_upsaliensis_JV21	3	ybbB	SelA	Sec
Campylobacter_upsaliensis_RM3195	3	ybbB	SelA	Sec
candidate_division_TM7_genomosp{ch46}_GTL1	0	-	-	-
candidate_division_TM7_single-cell_isolate_TM7a	0	-	-	-
candidate_division_TM7_single-cell_isolate_TM7b	0	-	-	-
candidate_division_TM7_single-cell_isolate_TM7c	0	-	-	-
Candidatus_Accumulibacter_phosphatis_clade_IIA_str{ch46}_UW-1	2	ybbB	-	Cys
Candidatus_Amoebophilus_asiaticus_5a2	0	-	-	-
Candidatus_Aquiluna_sp{ch46}_IMCC13023	0	-	-	-
Candidatus_Arthromitus_sp{ch46}_SFB-1	1	ybbB	SelA	-
Candidatus_Arthromitus_sp{ch46}_SFB-2	2	ybbB	SelA	Sec
Candidatus_Arthromitus_sp{ch46}_SFB-3	2	ybbB	SelA	Sec
Candidatus_Arthromitus_sp{ch46}_SFB-4	3	ybbB	SelA	Sec
Candidatus_Arthromitus_sp{ch46}_SFB-5	2	ybbB	SelA	Sec
Candidatus_Arthromitus_sp{ch46}_SFB-co	3	ybbB	SelA	Sec
Candidatus_Arthromitus_sp{ch46}_SFB-mouse-Japan	3	ybbB	SelA	Sec
Candidatus_Arthromitus_sp{ch46}_SFB-mouse-NYU	3	ybbB	SelA	Sec
Candidatus_Arthromitus_sp{ch46}_SFB-mouse-SU	3	ybbB	SelA	Sec
Candidatus_Arthromitus_sp{ch46}_SFB-mouse-Yit	3	ybbB	SelA	Sec
Candidatus_Arthromitus_sp{ch46}_SFB-rat-Yit	2	ybbB	SelA	Sec
Candidatus_Azobacteroides_pseudotrichonymphae_genomovar{ch46}_CFP2	0	-	-	-
Candidatus_Blochmannia_chromaiodes_str{ch46}_640	0	-	-	-
Candidatus_Blochmannia_floridanus	0	-	-	-
Candidatus_Blochmannia_pennsylvanicus_str{ch46}_BPEN	0	-	-	-
Candidatus_Blochmannia_vafer_str{ch46}_BVAF	0	-	-	-
Candidatus_Burkholderia_kirkii_UZHbot1	0	-	SelA	-
Candidatus_Carsonella_ruddii_HC_isolate_Thao2000	0	-	-	-
Candidatus_Carsonella_ruddii_PV	0	-	-	-
Candidatus_Chloracidobacterium_thermophilum_B	3	-	SelA	Cys
Candidatus_Cloacamonas_acidaminovorans_str{ch46}_Evry	0	-	-	-
Candidatus_Desulforudis_audaxviator_MP104C	8	-	SelA	Sec
Candidatus_Endolissoclinum_patella_L2	0	-	-	-
Candidatus_Glomeribacter_gigasporarum_BEG34	0	-	-	-
Candidatus_Hamiltonella_defensa_5AT_{ch40}Acyrthosiphon_pisum{ch41}	0	-	-	-
Candidatus_Hamiltonella_defensa_MED_{ch40}Bemisia_tabaci{ch41}	0	-	-	-
Candidatus_Hodgkinia_cicadicola_Dsem	0	-	-	-
Candidatus_Korarchaeum_cryptofilum_OPF8	0	-	-	-
Candidatus_Koribacter_versatilis_Ellin345	12	-	SelA	Sec
Candidatus_Kuenenia_stuttgartiensis_enrichment_culture_clone_CH1	0	-	-	-
Candidatus_Kuenenia_stuttgartiensis_enrichment_culture_clone_RU1	0	-	-	-
Candidatus_Liberibacter_asiaticus_str{ch46}_psy62	0	-	-	-
Candidatus_Liberibacter_solanacearum_CLso-ZC1	0	-	-	-
Candidatus_Methylomirabilis_oxyfera	3	-	SelA	Sec
Candidatus_Midichloria_mitochondrii_IricVA	0	-	-	-
Candidatus_Moranella_endobia_PCIT	0	-	-	-
Candidatus_Mycoplasma_haemolamae_str{ch46}_Purdue	0	-	-	-
Candidatus_Nitrospira_defluvii	0	-	-	-
Candidatus_Odyssella_thessalonicensis_L13	0	-	-	-
Candidatus_Pelagibacter_sp{ch46}_HTCC7211	0	-	-	-
Candidatus_Pelagibacter_sp{ch46}_IMCC9063	0	-	-	-
Candidatus_Pelagibacter_ubique_HTCC1002	0	-	-	-
Candidatus_Pelagibacter_ubique_HTCC1062	0	-	-	-
Candidatus_Phytoplasma_australiense	0	-	-	-
Candidatus_Phytoplasma_mali	0	-	-	-
Candidatus_Poribacteria_sp{ch46}_WGA-A3	2	-	SelA	-
Candidatus_Portiera_aleyrodidarum_BT-B-HRs	0	-	-	-
Candidatus_Portiera_aleyrodidarum_BT-Q-AWRs	0	-	-	-
Candidatus_Portiera_aleyrodidarum_BT-QVLC	0	-	-	-
Candidatus_Prevotella_conceptionensis_9403948	0	-	-	-
Candidatus_Protochlamydia_amoebophila_UWE25	0	-	-	-
Candidatus_Puniceispirillum_marinum_IMCC1322	0	ybbB	-	Cys
Candidatus_Regiella_insecticola_LSR1	0	-	-	-
Candidatus_Regiella_insecticola_R5{ch46}15	0	-	-	-
Candidatus_Rickettsia_amblyommii_str{ch46}_GAT-30V	0	-	-	-
Candidatus_Riesia_pediculicola_USDA	0	-	-	-
Candidatus_Ruthia_magnifica_str{ch46}_Cm_{ch40}Calyptogena_magnifica{ch41}	0	-	-	-
Candidatus_Solibacter_usitatus_Ellin6076	8	-	SelA	Sec
Candidatus_Sulcia_muelleri_CARI	0	-	-	-
Candidatus_Sulcia_muelleri_DMIN	0	-	-	-
Candidatus_Sulcia_muelleri_GWSS	0	-	-	-
Candidatus_Sulcia_muelleri_SMDSEM	0	-	-	-
Candidatus_Sulcia_muelleri_str{ch46}_Hc_{ch40}Homalodisca_coagulata{ch41}	0	-	-	-
Candidatus_Tremblaya_princeps_PCIT	0	-	-	-
Candidatus_Tremblaya_princeps_PCVAL	0	-	-	-
Candidatus_Uzinura_diaspidicola_str{ch46}_ASNER	0	-	-	-
Candidatus_Vesicomyosocius_okutanii_HA	0	-	-	-
Candidatus_Zinderia_insecticola_CARI	0	-	-	-
Capnocytophaga_canimorsus_Cc5	0	-	-	-
Capnocytophaga_gingivalis_ATCC_33624	0	-	-	-
Capnocytophaga_ochracea_DSM_7271	0	-	-	-
Capnocytophaga_ochracea_F0287	0	-	-	-
Capnocytophaga_ochracea_str{ch46}_Holt_25	0	-	-	-
Capnocytophaga_sp{ch46}_CM59	0	-	-	-
Capnocytophaga_sp{ch46}_oral_taxon_324_str{ch46}_F0483	0	-	-	-
Capnocytophaga_sp{ch46}_oral_taxon_326_str{ch46}_F0382	0	-	-	-
Capnocytophaga_sp{ch46}_oral_taxon_329_str{ch46}_F0087	0	-	-	-
Capnocytophaga_sp{ch46}_oral_taxon_332_str{ch46}_F0381	0	-	-	-
Capnocytophaga_sp{ch46}_oral_taxon_335_str{ch46}_F0486	1	-	-	-
Capnocytophaga_sp{ch46}_oral_taxon_338_str{ch46}_F0234	0	-	-	-
Capnocytophaga_sp{ch46}_oral_taxon_380_str{ch46}_F0488	0	-	-	-
Capnocytophaga_sp{ch46}_oral_taxon_412_str{ch46}_F0487	0	-	-	-
Capnocytophaga_sputigena_ATCC_33612	0	-	-	-
Carboxydibrachium_pacificum_DSM_12653	3	-	SelA	Sec
Carboxydothermus_hydrogenoformans_Z-2901	6	ybbB	SelA	Sec
Cardiobacterium_hominis_ATCC_15826	0	-	-	-
Cardiobacterium_valvarum_F0432	0	-	-	-
Carnobacterium_maltaromaticum_ATCC_35586	0	-	-	-
Carnobacterium_maltaromaticum_LMA28	0	-	-	-
Carnobacterium_sp{ch46}_17-4	0	-	-	-
Carnobacterium_sp{ch46}_AT7	0	-	-	-
Catellicoccus_marimammalium_M35{ch47}04{ch47}3	0	-	-	-
Catenibacterium_mitsuokai_DSM_15897	0	-	-	Cys
Catenovulum_agarivorans_YM01	0	-	-	-
Catenulispora_acidiphila_DSM_44928	1	-	SelA	Cys
Caulobacter_crescentus_CB15	0	-	-	-
Caulobacter_crescentus_NA1000	0	-	-	-
Caulobacter_segnis_ATCC_21756	1	-	-	-
Caulobacter_sp{ch46}_AP07	1	ybbB	-	Cys
Caulobacter_sp{ch46}_K31	1	-	-	-
Cecembia_lonarensis_LW9	0	-	-	-
Celeribacter_baekdonensis_B30	2	ybbB	-	Cys
Cellulomonas_fimi_ATCC_484	0	-	-	-
Cellulomonas_flavigena_DSM_20109	0	-	-	-
Cellulomonas_sp{ch46}_JC225	2	-	-	-
Cellulophaga_algicola_DSM_14237	0	-	-	-
Cellulophaga_lytica_DSM_7489	0	-	-	-
Cellulosimicrobium_cellulans_LMG_16121	0	-	-	-
Cellvibrio_japonicus_Ueda107	0	-	-	-
Cellvibrio_sp{ch46}_BR	0	-	-	-
Cenarchaeum_symbiosum_A	0	-	-	-
Centipeda_periodontii_DSM_2778	0	-	-	-
{ch39}Nostoc_azollae{ch39}_0708	0	-	-	-
Chamaesiphon_minutus_PCC_6605	1	-	-	-
Chelativorans_sp{ch46}_BNC1	0	-	-	-
Chelatococcus_sp{ch46}_GW1	2	-	-	-
Chitinophaga_pinensis_DSM_2588	0	-	-	-
Chlamydia_muridarum_MopnTet14	0	-	-	-
Chlamydia_muridarum_Nigg	0	-	-	-
Chlamydia_muridarum_Weiss	0	-	-	-
Chlamydia_psittaci_01DC12	0	-	-	-
Chlamydia_psittaci_84{ch47}55	0	-	-	-
Chlamydia_psittaci_CP3	0	-	-	-
Chlamydia_psittaci_GR9	0	-	-	-
Chlamydia_psittaci_M56	0	-	-	-
Chlamydia_psittaci_MN	0	-	-	-
Chlamydia_psittaci_NJ1	0	-	-	-
Chlamydia_psittaci_VS225	0	-	-	-
Chlamydia_psittaci_WC	0	-	-	-
Chlamydia_psittaci_WS{ch47}RT{ch47}E30	0	-	-	-
Chlamydia_trachomatis_434{ch47}Bu	0	-	-	-
Chlamydia_trachomatis_6276	0	-	-	-
Chlamydia_trachomatis_6276s	0	-	-	-
Chlamydia_trachomatis_70	0	-	-	-
Chlamydia_trachomatis_70s	0	-	-	-
Chlamydia_trachomatis_A2497	0	-	-	-
Chlamydia_trachomatis_A{ch47}HAR-13	0	-	-	-
Chlamydia_trachomatis_B{ch47}Jali20{ch47}OT	0	-	-	-
Chlamydia_trachomatis_B{ch47}TZ1A828{ch47}OT	0	-	-	-
Chlamydia_trachomatis_D{ch40}s{ch41}2923	0	-	-	-
Chlamydia_trachomatis_D{ch47}UW-3{ch47}CX	0	-	-	-
Chlamydia_trachomatis_D-EC	0	-	-	-
Chlamydia_trachomatis_D-LC	0	-	-	-
Chlamydia_trachomatis_E{ch47}11023	0	-	-	-
Chlamydia_trachomatis_E{ch47}150	0	-	-	-
Chlamydia_trachomatis_E{ch47}SW3	0	-	-	-
Chlamydia_trachomatis_F{ch47}SW4	0	-	-	-
Chlamydia_trachomatis_F{ch47}SW5	0	-	-	-
Chlamydia_trachomatis_G{ch47}11074	0	-	-	-
Chlamydia_trachomatis_G{ch47}11222	0	-	-	-
Chlamydia_trachomatis_G{ch47}9301	0	-	-	-
Chlamydia_trachomatis_G{ch47}9768	0	-	-	-
Chlamydia_trachomatis_L2b{ch47}UCH-1{ch47}proctitis	0	-	-	-
Chlamydia_trachomatis_L2c	0	-	-	-
Chlamydia_trachomatis_L2tet1	0	-	-	-
Chlamydia_trachomatis_Sweden2	0	-	-	-
Chlamydophila_abortus_LLG	0	-	-	-
Chlamydophila_abortus_S26{ch47}3	0	-	-	-
Chlamydophila_caviae_GPIC	0	-	-	-
Chlamydophila_felis_Fe{ch47}C-56	0	-	-	-
Chlamydophila_pecorum_E58	0	-	-	-
Chlamydophila_pneumoniae_AR39	0	-	-	-
Chlamydophila_pneumoniae_CWL029	0	-	-	-
Chlamydophila_pneumoniae_J138	0	-	-	-
Chlamydophila_pneumoniae_LPCoLN	0	-	-	-
Chlamydophila_pneumoniae_TW-183	0	-	-	-
Chlamydophila_psittaci_01DC11	0	-	-	-
Chlamydophila_psittaci_02DC15	0	-	-	-
Chlamydophila_psittaci_08DC60	0	-	-	-
Chlamydophila_psittaci_6BC	0	-	-	-
Chlamydophila_psittaci_C19{ch47}98	0	-	-	-
Chlamydophila_psittaci_Cal10	0	-	-	-
Chlamydophila_psittaci_Mat116	0	-	-	-
Chlamydophila_psittaci_RD1	0	-	-	-
Chlorobaculum_parvum_NCIB_8327	0	-	-	-
Chlorobium_chlorochromatii_CaD3	0	-	-	-
Chlorobium_ferrooxidans_DSM_13031	0	-	-	-
Chlorobium_limicola_DSM_245	0	-	-	-
Chlorobium_luteolum_DSM_273	0	-	-	-
Chlorobium_phaeobacteroides_BS1	0	-	-	-
Chlorobium_phaeobacteroides_DSM_266	0	-	-	-
Chlorobium_phaeovibrioides_DSM_265	0	-	-	-
Chlorobium_tepidum_TLS	0	-	-	-
Chloroflexus_aggregans_DSM_9485	0	-	-	-
Chloroflexus_aurantiacus_J-10-fl	4	-	SelA	Sec
Chloroflexus_sp{ch46}_Y-400-fl	4	-	SelA	Sec
Chlorogloeopsis_fritschii_PCC_6912	0	ybbB	-	Cys
Chlorogloeopsis_sp{ch46}_PCC_9212	0	ybbB	-	Cys
Chloroherpeton_thalassium_ATCC_35110	0	-	-	-
Chondromyces_apiculatus_DSM_436	4	-	SelA	Cys
Chromobacterium_sp{ch46}_C-61	1	ybbB	SelA	Cys
Chromobacterium_violaceum_ATCC_12472	0	-	-	-
Chromohalobacter_salexigens_DSM_3043	1	ybbB	-	Cys
Chroococcidiopsis_thermalis_PCC_7203	0	ybbB	-	Cys
Chryseobacterium_gleum_ATCC_35910	0	-	-	-
Chryseobacterium_sp{ch46}_CF314	0	-	-	-
Chryseobacterium_taeanense_ARB2	1	ybbB	SelA	-
Chthoniobacter_flavus_Ellin428	1	-	-	-
Citreicella_sp{ch46}_357	0	ybbB	-	Cys
Citreicella_sp{ch46}_SE45	2	ybbB	-	Cys
Citricoccus_sp{ch46}_CH26A	1	-	SelA	Cys
Citrobacter_freundii_4{ch95}7{ch95}47CFAA	3	ybbB	SelA	Cys
Citrobacter_freundii_ATCC_8090_{ch61}_MTCC_1658	3	ybbB	SelA	Cys
Citrobacter_koseri_ATCC_BAA-895	3	ybbB	SelA	Cys
Citrobacter_rodentium_ICC168	4	ybbB	SelA	Cys
Citrobacter_sp{ch46}_30{ch95}2	3	ybbB	SelA	Cys
Citrobacter_sp{ch46}_A1	3	ybbB	SelA	Cys
Citrobacter_sp{ch46}_L17	3	ybbB	SelA	Cys
Citrobacter_youngae_ATCC_29220	3	ybbB	SelA	Cys
Citromicrobium_bathyomarinum_JL354	0	-	-	-
Citromicrobium_sp{ch46}_JLT1363	0	-	-	-
Clavibacter_michiganensis_subsp{ch46}_michiganensis_NCPPB_382	0	-	-	-
Clavibacter_michiganensis_subsp{ch46}_sepedonicus	1	-	-	-
Clostridiaceae_bacterium_JC118	0	-	-	-
Clostridiales_bacterium_1{ch95}7{ch95}47FAA	3	-	SelA	Sec
Clostridiales_genomosp{ch46}_BVAB3_str{ch46}_UPII9-5	0	-	-	-
Clostridium_acetobutylicum_ATCC_824	0	-	-	-
Clostridium_acetobutylicum_DSM_1731	0	-	-	-
Clostridium_acetobutylicum_EA_2018	0	-	-	-
Clostridium_acidurici_9a	4	ybbB	SelA	Sec
Clostridium_arbusti_SL206	0	-	-	Cys
Clostridium_asparagiforme_DSM_15981	3	-	SelA	Cys
Clostridium_bartlettii_DSM_16795	2	-	SelA	Cys
Clostridium_beijerinckii_G117	0	-	-	-
Clostridium_beijerinckii_NCIMB_8052	0	-	-	-
Clostridium_bolteae_ATCC_BAA-613	12	-	SelA	Sec
Clostridium_botulinum_A2_str{ch46}_Kyoto	9	-	SelA	Sec
Clostridium_botulinum_A3_str{ch46}_Loch_Maree	9	-	SelA	Sec
Clostridium_botulinum_A_str{ch46}_ATCC_19397	9	-	SelA	Sec
Clostridium_botulinum_A_str{ch46}_ATCC_3502	9	-	SelA	Sec
Clostridium_botulinum_A_str{ch46}_Hall	9	-	SelA	Sec
Clostridium_botulinum_B1_str{ch46}_Okra	9	-	SelA	Sec
Clostridium_botulinum_Ba4_str{ch46}_657	9	-	SelA	Sec
Clostridium_botulinum_Bf	9	-	SelA	Sec
Clostridium_botulinum_BKT015925	0	-	-	-
Clostridium_botulinum_BKT028387	0	-	-	-
Clostridium_botulinum_B_str{ch46}_Eklund_17B	0	-	-	Cys
Clostridium_botulinum_CDC66177	0	-	-	Cys
Clostridium_botulinum_CFSAN001627	8	-	SelA	Sec
Clostridium_botulinum_CFSAN001628	8	-	SelA	-
Clostridium_botulinum_C_str{ch46}_Eklund	0	-	-	-
Clostridium_botulinum_C_str{ch46}_Stockholm	0	-	-	-
Clostridium_botulinum_D_str{ch46}_1873	0	-	-	-
Clostridium_botulinum_E1_str{ch46}_{ch39}BoNT_E_Beluga{ch39}	0	-	-	Cys
Clostridium_botulinum_E3_str{ch46}_Alaska_E43	0	-	-	Cys
Clostridium_botulinum_F_str{ch46}_230613	7	-	SelA	-
Clostridium_botulinum_F_str{ch46}_Langeland	9	-	SelA	Sec
Clostridium_botulinum_H04402_065	9	-	SelA	Sec
Clostridium_botulinum_NCTC_2916	9	-	SelA	Sec
Clostridium_botulinum_V891	0	-	-	-
Clostridium_butyricum_5521	0	-	-	Cys
Clostridium_butyricum_E4_str{ch46}_BoNT_E_BL5262	0	-	-	Cys
Clostridium_carboxidivorans_P7	5	-	-	-
Clostridium_celatum_DSM_1785	0	-	-	Cys
Clostridium_cellulolyticum_H10	0	-	-	-
Clostridium_cellulovorans_743B	0	-	-	-
Clostridium_citroniae_WAL-17108	2	-	SelA	Cys
Clostridium_clariflavum_DSM_19732	0	-	-	-
Clostridium_clostridioforme_2{ch95}1{ch95}49FAA	6	-	SelA	Sec
Clostridium_difficile_002-P50-2011	5	ybbB	SelA	Sec
Clostridium_difficile_050-P50-2011	5	ybbB	SelA	Sec
Clostridium_difficile_2007855	5	ybbB	SelA	Sec
Clostridium_difficile_630	5	ybbB	SelA	Sec
Clostridium_difficile_6407	2	-	SelA	-
Clostridium_difficile_6466	5	ybbB	SelA	Sec
Clostridium_difficile_6503	5	ybbB	SelA	Sec
Clostridium_difficile_6534	5	ybbB	SelA	Sec
Clostridium_difficile_70-100-2010	5	ybbB	SelA	Sec
Clostridium_difficile_ATCC_43255	5	ybbB	SelA	Sec
Clostridium_difficile_BI1	5	ybbB	SelA	Sec
Clostridium_difficile_CD196	5	ybbB	SelA	Sec
Clostridium_difficile_CD37	5	ybbB	SelA	Sec
Clostridium_difficile_CF5	5	ybbB	SelA	Sec
Clostridium_difficile_CIP_107932	4	ybbB	SelA	Sec
Clostridium_difficile_M120	5	ybbB	SelA	Sec
Clostridium_difficile_NAP07	5	ybbB	SelA	Sec
Clostridium_difficile_NAP08	5	ybbB	SelA	Sec
Clostridium_difficile_QCD-23m63	4	ybbB	SelA	Sec
Clostridium_difficile_QCD-32g58	4	ybbB	SelA	Sec
Clostridium_difficile_QCD-37x79	5	ybbB	SelA	Sec
Clostridium_difficile_QCD-63q42	4	ybbB	SelA	Sec
Clostridium_difficile_QCD-66c26	5	ybbB	SelA	Sec
Clostridium_difficile_QCD-76w55	5	ybbB	SelA	Sec
Clostridium_difficile_QCD-97b34	4	ybbB	SelA	Sec
Clostridium_difficile_R20291	5	ybbB	SelA	Sec
Clostridium_hathewayi_DSM_13479	0	-	-	Cys
Clostridium_hathewayi_WAL-18680	0	-	-	Cys
Clostridium_hiranonis_DSM_13275	9	-	SelA	Sec
Clostridium_hylemonae_DSM_15053	5	-	SelA	Sec
Clostridium_kluyveri_DSM_555	0	-	-	-
Clostridium_kluyveri_NBRC_12016	0	-	-	-
Clostridium_lentocellum_DSM_5427	0	-	-	-
Clostridium_leptum_DSM_753	0	-	-	-
Clostridium_ljungdahlii_DSM_13528	9	-	SelA	Sec
Clostridium_methylpentosum_DSM_5476	0	-	-	-
Clostridium_nexile_DSM_1787	2	-	SelA	Sec
Clostridium_novyi_NT	0	-	-	-
Clostridium_papyrosolvens_DSM_2782	0	-	-	-
Clostridium_pasteurianum_DSM_525	0	-	-	Cys
Clostridium_perfringens_ATCC_13124	3	ybbB	SelA	Sec
Clostridium_perfringens_B_str{ch46}_ATCC_3626	3	ybbB	SelA	Sec
Clostridium_perfringens_CPE_str{ch46}_F4969	3	ybbB	SelA	Sec
Clostridium_perfringens_C_str{ch46}_JGS1495	3	ybbB	SelA	Sec
Clostridium_perfringens_D_str{ch46}_JGS1721	3	ybbB	SelA	Sec
Clostridium_perfringens_E_str{ch46}_JGS1987	3	ybbB	SelA	Sec
Clostridium_perfringens_F262	3	ybbB	SelA	Sec
Clostridium_perfringens_NCTC_8239	3	ybbB	SelA	Sec
Clostridium_perfringens_SM101	3	ybbB	SelA	Sec
Clostridium_perfringens_str{ch46}_13	3	ybbB	SelA	Sec
Clostridium_perfringens_WAL-14572	3	ybbB	SelA	Sec
Clostridium_phytofermentans_ISDg	0	-	-	Cys
Clostridium_ramosum_DSM_1402	0	-	-	-
Clostridium_saccharolyticum_WM1	0	-	-	Cys
Clostridium_saccharoperbutylacetonicum_N1-4{ch40}HMT{ch41}	0	-	-	-
Clostridium_scindens_ATCC_35704	6	-	SelA	Sec
Clostridium_sp{ch46}_7{ch95}2{ch95}43FAA	0	ybbB	-	Cys
Clostridium_sp{ch46}_7{ch95}3{ch95}54FAA	2	-	SelA	Sec
Clostridium_sp{ch46}_D5	2	-	SelA	Sec
Clostridium_sp{ch46}_DL-VIII	0	-	-	Cys
Clostridium_sp{ch46}_HGF2	0	-	-	-
Clostridium_sp{ch46}_JC122	8	ybbB	SelA	Sec
Clostridium_sp{ch46}_L2-50	0	-	-	-
Clostridium_sp{ch46}_M62{ch47}1	4	-	SelA	Sec
Clostridium_sp{ch46}_Maddingley_MBC34-26	0	-	-	Cys
Clostridium_sp{ch46}_MSTE9	1	-	-	-
Clostridium_sp{ch46}_SS2{ch47}1	0	-	-	Cys
Clostridium_sp{ch46}_SY8519	1	-	-	Cys
Clostridium_spiroforme_DSM_1552	0	-	-	-
Clostridium_sporogenes_ATCC_15579	10	ybbB	SelA	Sec
Clostridium_sporogenes_PA_3679	11	-	SelA	Sec
Clostridium_stercorarium_subsp{ch46}_stercorarium_DSM_8532	0	-	-	-
Clostridium_sticklandii_DSM_519	11	ybbB	SelA	Sec
Clostridium_symbiosum_WAL-14163	2	-	SelA	Sec
Clostridium_symbiosum_WAL-14673	2	-	SelA	Sec
Clostridium_tetani_E88	0	-	-	-
Clostridium_thermocellum_AD2	0	-	-	-
Clostridium_thermocellum_ATCC_27405	0	-	-	-
Clostridium_thermocellum_DSM_1313	0	-	-	-
Clostridium_thermocellum_DSM_2360	0	-	-	-
Clostridium_thermocellum_JW20	0	-	-	-
Clostridium_thermocellum_YS	0	-	-	-
Clostridium_tunisiense_TJ	11	ybbB	SelA	Sec
Clostridium_tyrobutyricum_UC7086	0	-	-	Cys
Coleofasciculus_chthonoplastes_PCC_7420	0	ybbB	-	Cys
Collimonas_fungivorans_Ter331	1	ybbB	SelA	Cys
Collinsella_aerofaciens_ATCC_25986	2	-	SelA	Sec
Collinsella_intestinalis_DSM_13280	0	-	-	-
Collinsella_sp{ch46}_GD3	1	-	-	-
Collinsella_stercoris_DSM_13279	0	-	-	-
Collinsella_tanakaei_YIT_12063	0	-	-	-
Colwellia_psychrerythraea_34H	0	ybbB	-	Cys
Comamonas_testosteroni_ATCC_11996	2	ybbB	SelA	Cys
Comamonas_testosteroni_CNB-1	1	ybbB	SelA	Cys
Comamonas_testosteroni_KF-1	1	ybbB	SelA	Cys
Comamonas_testosteroni_NBRC_100989	1	ybbB	SelA	Cys
Comamonas_testosteroni_S44	3	ybbB	SelA	Cys
Commensalibacter_intestini_A911	0	-	-	-
Conexibacter_woesei_DSM_14684	1	-	-	-
Congregibacter_litoralis_KT71	0	ybbB	-	Cys
Coprobacillus_sp{ch46}_29{ch95}1	0	-	-	-
Coprobacillus_sp{ch46}_3{ch95}3{ch95}56FAA	0	-	-	-
Coprobacillus_sp{ch46}_8{ch95}2{ch95}54BFAA	0	-	-	-
Coprobacillus_sp{ch46}_D6	0	-	-	-
Coprobacillus_sp{ch46}_D7	0	-	-	-
Coprococcus_comes_ATCC_27758	3	-	SelA	-
Coprococcus_eutactus_ATCC_27759	0	-	-	-
Coprothermobacter_proteolyticus_DSM_5265	3	-	SelA	Sec
Coraliomargarita_akajimensis_DSM_45221	0	-	-	-
Corallococcus_coralloides_DSM_2259	7	-	SelA	Cys
Coriobacteriaceae_bacterium_JC110	3	-	SelA	Sec
Coriobacteriaceae_bacterium_phI	0	-	-	-
Coriobacterium_glomerans_PW2	0	-	-	-
Corynebacterium_accolens_ATCC_49725	1	-	SelA	Cys
Corynebacterium_accolens_ATCC_49726	1	-	SelA	Cys
Corynebacterium_ammoniagenes_DSM_20306	1	-	SelA	Cys
Corynebacterium_amycolatum_SK46	0	-	-	-
Corynebacterium_aurimucosum_ATCC_700975	1	-	SelA	Cys
Corynebacterium_bovis_DSM_20582	1	-	-	-
Corynebacterium_casei	1	-	SelA	Cys
Corynebacterium_diphtheriae_241	0	-	-	-
Corynebacterium_diphtheriae_31A	0	-	-	-
Corynebacterium_diphtheriae_BH8	0	-	-	-
Corynebacterium_diphtheriae_bv{ch46}_intermedius_str{ch46}_NCTC_5011	0	-	-	-
Corynebacterium_diphtheriae_bv{ch46}_mitis_str{ch46}_NC03529	0	-	-	-
Corynebacterium_diphtheriae_C7_{ch40}beta{ch41}	0	-	-	-
Corynebacterium_diphtheriae_CDCE_8392	0	-	-	-
Corynebacterium_diphtheriae_HC01	0	-	-	-
Corynebacterium_diphtheriae_HC02	0	-	-	-
Corynebacterium_diphtheriae_HC03	0	-	-	-
Corynebacterium_diphtheriae_HC04	0	-	-	-
Corynebacterium_diphtheriae_INCA_402	0	-	-	-
Corynebacterium_diphtheriae_NCTC_13129	0	-	-	-
Corynebacterium_diphtheriae_PW8	0	-	-	-
Corynebacterium_diphtheriae_VA01	0	-	-	-
Corynebacterium_durum_F0235	0	-	-	-
Corynebacterium_efficiens_YS-314	0	-	-	-
Corynebacterium_genitalium_ATCC_33030	2	-	-	-
Corynebacterium_glucuronolyticum_ATCC_51866	0	-	-	-
Corynebacterium_glucuronolyticum_ATCC_51867	0	-	-	-
Corynebacterium_glutamicum_ATCC_13032	0	-	-	-
Corynebacterium_glutamicum_ATCC_14067	0	-	-	-
Corynebacterium_glutamicum_R	0	-	-	-
Corynebacterium_glutamicum_S9114	0	-	-	-
Corynebacterium_jeikeium_ATCC_43734	0	-	-	-
Corynebacterium_jeikeium_K411	0	-	-	-
Corynebacterium_kroppenstedtii_DSM_44385	0	-	-	-
Corynebacterium_lipophiloflavum_DSM_44291	1	-	-	-
Corynebacterium_matruchotii_ATCC_14266	0	-	-	-
Corynebacterium_matruchotii_ATCC_33806	0	-	-	-
Corynebacterium_nuruki_S6-4	1	-	-	-
Corynebacterium_pseudogenitalium_ATCC_33035	1	-	SelA	Cys
Corynebacterium_pseudotuberculosis_1002	0	-	-	-
Corynebacterium_pseudotuberculosis_1{ch47}06-A	0	-	-	-
Corynebacterium_pseudotuberculosis_258	1	-	-	-
Corynebacterium_pseudotuberculosis_267	0	-	-	-
Corynebacterium_pseudotuberculosis_31	0	-	-	-
Corynebacterium_pseudotuberculosis_316	0	-	-	-
Corynebacterium_pseudotuberculosis_3{ch47}99-5	0	-	-	-
Corynebacterium_pseudotuberculosis_42{ch47}02-A	0	-	-	-
Corynebacterium_pseudotuberculosis_C231	0	-	-	-
Corynebacterium_pseudotuberculosis_CIP_52{ch46}97	0	-	-	-
Corynebacterium_pseudotuberculosis_Cp162	0	-	-	-
Corynebacterium_pseudotuberculosis_FRC41	0	-	-	-
Corynebacterium_pseudotuberculosis_I19	0	-	-	-
Corynebacterium_pseudotuberculosis_P54B96	0	-	-	-
Corynebacterium_pseudotuberculosis_PAT10	0	-	-	-
Corynebacterium_resistens_DSM_45100	0	-	-	-
Corynebacterium_striatum_ATCC_6940	1	-	SelA	Cys
Corynebacterium_timonense_5401744	1	-	-	-
Corynebacterium_tuberculostearicum_SK141	2	-	SelA	Cys
Corynebacterium_ulcerans_809	0	-	-	-
Corynebacterium_ulcerans_BR-AD22	0	-	-	-
Corynebacterium_urealyticum_DSM_7109	0	-	-	-
Corynebacterium_urealyticum_DSM_7111	0	-	-	-
Corynebacterium_variabile_DSM_44702	1	-	-	-
Coxiella_burnetii_cb109	0	-	-	-
Coxiella_burnetii_CbuG{ch95}Q212	0	-	-	-
Coxiella_burnetii_CbuK{ch95}Q154	0	-	-	-
Coxiella_burnetii_{ch39}MSU_Goat_Q177{ch39}	0	-	-	-
Coxiella_burnetii_Dugway_5J108-111	0	-	-	-
Coxiella_burnetii_Q321	0	-	-	-
Coxiella_burnetii_RSA_331	0	-	-	-
Coxiella_burnetii_RSA_493	0	-	-	-
Crinalium_epipsammum_PCC_9333	0	-	-	-
Croceibacter_atlanticus_HTCC2559	0	-	-	-
Crocosphaera_watsonii_WH_0003	1	-	-	Cys
Crocosphaera_watsonii_WH_8501	0	-	-	Cys
Cronobacter_condimenti_1330	1	-	SelA	Cys
Cronobacter_dublinensis_1210	1	-	SelA	Cys
Cronobacter_dublinensis_582	1	-	SelA	Cys
Cronobacter_malonaticus_507	3	ybbB	SelA	Cys
Cronobacter_malonaticus_681	3	ybbB	SelA	Cys
Cronobacter_sakazakii_680	1	ybbB	SelA	Cys
Cronobacter_sakazakii_696	2	ybbB	SelA	Cys
Cronobacter_sakazakii_701	2	ybbB	SelA	Cys
Cronobacter_sakazakii_ATCC_BAA-894	2	ybbB	SelA	Cys
Cronobacter_sakazakii_E899	2	ybbB	SelA	-
Cronobacter_sakazakii_ES15	2	ybbB	SelA	Cys
Cronobacter_sakazakii_SP291	2	ybbB	SelA	Cys
Cronobacter_turicensis_564	2	ybbB	SelA	Cys
Cronobacter_turicensis_z3032	2	ybbB	SelA	Cys
Cronobacter_universalis_NCTC_9529	2	ybbB	SelA	Cys
Cryptobacterium_curtum_DSM_15641	3	-	SelA	Sec
Cupriavidus_basilensis_OR16	0	ybbB	-	-
Cupriavidus_metallidurans_CH34	0	ybbB	-	Cys
Cupriavidus_necator_HPC{ch40}L{ch41}	1	ybbB	-	Cys
Cupriavidus_necator_N-1	1	ybbB	-	Cys
Cupriavidus_sp{ch46}_BIS7	0	ybbB	-	Cys
Cupriavidus_sp{ch46}_HMR-1	0	ybbB	-	Cys
Cupriavidus_taiwanensis	1	ybbB	-	Cys
Curtobacterium_sp{ch46}_B18	0	-	-	-
Curtobacterium_sp{ch46}_B8	0	-	-	-
Cyanobacterium_aponinum_PCC_10605	0	-	-	-
Cyanobacterium_stanieri_PCC_7202	0	-	-	-
Cyanobium_gracile_PCC_6307	2	ybbB	-	Cys
Cyanobium_sp{ch46}_PCC_7001	0	ybbB	-	Cys
Cyanothece_sp{ch46}_ATCC_51142	0	ybbB	-	Cys
Cyanothece_sp{ch46}_ATCC_51472	0	ybbB	-	Cys
Cyanothece_sp{ch46}_CCY0110	0	ybbB	-	Cys
Cyanothece_sp{ch46}_PCC_7424	0	-	-	-
Cyanothece_sp{ch46}_PCC_7425	0	-	-	-
Cyanothece_sp{ch46}_PCC_7822	0	-	-	-
Cyanothece_sp{ch46}_PCC_8801	0	-	-	-
Cyanothece_sp{ch46}_PCC_8802	0	-	-	-
Cyclobacterium_marinum_DSM_745	0	-	-	-
Cycloclasticus_sp{ch46}_P1	0	-	-	-
Cylindrospermopsis_raciborskii_CS-505	0	-	-	-
Cylindrospermum_stagnale_PCC_7417	0	-	-	-
Cystobacter_fuscus_DSM_2262	2	-	SelA	Cys
Cytophaga_hutchinsonii_ATCC_33406	0	-	-	-
Dactylococcopsis_salina_PCC_8305	0	-	-	-
Dechloromonas_aromatica_RCB	2	ybbB	SelA	Cys
Dechlorosoma_suillum_PS	0	ybbB	-	Cys
Deferribacter_desulfuricans_SSM1	1	ybbB	SelA	Sec
Dehalobacter_sp{ch46}_CF	4	ybbB	SelA	Sec
Dehalobacter_sp{ch46}_DCA	4	ybbB	SelA	Sec
Dehalobacter_sp{ch46}_E1	3	ybbB	SelA	Sec
Dehalococcoides_ethenogenes_195	0	-	-	-
Dehalococcoides_sp{ch46}_BAV1	0	-	-	-
Dehalococcoides_sp{ch46}_CBDB1	0	-	-	-
Dehalococcoides_sp{ch46}_GT	0	-	-	-
Dehalococcoides_sp{ch46}_VS	0	-	-	-
Dehalogenimonas_lykanthroporepellens_BL-DC-9	6	-	SelA	Sec
Deinococcus_deserti_VCD115	1	-	-	-
Deinococcus_geothermalis_DSM_11300	0	-	-	-
Deinococcus_gobiensis_I-0	0	-	-	-
Deinococcus_maricopensis_DSM_21211	1	-	-	-
Deinococcus_peraridilitoris_DSM_19664	0	-	-	-
Deinococcus_proteolyticus_MRP	0	-	-	-
Deinococcus_radiodurans_R1	0	-	-	-
Delftia_acidovorans_SPH-1	2	ybbB	SelA	Cys
Delftia_sp{ch46}_Cs1-4	2	ybbB	SelA	Cys
delta_proteobacterium_MLMS-1	22	-	SelA	Sec
delta_proteobacterium_NaphS2	20	-	SelA	Sec
Denitrovibrio_acetiphilus_DSM_12809	1	ybbB	SelA	Sec
Dermacoccus_sp{ch46}_Ellin185	1	-	SelA	Cys
Desmospora_sp{ch46}_8437	4	ybbB	SelA	Sec
Desulfarculus_baarsii_DSM_2075	5	-	SelA	Sec
Desulfatibacillum_alkenivorans_AK-01	17	-	SelA	Sec
Desulfitobacterium_dehalogenans_ATCC_51507	4	ybbB	SelA	Sec
Desulfitobacterium_dichloroeliminans_LMG_P-21439	4	ybbB	SelA	Cys
Desulfitobacterium_hafniense_DCB-2	2	ybbB	SelA	Cys
Desulfitobacterium_hafniense_DP7	4	ybbB	SelA	Cys
Desulfitobacterium_hafniense_Y51	3	ybbB	SelA	Cys
Desulfitobacterium_metallireducens_DSM_15288	8	ybbB	SelA	Sec
Desulfobacca_acetoxidans_DSM_11109	5	-	SelA	Sec
Desulfobacterium_autotrophicum_HRM2	31	-	SelA	Sec
Desulfobacter_postgatei_2ac9	9	-	SelA	Sec
Desulfobacula_toluolica_Tol2	23	-	SelA	Sec
Desulfobulbus_propionicus_DSM_2032	9	-	SelA	Sec
Desulfococcus_oleovorans_Hxd3	13	-	SelA	Sec
Desulfohalobium_retbaense_DSM_5692	7	-	SelA	Sec
Desulfomicrobium_baculatum_DSM_4028	11	-	SelA	Sec
Desulfomonile_tiedjei_DSM_6799	28	-	SelA	Sec
Desulfonatronospira_thiodismutans_ASO3-1	17	-	SelA	Sec
Desulfosporosinus_acidiphilus_SJ4	8	ybbB	SelA	Sec
Desulfosporosinus_meridiei_DSM_13257	8	ybbB	SelA	Sec
Desulfosporosinus_orientis_DSM_765	11	ybbB	SelA	Cys
Desulfosporosinus_sp{ch46}_OT	8	ybbB	SelA	Cys
Desulfosporosinus_youngiae_DSM_17734	9	ybbB	SelA	Sec
Desulfotalea_psychrophila_LSv54	16	ybbB	SelA	Sec
Desulfotomaculum_acetoxidans_DSM_771	4	ybbB	SelA	Sec
Desulfotomaculum_carboxydivorans_CO-1-SRB	7	ybbB	SelA	Sec
Desulfotomaculum_gibsoniae_DSM_7213	12	ybbB	SelA	Sec
Desulfotomaculum_hydrothermale_Lam5_{ch61}_DSM_18033	5	ybbB	SelA	Sec
Desulfotomaculum_kuznetsovii_DSM_6115	3	ybbB	SelA	Sec
Desulfotomaculum_nigrificans_DSM_574	8	ybbB	SelA	Sec
Desulfotomaculum_reducens_MI-1	7	ybbB	SelA	Sec
Desulfotomaculum_ruminis_DSM_2154	7	ybbB	SelA	Sec
Desulfovibrio_aespoeensis_Aspo-2	7	-	SelA	Sec
Desulfovibrio_africanus_str{ch46}_Walvis_Bay	18	-	SelA	Sec
Desulfovibrio_alaskensis_G20	17	-	SelA	Sec
Desulfovibrio_desulfuricans_ND132	9	-	SelA	Sec
Desulfovibrio_desulfuricans_subsp{ch46}_desulfuricans_str{ch46}_ATCC_27774	7	-	SelA	Sec
Desulfovibrio_fructosovorans_JJ	6	-	SelA	Sec
Desulfovibrio_hydrothermalis_AM13_{ch61}_DSM_14728	10	-	SelA	Sec
Desulfovibrio_magneticus_RS-1	8	-	SelA	Sec
Desulfovibrio_magneticus_str{ch46}_Maddingley_MBC34	10	-	SelA	Sec
Desulfovibrio_piger_ATCC_29098	7	ybbB	SelA	Sec
Desulfovibrio_salexigens_DSM_2638	14	-	SelA	Sec
Desulfovibrio_sp{ch46}_3{ch95}1{ch95}syn3	6	-	SelA	Sec
Desulfovibrio_sp{ch46}_6{ch95}1{ch95}46AFAA	8	-	SelA	Sec
Desulfovibrio_sp{ch46}_A2	8	-	SelA	Sec
Desulfovibrio_sp{ch46}_FW1012B	6	-	SelA	Sec
Desulfovibrio_sp{ch46}_U5L	6	-	SelA	Sec
Desulfovibrio_vulgaris_DP4	9	ybbB	SelA	Sec
Desulfovibrio_vulgaris_RCH1	9	ybbB	SelA	Sec
Desulfovibrio_vulgaris_str{ch46}_{ch39}Miyazaki_F{ch39}	9	-	SelA	Sec
Desulfovibrio_vulgaris_str{ch46}_Hildenborough	9	ybbB	SelA	Sec
Desulfurispirillum_indicum_S5	1	ybbB	-	Cys
Desulfurivibrio_alkaliphilus_AHT2	13	-	SelA	Sec
Desulfurobacterium_thermolithotrophum_DSM_11699	4	ybbB	SelA	Sec
Desulfuromonas_acetoxidans_DSM_684	9	ybbB	SelA	Sec
Dethiobacter_alkaliphilus_AHT_1	8	ybbB	SelA	Sec
Dethiosulfovibrio_peptidovorans_DSM_11002	7	-	SelA	Sec
Dialister_invisus_DSM_15470	0	-	-	-
Dialister_micraerophilus_DSM_19965	0	-	-	-
Dialister_microaerophilus_UPII_345-E	0	-	-	-
Dialister_succinatiphilus_YIT_11850	0	-	-	-
Dichelobacter_nodosus_VCS1703A	0	-	-	-
Dickeya_dadantii_3937	0	-	-	-
Dickeya_dadantii_Ech586	0	-	-	-
Dickeya_dadantii_Ech703	0	-	-	-
Dickeya_zeae_Ech1591	0	-	-	-
[truncated: 6,264 more rows]
