# Supplementary material for: Evolution of selenophosphate synthetases: emergence and relocation of function through independent duplications and recurrent subfunctionalization
Source: Genome Res. 2015 Sep;25(9):1256–67. doi: 10.1101/gr.190538.115 (PMC4561486; doi:10.1101/gr.190538.115)
Supplement: Supplemental Material [file supp_gr.190538.115_Supplemental_Material_S8.zip › documentSM8/markers.prokaryotes_reference.tab]

#species_name	number_selenoproteins	ybbB_presence	SelA_presence	tRNAsec_presence	SPS_presence_and_type
Acetobacter_pasteurianus_IFO_3283-01	0	-	-	-	-
Acidithiobacillus_ferrooxidans_ATCC_23270	0	-	-	-	-
Acinetobacter_baumannii_ATCC_17978	0	-	-	-	-
Actinobacillus_pleuropneumoniae_serovar_5b_str{ch46}_L20	2	-	SelA	tRNAsec	Sec
Aggregatibacter_actinomycetemcomitans_D11S-1	1	-	SelA	tRNAsec	Cys
Agrobacterium_fabrum_str{ch46}_C58	0	-	-	-	-
Agrobacterium_radiobacter_K84	0	-	-	-	-
Alicycliphilus_denitrificans_K601	0	ybbB	-	-	Cys
Alicyclobacillus_acidocaldarius_subsp{ch46}_acidocaldarius_DSM_446	0	-	-	-	-
Amycolatopsis_mediterranei_U32	5	-	SelA	-	Cys
Anaeromyxobacter_dehalogenans_2CP-1	12	-	SelA	tRNAsec	Sec
Anaplasma_marginale_str{ch46}_St{ch46}_Maries	0	-	-	-	-
Arcobacter_butzleri_RM4018	1	-	SelA	tRNAsec	Cys
Atopobium_parvulum_DSM_20469	0	-	-	-	Cys
Bacillus_amyloliquefaciens_DSM_7	0	-	-	-	-
Bacillus_anthracis_str{ch46}_Ames	0	-	-	-	-
Bacillus_cereus_ATCC_14579	0	-	-	-	-
Bacillus_coagulans_2-6	0	ybbB	-	-	Cys
Bacillus_megaterium_DSM_319	0	-	-	-	-
Bacillus_subtilis_subsp{ch46}_subtilis_str{ch46}_168	0	-	-	-	-
Bacillus_thuringiensis_serovar_berliner_ATCC_10792	0	-	-	-	-
Bacteroides_fragilis_YCH46	0	-	-	-	-
Bacteroides_thetaiotaomicron_VPI-5482	0	-	-	-	-
Bifidobacterium_animalis_subsp{ch46}_animalis_ATCC_25527	0	-	-	-	-
Bifidobacterium_animalis_subsp{ch46}_lactis_AD011	0	-	-	-	-
Bifidobacterium_bifidum_S17	2	-	-	-	-
Bifidobacterium_breve_ACS-071-V-Sch8b	0	-	-	-	-
Bifidobacterium_longum_NCC2705	0	-	-	-	-
Bordetella_pertussis_Tohama_I	0	-	-	-	-
Borrelia_burgdorferi_N40	0	-	-	-	-
Brachybacterium_faecium_DSM_4810	3	-	SelA	tRNAsec	Cys
Bradyrhizobium_japonicum_USDA_110	0	-	-	-	-
Brucella_abortus_bv{ch46}_1_str{ch46}_9-941	0	-	-	-	-
Brucella_abortus_S19	0	-	-	-	-
Brucella_canis_ATCC_23365	0	-	-	-	-
Brucella_melitensis_bv{ch46}_1_str{ch46}_16M	0	-	-	-	-
Brucella_suis_1330	0	-	-	-	-
Buchnera_aphidicola_str{ch46}_APS_{ch40}Acyrthosiphon_pisum{ch41}	0	-	-	-	-
Burkholderia_ambifaria_AMMD	3	ybbB	SelA	tRNAsec	Cys
Burkholderia_mallei_ATCC_23344	1	-	SelA	tRNAsec	-
Burkholderia_multivorans_ATCC_17616	4	ybbB	SelA	tRNAsec	Cys
Burkholderia_pseudomallei_K96243	2	ybbB	SelA	tRNAsec	-
Campylobacter_jejuni_subsp{ch46}_jejuni_NCTC_11168_{ch61}_ATCC_700819	3	ybbB	SelA	tRNAsec	Sec
Candidatus_Sulcia_muelleri_GWSS	0	-	-	-	-
Candidatus_Tremblaya_princeps_PCIT	0	-	-	-	-
Catenulispora_acidiphila_DSM_44928	1	-	SelA	tRNAsec	Cys
Caulobacter_crescentus_CB15	0	-	-	-	-
Chlamydia_trachomatis_434{ch47}Bu	0	-	-	-	-
Chlamydia_trachomatis_D{ch47}UW-3{ch47}CX	0	-	-	-	-
Chlamydophila_abortus_S26{ch47}3	0	-	-	-	-
Chlamydophila_pneumoniae_CWL029	0	-	-	-	-
Chlamydophila_psittaci_6BC	0	-	-	-	-
Chlorobium_phaeobacteroides_DSM_266	0	-	-	-	-
Clostridium_acetobutylicum_ATCC_824	0	-	-	-	-
Clostridium_botulinum_A_str{ch46}_ATCC_3502	9	-	SelA	tRNAsec	Sec
Clostridium_difficile_630	5	ybbB	SelA	tRNAsec	Sec
Clostridium_kluyveri_DSM_555	0	-	-	-	-
Clostridium_perfringens_str{ch46}_13	3	ybbB	SelA	tRNAsec	Sec
Clostridium_saccharolyticum_WM1	0	-	-	-	Cys
Clostridium_thermocellum_ATCC_27405	0	-	-	-	-
Corynebacterium_diphtheriae_NCTC_13129	0	-	-	-	-
Corynebacterium_glutamicum_ATCC_13032	0	-	-	-	-
Corynebacterium_jeikeium_K411	0	-	-	-	-
Corynebacterium_pseudotuberculosis_FRC41	0	-	-	-	-
Corynebacterium_ulcerans_BR-AD22	0	-	-	-	-
Coxiella_burnetii_RSA_493	0	-	-	-	-
Cronobacter_sakazakii_ATCC_BAA-894	2	ybbB	SelA	tRNAsec	Cys
Cupriavidus_necator_N-1	1	ybbB	-	tRNAsec	Cys
Desulfitobacterium_hafniense_Y51	3	ybbB	SelA	tRNAsec	Cys
Desulfovibrio_vulgaris_str{ch46}_Hildenborough	9	ybbB	SelA	tRNAsec	Sec
Dickeya_dadantii_3937	0	-	-	-	-
Edwardsiella_tarda_EIB202	2	ybbB	SelA	tRNAsec	Cys
Eggerthella_lenta_DSM_2243	3	-	SelA	tRNAsec	Sec
Ehrlichia_ruminantium_str{ch46}_Welgevonden	0	-	-	-	-
Enterobacter_cloacae_subsp{ch46}_cloacae_ATCC_13047	3	ybbB	SelA	tRNAsec	Cys
Enterococcus_faecalis_V583	0	-	-	-	Cys
Erwinia_amylovora_ATCC_49946	0	-	-	-	-
Erwinia_pyrifoliae_DSM_12163	0	-	-	-	-
Escherichia_coli_O157{ch58}H7_str{ch46}_Sakai	3	ybbB	SelA	tRNAsec	Cys
Escherichia_coli_str{ch46}_K-12_substr{ch46}_MG1655	3	ybbB	SelA	tRNAsec	Cys
Escherichia_fergusonii_ATCC_35469	5	ybbB	SelA	tRNAsec	Cys
Eubacterium_rectale_ATCC_33656	0	-	-	-	Cys
Finegoldia_magna_ATCC_53516	4	ybbB	SelA	-	Cys
Francisella_novicida_U112	0	-	-	-	-
Francisella_tularensis_subsp{ch46}_holarctica_LVS	0	-	-	-	-
Francisella_tularensis_subsp{ch46}_tularensis_SCHU_S4	0	-	-	-	-
Fusobacterium_nucleatum_subsp{ch46}_nucleatum_ATCC_25586	0	-	-	-	-
Gardnerella_vaginalis_409-05	0	-	-	-	-
Gardnerella_vaginalis_ATCC_14019	0	-	-	-	-
Geobacillus_thermoglucosidasius_C56-YS93	0	-	-	-	-
Geobacter_sulfurreducens_PCA	12	ybbB	SelA	tRNAsec	Sec
Gordonia_bronchialis_DSM_43247	1	-	SelA	tRNAsec	Cys
Haemophilus_influenzae_Rd_KW20	2	-	SelA	tRNAsec	Sec
Haemophilus_somnus_2336	0	-	-	-	-
Halobacterium_sp{ch46}_NRC-1	0	-	-	-	-
Haloquadratum_walsbyi_C23	0	-	-	-	-
Helicobacter_pylori_26695	0	-	-	-	-
Ketogulonicigenium_vulgare_WSH-001	0	-	-	-	-
Klebsiella_pneumoniae_subsp{ch46}_pneumoniae_HS11286	3	ybbB	SelA	tRNAsec	Cys
Lactobacillus_acidophilus_NCFM	0	-	-	-	-
Lactobacillus_amylovorus_GRL_1112	0	-	-	-	-
Lactobacillus_casei_ATCC_334	0	-	-	-	-
Lactobacillus_delbrueckii_subsp{ch46}_bulgaricus_ATCC_11842	0	-	-	-	-
Lactobacillus_fermentum_IFO_3956	0	-	-	-	-
Lactobacillus_helveticus_DPC_4571	0	-	-	-	-
Lactobacillus_johnsonii_NCC_533	0	-	-	-	-
Lactobacillus_plantarum_WCFS1	0	-	-	-	-
Lactobacillus_reuteri_DSM_20016	0	-	-	-	-
Lactobacillus_rhamnosus_GG	0	-	-	-	-
Lactobacillus_salivarius_UCC118	0	-	-	-	-
Lactococcus_garvieae_ATCC_49156	0	-	-	-	-
Lactococcus_lactis_subsp{ch46}_lactis_Il1403	0	-	-	-	-
Legionella_pneumophila_subsp{ch46}_pneumophila_str{ch46}_Philadelphia_1	0	-	-	-	-
Leptospira_biflexa_serovar_Patoc_strain_{ch39}Patoc_1_{ch40}Ames{ch41}{ch39}	0	-	-	-	-
Leptospira_borgpetersenii_serovar_Hardjo-bovis_str{ch46}_L550	0	-	-	-	-
Leptospira_interrogans_serovar_Lai_str{ch46}_56601	0	-	-	-	-
Leuconostoc_mesenteroides_subsp{ch46}_mesenteroides_ATCC_8293	0	-	-	-	-
Listeria_innocua_Clip11262	0	-	-	-	-
Listeria_monocytogenes_EGD-e	0	-	-	-	-
Listeria_seeligeri_serovar_1{ch47}2b_str{ch46}_SLCC3954	0	-	-	-	-
Marinobacter_aquaeolei_VT8	1	ybbB	-	-	Cys
Melissococcus_plutonius_ATCC_35311	0	-	-	-	-
Methanococcus_maripaludis_S2	7	-	SelA	tRNAsec	Sec
Methylobacterium_extorquens_PA1	0	-	-	-	-
Mycobacterium_bovis_AF2122{ch47}97	0	-	-	-	-
Mycobacterium_leprae_TN	0	-	-	-	-
Mycobacterium_tuberculosis_H37Rv	0	-	-	-	-
Mycoplasma_agalactiae_PG2	0	-	-	-	-
Mycoplasma_bovis_PG45	0	-	-	-	-
Mycoplasma_capricolum_subsp{ch46}_capricolum_ATCC_27343	0	-	-	-	-
Mycoplasma_fermentans_PG18	0	-	-	-	-
Mycoplasma_gallisepticum_str{ch46}_R{ch40}low{ch41}	0	-	-	-	-
Mycoplasma_haemofelis_str{ch46}_Langford_1	0	-	-	-	-
Mycoplasma_hominis_ATCC_23114	0	-	-	-	-
Mycoplasma_hyopneumoniae_232	0	-	-	-	-
Mycoplasma_hyorhinis_MCLD	0	-	-	-	-
Mycoplasma_leachii_PG50	0	-	-	-	-
Mycoplasma_mycoides_subsp{ch46}_mycoides_SC_str{ch46}_PG1	0	-	-	-	-
Mycoplasma_pneumoniae_M129	0	-	-	-	-
Mycoplasma_suis_str{ch46}_Illinois	0	-	-	-	-
Neisseria_gonorrhoeae_FA_1090	0	-	-	-	-
Neisseria_meningitidis_MC58	0	-	-	-	-
Oligotropha_carboxidovorans_OM5	3	-	SelA	tRNAsec	Cys
Orientia_tsutsugamushi_str{ch46}_Boryong	0	-	-	-	-
Paenibacillus_mucilaginosus_KNP414	0	ybbB	-	-	Cys
Paenibacillus_polymyxa_E681	0	-	-	-	-
Pantoea_ananatis_LMG_20103	0	-	-	-	-
Pasteurella_multocida_subsp{ch46}_multocida_str{ch46}_Pm70	1	-	SelA	tRNAsec	Cys
Porphyromonas_gingivalis_W83	0	ybbB	-	-	Cys
Prochlorococcus_marinus_subsp{ch46}_marinus_str{ch46}_CCMP1375	0	ybbB	-	-	-
Propionibacterium_acnes_KPA171202	1	-	-	-	-
Pseudomonas_aeruginosa_PAO1	1	ybbB	SelA	tRNAsec	Cys
Pseudomonas_mendocina_ymp	0	ybbB	-	-	Cys
Pseudomonas_protegens_Pf-5	0	ybbB	-	-	Cys
Pseudomonas_putida_KT2440	2	ybbB	SelA	tRNAsec	Cys
Pseudomonas_stutzeri_ATCC_17588_{ch61}_LMG_11199	2	ybbB	SelA	tRNAsec	Cys
Pyrococcus_furiosus_DSM_3638	0	-	-	-	-
Ralstonia_pickettii_12J	0	-	-	-	-
Ralstonia_solanacearum_GMI1000	0	-	-	-	-
Rhizobium_etli_CFN_42	0	-	-	-	-
Rhizobium_leguminosarum_bv{ch46}_viciae_3841	0	-	-	-	-
Rhodobacter_sphaeroides_2{ch46}4{ch46}1	1	ybbB	-	-	Cys
Rhodopirellula_baltica_SH_1	0	-	-	-	-
Rhodopseudomonas_palustris_CGA009	0	-	-	-	-
Rhodospirillum_rubrum_ATCC_11170	0	-	-	tRNAsec	-
Rhodothermus_marinus_DSM_4252	0	-	-	-	-
Rickettsia_bellii_RML369-C	0	-	-	-	-
Rickettsia_canadensis_str{ch46}_McKiel	0	-	-	-	-
Rickettsia_massiliae_MTU5	0	-	-	-	-
Rickettsia_prowazekii_str{ch46}_Madrid_E	0	-	-	-	-
Rickettsia_rickettsii_str{ch46}_Iowa	0	-	-	-	-
Rickettsia_slovaca_13-B	0	-	-	-	-
Rickettsia_typhi_str{ch46}_Wilmington	0	-	-	-	-
Riemerella_anatipestifer_ATCC_11845_{ch61}_DSM_15868	0	-	-	-	-
Salinibacter_ruber_DSM_13855	0	-	-	-	-
Salmonella_enterica_subsp{ch46}_enterica_serovar_Enteritidis_str{ch46}_P125109	3	ybbB	SelA	tRNAsec	Cys
Salmonella_enterica_subsp{ch46}_enterica_serovar_Typhimurium_str{ch46}_LT2	3	ybbB	SelA	tRNAsec	Cys
Shewanella_baltica_OS155	0	ybbB	-	-	Cys
Shewanella_putrefaciens_CN-32	0	ybbB	-	-	Cys
Shigella_boydii_Sb227	3	ybbB	SelA	tRNAsec	Cys
Shigella_flexneri_2a_str{ch46}_301	3	ybbB	SelA	tRNAsec	Cys
Shigella_sonnei_Ss046	3	ybbB	SelA	tRNAsec	Cys
Sinorhizobium_fredii_NGR234	0	-	-	-	-
Sinorhizobium_meliloti_1021	0	-	-	-	-
Spirochaeta_thermophila_DSM_6578	0	-	-	-	-
Staphylococcus_aureus_subsp{ch46}_aureus_N315	0	-	-	-	-
Staphylococcus_epidermidis_RP62A	0	-	-	-	-
Staphylococcus_lugdunensis_HKU09-01	0	-	-	-	-
Staphylococcus_pseudintermedius_HKU10-03	0	-	-	-	-
Stenotrophomonas_maltophilia_K279a	1	-	SelA	tRNAsec	Cys
Streptococcus_agalactiae_NEM316	0	-	-	-	-
Streptococcus_dysgalactiae_subsp{ch46}_equisimilis_GGS{ch95}124	0	-	-	-	-
Streptococcus_equi_subsp{ch46}_zooepidemicus_MGCS10565	0	-	-	-	-
Streptococcus_gallolyticus_UCN34	0	-	-	-	-
Streptococcus_mutans_UA159	0	-	-	-	-
Streptococcus_parasanguinis_ATCC_15912	0	-	-	-	-
Streptococcus_parauberis_KCTC_11537	0	-	-	-	-
Streptococcus_pneumoniae_ST556	0	-	-	-	-
Streptococcus_pneumoniae_TIGR4	0	-	-	-	-
Streptococcus_pyogenes_M1_GAS	0	-	-	-	-
Streptococcus_suis_BM407	0	-	-	-	-
Streptococcus_thermophilus_CNRZ1066	0	-	-	-	-
Sulfobacillus_acidophilus_DSM_10332	5	-	SelA	tRNAsec	Sec
Sulfolobus_islandicus_M{ch46}14{ch46}25	0	-	-	-	-
Sulfolobus_solfataricus_P2	0	-	-	-	-
Synechococcus_elongatus_PCC_6301	1	-	-	-	-
Synechocystis_sp{ch46}_PCC_6803	0	-	-	-	-
Thermus_thermophilus_HB27	0	-	-	-	-
Treponema_pallidum_subsp{ch46}_pallidum_str{ch46}_Nichols	0	-	-	-	-
Tropheryma_whipplei_str{ch46}_Twist	0	-	-	-	-
Ureaplasma_parvum_serovar_3_str{ch46}_ATCC_700970	0	-	-	-	-
Vibrio_cholerae_O1_biovar_El_Tor_str{ch46}_N16961	0	-	-	-	-
Vibrio_cholerae_O395	0	-	-	-	-
Vibrio_fischeri_ES114	0	-	-	-	-
Vibrio_vulnificus_CMCP6	0	-	-	-	-
Wigglesworthia_glossinidia_endosymbiont_of_Glossina_brevipalpis	0	-	-	-	-
Xanthomonas_campestris_pv{ch46}_campestris_str{ch46}_ATCC_33913	0	-	-	-	-
Xanthomonas_oryzae_pv{ch46}_oryzae_KACC_10331	0	-	-	-	-
Xylella_fastidiosa_9a5c	0	-	-	-	-
Yersinia_enterocolitica_subsp{ch46}_enterocolitica_8081	1	-	SelA	tRNAsec	Cys
Yersinia_pestis_CO92	1	-	SelA	tRNAsec	Cys
Yersinia_pseudotuberculosis_IP_32953	1	-	SelA	tRNAsec	Cys
Zymomonas_mobilis_subsp{ch46}_mobilis_ATCC_10988	0	-	-	-	-
