# Supplementary material for: Evolution of selenophosphate synthetases: emergence and relocation of function through independent duplications and recurrent subfunctionalization
Source: Genome Res. 2015 Sep;25(9):1256–67. doi: 10.1101/gr.190538.115 (PMC4561486; doi:10.1101/gr.190538.115)
Supplement: Supplemental Material [file supp_gr.190538.115_Supplemental_Material_S8.zip › documentSM8/names_and_taxids.tab]

Acanthamoeba_castellanii	Acanthamoeba castellanii	5755
Acaryochloris_marina_MBIC11017	Acaryochloris marina MBIC11017	329726
Acaryochloris_sp{ch46}_CCMEE_5410	Acaryochloris sp. CCMEE 5410	310037
Acetivibrio_cellulolyticus_CD2	Acetivibrio cellulolyticus CD2	509191
Acetobacteraceae_bacterium_AT-5844	Acetobacteraceae bacterium AT-5844	1054213
Acetobacter_aceti_NBRC_14818	Acetobacter aceti NBRC 14818	887700
Acetobacterium_woodii_DSM_1030	Acetobacterium woodii DSM 1030	931626
Acetobacter_pasteurianus_3P3	Acetobacter pasteurianus 3P3	940282
Acetobacter_pasteurianus_IFO_3283-01-42C	Acetobacter pasteurianus IFO 3283-01-42C	634458
Acetobacter_pasteurianus_IFO_3283-01	Acetobacter pasteurianus IFO 3283-01	634452
Acetobacter_pasteurianus_IFO_3283-03	Acetobacter pasteurianus IFO 3283-03	634453
Acetobacter_pasteurianus_IFO_3283-07	Acetobacter pasteurianus IFO 3283-07	634454
Acetobacter_pasteurianus_IFO_3283-12	Acetobacter pasteurianus IFO 3283-12	634459
Acetobacter_pasteurianus_IFO_3283-22	Acetobacter pasteurianus IFO 3283-22	634455
Acetobacter_pasteurianus_IFO_3283-26	Acetobacter pasteurianus IFO 3283-26	634456
Acetobacter_pasteurianus_IFO_3283-32	Acetobacter pasteurianus IFO 3283-32	634457
Acetobacter_pasteurianus_NBRC_101655	Acetobacter pasteurianus NBRC 101655	1006554
Acetobacter_pasteurianus_subsp{ch46}_pasteurianus_LMG_1262_{ch61}_NBRC_106471	Acetobacter pasteurianus subsp. pasteurianus LMG 1262 = NBRC 106471	940265
Acetobacter_pomorum_DM001	Acetobacter pomorum DM001	945681
Acetobacter_tropicalis_NBRC_101654	Acetobacter tropicalis NBRC 101654	749388
Acetohalobium_arabaticum_DSM_5501	Acetohalobium arabaticum DSM 5501	574087
Acetonema_longum_DSM_6540	Acetonema longum DSM 6540	1009370
Acholeplasma_laidlawii_PG-8A	Acholeplasma laidlawii PG-8A	441768
Achromobacter_arsenitoxydans_SY8	Achromobacter arsenitoxydans SY8	477184
Achromobacter_piechaudii_ATCC_43553	Achromobacter piechaudii ATCC 43553	742159
Achromobacter_piechaudii_HLE	Achromobacter piechaudii HLE	1156919
Achromobacter_xylosoxidans_A8	Achromobacter xylosoxidans A8	762376
Achromobacter_xylosoxidans_AXX-A	Achromobacter xylosoxidans AXX-A	1003200
Achromobacter_xylosoxidans_C54	Achromobacter xylosoxidans C54	562971
Aciculosporium_take_MAFF-241224	Aciculosporium take MAFF-241224	1036760
Acidaminococcus_fermentans_DSM_20731	Acidaminococcus fermentans DSM 20731	591001
Acidaminococcus_intestini_RyC-MR95	Acidaminococcus intestini RyC-MR95	568816
Acidaminococcus_sp{ch46}_D21	Acidaminococcus sp. D21	563191
Acidimicrobium_ferrooxidans_DSM_10331	Acidimicrobium ferrooxidans DSM 10331	525909
Acidiphilium_cryptum_JF-5	Acidiphilium cryptum JF-5	349163
Acidiphilium_multivorum	Acidiphilium multivorum	62140
Acidiphilium_sp{ch46}_PM	Acidiphilium sp. PM	1043206
Acidithiobacillus_caldus_ATCC_51756	Acidithiobacillus caldus ATCC 51756	637389
Acidithiobacillus_caldus_SM-1	Acidithiobacillus caldus SM-1	990288
Acidithiobacillus_ferrivorans_SS3	Acidithiobacillus ferrivorans SS3	743299
Acidithiobacillus_ferrooxidans_ATCC_23270	Acidithiobacillus ferrooxidans ATCC 23270	243159
Acidithiobacillus_ferrooxidans_ATCC_53993	Acidithiobacillus ferrooxidans ATCC 53993	380394
Acidithiobacillus_sp{ch46}_GGI-221	Acidithiobacillus sp. GGI-221	872330
Acidithiobacillus_thiooxidans_ATCC_19377	Acidithiobacillus thiooxidans ATCC 19377	637390
Acidobacterium_capsulatum_ATCC_51196	Acidobacterium capsulatum ATCC 51196	240015
Acidothermus_cellulolyticus_11B	Acidothermus cellulolyticus 11B	351607
Acidovorax_avenae_subsp{ch46}_avenae_ATCC_19860	Acidovorax avenae subsp. avenae ATCC 19860	643561
Acidovorax_avenae_subsp{ch46}_avenae_RS-1	Acidovorax avenae subsp. avenae RS-1	995087
Acidovorax_citrulli_AAC00-1	Acidovorax citrulli AAC00-1	397945
Acidovorax_citrulli_ZJU1106	Acidovorax citrulli ZJU1106	1154764
Acidovorax_delafieldii_2AN	Acidovorax delafieldii 2AN	573060
Acidovorax_ebreus_TPSY	Acidovorax ebreus TPSY	535289
Acidovorax_radicis_N35	Acidovorax radicis N35	999386
Acidovorax_radicis_N35v	Acidovorax radicis N35v	999394
Acidovorax_sp{ch46}_CF316	Acidovorax sp. CF316	1144317
Acidovorax_sp{ch46}_JS42	Acidovorax sp. JS42	232721
Acidovorax_sp{ch46}_KKS102	Acidovorax sp. KKS102	358220
Acidovorax_sp{ch46}_NO-1	Acidovorax sp. NO-1	512030
Acinetobacter_baumannii_1656-2	Acinetobacter baumannii 1656-2	696749
Acinetobacter_baumannii_3909	Acinetobacter baumannii 3909	886889
Acinetobacter_baumannii_3990	Acinetobacter baumannii 3990	886888
Acinetobacter_baumannii_4190	Acinetobacter baumannii 4190	886890
Acinetobacter_baumannii_53264	Acinetobacter baumannii 53264	1216295
Acinetobacter_baumannii_6013113	Acinetobacter baumannii 6013113	592014
Acinetobacter_baumannii_6013150	Acinetobacter baumannii 6013150	525243
Acinetobacter_baumannii_6014059	Acinetobacter baumannii 6014059	525242
Acinetobacter_baumannii_A118	Acinetobacter baumannii A118	927193
Acinetobacter_baumannii_AA-014	Acinetobacter baumannii AA-014	903937
Acinetobacter_baumannii_AB0057	Acinetobacter baumannii AB0057	480119
Acinetobacter_baumannii_AB056	Acinetobacter baumannii AB056	710094
Acinetobacter_baumannii_AB058	Acinetobacter baumannii AB058	710095
Acinetobacter_baumannii_AB059	Acinetobacter baumannii AB059	710096
Acinetobacter_baumannii_Ab11111	Acinetobacter baumannii Ab11111	1168588
Acinetobacter_baumannii_AB210	Acinetobacter baumannii AB210	886886
Acinetobacter_baumannii_AB307-0294	Acinetobacter baumannii AB307-0294	557600
Acinetobacter_baumannii_Ab33333	Acinetobacter baumannii Ab33333	1168590
Acinetobacter_baumannii_Ab44444	Acinetobacter baumannii Ab44444	1168591
Acinetobacter_baumannii_AB4857	Acinetobacter baumannii AB4857	1116233
Acinetobacter_baumannii_AB4A3	Acinetobacter baumannii AB4A3	1222032
Acinetobacter_baumannii_AB5075	Acinetobacter baumannii AB5075	1116234
Acinetobacter_baumannii_AB5256	Acinetobacter baumannii AB5256	1116235
Acinetobacter_baumannii_AB5711	Acinetobacter baumannii AB5711	1116236
Acinetobacter_baumannii_AB900	Acinetobacter baumannii AB900	557601
Acinetobacter_baumannii_AB{ch95}1536-8	Acinetobacter baumannii AB 1536-8	1221244
Acinetobacter_baumannii_AB{ch95}1582-8	Acinetobacter baumannii AB 1582-8	1221245
Acinetobacter_baumannii_AB{ch95}1583-8	Acinetobacter baumannii AB 1583-8	1221246
Acinetobacter_baumannii_AB{ch95}1594-8	Acinetobacter baumannii AB 1594-8	1221247
Acinetobacter_baumannii_AB{ch95}1595-8	Acinetobacter baumannii AB 1595-8	1221248
Acinetobacter_baumannii_AB{ch95}1649-8	Acinetobacter baumannii AB 1649-8	1221249
Acinetobacter_baumannii_AB{ch95}1650-8	Acinetobacter baumannii AB 1650-8	1221250
Acinetobacter_baumannii_AB{ch95}1766{ch95}8	Acinetobacter baumannii AB 1766 8	1221251
Acinetobacter_baumannii_AB{ch95}2007-09-110-01-7	Acinetobacter baumannii AB 2007-09-110-01-7	1221252
Acinetobacter_baumannii_AB{ch95}2007-16-25-01-7	Acinetobacter baumannii AB 2007-16-25-01-7	1221253
Acinetobacter_baumannii_AB{ch95}2007-16-27-01	Acinetobacter baumannii AB 2007-16-27-01	1221254
Acinetobacter_baumannii_AB{ch95}2008-15-34-7	Acinetobacter baumannii AB 2008-15-34-7	1221255
Acinetobacter_baumannii_AB{ch95}2008-15-45	Acinetobacter baumannii AB 2008-15-45	1221256
Acinetobacter_baumannii_AB{ch95}2008-15-52	Acinetobacter baumannii AB 2008-15-52	1221257
Acinetobacter_baumannii_AB{ch95}2008-15-69	Acinetobacter baumannii AB 2008-15-69	1221258
Acinetobacter_baumannii_AB{ch95}2008-15-70	Acinetobacter baumannii AB 2008-15-70	1221259
Acinetobacter_baumannii_AB{ch95}2008-15-71	Acinetobacter baumannii AB 2008-15-71	1221260
Acinetobacter_baumannii_AB{ch95}2008-23-01-01-7	Acinetobacter baumannii AB 2008-23-01-01-7	1221261
Acinetobacter_baumannii_AB{ch95}2008-23-07-01-7	Acinetobacter baumannii AB 2008-23-07-01-7	1221262
Acinetobacter_baumannii_AB{ch95}2009-04-01-7	Acinetobacter baumannii AB 2009-04-01-7	1221263
Acinetobacter_baumannii_AB{ch95}2009-04-02-7	Acinetobacter baumannii AB 2009-04-02-7	1221264
Acinetobacter_baumannii_AB{ch95}515-8	Acinetobacter baumannii AB 515-8	1221265
Acinetobacter_baumannii_AB{ch95}908-12	Acinetobacter baumannii AB 908-12	1221266
Acinetobacter_baumannii_AB{ch95}908-13	Acinetobacter baumannii AB 908-13	1221267
Acinetobacter_baumannii_AB{ch95}908-14-7	Acinetobacter baumannii AB 908-14-7	1221268
Acinetobacter_baumannii_AB{ch95}909-01-7	Acinetobacter baumannii AB 909-01-7	1221269
Acinetobacter_baumannii_AB{ch95}909-02-7	Acinetobacter baumannii AB 909-02-7	1221270
Acinetobacter_baumannii_AB{ch95}909-05	Acinetobacter baumannii AB 909-05	1221271
Acinetobacter_baumannii_AB{ch95}909-14-7	Acinetobacter baumannii AB 909-14-7	1221272
Acinetobacter_baumannii_AB{ch95}TG19617	Acinetobacter baumannii AB TG19617	1221273
Acinetobacter_baumannii_AB{ch95}TG2018	Acinetobacter baumannii AB TG2018	1221274
Acinetobacter_baumannii_AB{ch95}TG2022	Acinetobacter baumannii AB TG2022	1221275
Acinetobacter_baumannii_AB{ch95}TG2023	Acinetobacter baumannii AB TG2023	1221276
Acinetobacter_baumannii_AB{ch95}TG2026	Acinetobacter baumannii AB TG2026	1221277
Acinetobacter_baumannii_AB{ch95}TG2028	Acinetobacter baumannii AB TG2028	1221278
Acinetobacter_baumannii_AB{ch95}TG2030	Acinetobacter baumannii AB TG2030	1221279
Acinetobacter_baumannii_AB{ch95}TG2031	Acinetobacter baumannii AB TG2031	1221280
Acinetobacter_baumannii_AB{ch95}TG2032	Acinetobacter baumannii AB TG2032	1221281
Acinetobacter_baumannii_AB{ch95}TG2631	Acinetobacter baumannii AB TG2631	1221282
Acinetobacter_baumannii_AB{ch95}TG27323	Acinetobacter baumannii AB TG27323	1221283
Acinetobacter_baumannii_AB{ch95}TG27327	Acinetobacter baumannii AB TG27327	1221284
Acinetobacter_baumannii_AB{ch95}TG27331	Acinetobacter baumannii AB TG27331	1221285
Acinetobacter_baumannii_AB{ch95}TG27335	Acinetobacter baumannii AB TG27335	1221286
Acinetobacter_baumannii_AB{ch95}TG27339	Acinetobacter baumannii AB TG27339	1221287
Acinetobacter_baumannii_AB{ch95}TG27343	Acinetobacter baumannii AB TG27343	1221288
Acinetobacter_baumannii_AB{ch95}TG5064	Acinetobacter baumannii AB TG5064	1221290
Acinetobacter_baumannii_ABIsac{ch95}ColiR	Acinetobacter baumannii ABIsac ColiR	1200351
Acinetobacter_baumannii_ABIsac{ch95}ColiS	Acinetobacter baumannii ABIsac ColiS	1200350
Acinetobacter_baumannii_ABNIH1	Acinetobacter baumannii ABNIH1	992402
Acinetobacter_baumannii_ABNIH2	Acinetobacter baumannii ABNIH2	992403
Acinetobacter_baumannii_ABNIH3	Acinetobacter baumannii ABNIH3	992404
Acinetobacter_baumannii_ABNIH4	Acinetobacter baumannii ABNIH4	992405
Acinetobacter_baumannii_AC12	Acinetobacter baumannii AC12	1198108
Acinetobacter_baumannii_AC30	Acinetobacter baumannii AC30	1224747
Acinetobacter_baumannii_ACICU	Acinetobacter baumannii ACICU	405416
Acinetobacter_baumannii_ATCC_17978	Acinetobacter baumannii ATCC 17978	400667
Acinetobacter_baumannii_ATCC_19606_{ch61}_CIP_70{ch46}34	Acinetobacter baumannii ATCC 19606 = CIP 70.34	575584
Acinetobacter_baumannii_AYE	Acinetobacter baumannii AYE	509173
Acinetobacter_baumannii_BZICU-2	Acinetobacter baumannii BZICU-2	1210907
Acinetobacter_baumannii_Canada_BC1	Acinetobacter baumannii Canada BC1	903924
Acinetobacter_baumannii_Canada_BC-5	Acinetobacter baumannii Canada BC-5	903895
Acinetobacter_baumannii_D1279779	Acinetobacter baumannii D1279779	945556
Acinetobacter_baumannii_IS-116	Acinetobacter baumannii IS-116	903912
Acinetobacter_baumannii_IS-123	Acinetobacter baumannii IS-123	903899
Acinetobacter_baumannii_IS-143	Acinetobacter baumannii IS-143	903911
Acinetobacter_baumannii_IS-235	Acinetobacter baumannii IS-235	903905
Acinetobacter_baumannii_IS-251	Acinetobacter baumannii IS-251	903906
Acinetobacter_baumannii_IS-58	Acinetobacter baumannii IS-58	903914
Acinetobacter_baumannii_MDR-TJ	Acinetobacter baumannii MDR-TJ	889738
Acinetobacter_baumannii_MDR-ZJ06	Acinetobacter baumannii MDR-ZJ06	497978
Acinetobacter_baumannii_Naval-13	Acinetobacter baumannii Naval-13	903904
Acinetobacter_baumannii_Naval-17	Acinetobacter baumannii Naval-17	903896
Acinetobacter_baumannii_Naval-18	Acinetobacter baumannii Naval-18	903897
Acinetobacter_baumannii_Naval-21	Acinetobacter baumannii Naval-21	903923
Acinetobacter_baumannii_Naval-2	Acinetobacter baumannii Naval-2	903922
Acinetobacter_baumannii_Naval-57	Acinetobacter baumannii Naval-57	903927
Acinetobacter_baumannii_Naval-72	Acinetobacter baumannii Naval-72	903908
Acinetobacter_baumannii_Naval-78	Acinetobacter baumannii Naval-78	903936
Acinetobacter_baumannii_Naval-81	Acinetobacter baumannii Naval-81	903898
Acinetobacter_baumannii_Naval-82	Acinetobacter baumannii Naval-82	903921
Acinetobacter_baumannii_Naval-83	Acinetobacter baumannii Naval-83	903909
Acinetobacter_baumannii_OIFC0162	Acinetobacter baumannii OIFC0162	903907
Acinetobacter_baumannii_OIFC021	Acinetobacter baumannii OIFC021	903928
Acinetobacter_baumannii_OIFC032	Acinetobacter baumannii OIFC032	903890
Acinetobacter_baumannii_OIFC035	Acinetobacter baumannii OIFC035	903926
Acinetobacter_baumannii_OIFC047	Acinetobacter baumannii OIFC047	903933
Acinetobacter_baumannii_OIFC065	Acinetobacter baumannii OIFC065	903932
Acinetobacter_baumannii_OIFC074	Acinetobacter baumannii OIFC074	903901
Acinetobacter_baumannii_OIFC087	Acinetobacter baumannii OIFC087	903929
Acinetobacter_baumannii_OIFC098	Acinetobacter baumannii OIFC098	903902
Acinetobacter_baumannii_OIFC099	Acinetobacter baumannii OIFC099	903930
Acinetobacter_baumannii_OIFC109	Acinetobacter baumannii OIFC109	903892
Acinetobacter_baumannii_OIFC110	Acinetobacter baumannii OIFC110	903910
Acinetobacter_baumannii_OIFC111	Acinetobacter baumannii OIFC111	903935
Acinetobacter_baumannii_OIFC137	Acinetobacter baumannii OIFC137	903889
Acinetobacter_baumannii_OIFC143	Acinetobacter baumannii OIFC143	903893
Acinetobacter_baumannii_OIFC180	Acinetobacter baumannii OIFC180	903903
Acinetobacter_baumannii_OIFC189	Acinetobacter baumannii OIFC189	903894
Acinetobacter_baumannii_OIFC338	Acinetobacter baumannii OIFC338	903934
Acinetobacter_baumannii_SDF	Acinetobacter baumannii SDF	509170
Acinetobacter_baumannii_TCDC-AB0715	Acinetobacter baumannii TCDC-AB0715	980514
Acinetobacter_baumannii_TG19582	Acinetobacter baumannii TG19582	1221292
Acinetobacter_baumannii_TYTH-1	Acinetobacter baumannii TYTH-1	1100841
Acinetobacter_baumannii_UMB001	Acinetobacter baumannii UMB001	933263
Acinetobacter_baumannii_UMB002	Acinetobacter baumannii UMB002	933264
Acinetobacter_baumannii_UMB003	Acinetobacter baumannii UMB003	933265
Acinetobacter_baumannii_W6976	Acinetobacter baumannii W6976	981328
Acinetobacter_baumannii_W7282	Acinetobacter baumannii W7282	981329
Acinetobacter_baumannii_WC-136	Acinetobacter baumannii WC-136	903916
Acinetobacter_baumannii_WC-141	Acinetobacter baumannii WC-141	903915
Acinetobacter_baumannii_WC-323	Acinetobacter baumannii WC-323	903918
Acinetobacter_baumannii_WC-348	Acinetobacter baumannii WC-348	903919
Acinetobacter_baumannii_WC-487	Acinetobacter baumannii WC-487	903917
Acinetobacter_baumannii_WC-692	Acinetobacter baumannii WC-692	903913
Acinetobacter_baumannii_WC-A-694	Acinetobacter baumannii WC-A-694	903925
Acinetobacter_baumannii_WC-A-92	Acinetobacter baumannii WC-A-92	903931
Acinetobacter_baumannii_WM99c	Acinetobacter baumannii WM99c	945555
Acinetobacter_baumannii_ZWS1122	Acinetobacter baumannii ZWS1122	1223564
Acinetobacter_baumannii_ZWS1219	Acinetobacter baumannii ZWS1219	1224141
Acinetobacter_baylyi_TG19579	Acinetobacter baylyi TG19579	1221291
Acinetobacter_bereziniae_LMG_1003	Acinetobacter bereziniae LMG 1003	981324
Acinetobacter_calcoaceticus_DSM_30006_{ch61}_CIP_81{ch46}8	Acinetobacter calcoaceticus DSM 30006 = CIP 81.8	981331
Acinetobacter_calcoaceticus_PHEA-2	Acinetobacter calcoaceticus PHEA-2	871585
Acinetobacter_calcoaceticus_RUH2202	Acinetobacter calcoaceticus RUH2202	575585
Acinetobacter_calcoaceticus_TG19585	Acinetobacter calcoaceticus TG19585	1221293
Acinetobacter_calcoaceticus_TG19588	Acinetobacter calcoaceticus TG19588	1221294
Acinetobacter_calcoaceticus_TG19593	Acinetobacter calcoaceticus TG19593	1221295
Acinetobacter_genomosp{ch46}_13TU_str{ch46}_NCTC_8102	Acinetobacter genomosp. 13TU str. NCTC 8102	981325
Acinetobacter_genomosp{ch46}_3_str{ch46}_DSM_21653	Acinetobacter genomosp. 3 str. DSM 21653	981326
Acinetobacter_genomosp{ch46}_3_str{ch46}_DSM_9306	Acinetobacter genomosp. 3 str. DSM 9306	981332
Acinetobacter_haemolyticus_ATCC_19194	Acinetobacter haemolyticus ATCC 19194	707232
Acinetobacter_haemolyticus_TG19599	Acinetobacter haemolyticus TG19599	1221297
Acinetobacter_haemolyticus_TG19602	Acinetobacter haemolyticus TG19602	1221298
Acinetobacter_haemolyticus_TG21157	Acinetobacter haemolyticus TG21157	1221299
Acinetobacter_johnsonii_SH046	Acinetobacter johnsonii SH046	575586
Acinetobacter_johnsonii_TG19605	Acinetobacter johnsonii TG19605	1221300
Acinetobacter_johnsonii_TG19625	Acinetobacter johnsonii TG19625	1221301
Acinetobacter_junii_SH205	Acinetobacter junii SH205	575587
Acinetobacter_junii_TG19608	Acinetobacter junii TG19608	1221306
Acinetobacter_lwoffii_NCTC_5866_{ch61}_CIP_64{ch46}10	Acinetobacter lwoffii NCTC 5866 = CIP 64.10	981327
Acinetobacter_lwoffii_SH145	Acinetobacter lwoffii SH145	575588
Acinetobacter_lwoffii_TG19636	Acinetobacter lwoffii TG19636	1221307
Acinetobacter_lwoffii_WJ10621	Acinetobacter lwoffii WJ10621	1046625
Acinetobacter_nosocomialis_Ab22222	Acinetobacter nosocomialis Ab22222	1183155
Acinetobacter_nosocomialis_TG19596	Acinetobacter nosocomialis TG19596	1221296
Acinetobacter_nosocomialis_TG21145	Acinetobacter nosocomialis TG21145	1221308
Acinetobacter_oleivorans_DR1	Acinetobacter oleivorans DR1	436717
Acinetobacter_parvus_DSM_16617_{ch61}_CIP_108168	Acinetobacter parvus DSM 16617 = CIP 108168	981333
Acinetobacter_pittii_D499	Acinetobacter pittii D499	1086014
Acinetobacter_pittii_TG6411	Acinetobacter pittii TG6411	1221309
Acinetobacter_radioresistens_DSM_6976_{ch61}_NBRC_102413_{ch61}_CIP_103788	Acinetobacter radioresistens DSM 6976 = NBRC 102413 = CIP 103788	981334
Acinetobacter_radioresistens_SH164	Acinetobacter radioresistens SH164	575589
Acinetobacter_radioresistens_SK82	Acinetobacter radioresistens SK82	596318
Acinetobacter_radioresistens_TG02010	Acinetobacter radioresistens TG02010	1221310
Acinetobacter_radioresistens_WC-A-157	Acinetobacter radioresistens WC-A-157	903900
Acinetobacter_schindleri_TG19614	Acinetobacter schindleri TG19614	1221311
Acinetobacter_sp{ch46}_528	Acinetobacter sp. 528	1221302
Acinetobacter_sp{ch46}_ADP1	Acinetobacter sp. ADP1	62977
Acinetobacter_sp{ch46}_ATCC_27244	Acinetobacter sp. ATCC 27244	525244
Acinetobacter_sp{ch46}_GG2	Acinetobacter sp. GG2	651305
Acinetobacter_sp{ch46}_HA	Acinetobacter sp. HA	1173062
Acinetobacter_sp{ch46}_NBRC_100985	Acinetobacter sp. NBRC 100985	1071390
Acinetobacter_sp{ch46}_NCTC_10304	Acinetobacter sp. NCTC 10304	981224
Acinetobacter_sp{ch46}_NCTC_7422	Acinetobacter sp. NCTC 7422	981223
Acinetobacter_sp{ch46}_P8-3-8	Acinetobacter sp. P8-3-8	1029823
Acinetobacter_sp{ch46}_RUH2624	Acinetobacter sp. RUH2624	575564
Acinetobacter_sp{ch46}_SH024	Acinetobacter sp. SH024	575565
Acinetobacter_sp{ch46}_TG19627	Acinetobacter sp. TG19627	1221303
Acinetobacter_sp{ch46}_TG2027	Acinetobacter sp. TG2027	1221304
Acinetobacter_sp{ch46}_TG27347	Acinetobacter sp. TG27347	1221289
Acinetobacter_sp{ch46}_WC-743	Acinetobacter sp. WC-743	903945
Acinetobacter_ursingii_DSM_16037_{ch61}_CIP_107286	Acinetobacter ursingii DSM 16037 = CIP 107286	981336
Acinetobacter_venetianus_RAG-1_{ch61}_CIP_110063	Acinetobacter venetianus RAG-1 = CIP 110063	1191460
Acinetobacter_venetianus_VE-C3	Acinetobacter venetianus VE-C3	1197884
Actinoalloteichus_spitiensis_RMV-1378	Actinoalloteichus spitiensis RMV-1378	1114962
Actinobacillus_minor_202	Actinobacillus minor 202	591023
Actinobacillus_minor_NM305	Actinobacillus minor NM305	637911
Actinobacillus_pleuropneumoniae_S8	Actinobacillus pleuropneumoniae S8	1224142
Actinobacillus_pleuropneumoniae_serovar_10_str{ch46}_D13039	Actinobacillus pleuropneumoniae serovar 10 str. D13039	754259
Actinobacillus_pleuropneumoniae_serovar_11_str{ch46}_56153	Actinobacillus pleuropneumoniae serovar 11 str. 56153	754260
Actinobacillus_pleuropneumoniae_serovar_12_str{ch46}_1096	Actinobacillus pleuropneumoniae serovar 12 str. 1096	754261
Actinobacillus_pleuropneumoniae_serovar_13_str{ch46}_N273	Actinobacillus pleuropneumoniae serovar 13 str. N273	754262
Actinobacillus_pleuropneumoniae_serovar_1_str{ch46}_4074	Actinobacillus pleuropneumoniae serovar 1 str. 4074	228399
Actinobacillus_pleuropneumoniae_serovar_2_str{ch46}_4226	Actinobacillus pleuropneumoniae serovar 2 str. 4226	754254
Actinobacillus_pleuropneumoniae_serovar_2_str{ch46}_S1536	Actinobacillus pleuropneumoniae serovar 2 str. S1536	871925
Actinobacillus_pleuropneumoniae_serovar_3_str{ch46}_JL03	Actinobacillus pleuropneumoniae serovar 3 str. JL03	434271
Actinobacillus_pleuropneumoniae_serovar_4_str{ch46}_M62	Actinobacillus pleuropneumoniae serovar 4 str. M62	754255
Actinobacillus_pleuropneumoniae_serovar_5b_str{ch46}_L20	Actinobacillus pleuropneumoniae serovar 5b str. L20	416269
Actinobacillus_pleuropneumoniae_serovar_6_str{ch46}_Femo	Actinobacillus pleuropneumoniae serovar 6 str. Femo	754256
Actinobacillus_pleuropneumoniae_serovar_7_str{ch46}_AP76	Actinobacillus pleuropneumoniae serovar 7 str. AP76	537457
Actinobacillus_pleuropneumoniae_serovar_9_str{ch46}_CVJ13261	Actinobacillus pleuropneumoniae serovar 9 str. CVJ13261	754258
Actinobacillus_succinogenes_130Z	Actinobacillus succinogenes 130Z	339671
Actinobacillus_suis_H91-0380	Actinobacillus suis H91-0380	696748
Actinobacillus_ureae_ATCC_25976	Actinobacillus ureae ATCC 25976	887324
actinobacterium_SCGC_AAA027-L06	actinobacterium SCGC AAA027-L06	913338
Actinobaculum_massiliae_ACS-171-V-Col2	Actinobaculum massiliae ACS-171-V-Col2	883066
Actinomyces_coleocanis_DSM_15436	Actinomyces coleocanis DSM 15436	525245
Actinomyces_georgiae_F0490	Actinomyces georgiae F0490	1125717
Actinomyces_graevenitzii_C83	Actinomyces graevenitzii C83	435830
Actinomyces_massiliensis_4401292	Actinomyces massiliensis 4401292	1167628
Actinomyces_massiliensis_F0489	Actinomyces massiliensis F0489	1125718
Actinomyces_naeslundii_str{ch46}_Howell_279	Actinomyces naeslundii str. Howell 279	1115803
Actinomyces_neuii_BVS029A5	Actinomyces neuii BVS029A5	888439
Actinomyces_odontolyticus_ATCC_17982	Actinomyces odontolyticus ATCC 17982	411466
Actinomyces_odontolyticus_F0309	Actinomyces odontolyticus F0309	649742
Actinomyces_oris_K20	Actinomyces oris K20	871541
Actinomyces_sp{ch46}_ICM39	Actinomyces sp. ICM39	1105029
Actinomyces_sp{ch46}_ICM47	Actinomyces sp. ICM47	936548
Actinomyces_sp{ch46}_oral_taxon_170_str{ch46}_F0386	Actinomyces sp. oral taxon 170 str. F0386	762963
Actinomyces_sp{ch46}_oral_taxon_171_str{ch46}_F0337	Actinomyces sp. oral taxon 171 str. F0337	706439
Actinomyces_sp{ch46}_oral_taxon_175_str{ch46}_F0384	Actinomyces sp. oral taxon 175 str. F0384	944560
Actinomyces_sp{ch46}_oral_taxon_178_str{ch46}_F0338	Actinomyces sp. oral taxon 178 str. F0338	888051
Actinomyces_sp{ch46}_oral_taxon_180_str{ch46}_F0310	Actinomyces sp. oral taxon 180 str. F0310	888052
Actinomyces_sp{ch46}_oral_taxon_181_str{ch46}_F0379	Actinomyces sp. oral taxon 181 str. F0379	1127690
Actinomyces_sp{ch46}_oral_taxon_448_str{ch46}_F0400	Actinomyces sp. oral taxon 448 str. F0400	888056
Actinomyces_sp{ch46}_oral_taxon_848_str{ch46}_F0332	Actinomyces sp. oral taxon 848 str. F0332	649743
Actinomyces_sp{ch46}_oral_taxon_849_str{ch46}_F0330	Actinomyces sp. oral taxon 849 str. F0330	653386
Actinomyces_sp{ch46}_ph3	Actinomyces sp. ph3	1118058
Actinomyces_timonensis_DSM_23838	Actinomyces timonensis DSM 23838	521393
Actinomyces_turicensis_ACS-279-V-Col4	Actinomyces turicensis ACS-279-V-Col4	883077
Actinomyces_urogenitalis_DSM_15434	Actinomyces urogenitalis DSM 15434	525246
Actinomyces_viscosus_C505	Actinomyces viscosus C505	562973
Actinoplanes_missouriensis_431	Actinoplanes missouriensis 431	512565
Actinoplanes_sp{ch46}_SE50{ch47}110	Actinoplanes sp. SE50/110	134676
Actinosynnema_mirum_DSM_43827	Actinosynnema mirum DSM 43827	446462
Acyrthosiphon_pisum	Acyrthosiphon pisum	7029
Advenella_kashmirensis_WT001	Advenella kashmirensis WT001	1036672
Aedes_aegypti	Aedes aegypti	7159
Aequorivita_sublithincola_DSM_14238	Aequorivita sublithincola DSM 14238	746697
Aerococcus_urinae_ACS-120-V-Col10a	Aerococcus urinae ACS-120-V-Col10a	866775
Aerococcus_viridans_ATCC_11563	Aerococcus viridans ATCC 11563	655812
Aerococcus_viridans_LL1	Aerococcus viridans LL1	1175629
Aeromicrobium_marinum_DSM_15272	Aeromicrobium marinum DSM 15272	585531
Aeromicrobium_sp{ch46}_JC14	Aeromicrobium sp. JC14	1033730
Aeromonas_aquariorum_AAK1	Aeromonas aquariorum AAK1	1156800
Aeromonas_caviae_Ae398	Aeromonas caviae Ae398	878320
Aeromonas_hydrophila_SNUFPC-A8	Aeromonas hydrophila SNUFPC-A8	1232673
Aeromonas_hydrophila_SSU	Aeromonas hydrophila SSU	1073377
Aeromonas_hydrophila_subsp{ch46}_hydrophila_ATCC_7966	Aeromonas hydrophila subsp. hydrophila ATCC 7966	380703
Aeromonas_media_WS	Aeromonas media WS	1208104
Aeromonas_salmonicida_subsp{ch46}_achromogenes_AS03	Aeromonas salmonicida subsp. achromogenes AS03	1233098
Aeromonas_salmonicida_subsp{ch46}_salmonicida_01-B526	Aeromonas salmonicida subsp. salmonicida 01-B526	1076135
Aeromonas_salmonicida_subsp{ch46}_salmonicida_A449	Aeromonas salmonicida subsp. salmonicida A449	382245
Aeromonas_sp{ch46}_159	Aeromonas sp. 159	1216961
Aeromonas_veronii_AER397	Aeromonas veronii AER397	1073384
Aeromonas_veronii_AER39	Aeromonas veronii AER39	1073382
Aeromonas_veronii_AMC34	Aeromonas veronii AMC34	1073383
Aeromonas_veronii_AMC35	Aeromonas veronii AMC35	1073385
Aeromonas_veronii_B565	Aeromonas veronii B565	998088
Aeropyrum_pernix_K1	Aeropyrum pernix K1	272557
Afipia_birgiae_34632	Afipia birgiae 34632	1197906
Afipia_broomeae_ATCC_49717	Afipia broomeae ATCC 49717	883078
Afipia_clevelandensis_ATCC_49720	Afipia clevelandensis ATCC 49720	883079
Afipia_felis_ATCC_53690	Afipia felis ATCC 53690	883080
Afipia_sp{ch46}_1NLS2	Afipia sp. 1NLS2	666684
Agaricus_bisporus_var{ch46}_bisporus_H97	Agaricus bisporus var. bisporus H97	936046
Agaricus_bisporus_var{ch46}_burnettii_JB137-S8	Agaricus bisporus var. burnettii JB137-S8	597362
Aggregatibacter_actinomycetemcomitans_ANH9381	Aggregatibacter actinomycetemcomitans ANH9381	754507
Aggregatibacter_actinomycetemcomitans_D11S-1	Aggregatibacter actinomycetemcomitans D11S-1	668336
Aggregatibacter_actinomycetemcomitans_D17P-2	Aggregatibacter actinomycetemcomitans D17P-2	754506
Aggregatibacter_actinomycetemcomitans_D17P-3	Aggregatibacter actinomycetemcomitans D17P-3	754505
Aggregatibacter_actinomycetemcomitans_D7S-1	Aggregatibacter actinomycetemcomitans D7S-1	694569
Aggregatibacter_actinomycetemcomitans_RhAA1	Aggregatibacter actinomycetemcomitans RhAA1	1089447
Aggregatibacter_actinomycetemcomitans_serotype_a_str{ch46}_A160	Aggregatibacter actinomycetemcomitans serotype a str. A160	1167007
Aggregatibacter_actinomycetemcomitans_serotype_a_str{ch46}_H5P1	Aggregatibacter actinomycetemcomitans serotype a str. H5P1	907486
Aggregatibacter_actinomycetemcomitans_serotype_b_str{ch46}_I23C	Aggregatibacter actinomycetemcomitans serotype b str. I23C	907492
Aggregatibacter_actinomycetemcomitans_serotype_b_str{ch46}_S23A	Aggregatibacter actinomycetemcomitans serotype b str. S23A	1167008
Aggregatibacter_actinomycetemcomitans_serotype_b_str{ch46}_SCC1398	Aggregatibacter actinomycetemcomitans serotype b str. SCC1398	907491
Aggregatibacter_actinomycetemcomitans_serotype_b_str{ch46}_SCC4092	Aggregatibacter actinomycetemcomitans serotype b str. SCC4092	1167009
Aggregatibacter_actinomycetemcomitans_serotype_c_str{ch46}_AAS4A	Aggregatibacter actinomycetemcomitans serotype c str. AAS4A	1167010
Aggregatibacter_actinomycetemcomitans_serotype_c_str{ch46}_SCC2302	Aggregatibacter actinomycetemcomitans serotype c str. SCC2302	907493
Aggregatibacter_actinomycetemcomitans_serotype_d_str{ch46}_I63B	Aggregatibacter actinomycetemcomitans serotype d str. I63B	907487
Aggregatibacter_actinomycetemcomitans_serotype_e_str{ch46}_SC1083	Aggregatibacter actinomycetemcomitans serotype e str. SC1083	907488
Aggregatibacter_actinomycetemcomitans_serotype_e_str{ch46}_SCC393	Aggregatibacter actinomycetemcomitans serotype e str. SCC393	907489
Aggregatibacter_actinomycetemcomitans_serotype_f_str{ch46}_D18P1	Aggregatibacter actinomycetemcomitans serotype f str. D18P1	907490
Aggregatibacter_actinomycetemcomitans_Y4	Aggregatibacter actinomycetemcomitans Y4	1035194
Aggregatibacter_aphrophilus_ATCC_33389	Aggregatibacter aphrophilus ATCC 33389	985008
Aggregatibacter_aphrophilus_F0387	Aggregatibacter aphrophilus F0387	679198
Aggregatibacter_aphrophilus_NJ8700	Aggregatibacter aphrophilus NJ8700	634176
Aggregatibacter_segnis_ATCC_33393	Aggregatibacter segnis ATCC 33393	888057
Agrobacterium_albertimagni_AOL15	Agrobacterium albertimagni AOL15	1156935
Agrobacterium_fabrum_str{ch46}_C58	Agrobacterium fabrum str. C58	176299
Agrobacterium_radiobacter_K84	Agrobacterium radiobacter K84	311403
Agrobacterium_sp{ch46}_ATCC_31749	Agrobacterium sp. ATCC 31749	82789
Agrobacterium_sp{ch46}_H13-3	Agrobacterium sp. H13-3	861208
Agrobacterium_tumefaciens_CCNWGS0286	Agrobacterium tumefaciens CCNWGS0286	1082932
Agrobacterium_tumefaciens_F2	Agrobacterium tumefaciens F2	1050720
Agrobacterium_vitis_S4	Agrobacterium vitis S4	311402
Ahrensia_sp{ch46}_R2A130	Ahrensia sp. R2A130	744979
Ailuropoda_melanoleuca	Ailuropoda melanoleuca	9646
Ajellomyces_capsulatus_G186AR	Ajellomyces capsulatus G186AR	447093
Ajellomyces_capsulatus_G217B	Ajellomyces capsulatus G217B	447094
Ajellomyces_capsulatus_H143	Ajellomyces capsulatus H143	544712
Ajellomyces_capsulatus_H88	Ajellomyces capsulatus H88	544711
Ajellomyces_capsulatus_NAm1	Ajellomyces capsulatus NAm1	339724
Ajellomyces_dermatitidis_ATCC_18187	Ajellomyces dermatitidis ATCC 18187	946394
Ajellomyces_dermatitidis_ATCC_18188	Ajellomyces dermatitidis ATCC 18188	653446
Ajellomyces_dermatitidis_ATCC_26199	Ajellomyces dermatitidis ATCC 26199	447095
Ajellomyces_dermatitidis_ER-3	Ajellomyces dermatitidis ER-3	559297
Ajellomyces_dermatitidis_SLH14081	Ajellomyces dermatitidis SLH14081	559298
Akkermansia_muciniphila_ATCC_BAA-835	Akkermansia muciniphila ATCC BAA-835	349741
Albugo_laibachii_Nc14	Albugo laibachii Nc14	890382
Alcaligenes_faecalis_subsp{ch46}_faecalis_NCIB_8687	Alcaligenes faecalis subsp. faecalis NCIB 8687	1156918
Alcaligenes_sp{ch46}_HPC1271	Alcaligenes sp. HPC1271	1069631
Alcanivorax_borkumensis_SK2	Alcanivorax borkumensis SK2	393595
Alcanivorax_dieselolei_B5	Alcanivorax dieselolei B5	930169
Alcanivorax_hongdengensis_A-11-3	Alcanivorax hongdengensis A-11-3	1177179
Alcanivorax_pacificus_W11-5	Alcanivorax pacificus W11-5	391936
Alcanivorax_sp{ch46}_DG881	Alcanivorax sp. DG881	236097
Algoriphagus_sp{ch46}_PR1	Algoriphagus sp. PR1	388413
Alicycliphilus_denitrificans_BC	Alicycliphilus denitrificans BC	596153
Alicycliphilus_denitrificans_K601	Alicycliphilus denitrificans K601	596154
Alicycliphilus_sp{ch46}_CRZ1	Alicycliphilus sp. CRZ1	1200791
Alicyclobacillus_acidocaldarius_LAA1	Alicyclobacillus acidocaldarius LAA1	543302
Alicyclobacillus_acidocaldarius_subsp{ch46}_acidocaldarius_DSM_446	Alicyclobacillus acidocaldarius subsp. acidocaldarius DSM 446	521098
Alicyclobacillus_acidocaldarius_subsp{ch46}_acidocaldarius_Tc-4-1	Alicyclobacillus acidocaldarius subsp. acidocaldarius Tc-4-1	1048834
Alicyclobacillus_hesperidum_URH17-3-68	Alicyclobacillus hesperidum URH17-3-68	1200346
Aliivibrio_fischeri_ZF-211	Aliivibrio fischeri ZF-211	617135
Aliivibrio_logei_5S-186	Aliivibrio logei 5S-186	626086
Aliivibrio_salmonicida_LFI1238	Aliivibrio salmonicida LFI1238	316275
Alishewanella_aestuarii_B11	Alishewanella aestuarii B11	1197174
Alishewanella_agri_BL06	Alishewanella agri BL06	1195246
Alishewanella_jeotgali_KCTC_22429	Alishewanella jeotgali KCTC 22429	1129374
Alistipes_finegoldii_DSM_17242	Alistipes finegoldii DSM 17242	679935
Alistipes_indistinctus_YIT_12060	Alistipes indistinctus YIT 12060	742725
Alistipes_putredinis_DSM_17216	Alistipes putredinis DSM 17216	445970
Alistipes_senegalensis_JC50	Alistipes senegalensis JC50	1033732
Alistipes_sp{ch46}_AP11	Alistipes sp. AP11	1211813
Alistipes_sp{ch46}_HGB5	Alistipes sp. HGB5	908612
Alistipes_sp{ch46}_JC136	Alistipes sp. JC136	1033731
Alkalibacillus_haloalkaliphilus_C5	Alkalibacillus haloalkaliphilus C5	1193119
Alkalilimnicola_ehrlichii_MLHE-1	Alkalilimnicola ehrlichii MLHE-1	187272
Alkaliphilus_metalliredigens_QYMF	Alkaliphilus metalliredigens QYMF	293826
Alkaliphilus_oremlandii_OhILAs	Alkaliphilus oremlandii OhILAs	350688
Allochromatium_vinosum_DSM_180	Allochromatium vinosum DSM 180	572477
Alloiococcus_otitis_ATCC_51267	Alloiococcus otitis ATCC 51267	883081
Allomyces_macrogynus_ATCC_38327	Allomyces macrogynus ATCC 38327	578462
Alloprevotella_rava_F0323	Alloprevotella rava F0323	679199
alpha_proteobacterium_BAL199	alpha proteobacterium BAL199	331869
alpha_proteobacterium_HIMB114	alpha proteobacterium HIMB114	684719
alpha_proteobacterium_HIMB59	alpha proteobacterium HIMB59	744985
alpha_proteobacterium_HIMB5	alpha proteobacterium HIMB5	859653
Alternaria_arborescens_EGS_39-128	Alternaria arborescens EGS 39-128	1122867
Alternaria_brassicicola_ATCC_96836	Alternaria brassicicola ATCC 96836	622360
Alteromonadales_bacterium_TW-7	Alteromonadales bacterium TW-7	156578
Alteromonas_macleodii_AltDE1	Alteromonas macleodii AltDE1	1004786
Alteromonas_macleodii_ATCC_27126	Alteromonas macleodii ATCC 27126	529120
Alteromonas_macleodii_str{ch46}_{ch39}Balearic_Sea_AD45{ch39}	Alteromonas macleodii str. 'Balearic Sea AD45'	1004787
Alteromonas_macleodii_str{ch46}_{ch39}Black_Sea_11{ch39}	Alteromonas macleodii str. 'Black Sea 11'	1004785
Alteromonas_macleodii_str{ch46}_{ch39}Deep_ecotype{ch39}	Alteromonas macleodii str. 'Deep ecotype'	314275
Alteromonas_macleodii_str{ch46}_{ch39}English_Channel_673{ch39}	Alteromonas macleodii str. 'English Channel 673'	1004788
Alteromonas_sp{ch46}_S89	Alteromonas sp. S89	1042377
Alteromonas_sp{ch46}_SN2	Alteromonas sp. SN2	715451
Amaranthus_tuberculatus	Amaranthus tuberculatus	277990
Aminobacterium_colombiense_DSM_12261	Aminobacterium colombiense DSM 12261	572547
Aminomonas_paucivorans_DSM_12260	Aminomonas paucivorans DSM 12260	584708
Ammonifex_degensii_KC4	Ammonifex degensii KC4	429009
Amphibacillus_jilinensis_Y1	Amphibacillus jilinensis Y1	562743
Amphibacillus_xylanus_NBRC_15112	Amphibacillus xylanus NBRC 15112	698758
Amphimedon_queenslandica	Amphimedon queenslandica	400682
Amycolatopsis_azurea_DSM_43854	Amycolatopsis azurea DSM 43854	1238180
Amycolatopsis_mediterranei_S699	Amycolatopsis mediterranei S699	713604
Amycolatopsis_mediterranei_U32	Amycolatopsis mediterranei U32	749927
Amycolatopsis_sp{ch46}_ATCC_39116	Amycolatopsis sp. ATCC 39116	385957
Amycolicicoccus_subflavus_DQS3-9A1	Amycolicicoccus subflavus DQS3-9A1	443218
Anabaena_cylindrica_PCC_7122	Anabaena cylindrica PCC 7122	272123
Anabaena_sp{ch46}_90	Anabaena sp. 90	46234
Anabaena_sp{ch46}_PCC_7108	Anabaena sp. PCC 7108	163908
Anabaena_variabilis_ATCC_29413	Anabaena variabilis ATCC 29413	240292
Anaerobaculum_hydrogeniformans_ATCC_BAA-1850	Anaerobaculum hydrogeniformans ATCC BAA-1850	592015
Anaerobaculum_mobile_DSM_13181	Anaerobaculum mobile DSM 13181	891968
Anaerococcus_hydrogenalis_ACS-025-V-Sch4	Anaerococcus hydrogenalis ACS-025-V-Sch4	879306
Anaerococcus_hydrogenalis_DSM_7454	Anaerococcus hydrogenalis DSM 7454	561177
Anaerococcus_lactolyticus_ATCC_51172	Anaerococcus lactolyticus ATCC 51172	525254
Anaerococcus_obesiensis_ph10	Anaerococcus obesiensis ph10	1118056
Anaerococcus_prevotii_ACS-065-V-Col13	Anaerococcus prevotii ACS-065-V-Col13	879305
Anaerococcus_prevotii_DSM_20548	Anaerococcus prevotii DSM 20548	525919
Anaerococcus_senegalensis_JC48	Anaerococcus senegalensis JC48	1033733
Anaerococcus_sp{ch46}_9402080	Anaerococcus sp. 9402080	938293
Anaerococcus_sp{ch46}_9403502	Anaerococcus sp. 9403502	938294
Anaerococcus_sp{ch46}_PH9	Anaerococcus sp. PH9	1118055
Anaerococcus_tetradius_ATCC_35098	Anaerococcus tetradius ATCC 35098	525255
Anaerococcus_vaginalis_ATCC_51170	Anaerococcus vaginalis ATCC 51170	655811
Anaerofustis_stercorihominis_DSM_17244	Anaerofustis stercorihominis DSM 17244	445971
Anaeroglobus_geminatus_F0357	Anaeroglobus geminatus F0357	861450
Anaerolinea_thermophila_UNI-1	Anaerolinea thermophila UNI-1	926569
Anaeromyxobacter_dehalogenans_2CP-1	Anaeromyxobacter dehalogenans 2CP-1	455488
Anaeromyxobacter_dehalogenans_2CP-C	Anaeromyxobacter dehalogenans 2CP-C	290397
Anaeromyxobacter_sp{ch46}_Fw109-5	Anaeromyxobacter sp. Fw109-5	404589
Anaeromyxobacter_sp{ch46}_K	Anaeromyxobacter sp. K	447217
Anaerophaga_sp{ch46}_HS1	Anaerophaga sp. HS1	385682
Anaerophaga_thermohalophila_DSM_12881	Anaerophaga thermohalophila DSM 12881	886379
Anaerophaga_thermohalophila_str{ch46}_Valhall	Anaerophaga thermohalophila str. Valhall	1144273
Anaerostipes_caccae_DSM_14662	Anaerostipes caccae DSM 14662	411490
Anaerostipes_hadrus_DSM_3319	Anaerostipes hadrus DSM 3319	649757
Anaerostipes_sp{ch46}_3{ch95}2{ch95}56FAA	Anaerostipes sp. 3 2 56FAA	665937
Anaerotruncus_colihominis_DSM_17241	Anaerotruncus colihominis DSM 17241	445972
Anaplasma_centrale_str{ch46}_Israel	Anaplasma centrale str. Israel	574556
Anaplasma_marginale_str{ch46}_Florida	Anaplasma marginale str. Florida	320483
Anaplasma_marginale_str{ch46}_Florida_Relapse	Anaplasma marginale str. Florida Relapse	1000935
Anaplasma_marginale_str{ch46}_Mississippi	Anaplasma marginale str. Mississippi	517436
Anaplasma_marginale_str{ch46}_Okeechobee	Anaplasma marginale str. Okeechobee	1000936
Anaplasma_marginale_str{ch46}_Oklahoma	Anaplasma marginale str. Oklahoma	1000938
Anaplasma_marginale_str{ch46}_Puerto_Rico	Anaplasma marginale str. Puerto Rico	517437
Anaplasma_marginale_str{ch46}_South_Idaho	Anaplasma marginale str. South Idaho	1000939
Anaplasma_marginale_str{ch46}_St{ch46}_Maries	Anaplasma marginale str. St. Maries	234826
Anaplasma_marginale_str{ch46}_Virginia	Anaplasma marginale str. Virginia	403779
Anaplasma_marginale_str{ch46}_Washington_Okanogan	Anaplasma marginale str. Washington Okanogan	1000937
Anaplasma_phagocytophilum_HZ	Anaplasma phagocytophilum HZ	212042
Anncaliia_algerae_Undeen	Anncaliia algerae Undeen	1150868
Anolis_carolinensis	Anolis carolinensis	28377
Anopheles_darlingi	Anopheles darlingi	43151
Anopheles_gambiae	Anopheles gambiae	7165
Anoxybacillus_flavithermus_TNO-09{ch46}006	Anoxybacillus flavithermus TNO-09.006	1267580
Anoxybacillus_flavithermus_WK1	Anoxybacillus flavithermus WK1	491915
Anoxybacillus_kamchatkensis_G10	Anoxybacillus kamchatkensis G10	1212546
Apis_florea	Apis florea	7463
Apis_mellifera	Apis mellifera	7460
Aquifex_aeolicus_VF5	Aquifex aeolicus VF5	224324
Aquimarina_agarilytica_ZC1	Aquimarina agarilytica ZC1	620914
Arabidopsis_lyrata_subsp{ch46}_lyrata	Arabidopsis lyrata subsp. lyrata	81972
Arcanobacterium_haemolyticum_DSM_20595	Arcanobacterium haemolyticum DSM 20595	644284
Archaeoglobus_fulgidus_DSM_4304	Archaeoglobus fulgidus DSM 4304	224325
Arcobacter_butzleri_7h1h	Arcobacter butzleri 7h1h	1036172
Arcobacter_butzleri_ED-1	Arcobacter butzleri ED-1	944546
Arcobacter_butzleri_JV22	Arcobacter butzleri JV22	888827
Arcobacter_butzleri_RM4018	Arcobacter butzleri RM4018	367737
Arcobacter_nitrofigilis_DSM_7299	Arcobacter nitrofigilis DSM 7299	572480
Arcobacter_sp{ch46}_L	Arcobacter sp. L	944547
Aromatoleum_aromaticum_EbN1	Aromatoleum aromaticum EbN1	76114
Arthrobacter_arilaitensis_Re117	Arthrobacter arilaitensis Re117	861360
Arthrobacter_aurescens_TC1	Arthrobacter aurescens TC1	290340
Arthrobacter_chlorophenolicus_A6	Arthrobacter chlorophenolicus A6	452863
Arthrobacter_crystallopoietes_BAB-32	Arthrobacter crystallopoietes BAB-32	1246476
Arthrobacter_globiformis_NBRC_12137	Arthrobacter globiformis NBRC 12137	1077972
Arthrobacter_phenanthrenivorans_Sphe3	Arthrobacter phenanthrenivorans Sphe3	930171
Arthrobacter_sp{ch46}_FB24	Arthrobacter sp. FB24	290399
Arthrobacter_sp{ch46}_M2012083	Arthrobacter sp. M2012083	1197706
Arthrobacter_sp{ch46}_Rue61a	Arthrobacter sp. Rue61a	1118963
Arthrobacter_sp{ch46}_SJCon	Arthrobacter sp. SJCon	683150
Arthrobacter_sp{ch46}_TB_23	Arthrobacter sp. TB 23	494419
Arthrobotrys_oligospora_ATCC_24927	Arthrobotrys oligospora ATCC 24927	756982
Arthroderma_benhamiae_CBS_112371	Arthroderma benhamiae CBS 112371	663331
Arthroderma_gypseum_CBS_118893	Arthroderma gypseum CBS 118893	535722
Arthroderma_otae_CBS_113480	Arthroderma otae CBS 113480	554155
Arthrospira_maxima_CS-328	Arthrospira maxima CS-328	513049
Arthrospira_platensis_C1	Arthrospira platensis C1	459495
Arthrospira_platensis_str{ch46}_Paraca	Arthrospira platensis str. Paraca	634502
Arthrospira_sp{ch46}_PCC_8005	Arthrospira sp. PCC 8005	376219
Ascocoryne_sarcoides_NRRL_50072	Ascocoryne sarcoides NRRL 50072	1016881
Ascogregarina_taiwanensis	Ascogregarina taiwanensis	158379
Ascosphaera_apis_ARSEF_7405	Ascosphaera apis ARSEF 7405	392613
Aspergillus_clavatus_NRRL_1	Aspergillus clavatus NRRL 1	344612
Aspergillus_flavus_NRRL3357	Aspergillus flavus NRRL3357	332952
Aspergillus_fumigatus_A1163	Aspergillus fumigatus A1163	451804
Aspergillus_fumigatus_Af10	Aspergillus fumigatus Af10	1035095
Aspergillus_fumigatus_AF210	Aspergillus fumigatus AF210	888744
Aspergillus_kawachii_IFO_4308	Aspergillus kawachii IFO 4308	1033177
Aspergillus_nidulans_FGSC_A4	Aspergillus nidulans FGSC A4	227321
Aspergillus_niger_ATCC_1015	Aspergillus niger ATCC 1015	380704
Aspergillus_oryzae_AS_3{ch46}863	Aspergillus oryzae AS 3.863	1167532
Aspergillus_oryzae_AS_3{ch46}951	Aspergillus oryzae AS 3.951	1163405
Aspergillus_oryzae_RIB326	Aspergillus oryzae RIB326	1146887
Aspergillus_sojae_NBRC_4239	Aspergillus sojae NBRC 4239	927772
Aspergillus_terreus_ATCC_20542	Aspergillus terreus ATCC 20542	285217
Aspergillus_terreus_NIH2624	Aspergillus terreus NIH2624	341663
Aster_yellows_witches{ch39}-broom_phytoplasma_AYWB	Aster yellows witches'-broom phytoplasma AYWB	322098
Asticcacaulis_biprosthecum_C19	Asticcacaulis biprosthecum C19	715226
Asticcacaulis_excentricus_CB_48	Asticcacaulis excentricus CB 48	573065
Astrammina_rara	Astrammina rara	46078
Atopobium_parvulum_DSM_20469	Atopobium parvulum DSM 20469	521095
Atopobium_rimae_ATCC_49626	Atopobium rimae ATCC 49626	553184
Atopobium_sp{ch46}_ICM58	Atopobium sp. ICM58	1105030
Atopobium_vaginae_DSM_15829	Atopobium vaginae DSM 15829	525256
Atopobium_vaginae_PB189-T1-4	Atopobium vaginae PB189-T1-4	866774
Atta_cephalotes	Atta cephalotes	12957
Aurantimonas_manganoxydans_SI85-9A1	Aurantimonas manganoxydans SI85-9A1	287752
Aureobasidium_pullulans_AY4	Aureobasidium pullulans AY4	1213350
Aureococcus_anophagefferens	Aureococcus anophagefferens	44056
Auricularia_delicata_TFB-10046_SS5	Auricularia delicata TFB-10046 SS5	717982
Austwickia_chelonae_NBRC_105200	Austwickia chelonae NBRC 105200	1184607
Avibacterium_paragallinarum_72	Avibacterium paragallinarum 72	948565
Azoarcus_sp{ch46}_BH72	Azoarcus sp. BH72	62928
Azorhizobium_caulinodans_ORS_571	Azorhizobium caulinodans ORS 571	438753
Azospirillum_amazonense_Y2	Azospirillum amazonense Y2	1003237
Azospirillum_brasilense_Sp245	Azospirillum brasilense Sp245	1064539
Azospirillum_lipoferum_4B	Azospirillum lipoferum 4B	862719
Azospirillum_sp{ch46}_B506	Azospirillum sp. B506	137721
Azospirillum_sp{ch46}_B510	Azospirillum sp. B510	137722
Azotobacter_vinelandii_DJ	Azotobacter vinelandii DJ	322710
Babesia_bigemina	Babesia bigemina	5866
Babesia_bovis	Babesia bovis	5865
Bacillus_alcalophilus_ATCC_27647	Bacillus alcalophilus ATCC 27647	1218173
Bacillus_amyloliquefaciens_DSM_7	Bacillus amyloliquefaciens DSM 7	692420
Bacillus_amyloliquefaciens_FZB42	Bacillus amyloliquefaciens FZB42	326423
Bacillus_amyloliquefaciens_IT-45	Bacillus amyloliquefaciens IT-45	1091041
Bacillus_amyloliquefaciens_LL3	Bacillus amyloliquefaciens LL3	1001582
Bacillus_amyloliquefaciens_subsp{ch46}_amyloliquefaciens_DC-12	Bacillus amyloliquefaciens subsp. amyloliquefaciens DC-12	1198291
Bacillus_amyloliquefaciens_subsp{ch46}_plantarum_AS43{ch46}3	Bacillus amyloliquefaciens subsp. plantarum AS43.3	1225788
Bacillus_amyloliquefaciens_subsp{ch46}_plantarum_M27	Bacillus amyloliquefaciens subsp. plantarum M27	1177186
Bacillus_amyloliquefaciens_subsp{ch46}_plantarum_YAU_B9601-Y2	Bacillus amyloliquefaciens subsp. plantarum YAU B9601-Y2	1155777
Bacillus_amyloliquefaciens_TA208	Bacillus amyloliquefaciens TA208	999891
Bacillus_amyloliquefaciens_XH7	Bacillus amyloliquefaciens XH7	1034836
Bacillus_amyloliquefaciens_Y2	Bacillus amyloliquefaciens Y2	1126211
Bacillus_anthracis_str{ch46}_3154	Bacillus anthracis str. 3154	1248431
Bacillus_anthracis_str{ch46}_3166	Bacillus anthracis str. 3166	1248436
Bacillus_anthracis_str{ch46}_A0174	Bacillus anthracis str. A0174	486622
Bacillus_anthracis_str{ch46}_A0193	Bacillus anthracis str. A0193	486619
Bacillus_anthracis_str{ch46}_A0248	Bacillus anthracis str. A0248	592021
Bacillus_anthracis_str{ch46}_A0389	Bacillus anthracis str. A0389	486623
Bacillus_anthracis_str{ch46}_A0442	Bacillus anthracis str. A0442	486621
Bacillus_anthracis_str{ch46}_A0465	Bacillus anthracis str. A0465	486620
Bacillus_anthracis_str{ch46}_A0488	Bacillus anthracis str. A0488	486624
Bacillus_anthracis_str{ch46}_A1055	Bacillus anthracis str. A1055	280355
Bacillus_anthracis_str{ch46}_A2012	Bacillus anthracis str. A2012	191218
Bacillus_anthracis_str{ch46}_Ames	Bacillus anthracis str. Ames	198094
Bacillus_anthracis_str{ch46}_Australia_94	Bacillus anthracis str. Australia 94	280477
Bacillus_anthracis_str{ch46}_BF1	Bacillus anthracis str. BF1	1213182
Bacillus_anthracis_str{ch46}_Carbosap	Bacillus anthracis str. Carbosap	1245029
Bacillus_anthracis_str{ch46}_CDC_684	Bacillus anthracis str. CDC 684	568206
Bacillus_anthracis_str{ch46}_{ch39}Ames_Ancestor{ch39}	Bacillus anthracis str. 'Ames Ancestor'	261594
Bacillus_anthracis_str{ch46}_CNEVA-9066	Bacillus anthracis str. CNEVA-9066	280354
Bacillus_anthracis_str{ch46}_H9401	Bacillus anthracis str. H9401	768494
Bacillus_anthracis_str{ch46}_Heroin_Ba4599	Bacillus anthracis str. Heroin Ba4599	1081943
Bacillus_anthracis_str{ch46}_Kruger_B	Bacillus anthracis str. Kruger B	205919
Bacillus_anthracis_str{ch46}_Sterne	Bacillus anthracis str. Sterne	260799
Bacillus_anthracis_str{ch46}_Tsiankovskii-I	Bacillus anthracis str. Tsiankovskii-I	405536
Bacillus_anthracis_str{ch46}_UR-1	Bacillus anthracis str. UR-1	1211117
Bacillus_anthracis_str{ch46}_Vollum	Bacillus anthracis str. Vollum	261591
Bacillus_anthracis_str{ch46}_Western_North_America_USA6153	Bacillus anthracis str. Western North America USA6153	212045
Bacillus_atrophaeus_1013-1	Bacillus atrophaeus 1013-1	723888
Bacillus_atrophaeus_1013-2	Bacillus atrophaeus 1013-2	723889
Bacillus_atrophaeus_1942	Bacillus atrophaeus 1942	720555
Bacillus_atrophaeus_ATCC_49822-1	Bacillus atrophaeus ATCC 49822-1	743710
Bacillus_atrophaeus_ATCC_49822-2	Bacillus atrophaeus ATCC 49822-2	743711
Bacillus_atrophaeus_ATCC_9372-1	Bacillus atrophaeus ATCC 9372-1	903520
Bacillus_atrophaeus_ATCC_9372-2	Bacillus atrophaeus ATCC 9372-2	723892
Bacillus_atrophaeus_BACI051-E	Bacillus atrophaeus BACI051-E	882455
Bacillus_atrophaeus_BACI051-N	Bacillus atrophaeus BACI051-N	876283
Bacillus_atrophaeus_C89	Bacillus atrophaeus C89	334727
Bacillus_atrophaeus_Detrick-1	Bacillus atrophaeus Detrick-1	720556
Bacillus_atrophaeus_Detrick-2	Bacillus atrophaeus Detrick-2	720557
Bacillus_atrophaeus_Detrick-3	Bacillus atrophaeus Detrick-3	720558
Bacillus_atrophaeus_str{ch46}_Dugway	Bacillus atrophaeus str. Dugway	882453
Bacillus_azotoformans_LMG_9581	Bacillus azotoformans LMG 9581	1131731
Bacillus_bataviensis_LMG_21833	Bacillus bataviensis LMG 21833	1117379
Bacillus_cellulosilyticus_DSM_2522	Bacillus cellulosilyticus DSM 2522	649639
Bacillus_cereus_03BB102	Bacillus cereus 03BB102	572264
Bacillus_cereus_03BB108	Bacillus cereus 03BB108	451709
Bacillus_cereus_172560W	Bacillus cereus 172560W	526967
Bacillus_cereus_95{ch47}8201	Bacillus cereus 95/8201	526979
Bacillus_cereus_AH1134	Bacillus cereus AH1134	405533
Bacillus_cereus_AH1271	Bacillus cereus AH1271	526992
Bacillus_cereus_AH1272	Bacillus cereus AH1272	526993
Bacillus_cereus_AH1273	Bacillus cereus AH1273	526994
Bacillus_cereus_AH187	Bacillus cereus AH187	405534
Bacillus_cereus_AH603	Bacillus cereus AH603	526990
Bacillus_cereus_AH621	Bacillus cereus AH621	526972
Bacillus_cereus_AH676	Bacillus cereus AH676	526991
Bacillus_cereus_AH820	Bacillus cereus AH820	405535
Bacillus_cereus_AND1407	Bacillus cereus AND1407	1053166
Bacillus_cereus_ATCC_10876	Bacillus cereus ATCC 10876	526980
Bacillus_cereus_ATCC_10987	Bacillus cereus ATCC 10987	222523
Bacillus_cereus_ATCC_14579	Bacillus cereus ATCC 14579	226900
Bacillus_cereus_ATCC_4342	Bacillus cereus ATCC 4342	526977
Bacillus_cereus_B4264	Bacillus cereus B4264	405532
Bacillus_cereus_BAG1O-2	Bacillus cereus BAG1O-2	1053168
Bacillus_cereus_BAG1X1-2	Bacillus cereus BAG1X1-2	1053171
Bacillus_cereus_BAG1X1-3	Bacillus cereus BAG1X1-3	1053172
Bacillus_cereus_BAG2X1-1	Bacillus cereus BAG2X1-1	1053179
Bacillus_cereus_BAG2X1-2	Bacillus cereus BAG2X1-2	1053180
Bacillus_cereus_BAG2X1-3	Bacillus cereus BAG2X1-3	1053181
Bacillus_cereus_BAG3O-2	Bacillus cereus BAG3O-2	1053182
Bacillus_cereus_BAG3X2-1	Bacillus cereus BAG3X2-1	1053183
Bacillus_cereus_BAG3X2-2	Bacillus cereus BAG3X2-2	1053184
Bacillus_cereus_BAG4O-1	Bacillus cereus BAG4O-1	1053185
Bacillus_cereus_BAG4X12-1	Bacillus cereus BAG4X12-1	1053186
Bacillus_cereus_BAG4X2-1	Bacillus cereus BAG4X2-1	1053187
Bacillus_cereus_BAG5O-1	Bacillus cereus BAG5O-1	1053188
Bacillus_cereus_BAG5X1-1	Bacillus cereus BAG5X1-1	1053189
Bacillus_cereus_BAG5X2-1	Bacillus cereus BAG5X2-1	1053191
Bacillus_cereus_BAG6O-1	Bacillus cereus BAG6O-1	1053192
Bacillus_cereus_BAG6O-2	Bacillus cereus BAG6O-2	1053193
Bacillus_cereus_BAG6X1-1	Bacillus cereus BAG6X1-1	1053194
Bacillus_cereus_BAG6X1-2	Bacillus cereus BAG6X1-2	1053195
Bacillus_cereus_BDRD-Cer4	Bacillus cereus BDRD-Cer4	526978
Bacillus_cereus_BDRD-ST196	Bacillus cereus BDRD-ST196	526976
Bacillus_cereus_BDRD-ST24	Bacillus cereus BDRD-ST24	526974
Bacillus_cereus_BDRD-ST26	Bacillus cereus BDRD-ST26	526975
Bacillus_cereus_BGSC_6E1	Bacillus cereus BGSC 6E1	526970
Bacillus_cereus_biovar_anthracis_str{ch46}_CI	Bacillus cereus biovar anthracis str. CI	637380
Bacillus_cereus_BtB2-4	Bacillus cereus BtB2-4	1053197
Bacillus_cereus_CER057	Bacillus cereus CER057	1053198
Bacillus_cereus_CER074	Bacillus cereus CER074	1053199
Bacillus_cereus_E33L	Bacillus cereus E33L	288681
Bacillus_cereus_F65185	Bacillus cereus F65185	526989
Bacillus_cereus_F837{ch47}76	Bacillus cereus F837/76	347495
Bacillus_cereus_F	Bacillus cereus F	1126681
Bacillus_cereus_FRI-35	Bacillus cereus FRI-35	1217984
Bacillus_cereus_G9241	Bacillus cereus G9241	269801
Bacillus_cereus_G9842	Bacillus cereus G9842	405531
Bacillus_cereus_H3081{ch46}97	Bacillus cereus H3081.97	451708
Bacillus_cereus_HD73	Bacillus cereus HD73	1053200
Bacillus_cereus_H-hrb01	Bacillus cereus H-hrb01	1225787
Bacillus_cereus_HuA2-1	Bacillus cereus HuA2-1	1053201
Bacillus_cereus_HuA2-4	Bacillus cereus HuA2-4	1053203
Bacillus_cereus_HuA4-10	Bacillus cereus HuA4-10	1053206
Bacillus_cereus_HuB1-1	Bacillus cereus HuB1-1	1053207
Bacillus_cereus_HuB2-9	Bacillus cereus HuB2-9	1053209
Bacillus_cereus_HuB4-10	Bacillus cereus HuB4-10	1053210
Bacillus_cereus_HuB5-5	Bacillus cereus HuB5-5	1053212
Bacillus_cereus_IS075	Bacillus cereus IS075	718220
Bacillus_cereus_ISP3191	Bacillus cereus ISP3191	1053216
Bacillus_cereus_LCT-BC244	Bacillus cereus LCT-BC244	1163722
Bacillus_cereus_m1293	Bacillus cereus m1293	526973
Bacillus_cereus_m1550	Bacillus cereus m1550	526969
Bacillus_cereus_MC67	Bacillus cereus MC67	1053219
Bacillus_cereus_MM3	Bacillus cereus MM3	526971
Bacillus_cereus_MSX-A12	Bacillus cereus MSX-A12	1053221
Bacillus_cereus_MSX-A1	Bacillus cereus MSX-A1	1053220
Bacillus_cereus_MSX-D12	Bacillus cereus MSX-D12	1053222
Bacillus_cereus_NC7401	Bacillus cereus NC7401	334406
Bacillus_cereus_NVH0597-99	Bacillus cereus NVH0597-99	451707
Bacillus_cereus_Q1	Bacillus cereus Q1	361100
Bacillus_cereus_R309803	Bacillus cereus R309803	526968
Bacillus_cereus_Rock1-15	Bacillus cereus Rock1-15	526982
Bacillus_cereus_Rock1-3	Bacillus cereus Rock1-3	526981
Bacillus_cereus_Rock3-28	Bacillus cereus Rock3-28	526983
Bacillus_cereus_Rock3-29	Bacillus cereus Rock3-29	526984
Bacillus_cereus_Rock3-42	Bacillus cereus Rock3-42	526985
Bacillus_cereus_Rock3-44	Bacillus cereus Rock3-44	526986
Bacillus_cereus_Rock4-18	Bacillus cereus Rock4-18	526988
Bacillus_cereus_Rock4-2	Bacillus cereus Rock4-2	526987
Bacillus_cereus_SJ1	Bacillus cereus SJ1	699184
Bacillus_cereus_VD014	Bacillus cereus VD014	1053223
Bacillus_cereus_VD022	Bacillus cereus VD022	718223
Bacillus_cereus_VD045	Bacillus cereus VD045	1053225
Bacillus_cereus_VD048	Bacillus cereus VD048	1053226
Bacillus_cereus_VD078	Bacillus cereus VD078	1053227
Bacillus_cereus_VD102	Bacillus cereus VD102	1053228
Bacillus_cereus_VD107	Bacillus cereus VD107	1053229
Bacillus_cereus_VD115	Bacillus cereus VD115	1053230
Bacillus_cereus_VD142	Bacillus cereus VD142	718224
Bacillus_cereus_VD148	Bacillus cereus VD148	1053237
Bacillus_cereus_VD154	Bacillus cereus VD154	1053238
Bacillus_cereus_VD156	Bacillus cereus VD156	1053239
Bacillus_cereus_VD166	Bacillus cereus VD166	1053240
Bacillus_cereus_VD169	Bacillus cereus VD169	1053241
Bacillus_cereus_VD200	Bacillus cereus VD200	1053244
Bacillus_cereus_VDM022	Bacillus cereus VDM022	1053247
Bacillus_cereus_VDM034	Bacillus cereus VDM034	1053248
Bacillus_cereus_VDM062	Bacillus cereus VDM062	1053250
Bacillus_cereus_W	Bacillus cereus W	405917
Bacillus_clausii_KSM-K16	Bacillus clausii KSM-K16	66692
Bacillus_coagulans_2-6	Bacillus coagulans 2-6	941639
Bacillus_coagulans_36D1	Bacillus coagulans 36D1	345219
Bacillus_coagulans_DSM_1_{ch61}_ATCC_7050	Bacillus coagulans DSM 1 = ATCC 7050	1121088
Bacillus_coagulans_H-1	Bacillus coagulans H-1	1236905
Bacillus_coagulans_XZL4	Bacillus coagulans XZL4	1071395
Bacillus_coahuilensis_m4-4	Bacillus coahuilensis m4-4	441769
Bacillus_cytotoxicus_NVH_391-98	Bacillus cytotoxicus NVH 391-98	315749
Bacillus_endophyticus_2102	Bacillus endophyticus 2102	1196029
Bacillus_halodurans_C-125	Bacillus halodurans C-125	272558
Bacillus_isronensis_B3W22	Bacillus isronensis B3W22	1224748
Bacillus_licheniformis_10-1-A	Bacillus licheniformis 10-1-A	1169411
Bacillus_licheniformis_5-2-D	Bacillus licheniformis 5-2-D	1169412
Bacillus_licheniformis_CGMCC_3963	Bacillus licheniformis CGMCC 3963	1232672
Bacillus_licheniformis_DSM_13_{ch61}_ATCC_14580	Bacillus licheniformis DSM 13 = ATCC 14580	279010
Bacillus_licheniformis_WX-02	Bacillus licheniformis WX-02	1126218
Bacillus_macauensis_ZFHKF-1	Bacillus macauensis ZFHKF-1	1196324
Bacillus_megaterium_DSM_319	Bacillus megaterium DSM 319	592022
Bacillus_megaterium_NCT-2	Bacillus megaterium NCT-2	1138452
Bacillus_megaterium_QM_B1551	Bacillus megaterium QM B1551	545693
Bacillus_megaterium_WSH-002	Bacillus megaterium WSH-002	1006007
Bacillus_methanolicus_MGA3	Bacillus methanolicus MGA3	796606
Bacillus_methanolicus_PB1	Bacillus methanolicus PB1	997296
Bacillus_mojavensis_RO-H-1	Bacillus mojavensis RO-H-1	1051501
Bacillus_mycoides_DSM_2048	Bacillus mycoides DSM 2048	526997
Bacillus_mycoides_Rock1-4	Bacillus mycoides Rock1-4	526998
Bacillus_mycoides_Rock3-17	Bacillus mycoides Rock3-17	526999
Bacillus_oceanisediminis_2691	Bacillus oceanisediminis 2691	1196031
Bacillus_pseudofirmus_OF4	Bacillus pseudofirmus OF4	398511
Bacillus_pseudomycoides_DSM_12442	Bacillus pseudomycoides DSM 12442	527000
Bacillus_psychrosaccharolyticus_ATCC_23296	Bacillus psychrosaccharolyticus ATCC 23296	1174504
Bacillus_pumilus_ATCC_7061	Bacillus pumilus ATCC 7061	536229
Bacillus_pumilus_BA06	Bacillus pumilus BA06	1227811
Bacillus_pumilus_S-1	Bacillus pumilus S-1	1076692
Bacillus_pumilus_SAFR-032	Bacillus pumilus SAFR-032	315750
Bacillus_selenitireducens_MLS10	Bacillus selenitireducens MLS10	439292
Bacillus_siamensis_KCTC_13613	Bacillus siamensis KCTC 13613	1177185
Bacillus_smithii_7{ch95}3{ch95}47FAA	Bacillus smithii 7 3 47FAA	665952
Bacillus_sp{ch46}_10403023	Bacillus sp. 10403023	1033734
Bacillus_sp{ch46}_1NLA3E	Bacillus sp. 1NLA3E	666686
Bacillus_sp{ch46}_2{ch95}A{ch95}57{ch95}CT2	Bacillus sp. 2 A 57 CT2	665959
Bacillus_sp{ch46}_5B6	Bacillus sp. 5B6	1127743
Bacillus_sp{ch46}_7{ch95}6{ch95}55CFAA{ch95}CT2	Bacillus sp. 7 6 55CFAA CT2	665957
Bacillus_sp{ch46}_916	Bacillus sp. 916	1007654
Bacillus_sp{ch46}_AP8	Bacillus sp. AP8	1211814
Bacillus_sp{ch46}_B14905	Bacillus sp. B14905	388400
Bacillus_sp{ch46}_BT1B{ch95}CT2	Bacillus sp. BT1B CT2	665958
Bacillus_sp{ch46}_FJAT-13831	Bacillus sp. FJAT-13831	1150157
Bacillus_sp{ch46}_HYC-10	Bacillus sp. HYC-10	1178537
Bacillus_sp{ch46}_JC63	Bacillus sp. JC63	660997
Bacillus_sp{ch46}_JS	Bacillus sp. JS	1127744
Bacillus_sp{ch46}_L1{ch40}2012{ch41}	Bacillus sp. L1(2012)	1134413
Bacillus_sp{ch46}_M_2-6	Bacillus sp. M 2-6	1177926
Bacillus_sp{ch46}_m3-13	Bacillus sp. m3-13	406124
Bacillus_sp{ch46}_NRRL_B-14911	Bacillus sp. NRRL B-14911	313627
Bacillus_sp{ch46}_SG-1	Bacillus sp. SG-1	161544
Bacillus_sp{ch46}_WBUNB001	Bacillus sp. WBUNB001	1234146
Bacillus_sp{ch46}_WBUNB004	Bacillus sp. WBUNB004	1209364
Bacillus_sp{ch46}_WBUNB009	Bacillus sp. WBUNB009	1209372
Bacillus_sp{ch46}_ZYK	Bacillus sp. ZYK	1191699
Bacillus_subtilis_BSn5	Bacillus subtilis BSn5	936156
Bacillus_subtilis_gtP20b	Bacillus subtilis gtP20b	903507
Bacillus_subtilis_QB928	Bacillus subtilis QB928	1220533
Bacillus_subtilis_S1-4	Bacillus subtilis S1-4	1230477
Bacillus_subtilis_subsp{ch46}_inaquosorum_KCTC_13429	Bacillus subtilis subsp. inaquosorum KCTC 13429	1236548
Bacillus_subtilis_subsp{ch46}_natto_BEST195	Bacillus subtilis subsp. natto BEST195	645657
Bacillus_subtilis_subsp{ch46}_spizizenii_ATCC_6633	Bacillus subtilis subsp. spizizenii ATCC 6633	703612
Bacillus_subtilis_subsp{ch46}_spizizenii_DV1-B-1	Bacillus subtilis subsp. spizizenii DV1-B-1	1051503
Bacillus_subtilis_subsp{ch46}_spizizenii_str{ch46}_W23	Bacillus subtilis subsp. spizizenii str. W23	655816
Bacillus_subtilis_subsp{ch46}_spizizenii_TU-B-10	Bacillus subtilis subsp. spizizenii TU-B-10	1052585
Bacillus_subtilis_subsp{ch46}_subtilis_str{ch46}_168	Bacillus subtilis subsp. subtilis str. 168	224308
Bacillus_subtilis_subsp{ch46}_subtilis_str{ch46}_AUSI98	Bacillus subtilis subsp. subtilis str. AUSI98	565143
Bacillus_subtilis_subsp{ch46}_subtilis_str{ch46}_BSP1	Bacillus subtilis subsp. subtilis str. BSP1	1192196
Bacillus_subtilis_subsp{ch46}_subtilis_str{ch46}_JH642	Bacillus subtilis subsp. subtilis str. JH642	535025
Bacillus_subtilis_subsp{ch46}_subtilis_str{ch46}_NCIB_3610	Bacillus subtilis subsp. subtilis str. NCIB 3610	535026
Bacillus_subtilis_subsp{ch46}_subtilis_str{ch46}_RO-NN-1	Bacillus subtilis subsp. subtilis str. RO-NN-1	1052588
Bacillus_subtilis_subsp{ch46}_subtilis_str{ch46}_SC-8	Bacillus subtilis subsp. subtilis str. SC-8	1089443
Bacillus_subtilis_subsp{ch46}_subtilis_str{ch46}_SMY	Bacillus subtilis subsp. subtilis str. SMY	535024
Bacillus_subtilis_XF-1	Bacillus subtilis XF-1	1233100
Bacillus_thuringiensis_BMB171	Bacillus thuringiensis BMB171	714359
Bacillus_thuringiensis_Bt407	Bacillus thuringiensis Bt407	527021
Bacillus_thuringiensis_HD-771	Bacillus thuringiensis HD-771	1218175
Bacillus_thuringiensis_HD-789	Bacillus thuringiensis HD-789	1217737
Bacillus_thuringiensis_IBL_200	Bacillus thuringiensis IBL 200	527019
Bacillus_thuringiensis_IBL_4222	Bacillus thuringiensis IBL 4222	527020
Bacillus_thuringiensis_MC28	Bacillus thuringiensis MC28	1195464
Bacillus_thuringiensis_serovar_andalousiensis_BGSC_4AW1	Bacillus thuringiensis serovar andalousiensis BGSC 4AW1	527032
Bacillus_thuringiensis_serovar_berliner_ATCC_10792	Bacillus thuringiensis serovar berliner ATCC 10792	527031
Bacillus_thuringiensis_serovar_chinensis_CT-43	Bacillus thuringiensis serovar chinensis CT-43	541229
Bacillus_thuringiensis_serovar_finitimus_YBT-020	Bacillus thuringiensis serovar finitimus YBT-020	930170
Bacillus_thuringiensis_serovar_huazhongensis_BGSC_4BD1	Bacillus thuringiensis serovar huazhongensis BGSC 4BD1	527030
Bacillus_thuringiensis_serovar_israelensis_ATCC_35646	Bacillus thuringiensis serovar israelensis ATCC 35646	339854
Bacillus_thuringiensis_serovar_konkukian_str{ch46}_97-27	Bacillus thuringiensis serovar konkukian str. 97-27	281309
Bacillus_thuringiensis_serovar_kurstaki_str{ch46}_HD73	Bacillus thuringiensis serovar kurstaki str. HD73	1279365
Bacillus_thuringiensis_serovar_kurstaki_str{ch46}_T03a001	Bacillus thuringiensis serovar kurstaki str. T03a001	527023
Bacillus_thuringiensis_serovar_monterrey_BGSC_4AJ1	Bacillus thuringiensis serovar monterrey BGSC 4AJ1	527022
Bacillus_thuringiensis_serovar_pakistani_str{ch46}_T13001	Bacillus thuringiensis serovar pakistani str. T13001	527027
Bacillus_thuringiensis_serovar_pondicheriensis_BGSC_4BA1	Bacillus thuringiensis serovar pondicheriensis BGSC 4BA1	527029
Bacillus_thuringiensis_serovar_pulsiensis_BGSC_4CC1	Bacillus thuringiensis serovar pulsiensis BGSC 4CC1	527028
Bacillus_thuringiensis_serovar_sotto_str{ch46}_T04001	Bacillus thuringiensis serovar sotto str. T04001	527026
Bacillus_thuringiensis_serovar_thuringiensis_str{ch46}_T01001	Bacillus thuringiensis serovar thuringiensis str. T01001	527025
Bacillus_thuringiensis_serovar_tochigiensis_BGSC_4Y1	Bacillus thuringiensis serovar tochigiensis BGSC 4Y1	527024
Bacillus_thuringiensis_str{ch46}_Al_Hakam	Bacillus thuringiensis str. Al Hakam	412694
Bacillus_vallismortis_DV1-F-3	Bacillus vallismortis DV1-F-3	1051502
Bacillus_weihenstephanensis_KBAB4	Bacillus weihenstephanensis KBAB4	315730
Bacteriovorax_marinus_SJ	Bacteriovorax marinus SJ	862908
Bacteroidales_bacterium_ph8	Bacteroidales bacterium ph8	1118061
Bacteroides_caccae_ATCC_43185	Bacteroides caccae ATCC 43185	411901
Bacteroides_caccae_CL03T12C61	Bacteroides caccae CL03T12C61	997873
Bacteroides_cellulosilyticus_CL02T12C19	Bacteroides cellulosilyticus CL02T12C19	997874
Bacteroides_cellulosilyticus_DSM_14838	Bacteroides cellulosilyticus DSM 14838	537012
Bacteroides_clarus_YIT_12056	Bacteroides clarus YIT 12056	762984
Bacteroides_coprocola_DSM_17136	Bacteroides coprocola DSM 17136	470145
Bacteroides_coprophilus_DSM_18228	Bacteroides coprophilus DSM 18228	547042
Bacteroides_coprosuis_DSM_18011	Bacteroides coprosuis DSM 18011	679937
Bacteroides_dorei_5{ch95}1{ch95}36{ch47}D4	Bacteroides dorei 5 1 36/D4	556260
Bacteroides_dorei_CL02T00C15	Bacteroides dorei CL02T00C15	997875
Bacteroides_dorei_CL02T12C06	Bacteroides dorei CL02T12C06	997876
Bacteroides_dorei_CL03T12C01	Bacteroides dorei CL03T12C01	997877
Bacteroides_dorei_DSM_17855	Bacteroides dorei DSM 17855	483217
Bacteroides_eggerthii_1{ch95}2{ch95}48FAA	Bacteroides eggerthii 1 2 48FAA	665953
Bacteroides_eggerthii_DSM_20697	Bacteroides eggerthii DSM 20697	483216
Bacteroides_faecis_MAJ27	Bacteroides faecis MAJ27	1077285
Bacteroides_finegoldii_CL09T03C10	Bacteroides finegoldii CL09T03C10	997888
Bacteroides_finegoldii_DSM_17565	Bacteroides finegoldii DSM 17565	483215
Bacteroides_fluxus_YIT_12057	Bacteroides fluxus YIT 12057	763034
Bacteroides_fragilis_3{ch95}1{ch95}12	Bacteroides fragilis 3 1 12	457424
Bacteroides_fragilis_638R	Bacteroides fragilis 638R	862962
Bacteroides_fragilis_CL03T00C08	Bacteroides fragilis CL03T00C08	997878
Bacteroides_fragilis_CL03T12C07	Bacteroides fragilis CL03T12C07	997879
Bacteroides_fragilis_CL05T00C42	Bacteroides fragilis CL05T00C42	997880
Bacteroides_fragilis_CL05T12C13	Bacteroides fragilis CL05T12C13	997881
Bacteroides_fragilis_CL07T00C01	Bacteroides fragilis CL07T00C01	997882
Bacteroides_fragilis_CL07T12C05	Bacteroides fragilis CL07T12C05	997883
Bacteroides_fragilis_HMW_610	Bacteroides fragilis HMW 610	1073386
Bacteroides_fragilis_HMW_615	Bacteroides fragilis HMW 615	1073387
Bacteroides_fragilis_HMW_616	Bacteroides fragilis HMW 616	1073388
Bacteroides_fragilis_NCTC_9343	Bacteroides fragilis NCTC 9343	272559
Bacteroides_fragilis_YCH46	Bacteroides fragilis YCH46	295405
Bacteroides_helcogenes_P_36-108	Bacteroides helcogenes P 36-108	693979
Bacteroides_intestinalis_DSM_17393	Bacteroides intestinalis DSM 17393	471870
Bacteroides_nordii_CL02T12C05	Bacteroides nordii CL02T12C05	997884
Bacteroides_oleiciplenus_YIT_12058	Bacteroides oleiciplenus YIT 12058	742727
Bacteroides_ovatus_3{ch95}8{ch95}47FAA	Bacteroides ovatus 3 8 47FAA	665954
Bacteroides_ovatus_ATCC_8483	Bacteroides ovatus ATCC 8483	411476
Bacteroides_ovatus_CL02T12C04	Bacteroides ovatus CL02T12C04	997885
Bacteroides_ovatus_CL03T12C18	Bacteroides ovatus CL03T12C18	997886
Bacteroides_ovatus_SD_CC_2a	Bacteroides ovatus SD CC 2a	702444
Bacteroides_ovatus_SD_CMC_3f	Bacteroides ovatus SD CMC 3f	702443
Bacteroides_plebeius_DSM_17135	Bacteroides plebeius DSM 17135	484018
Bacteroides_salanitronis_DSM_18170	Bacteroides salanitronis DSM 18170	667015
Bacteroides_salyersiae_CL02T12C01	Bacteroides salyersiae CL02T12C01	997887
Bacteroides_sp{ch46}_1{ch95}1{ch95}14	Bacteroides sp. 1 1 14	469585
Bacteroides_sp{ch46}_1{ch95}1{ch95}30	Bacteroides sp. 1 1 30	457387
Bacteroides_sp{ch46}_1{ch95}1{ch95}6	Bacteroides sp. 1 1 6	469586
Bacteroides_sp{ch46}_20{ch95}3	Bacteroides sp. 20 3	469591
Bacteroides_sp{ch46}_2{ch95}1{ch95}16	Bacteroides sp. 2 1 16	469587
Bacteroides_sp{ch46}_2{ch95}1{ch95}22	Bacteroides sp. 2 1 22	469588
Bacteroides_sp{ch46}_2{ch95}1{ch95}33B	Bacteroides sp. 2 1 33B	469589
Bacteroides_sp{ch46}_2{ch95}1{ch95}56FAA	Bacteroides sp. 2 1 56FAA	665938
Bacteroides_sp{ch46}_2{ch95}1{ch95}7	Bacteroides sp. 2 1 7	457388
Bacteroides_sp{ch46}_2{ch95}2{ch95}4	Bacteroides sp. 2 2 4	469590
Bacteroides_sp{ch46}_3{ch95}1{ch95}19	Bacteroides sp. 3 1 19	469592
Bacteroides_sp{ch46}_3{ch95}1{ch95}23	Bacteroides sp. 3 1 23	457390
Bacteroides_sp{ch46}_3{ch95}1{ch95}33FAA	Bacteroides sp. 3 1 33FAA	457391
Bacteroides_sp{ch46}_3{ch95}1{ch95}40A	Bacteroides sp. 3 1 40A	469593
Bacteroides_sp{ch46}_3{ch95}2{ch95}5	Bacteroides sp. 3 2 5	457392
Bacteroides_sp{ch46}_4{ch95}1{ch95}36	Bacteroides sp. 4 1 36	457393
Bacteroides_sp{ch46}_4{ch95}3{ch95}47FAA	Bacteroides sp. 4 3 47FAA	457394
Bacteroides_sp{ch46}_9{ch95}1{ch95}42FAA	Bacteroides sp. 9 1 42FAA	457395
Bacteroides_sp{ch46}_D1	Bacteroides sp. D1	556258
Bacteroides_sp{ch46}_D20	Bacteroides sp. D20	585543
Bacteroides_sp{ch46}_D22	Bacteroides sp. D22	585544
Bacteroides_sp{ch46}_D2	Bacteroides sp. D2	556259
Bacteroides_stercoris_ATCC_43183	Bacteroides stercoris ATCC 43183	449673
Bacteroides_thetaiotaomicron_VPI-5482	Bacteroides thetaiotaomicron VPI-5482	226186
Bacteroides_uniformis_ATCC_8492	Bacteroides uniformis ATCC 8492	411479
Bacteroides_uniformis_CL03T00C23	Bacteroides uniformis CL03T00C23	997889
Bacteroides_uniformis_CL03T12C37	Bacteroides uniformis CL03T12C37	997890
Bacteroides_vulgatus_ATCC_8482	Bacteroides vulgatus ATCC 8482	435590
Bacteroides_vulgatus_CL09T03C04	Bacteroides vulgatus CL09T03C04	997891
Bacteroides_vulgatus_PC510	Bacteroides vulgatus PC510	702446
Bacteroides_xylanisolvens_CL03T12C04	Bacteroides xylanisolvens CL03T12C04	997892
Bacteroides_xylanisolvens_SD_CC_1b	Bacteroides xylanisolvens SD CC 1b	702447
Bacteroidetes_oral_taxon_274_str{ch46}_F0058	Bacteroidetes oral taxon 274 str. F0058	575590
Barnesiella_intestinihominis_YIT_11860	Barnesiella intestinihominis YIT 11860	742726
Bartonella_alsatica_IBS_382	Bartonella alsatica IBS 382	1094551
Bartonella_bacilliformis_INS	Bartonella bacilliformis INS	1206782
Bartonella_bacilliformis_KC583	Bartonella bacilliformis KC583	360095
Bartonella_birtlesii_H12	Bartonella birtlesii H12	1201033
Bartonella_birtlesii_IBS_325	Bartonella birtlesii IBS 325	1095900
Bartonella_birtlesii_LL-WM9	Bartonella birtlesii LL-WM9	1094552
Bartonella_clarridgeiae_73	Bartonella clarridgeiae 73	696125
Bartonella_doshiae_NCTC_12862	Bartonella doshiae NCTC 12862	1094553
Bartonella_elizabethae_F9251	Bartonella elizabethae F9251	1094555
Bartonella_elizabethae_Re6043vi	Bartonella elizabethae Re6043vi	1094554
Bartonella_grahamii_as4aup	Bartonella grahamii as4aup	634504
Bartonella_henselae_str{ch46}_Houston-1	Bartonella henselae str. Houston-1	283166
Bartonella_melophagi_K-2C	Bartonella melophagi K-2C	1094557
Bartonella_queenslandensis_AUST{ch47}NH15	Bartonella queenslandensis AUST/NH15	1221525
Bartonella_quintana_RM-11	Bartonella quintana RM-11	1225179
Bartonella_quintana_str{ch46}_Toulouse	Bartonella quintana str. Toulouse	283165
Bartonella_rattaustraliani_AUST{ch47}NH4	Bartonella rattaustraliani AUST/NH4	1205681
Bartonella_rattimassiliensis_15908	Bartonella rattimassiliensis 15908	1094556
Bartonella_sp{ch46}_DB5-6	Bartonella sp. DB5-6	1094755
Bartonella_sp{ch46}_OS02	Bartonella sp. OS02	929794
Bartonella_sp{ch46}_R4{ch40}2010{ch41}	Bartonella sp. R4(2010)	928210
Bartonella_tamiae_Th239	Bartonella tamiae Th239	1094558
Bartonella_tamiae_Th307	Bartonella tamiae Th307	1094559
Bartonella_taylorii_8TBB	Bartonella taylorii 8TBB	1094560
Bartonella_tribocorum_CIP_105476	Bartonella tribocorum CIP 105476	382640
Bartonella_vinsonii_subsp{ch46}_arupensis_OK-94-513	Bartonella vinsonii subsp. arupensis OK-94-513	1094562
Bartonella_vinsonii_subsp{ch46}_arupensis_Pm136co	Bartonella vinsonii subsp. arupensis Pm136co	1094561
Bartonella_washoensis_085-0475	Bartonella washoensis 085-0475	1094564
Bartonella_washoensis_Sb944nv	Bartonella washoensis Sb944nv	1094563
Batrachochytrium_dendrobatidis_JAM81	Batrachochytrium dendrobatidis JAM81	684364
Batrachochytrium_dendrobatidis_JEL423	Batrachochytrium dendrobatidis JEL423	403673
Baumannia_cicadellinicola_str{ch46}_Hc_{ch40}Homalodisca_coagulata{ch41}	Baumannia cicadellinicola str. Hc (Homalodisca coagulata)	374463
Bdellovibrio_bacteriovorus_HD100	Bdellovibrio bacteriovorus HD100	264462
Bdellovibrio_bacteriovorus_str{ch46}_Tiberius	Bdellovibrio bacteriovorus str. Tiberius	1069642
Beauveria_bassiana_ARSEF_2860	Beauveria bassiana ARSEF 2860	655819
Beggiatoa_alba_B18LD	Beggiatoa alba B18LD	395493
Beggiatoa_sp{ch46}_PS	Beggiatoa sp. PS	422289
Beggiatoa_sp{ch46}_SS	Beggiatoa sp. SS	422288
Beijerinckia_indica_subsp{ch46}_indica_ATCC_9039	Beijerinckia indica subsp. indica ATCC 9039	395963
Belliella_baltica_DSM_15883	Belliella baltica DSM 15883	866536
Bergeyella_zoohelcum_ATCC_43767	Bergeyella zoohelcum ATCC 43767	883096
Bergeyella_zoohelcum_CCUG_30536	Bergeyella zoohelcum CCUG 30536	883098
Bermanella_marisrubri	Bermanella marisrubri	207949
beta_proteobacterium_KB13	beta proteobacterium KB13	314607
Beutenbergia_cavernae_DSM_12333	Beutenbergia cavernae DSM 12333	471853
Bifidobacterium_adolescentis_ATCC_15703	Bifidobacterium adolescentis ATCC 15703	367928
Bifidobacterium_adolescentis_L2-32	Bifidobacterium adolescentis L2-32	411481
Bifidobacterium_angulatum_DSM_20098_{ch61}_JCM_7096	Bifidobacterium angulatum DSM 20098 = JCM 7096	518635
Bifidobacterium_animalis_subsp{ch46}_animalis_ATCC_25527	Bifidobacterium animalis subsp. animalis ATCC 25527	703613
Bifidobacterium_animalis_subsp{ch46}_lactis_AD011	Bifidobacterium animalis subsp. lactis AD011	442563
Bifidobacterium_animalis_subsp{ch46}_lactis_B420	Bifidobacterium animalis subsp. lactis B420	1168290
Bifidobacterium_animalis_subsp{ch46}_lactis_BB-12	Bifidobacterium animalis subsp. lactis BB-12	552531
Bifidobacterium_animalis_subsp{ch46}_lactis_Bi-07	Bifidobacterium animalis subsp. lactis Bi-07	742729
Bifidobacterium_animalis_subsp{ch46}_lactis	Bifidobacterium animalis subsp. lactis	302911
Bifidobacterium_animalis_subsp{ch46}_lactis_Bl-04	Bifidobacterium animalis subsp. lactis Bl-04	580050
Bifidobacterium_animalis_subsp{ch46}_lactis_BLC1	Bifidobacterium animalis subsp. lactis BLC1	1075106
Bifidobacterium_animalis_subsp{ch46}_lactis_BS_01	Bifidobacterium animalis subsp. lactis BS 01	911598
Bifidobacterium_animalis_subsp{ch46}_lactis_DSM_10140	Bifidobacterium animalis subsp. lactis DSM 10140	555970
Bifidobacterium_animalis_subsp{ch46}_lactis_HN019	Bifidobacterium animalis subsp. lactis HN019	486409
Bifidobacterium_animalis_subsp{ch46}_lactis_V9	Bifidobacterium animalis subsp. lactis V9	573236
Bifidobacterium_asteroides_PRL2011	Bifidobacterium asteroides PRL2011	1147128
Bifidobacterium_bifidum_BGN4	Bifidobacterium bifidum BGN4	484020
Bifidobacterium_bifidum_IPLA_20015	Bifidobacterium bifidum IPLA 20015	1207543
Bifidobacterium_bifidum_LMG_13195	Bifidobacterium bifidum LMG 13195	1207542
Bifidobacterium_bifidum_NCIMB_41171	Bifidobacterium bifidum NCIMB 41171	398513
Bifidobacterium_bifidum_PRL2010	Bifidobacterium bifidum PRL2010	702459
Bifidobacterium_bifidum_S17	Bifidobacterium bifidum S17	883062
Bifidobacterium_breve_ACS-071-V-Sch8b	Bifidobacterium breve ACS-071-V-Sch8b	866777
Bifidobacterium_breve_CECT_7263	Bifidobacterium breve CECT 7263	1036735
Bifidobacterium_breve_DPC_6330	Bifidobacterium breve DPC 6330	1074482
Bifidobacterium_breve_DSM_20213_{ch61}_JCM_1192	Bifidobacterium breve DSM 20213 = JCM 1192	518634
Bifidobacterium_catenulatum_DSM_16992_{ch61}_JCM_1194	Bifidobacterium catenulatum DSM 16992 = JCM 1194	566552
Bifidobacterium_dentium_ATCC_27678	Bifidobacterium dentium ATCC 27678	473819
Bifidobacterium_dentium_ATCC_27679	Bifidobacterium dentium ATCC 27679	871562
Bifidobacterium_dentium_Bd1	Bifidobacterium dentium Bd1	401473
Bifidobacterium_dentium_JCVIHMP022	Bifidobacterium dentium JCVIHMP022	553191
Bifidobacterium_gallicum_DSM_20093	Bifidobacterium gallicum DSM 20093	561180
Bifidobacterium_longum_DJO10A	Bifidobacterium longum DJO10A	205913
Bifidobacterium_longum_NCC2705	Bifidobacterium longum NCC2705	206672
Bifidobacterium_longum_subsp{ch46}_infantis_157F	Bifidobacterium longum subsp. infantis 157F	565040
Bifidobacterium_longum_subsp{ch46}_infantis_ATCC_15697_{ch61}_JCM_1222	Bifidobacterium longum subsp. infantis ATCC 15697 = JCM 1222	391904
Bifidobacterium_longum_subsp{ch46}_infantis_CCUG_52486	Bifidobacterium longum subsp. infantis CCUG 52486	537937
Bifidobacterium_longum_subsp{ch46}_longum_1-6B	Bifidobacterium longum subsp. longum 1-6B	1161744
Bifidobacterium_longum_subsp{ch46}_longum_2-2B	Bifidobacterium longum subsp. longum 2-2B	1161745
Bifidobacterium_longum_subsp{ch46}_longum_35B	Bifidobacterium longum subsp. longum 35B	1161904
Bifidobacterium_longum_subsp{ch46}_longum_44B	Bifidobacterium longum subsp. longum 44B	1161743
Bifidobacterium_longum_subsp{ch46}_longum_ATCC_55813	Bifidobacterium longum subsp. longum ATCC 55813	548480
Bifidobacterium_longum_subsp{ch46}_longum_BBMN68	Bifidobacterium longum subsp. longum BBMN68	890402
Bifidobacterium_longum_subsp{ch46}_longum_JCM_1217	Bifidobacterium longum subsp. longum JCM 1217	565042
Bifidobacterium_longum_subsp{ch46}_longum_JDM301	Bifidobacterium longum subsp. longum JDM301	759350
Bifidobacterium_longum_subsp{ch46}_longum_KACC_91563	Bifidobacterium longum subsp. longum KACC 91563	1035817
Bifidobacterium_pseudocatenulatum_DSM_20438_{ch61}_JCM_1200	Bifidobacterium pseudocatenulatum DSM 20438 = JCM 1200	547043
Bifidobacterium_sp{ch46}_12{ch95}1{ch95}47BFAA	Bifidobacterium sp. 12 1 47BFAA	469594
Bilophila_sp{ch46}_4{ch95}1{ch95}30	Bilophila sp. 4 1 30	693988
Bilophila_wadsworthia_3{ch95}1{ch95}6	Bilophila wadsworthia 3 1 6	563192
Bipolaris_maydis_C5	Bipolaris maydis C5	701091
Bipolaris_sorokiniana_ND90Pr	Bipolaris sorokiniana ND90Pr	665912
Bizionia_argentinensis_JUB59	Bizionia argentinensis JUB59	1046627
Blastococcus_saxobsidens_DD2	Blastococcus saxobsidens DD2	1146883
Blastocystis_hominis	Blastocystis hominis	12968
Blastomonas_sp{ch46}_AAP53	Blastomonas sp. AAP53	1248760
Blastopirellula_marina_DSM_3645	Blastopirellula marina DSM 3645	314230
Blattabacterium_sp{ch46}_{ch40}Blaberus_giganteus{ch41}	Blattabacterium sp. (Blaberus giganteus)	1186051
Blattabacterium_sp{ch46}_{ch40}Blatta_orientalis{ch41}_str{ch46}_Tarazona	Blattabacterium sp. (Blatta orientalis) str. Tarazona	1072467
Blattabacterium_sp{ch46}_{ch40}Blattella_germanica{ch41}_str{ch46}_Bge	Blattabacterium sp. (Blattella germanica) str. Bge	331104
Blattabacterium_sp{ch46}_{ch40}Cryptocercus_punctulatus{ch41}_str{ch46}_Cpu	Blattabacterium sp. (Cryptocercus punctulatus) str. Cpu	1075399
Blattabacterium_sp{ch46}_{ch40}Mastotermes_darwiniensis{ch41}_str{ch46}_MADAR	Blattabacterium sp. (Mastotermes darwiniensis) str. MADAR	1074889
Blattabacterium_sp{ch46}_{ch40}Periplaneta_americana{ch41}_str{ch46}_BPLAN	Blattabacterium sp. (Periplaneta americana) str. BPLAN	600809
Blautia_hansenii_DSM_20583	Blautia hansenii DSM 20583	537007
Blautia_hydrogenotrophica_DSM_10507	Blautia hydrogenotrophica DSM 10507	476272
Blumeria_graminis_f{ch46}_sp{ch46}_hordei_DH14	Blumeria graminis f. sp. hordei DH14	546991
Bombus_impatiens	Bombus impatiens	132113
Bombus_terrestris	Bombus terrestris	30195
Bombyx_mori	Bombyx mori	7091
Bordetella_avium_197N	Bordetella avium 197N	360910
Bordetella_bronchiseptica_1289	Bordetella bronchiseptica 1289	1208657
Bordetella_bronchiseptica_253	Bordetella bronchiseptica 253	568707
Bordetella_bronchiseptica_Bbr77	Bordetella bronchiseptica Bbr77	1208659
Bordetella_bronchiseptica_D445	Bordetella bronchiseptica D445	1208665
Bordetella_bronchiseptica_MO149	Bordetella bronchiseptica MO149	1208658
Bordetella_bronchiseptica_RB50	Bordetella bronchiseptica RB50	257310
Bordetella_holmesii_44057	Bordetella holmesii 44057	1172205
Bordetella_parapertussis_12822	Bordetella parapertussis 12822	257311
Bordetella_parapertussis_18323	Bordetella parapertussis 18323	1208717
Bordetella_parapertussis_Bpp5	Bordetella parapertussis Bpp5	1208660
Bordetella_pertussis_B0558	Bordetella pertussis B0558	743273
Bordetella_pertussis_B1193	Bordetella pertussis B1193	743274
Bordetella_pertussis_B1831	Bordetella pertussis B1831	743275
Bordetella_pertussis_B1834	Bordetella pertussis B1834	743276
Bordetella_pertussis_B1917	Bordetella pertussis B1917	743277
Bordetella_pertussis_B1920	Bordetella pertussis B1920	743278
Bordetella_pertussis_CS	Bordetella pertussis CS	1017264
Bordetella_pertussis_Tohama_I	Bordetella pertussis Tohama I	257313
Bordetella_petrii_DSM_12804	Bordetella petrii DSM 12804	340100
Borrelia_afzelii_ACA-1	Borrelia afzelii ACA-1	445986
Borrelia_afzelii_HLJ01	Borrelia afzelii HLJ01	1239934
Borrelia_afzelii_PKo	Borrelia afzelii PKo	390236
Borrelia_bissettii_DN127	Borrelia bissettii DN127	521010
Borrelia_burgdorferi_118a	Borrelia burgdorferi 118a	476210
Borrelia_burgdorferi_156a	Borrelia burgdorferi 156a	445983
Borrelia_burgdorferi_29805	Borrelia burgdorferi 29805	498738
Borrelia_burgdorferi_64b	Borrelia burgdorferi 64b	498740
Borrelia_burgdorferi_72a	Borrelia burgdorferi 72a	476211
Borrelia_burgdorferi_80a	Borrelia burgdorferi 80a	498736
Borrelia_burgdorferi_94a	Borrelia burgdorferi 94a	476212
Borrelia_burgdorferi_B31	Borrelia burgdorferi B31	224326
Borrelia_burgdorferi_Bol26	Borrelia burgdorferi Bol26	445984
Borrelia_burgdorferi_CA-11{ch46}2A	Borrelia burgdorferi CA-11.2A	498739
Borrelia_burgdorferi_JD1	Borrelia burgdorferi JD1	521008
Borrelia_burgdorferi_N40	Borrelia burgdorferi N40	521007
Borrelia_burgdorferi_WI91-23	Borrelia burgdorferi WI91-23	498737
Borrelia_burgdorferi_ZS7	Borrelia burgdorferi ZS7	445985
Borrelia_crocidurae_str{ch46}_Achema	Borrelia crocidurae str. Achema	1155096
Borrelia_duttonii_Ly	Borrelia duttonii Ly	412419
Borrelia_garinii_BgVir	Borrelia garinii BgVir	1081646
Borrelia_garinii_Far04	Borrelia garinii Far04	519049
Borrelia_garinii_NMJW1	Borrelia garinii NMJW1	1234596
Borrelia_garinii_PBi	Borrelia garinii PBi	290434
Borrelia_garinii_PBr	Borrelia garinii PBr	498743
Borrelia_hermsii_DAH	Borrelia hermsii DAH	314723
Borrelia_recurrentis_A1	Borrelia recurrentis A1	412418
Borrelia_sp{ch46}_SV1	Borrelia sp. SV1	498741
Borrelia_spielmanii_A14S	Borrelia spielmanii A14S	498742
Borrelia_turicatae_91E135	Borrelia turicatae 91E135	314724
Borrelia_valaisiana_VS116	Borrelia valaisiana VS116	445987
Bos_taurus	Bos taurus	9913
Botryotinia_fuckeliana_B05{ch46}10	Botryotinia fuckeliana B05.10	332648
Botryotinia_fuckeliana_T4	Botryotinia fuckeliana T4	999810
Brachybacterium_faecium_DSM_4810	Brachybacterium faecium DSM 4810	446465
Brachybacterium_muris_UCD-AY4	Brachybacterium muris UCD-AY4	1249481
Brachybacterium_paraconglomeratum_LC44	Brachybacterium paraconglomeratum LC44	1064537
Brachybacterium_squillarum_M-6-3	Brachybacterium squillarum M-6-3	1074488
Brachyspira_hampsonii_30446	Brachyspira hampsonii 30446	1289135
Brachyspira_hampsonii_30599	Brachyspira hampsonii 30599	1287056
Brachyspira_hyodysenteriae_WA1	Brachyspira hyodysenteriae WA1	565034
Brachyspira_intermedia_PWS{ch47}A	Brachyspira intermedia PWS/A	1045858
Brachyspira_murdochii_DSM_12563	Brachyspira murdochii DSM 12563	526224
Brachyspira_pilosicoli_95{ch47}1000	Brachyspira pilosicoli 95/1000	759914
Brachyspira_pilosicoli_B2904	Brachyspira pilosicoli B2904	1133568
Brachyspira_pilosicoli_P43{ch47}6{ch47}78	Brachyspira pilosicoli P43/6/78	1042417
Brachyspira_pilosicoli_WesB	Brachyspira pilosicoli WesB	1161918
Bradyrhizobiaceae_bacterium_SG-6C	Bradyrhizobiaceae bacterium SG-6C	709797
Bradyrhizobium_elkanii_587	Bradyrhizobium elkanii 587	1156987
Bradyrhizobium_japonicum_USDA_110	Bradyrhizobium japonicum USDA 110	224911
Bradyrhizobium_japonicum_USDA_6	Bradyrhizobium japonicum USDA 6	1037409
Bradyrhizobium_sp{ch46}_BTAi1	Bradyrhizobium sp. BTAi1	288000
Bradyrhizobium_sp{ch46}_CCGE-LA001	Bradyrhizobium sp. CCGE-LA001	1223566
Bradyrhizobium_sp{ch46}_ORS_278	Bradyrhizobium sp. ORS 278	114615
Bradyrhizobium_sp{ch46}_ORS_285	Bradyrhizobium sp. ORS 285	115808
Bradyrhizobium_sp{ch46}_ORS_375	Bradyrhizobium sp. ORS 375	566679
Bradyrhizobium_sp{ch46}_S23321	Bradyrhizobium sp. S23321	335659
Bradyrhizobium_sp{ch46}_STM_3809	Bradyrhizobium sp. STM 3809	551936
Bradyrhizobium_sp{ch46}_STM_3843	Bradyrhizobium sp. STM 3843	551947
Bradyrhizobium_sp{ch46}_WSM1253	Bradyrhizobium sp. WSM1253	319003
Bradyrhizobium_sp{ch46}_WSM471	Bradyrhizobium sp. WSM471	319017
Bradyrhizobium_sp{ch46}_YR681	Bradyrhizobium sp. YR681	1144344
Branchiostoma_floridae	Branchiostoma floridae	7739
Brenneria_sp{ch46}_EniD312	Brenneria sp. EniD312	598467
Brevibacillus_agri_BAB-2500	Brevibacillus agri BAB-2500	1246477
Brevibacillus_brevis_NBRC_100599	Brevibacillus brevis NBRC 100599	358681
Brevibacillus_brevis_X23	Brevibacillus brevis X23	1200792
Brevibacillus_laterosporus_GI-9	Brevibacillus laterosporus GI-9	1118154
Brevibacillus_laterosporus_LMG_15441	Brevibacillus laterosporus LMG 15441	1042163
Brevibacillus_sp{ch46}_BC25	Brevibacillus sp. BC25	1144308
Brevibacillus_sp{ch46}_CF112	Brevibacillus sp. CF112	1144311
Brevibacillus_sp{ch46}_phR	Brevibacillus sp. phR	1118054
Brevibacterium_casei_S18	Brevibacterium casei S18	1229781
Brevibacterium_linens_BL2	Brevibacterium linens BL2	321955
Brevibacterium_massiliense_5401308	Brevibacterium massiliense 5401308	1176165
Brevibacterium_mcbrellneri_ATCC_49030	Brevibacterium mcbrellneri ATCC 49030	585530
Brevibacterium_sp{ch46}_JC43	Brevibacterium sp. JC43	1033736
Brevundimonas_diminuta_470-4	Brevundimonas diminuta 470-4	1035191
Brevundimonas_diminuta_ATCC_11568	Brevundimonas diminuta ATCC 11568	751586
Brevundimonas_sp{ch46}_BAL3	Brevundimonas sp. BAL3	391600
Brevundimonas_subvibrioides_ATCC_15264	Brevundimonas subvibrioides ATCC 15264	633149
Brucella_abortus_104M	Brucella abortus 104M	1210454
Brucella_abortus_A13334	Brucella abortus A13334	1104320
Brucella_abortus_bv{ch46}_1_str{ch46}_134	Brucella abortus bv. 1 str. 134	1229907
Brucella_abortus_bv{ch46}_1_str{ch46}_9-941	Brucella abortus bv. 1 str. 9-941	262698
Brucella_abortus_bv{ch46}_1_str{ch46}_BCB013	Brucella abortus bv. 1 str. BCB013	1210451
Brucella_abortus_bv{ch46}_1_str{ch46}_BCB027	Brucella abortus bv. 1 str. BCB027	1210446
Brucella_abortus_bv{ch46}_1_str{ch46}_NI010	Brucella abortus bv. 1 str. NI010	1051059
Brucella_abortus_bv{ch46}_1_str{ch46}_NI016	Brucella abortus bv. 1 str. NI016	1051060
Brucella_abortus_bv{ch46}_1_str{ch46}_NI021	Brucella abortus bv. 1 str. NI021	1051061
Brucella_abortus_bv{ch46}_1_str{ch46}_NI259	Brucella abortus bv. 1 str. NI259	1051062
Brucella_abortus_bv{ch46}_1_str{ch46}_NI435a	Brucella abortus bv. 1 str. NI435a	1051055
Brucella_abortus_bv{ch46}_1_str{ch46}_NI474	Brucella abortus bv. 1 str. NI474	1051056
Brucella_abortus_bv{ch46}_1_str{ch46}_NI486	Brucella abortus bv. 1 str. NI486	1051057
Brucella_abortus_bv{ch46}_1_str{ch46}_NI488	Brucella abortus bv. 1 str. NI488	1051058
Brucella_abortus_bv{ch46}_2_str{ch46}_86{ch47}8{ch47}59	Brucella abortus bv. 2 str. 86/8/59	520450
Brucella_abortus_bv{ch46}_2_str{ch46}_BCB034	Brucella abortus bv. 2 str. BCB034	1210450
Brucella_abortus_bv{ch46}_3_str{ch46}_Tulya	Brucella abortus bv. 3 str. Tulya	520451
Brucella_abortus_bv{ch46}_4_str{ch46}_292	Brucella abortus bv. 4 str. 292	520452
Brucella_abortus_bv{ch46}_5_str{ch46}_B3196	Brucella abortus bv. 5 str. B3196	520453
Brucella_abortus_bv{ch46}_6_str{ch46}_870	Brucella abortus bv. 6 str. 870	520454
Brucella_abortus_bv{ch46}_9_str{ch46}_C68	Brucella abortus bv. 9 str. C68	520455
Brucella_abortus_NCTC_8038	Brucella abortus NCTC 8038	575591
Brucella_abortus_S19	Brucella abortus S19	430066
Brucella_abortus_str{ch46}_2308_A	Brucella abortus str. 2308 A	641140
Brucella_canis_118	Brucella canis 118	1229903
Brucella_canis_ATCC_23365	Brucella canis ATCC 23365	483179
Brucella_canis_BCB018	Brucella canis BCB018	1210445
Brucella_canis_HSK_A52141	Brucella canis HSK A52141	1104321
Brucella_ceti_B1{ch47}94	Brucella ceti B1/94	520457
Brucella_ceti_M13{ch47}05{ch47}1	Brucella ceti M13/05/1	520460
Brucella_ceti_M490{ch47}95{ch47}1	Brucella ceti M490/95/1	520458
Brucella_ceti_M644{ch47}93{ch47}1	Brucella ceti M644/93/1	520459
Brucella_ceti_str{ch46}_Cudo	Brucella ceti str. Cudo	595497
Brucella_inopinata_BO1	Brucella inopinata BO1	470735
Brucella_melitensis_043	Brucella melitensis 043	1266367
Brucella_melitensis_16M13W	Brucella melitensis 16M13W	1143191
Brucella_melitensis_16M1W	Brucella melitensis 16M1W	1143190
Brucella_melitensis_ATCC_23457	Brucella melitensis ATCC 23457	546272
Brucella_melitensis_biovar_Abortus_2308	Brucella melitensis biovar Abortus 2308	359391
Brucella_melitensis_bv{ch46}_1_str{ch46}_133	Brucella melitensis bv. 1 str. 133	1229906
Brucella_melitensis_bv{ch46}_1_str{ch46}_16M	Brucella melitensis bv. 1 str. 16M	224914
Brucella_melitensis_bv{ch46}_1_str{ch46}_BCB028	Brucella melitensis bv. 1 str. BCB028	1210447
Brucella_melitensis_bv{ch46}_1_str{ch46}_BCB033	Brucella melitensis bv. 1 str. BCB033	1210449
Brucella_melitensis_bv{ch46}_1_str{ch46}_M111	Brucella melitensis bv. 1 str. M111	1004955
Brucella_melitensis_bv{ch46}_1_str{ch46}_M28-12	Brucella melitensis bv. 1 str. M28-12	1004956
Brucella_melitensis_bv{ch46}_1_str{ch46}_M5	Brucella melitensis bv. 1 str. M5	1004957
Brucella_melitensis_bv{ch46}_1_str{ch46}_Rev{ch46}1	Brucella melitensis bv. 1 str. Rev.1	520464
Brucella_melitensis_bv{ch46}_2_str{ch46}_63{ch47}9	Brucella melitensis bv. 2 str. 63/9	520465
Brucella_melitensis_bv{ch46}_3_str{ch46}_128	Brucella melitensis bv. 3 str. 128	1229904
Brucella_melitensis_bv{ch46}_3_str{ch46}_Ether	Brucella melitensis bv. 3 str. Ether	520466
Brucella_melitensis_M28	Brucella melitensis M28	941967
Brucella_melitensis_M5-10	Brucella melitensis M5-10	1210452
Brucella_melitensis_M5-90	Brucella melitensis M5-90	703352
Brucella_melitensis_NI	Brucella melitensis NI	1029825
Brucella_melitensis_S66	Brucella melitensis S66	1148757
Brucella_microti_CCM_4915	Brucella microti CCM 4915	568815
Brucella_neotomae_5K33	Brucella neotomae 5K33	520456
Brucella_ovis_ATCC_25840	Brucella ovis ATCC 25840	444178
Brucella_pinnipedialis_B2{ch47}94	Brucella pinnipedialis B2/94	520461
Brucella_pinnipedialis_M163{ch47}99{ch47}10	Brucella pinnipedialis M163/99/10	520463
Brucella_pinnipedialis_M292{ch47}94{ch47}1	Brucella pinnipedialis M292/94/1	520462
Brucella_sp{ch46}_83{ch47}13	Brucella sp. 83/13	520449
Brucella_sp{ch46}_BO2	Brucella sp. BO2	693750
Brucella_sp{ch46}_F5{ch47}99	Brucella sp. F5/99	437701
Brucella_sp{ch46}_NF_2653	Brucella sp. NF 2653	693748
Brucella_sp{ch46}_NVSL_07-0026	Brucella sp. NVSL 07-0026	520448
Brucella_suis_019	Brucella suis 019	1171378
Brucella_suis_1330	Brucella suis 1330	204722
Brucella_suis_ATCC_23445	Brucella suis ATCC 23445	470137
Brucella_suis_bv{ch46}_1_str{ch46}_BCB025	Brucella suis bv. 1 str. BCB025	1210444
Brucella_suis_bv{ch46}_1_str{ch46}_S2	Brucella suis bv. 1 str. S2	1004954
Brucella_suis_bv{ch46}_2_str{ch46}_BCB032	Brucella suis bv. 2 str. BCB032	1210448
Brucella_suis_bv{ch46}_3_str{ch46}_686	Brucella suis bv. 3 str. 686	520487
Brucella_suis_bv{ch46}_4_str{ch46}_40	Brucella suis bv. 4 str. 40	520488
Brucella_suis_bv{ch46}_5_str{ch46}_513	Brucella suis bv. 5 str. 513	520489
Brucella_suis_S2-30	Brucella suis S2-30	1210453
Brucella_suis_VBI22	Brucella suis VBI22	1112912
Brugia_malayi	Brugia malayi	6279
Buchnera_aphidicola_BCc	Buchnera aphidicola BCc	372461
Buchnera_aphidicola_{ch40}Cinara_tujafilina{ch41}	Buchnera aphidicola (Cinara tujafilina)	261317
Buchnera_aphidicola_str{ch46}_5A_{ch40}Acyrthosiphon_pisum{ch41}	Buchnera aphidicola str. 5A (Acyrthosiphon pisum)	563178
Buchnera_aphidicola_str{ch46}_Ak_{ch40}Acyrthosiphon_kondoi{ch41}	Buchnera aphidicola str. Ak (Acyrthosiphon kondoi)	1005090
Buchnera_aphidicola_str{ch46}_APS_{ch40}Acyrthosiphon_pisum{ch41}	Buchnera aphidicola str. APS (Acyrthosiphon pisum)	107806
Buchnera_aphidicola_str{ch46}_Bp_{ch40}Baizongia_pistaciae{ch41}	Buchnera aphidicola str. Bp (Baizongia pistaciae)	224915
Buchnera_aphidicola_str{ch46}_JF98_{ch40}Acyrthosiphon_pisum{ch41}	Buchnera aphidicola str. JF98 (Acyrthosiphon pisum)	713600
Buchnera_aphidicola_str{ch46}_JF99_{ch40}Acyrthosiphon_pisum{ch41}	Buchnera aphidicola str. JF99 (Acyrthosiphon pisum)	713601
Buchnera_aphidicola_str{ch46}_LL01_{ch40}Acyrthosiphon_pisum{ch41}	Buchnera aphidicola str. LL01 (Acyrthosiphon pisum)	713603
Buchnera_aphidicola_str{ch46}_LSR1_{ch40}Acyrthosiphon_pisum{ch41}	Buchnera aphidicola str. LSR1 (Acyrthosiphon pisum)	593275
Buchnera_aphidicola_str{ch46}_Sg_{ch40}Schizaphis_graminum{ch41}	Buchnera aphidicola str. Sg (Schizaphis graminum)	198804
Buchnera_aphidicola_str{ch46}_TLW03_{ch40}Acyrthosiphon_pisum{ch41}	Buchnera aphidicola str. TLW03 (Acyrthosiphon pisum)	713602
Buchnera_aphidicola_str{ch46}_Tuc7_{ch40}Acyrthosiphon_pisum{ch41}	Buchnera aphidicola str. Tuc7 (Acyrthosiphon pisum)	561501
Buchnera_aphidicola_str{ch46}_Ua_{ch40}Uroleucon_ambrosiae{ch41}	Buchnera aphidicola str. Ua (Uroleucon ambrosiae)	1005057
Bulleidia_extructa_W1219	Bulleidia extructa W1219	679192
Burkholderia_ambifaria_AMMD	Burkholderia ambifaria AMMD	339670
Burkholderia_ambifaria_IOP40-10	Burkholderia ambifaria IOP40-10	396596
Burkholderia_ambifaria_MC40-6	Burkholderia ambifaria MC40-6	398577
Burkholderia_ambifaria_MEX-5	Burkholderia ambifaria MEX-5	396597
Burkholderia_cenocepacia_AU_1054	Burkholderia cenocepacia AU 1054	331271
Burkholderia_cenocepacia_BC7	Burkholderia cenocepacia BC7	985077
Burkholderia_cenocepacia_H111	Burkholderia cenocepacia H111	1055524
Burkholderia_cenocepacia_HI2424	Burkholderia cenocepacia HI2424	331272
Burkholderia_cenocepacia_J2315	Burkholderia cenocepacia J2315	216591
Burkholderia_cenocepacia_K56-2Valvano	Burkholderia cenocepacia K56-2Valvano	985076
Burkholderia_cenocepacia_MC0-3	Burkholderia cenocepacia MC0-3	406425
Burkholderia_cenocepacia_PC184	Burkholderia cenocepacia PC184	350702
Burkholderia_cepacia_GG4	Burkholderia cepacia GG4	1009846
Burkholderia_dolosa_AUO158	Burkholderia dolosa AUO158	350701
Burkholderia_gladioli_BSR3	Burkholderia gladioli BSR3	999541
Burkholderia_glumae_AU6208	Burkholderia glumae AU6208	1176514
Burkholderia_glumae_BGR1	Burkholderia glumae BGR1	626418
Burkholderia_glumae_LMG_2196	Burkholderia glumae LMG 2196	1176492
Burkholderia_graminis_C4D1M	Burkholderia graminis C4D1M	396598
Burkholderiales_bacterium_1{ch95}1{ch95}47	Burkholderiales bacterium 1 1 47	469610
Burkholderiales_bacterium_JOSHI{ch95}001	Burkholderiales bacterium JOSHI 001	864051
Burkholderia_mallei_2002721280	Burkholderia mallei 2002721280	370895
Burkholderia_mallei_ATCC_10399	Burkholderia mallei ATCC 10399	412021
Burkholderia_mallei_ATCC_23344	Burkholderia mallei ATCC 23344	243160
Burkholderia_mallei_FMH	Burkholderia mallei FMH	334802
Burkholderia_mallei_GB8_horse_4	Burkholderia mallei GB8 horse 4	320390
Burkholderia_mallei_JHU	Burkholderia mallei JHU	334803
Burkholderia_mallei_NCTC_10229	Burkholderia mallei NCTC 10229	412022
Burkholderia_mallei_NCTC_10247	Burkholderia mallei NCTC 10247	320389
Burkholderia_mallei_PRL-20	Burkholderia mallei PRL-20	436115
Burkholderia_mallei_SAVP1	Burkholderia mallei SAVP1	320388
Burkholderia_multivorans_ATCC_17616	Burkholderia multivorans ATCC 17616	395019
Burkholderia_multivorans_ATCC_BAA-247	Burkholderia multivorans ATCC BAA-247	985079
Burkholderia_multivorans_CGD1	Burkholderia multivorans CGD1	513051
Burkholderia_multivorans_CGD2	Burkholderia multivorans CGD2	513052
Burkholderia_multivorans_CGD2M	Burkholderia multivorans CGD2M	513053
Burkholderia_oklahomensis_C6786	Burkholderia oklahomensis C6786	441162
Burkholderia_oklahomensis_EO147	Burkholderia oklahomensis EO147	441163
Burkholderia_phenoliruptrix_BR3459a	Burkholderia phenoliruptrix BR3459a	1229205
Burkholderia_phymatum_STM815	Burkholderia phymatum STM815	391038
Burkholderia_phytofirmans_PsJN	Burkholderia phytofirmans PsJN	398527
Burkholderia_pseudomallei_1026a	Burkholderia pseudomallei 1026a	1085027
Burkholderia_pseudomallei_1026b	Burkholderia pseudomallei 1026b	884204
Burkholderia_pseudomallei_1106a	Burkholderia pseudomallei 1106a	357348
Burkholderia_pseudomallei_1106b	Burkholderia pseudomallei 1106b	357347
Burkholderia_pseudomallei_112	Burkholderia pseudomallei 112	441154
Burkholderia_pseudomallei_1258a	Burkholderia pseudomallei 1258a	1086032
Burkholderia_pseudomallei_1258b	Burkholderia pseudomallei 1258b	1086033
Burkholderia_pseudomallei_14	Burkholderia pseudomallei 14	441160
Burkholderia_pseudomallei_1655	Burkholderia pseudomallei 1655	331109
Burkholderia_pseudomallei_1710a	Burkholderia pseudomallei 1710a	320371
Burkholderia_pseudomallei_1710b	Burkholderia pseudomallei 1710b	320372
Burkholderia_pseudomallei_305	Burkholderia pseudomallei 305	425067
Burkholderia_pseudomallei_354a	Burkholderia pseudomallei 354a	1086034
Burkholderia_pseudomallei_354e	Burkholderia pseudomallei 354e	1086036
Burkholderia_pseudomallei_406e	Burkholderia pseudomallei 406e	360118
Burkholderia_pseudomallei_576	Burkholderia pseudomallei 576	557724
Burkholderia_pseudomallei_668	Burkholderia pseudomallei 668	320373
Burkholderia_pseudomallei_7894	Burkholderia pseudomallei 7894	441156
Burkholderia_pseudomallei_91	Burkholderia pseudomallei 91	441159
Burkholderia_pseudomallei_9	Burkholderia pseudomallei 9	441158
Burkholderia_pseudomallei_B7210	Burkholderia pseudomallei B7210	441155
Burkholderia_pseudomallei_BCC215	Burkholderia pseudomallei BCC215	441152
Burkholderia_pseudomallei_Bp22	Burkholderia pseudomallei Bp22	797300
Burkholderia_pseudomallei_BPC006	Burkholderia pseudomallei BPC006	1229785
Burkholderia_pseudomallei_DM98	Burkholderia pseudomallei DM98	441161
Burkholderia_pseudomallei_K96243	Burkholderia pseudomallei K96243	272560
Burkholderia_pseudomallei_MSHR346	Burkholderia pseudomallei MSHR346	536230
Burkholderia_pseudomallei_NCTC_13177	Burkholderia pseudomallei NCTC 13177	441153
Burkholderia_pseudomallei_Pakistan_9	Burkholderia pseudomallei Pakistan 9	595498
Burkholderia_pseudomallei_Pasteur_52237	Burkholderia pseudomallei Pasteur 52237	331978
Burkholderia_pseudomallei_S13	Burkholderia pseudomallei S13	320374
Burkholderia_pyrrocinia_CH-67	Burkholderia pyrrocinia CH-67	1212819
Burkholderia_rhizoxinica_HKI_454	Burkholderia rhizoxinica HKI 454	882378
Burkholderia_sp{ch46}_383	Burkholderia sp. 383	269483
Burkholderia_sp{ch46}_BT03	Burkholderia sp. BT03	1144309
Burkholderia_sp{ch46}_CCGE1001	Burkholderia sp. CCGE1001	640510
Burkholderia_sp{ch46}_CCGE1002	Burkholderia sp. CCGE1002	640511
Burkholderia_sp{ch46}_CCGE1003	Burkholderia sp. CCGE1003	640512
Burkholderia_sp{ch46}_Ch1-1	Burkholderia sp. Ch1-1	243261
Burkholderia_sp{ch46}_H160	Burkholderia sp. H160	516466
Burkholderia_sp{ch46}_KJ006	Burkholderia sp. KJ006	416344
Burkholderia_sp{ch46}_SJ98	Burkholderia sp. SJ98	406819
Burkholderia_sp{ch46}_TJI49	Burkholderia sp. TJI49	987057
Burkholderia_sp{ch46}_YI23	Burkholderia sp. YI23	1097668
Burkholderia_terrae_BS001	Burkholderia terrae BS001	1171375
Burkholderia_thailandensis_Bt4	Burkholderia thailandensis Bt4	441164
Burkholderia_thailandensis_E264	Burkholderia thailandensis E264	271848
Burkholderia_thailandensis_E555	Burkholderia thailandensis E555	869728
Burkholderia_thailandensis_MSMB43	Burkholderia thailandensis MSMB43	441157
Burkholderia_thailandensis_TXDOH	Burkholderia thailandensis TXDOH	441165
Burkholderia_ubonensis_Bu	Burkholderia ubonensis Bu	441166
Burkholderia_vietnamiensis_G4	Burkholderia vietnamiensis G4	269482
Burkholderia_xenovorans_LB400	Burkholderia xenovorans LB400	266265
Butyrivibrio_crossotus_DSM_2876	Butyrivibrio crossotus DSM 2876	511680
Butyrivibrio_proteoclasticus_B316	Butyrivibrio proteoclasticus B316	515622
Caenispirillum_salinarum_AK4	Caenispirillum salinarum AK4	1238182
Caenorhabditis_elegans	Caenorhabditis elegans	6239
Cajanus_cajan	Cajanus cajan	3821
Caldalkalibacillus_thermarum_TA2{ch46}A1	Caldalkalibacillus thermarum TA2.A1	986075
Caldicellulosiruptor_bescii_DSM_6725	Caldicellulosiruptor bescii DSM 6725	521460
Caldicellulosiruptor_hydrothermalis_108	Caldicellulosiruptor hydrothermalis 108	632292
Caldicellulosiruptor_kristjanssonii_177R1B	Caldicellulosiruptor kristjanssonii 177R1B	632335
Caldicellulosiruptor_kronotskyensis_2002	Caldicellulosiruptor kronotskyensis 2002	632348
Caldicellulosiruptor_lactoaceticus_6A	Caldicellulosiruptor lactoaceticus 6A	632516
Caldicellulosiruptor_obsidiansis_OB47	Caldicellulosiruptor obsidiansis OB47	608506
Caldicellulosiruptor_owensensis_OL	Caldicellulosiruptor owensensis OL	632518
Caldicellulosiruptor_saccharolyticus_DSM_8903	Caldicellulosiruptor saccharolyticus DSM 8903	351627
Caldilinea_aerophila_DSM_14535_{ch61}_NBRC_104270	Caldilinea aerophila DSM 14535 = NBRC 104270	926550
Caldisericum_exile_AZM16c01	Caldisericum exile AZM16c01	511051
Calditerrivibrio_nitroreducens_DSM_19672	Calditerrivibrio nitroreducens DSM 19672	768670
Caldithrix_abyssi_DSM_13497	Caldithrix abyssi DSM 13497	880073
Caldivirga_maquilingensis_IC-167	Caldivirga maquilingensis IC-167	397948
Callithrix_jacchus	Callithrix jacchus	9483
Caloramator_australicus_RC3	Caloramator australicus RC3	857293
Calothrix_sp{ch46}_PCC_6303	Calothrix sp. PCC 6303	1170562
Calothrix_sp{ch46}_PCC_7103	Calothrix sp. PCC 7103	32057
Calothrix_sp{ch46}_PCC_7507	Calothrix sp. PCC 7507	99598
Caminibacter_mediatlanticus_TB-2	Caminibacter mediatlanticus TB-2	391592
Camponotus_floridanus	Camponotus floridanus	104421
Campylobacter_coli_1091	Campylobacter coli 1091	887290
Campylobacter_coli_1098	Campylobacter coli 1098	887291
Campylobacter_coli_111-3	Campylobacter coli 111-3	887280
Campylobacter_coli_1148	Campylobacter coli 1148	887292
Campylobacter_coli_132-6	Campylobacter coli 132-6	887282
Campylobacter_coli_1417	Campylobacter coli 1417	887293
Campylobacter_coli_151-9	Campylobacter coli 151-9	887285
Campylobacter_coli_1891	Campylobacter coli 1891	887294
Campylobacter_coli_1909	Campylobacter coli 1909	887295
Campylobacter_coli_1948	Campylobacter coli 1948	887296
Campylobacter_coli_1957	Campylobacter coli 1957	887297
Campylobacter_coli_1961	Campylobacter coli 1961	887298
Campylobacter_coli_202{ch47}04	Campylobacter coli 202/04	887299
Campylobacter_coli_2548	Campylobacter coli 2548	887315
Campylobacter_coli_2553	Campylobacter coli 2553	887316
Campylobacter_coli_2680	Campylobacter coli 2680	887317
Campylobacter_coli_2685	Campylobacter coli 2685	887318
Campylobacter_coli_2688	Campylobacter coli 2688	887319
Campylobacter_coli_2692	Campylobacter coli 2692	887320
Campylobacter_coli_2698	Campylobacter coli 2698	887321
Campylobacter_coli_317{ch47}04	Campylobacter coli 317/04	887300
Campylobacter_coli_37{ch47}05	Campylobacter coli 37/05	887301
Campylobacter_coli_59-2	Campylobacter coli 59-2	887283
Campylobacter_coli_67-8	Campylobacter coli 67-8	887284
Campylobacter_coli_7--1	Campylobacter coli 7--1	887281
Campylobacter_coli_80352	Campylobacter coli 80352	887288
Campylobacter_coli_84-2	Campylobacter coli 84-2	887287
Campylobacter_coli_86119	Campylobacter coli 86119	887289
Campylobacter_coli_90-3	Campylobacter coli 90-3	887286
Campylobacter_coli_H56	Campylobacter coli H56	887312
Campylobacter_coli_H6	Campylobacter coli H6	887309
Campylobacter_coli_H8	Campylobacter coli H8	887310
Campylobacter_coli_H9	Campylobacter coli H9	887311
Campylobacter_coli_JV20	Campylobacter coli JV20	864566
Campylobacter_coli_LMG_23336	Campylobacter coli LMG 23336	887303
Campylobacter_coli_LMG_23341	Campylobacter coli LMG 23341	887304
Campylobacter_coli_LMG_23342	Campylobacter coli LMG 23342	887305
Campylobacter_coli_LMG_23344	Campylobacter coli LMG 23344	887306
Campylobacter_coli_LMG_9853	Campylobacter coli LMG 9853	887307
Campylobacter_coli_LMG_9854	Campylobacter coli LMG 9854	887302
Campylobacter_coli_LMG_9860	Campylobacter coli LMG 9860	887308
Campylobacter_coli_RM2228	Campylobacter coli RM2228	306254
Campylobacter_coli_Z156	Campylobacter coli Z156	887313
Campylobacter_coli_Z163	Campylobacter coli Z163	887314
Campylobacter_concisus_13826	Campylobacter concisus 13826	360104
Campylobacter_concisus_UNSWCD	Campylobacter concisus UNSWCD	929793
Campylobacter_curvus_525{ch46}92	Campylobacter curvus 525.92	360105
Campylobacter_fetus_subsp{ch46}_fetus_82-40	Campylobacter fetus subsp. fetus 82-40	360106
Campylobacter_fetus_subsp{ch46}_venerealis_str{ch46}_Azul-94	Campylobacter fetus subsp. venerealis str. Azul-94	593452
Campylobacter_gracilis_RM3268	Campylobacter gracilis RM3268	553220
Campylobacter_hominis_ATCC_BAA-381	Campylobacter hominis ATCC BAA-381	360107
Campylobacter_jejuni_RM1221	Campylobacter jejuni RM1221	195099
Campylobacter_jejuni_subsp{ch46}_doylei_269{ch46}97	Campylobacter jejuni subsp. doylei 269.97	360109
Campylobacter_jejuni_subsp{ch46}_jejuni_04197	Campylobacter jejuni subsp. jejuni 04197	1111075
Campylobacter_jejuni_subsp{ch46}_jejuni_04199	Campylobacter jejuni subsp. jejuni 04199	1111076
Campylobacter_jejuni_subsp{ch46}_jejuni_110-21	Campylobacter jejuni subsp. jejuni 110-21	889214
Campylobacter_jejuni_subsp{ch46}_jejuni_1213	Campylobacter jejuni subsp. jejuni 1213	889230
Campylobacter_jejuni_subsp{ch46}_jejuni_129-258	Campylobacter jejuni subsp. jejuni 129-258	889213
Campylobacter_jejuni_subsp{ch46}_jejuni_1336	Campylobacter jejuni subsp. jejuni 1336	683082
Campylobacter_jejuni_subsp{ch46}_jejuni_140-16	Campylobacter jejuni subsp. jejuni 140-16	889215
Campylobacter_jejuni_subsp{ch46}_jejuni_1577	Campylobacter jejuni subsp. jejuni 1577	889231
Campylobacter_jejuni_subsp{ch46}_jejuni_1798	Campylobacter jejuni subsp. jejuni 1798	889232
Campylobacter_jejuni_subsp{ch46}_jejuni_1854	Campylobacter jejuni subsp. jejuni 1854	889233
Campylobacter_jejuni_subsp{ch46}_jejuni_1893	Campylobacter jejuni subsp. jejuni 1893	889234
Campylobacter_jejuni_subsp{ch46}_jejuni_1928	Campylobacter jejuni subsp. jejuni 1928	889235
Campylobacter_jejuni_subsp{ch46}_jejuni_1997-10	Campylobacter jejuni subsp. jejuni 1997-10	889224
Campylobacter_jejuni_subsp{ch46}_jejuni_1997-11	Campylobacter jejuni subsp. jejuni 1997-11	889225
Campylobacter_jejuni_subsp{ch46}_jejuni_1997-14	Campylobacter jejuni subsp. jejuni 1997-14	889226
Campylobacter_jejuni_subsp{ch46}_jejuni_1997-1	Campylobacter jejuni subsp. jejuni 1997-1	889221
Campylobacter_jejuni_subsp{ch46}_jejuni_1997-4	Campylobacter jejuni subsp. jejuni 1997-4	889222
Campylobacter_jejuni_subsp{ch46}_jejuni_1997-7	Campylobacter jejuni subsp. jejuni 1997-7	889223
Campylobacter_jejuni_subsp{ch46}_jejuni_2008-1025	Campylobacter jejuni subsp. jejuni 2008-1025	889250
Campylobacter_jejuni_subsp{ch46}_jejuni_2008-831	Campylobacter jejuni subsp. jejuni 2008-831	889255
Campylobacter_jejuni_subsp{ch46}_jejuni_2008-872	Campylobacter jejuni subsp. jejuni 2008-872	889252
Campylobacter_jejuni_subsp{ch46}_jejuni_2008-894	Campylobacter jejuni subsp. jejuni 2008-894	889251
Campylobacter_jejuni_subsp{ch46}_jejuni_2008-979	Campylobacter jejuni subsp. jejuni 2008-979	889254
Campylobacter_jejuni_subsp{ch46}_jejuni_2008-988	Campylobacter jejuni subsp. jejuni 2008-988	889253
Campylobacter_jejuni_subsp{ch46}_jejuni_260{ch46}94	Campylobacter jejuni subsp. jejuni 260.94	360108
Campylobacter_jejuni_subsp{ch46}_jejuni_305	Campylobacter jejuni subsp. jejuni 305	691337
Campylobacter_jejuni_subsp{ch46}_jejuni_327	Campylobacter jejuni subsp. jejuni 327	691338
Campylobacter_jejuni_subsp{ch46}_jejuni_414	Campylobacter jejuni subsp. jejuni 414	683083
Campylobacter_jejuni_subsp{ch46}_jejuni_51037	Campylobacter jejuni subsp. jejuni 51037	889227
Campylobacter_jejuni_subsp{ch46}_jejuni_51494	Campylobacter jejuni subsp. jejuni 51494	889216
Campylobacter_jejuni_subsp{ch46}_jejuni_53161	Campylobacter jejuni subsp. jejuni 53161	889220
Campylobacter_jejuni_subsp{ch46}_jejuni_55037	Campylobacter jejuni subsp. jejuni 55037	889218
Campylobacter_jejuni_subsp{ch46}_jejuni_60004	Campylobacter jejuni subsp. jejuni 60004	889217
Campylobacter_jejuni_subsp{ch46}_jejuni_6399	Campylobacter jejuni subsp. jejuni 6399	1111074
Campylobacter_jejuni_subsp{ch46}_jejuni_81116	Campylobacter jejuni subsp. jejuni 81116	407148
Campylobacter_jejuni_subsp{ch46}_jejuni_81-176	Campylobacter jejuni subsp. jejuni 81-176	354242
Campylobacter_jejuni_subsp{ch46}_jejuni_84-25	Campylobacter jejuni subsp. jejuni 84-25	360110
Campylobacter_jejuni_subsp{ch46}_jejuni_86605	Campylobacter jejuni subsp. jejuni 86605	889219
Campylobacter_jejuni_subsp{ch46}_jejuni_87330	Campylobacter jejuni subsp. jejuni 87330	889228
Campylobacter_jejuni_subsp{ch46}_jejuni_87459	Campylobacter jejuni subsp. jejuni 87459	889229
Campylobacter_jejuni_subsp{ch46}_jejuni_ATCC_33560	Campylobacter jejuni subsp. jejuni ATCC 33560	889247
Campylobacter_jejuni_subsp{ch46}_jejuni_BH-01-0142	Campylobacter jejuni subsp. jejuni BH-01-0142	482628
Campylobacter_jejuni_subsp{ch46}_jejuni_CF93-6	Campylobacter jejuni subsp. jejuni CF93-6	360111
Campylobacter_jejuni_subsp{ch46}_jejuni_CG8421	Campylobacter jejuni subsp. jejuni CG8421	478547
Campylobacter_jejuni_subsp{ch46}_jejuni_CG8486	Campylobacter jejuni subsp. jejuni CG8486	398000
Campylobacter_jejuni_subsp{ch46}_jejuni_D2600	Campylobacter jejuni subsp. jejuni D2600	1093789
Campylobacter_jejuni_subsp{ch46}_jejuni_DFVF1099	Campylobacter jejuni subsp. jejuni DFVF1099	691336
Campylobacter_jejuni_subsp{ch46}_jejuni_H22082	Campylobacter jejuni subsp. jejuni H22082	885274
Campylobacter_jejuni_subsp{ch46}_jejuni_HB93-13	Campylobacter jejuni subsp. jejuni HB93-13	360112
Campylobacter_jejuni_subsp{ch46}_jejuni_IA3902	Campylobacter jejuni subsp. jejuni IA3902	567106
Campylobacter_jejuni_subsp{ch46}_jejuni_ICDCCJ07001	Campylobacter jejuni subsp. jejuni ICDCCJ07001	757425
Campylobacter_jejuni_subsp{ch46}_jejuni_LMG_23210	Campylobacter jejuni subsp. jejuni LMG 23210	889237
Campylobacter_jejuni_subsp{ch46}_jejuni_LMG_23211	Campylobacter jejuni subsp. jejuni LMG 23211	889238
Campylobacter_jejuni_subsp{ch46}_jejuni_LMG_23216	Campylobacter jejuni subsp. jejuni LMG 23216	889239
Campylobacter_jejuni_subsp{ch46}_jejuni_LMG_23218	Campylobacter jejuni subsp. jejuni LMG 23218	889240
Campylobacter_jejuni_subsp{ch46}_jejuni_LMG_23223	Campylobacter jejuni subsp. jejuni LMG 23223	889241
Campylobacter_jejuni_subsp{ch46}_jejuni_LMG_23263	Campylobacter jejuni subsp. jejuni LMG 23263	889242
Campylobacter_jejuni_subsp{ch46}_jejuni_LMG_23264	Campylobacter jejuni subsp. jejuni LMG 23264	889243
Campylobacter_jejuni_subsp{ch46}_jejuni_LMG_23269	Campylobacter jejuni subsp. jejuni LMG 23269	889244
Campylobacter_jejuni_subsp{ch46}_jejuni_LMG_23357	Campylobacter jejuni subsp. jejuni LMG 23357	889246
Campylobacter_jejuni_subsp{ch46}_jejuni_LMG_9081	Campylobacter jejuni subsp. jejuni LMG 9081	889248
Campylobacter_jejuni_subsp{ch46}_jejuni_LMG_9217	Campylobacter jejuni subsp. jejuni LMG 9217	889249
Campylobacter_jejuni_subsp{ch46}_jejuni_LMG_9872	Campylobacter jejuni subsp. jejuni LMG 9872	889236
Campylobacter_jejuni_subsp{ch46}_jejuni_LMG_9879	Campylobacter jejuni subsp. jejuni LMG 9879	889245
Campylobacter_jejuni_subsp{ch46}_jejuni_M1	Campylobacter jejuni subsp. jejuni M1	645464
Campylobacter_jejuni_subsp{ch46}_jejuni_NCTC_11168-BN148	Campylobacter jejuni subsp. jejuni NCTC 11168-BN148	1211776
Campylobacter_jejuni_subsp{ch46}_jejuni_NCTC_11168_{ch61}_ATCC_700819	Campylobacter jejuni subsp. jejuni NCTC 11168 = ATCC 700819	192222
Campylobacter_jejuni_subsp{ch46}_jejuni_NW	Campylobacter jejuni subsp. jejuni NW	1093788
Campylobacter_jejuni_subsp{ch46}_jejuni_P110B	Campylobacter jejuni subsp. jejuni P110B	885273
Campylobacter_jejuni_subsp{ch46}_jejuni_P854	Campylobacter jejuni subsp. jejuni P854	1151115
Campylobacter_jejuni_subsp{ch46}_jejuni_PT14	Campylobacter jejuni subsp. jejuni PT14	1201032
Campylobacter_jejuni_subsp{ch46}_jejuni_RB922	Campylobacter jejuni subsp. jejuni RB922	1111073
Campylobacter_jejuni_subsp{ch46}_jejuni_S3	Campylobacter jejuni subsp. jejuni S3	718271
Campylobacter_jejuni_subsp{ch46}_jejuni_xy259	Campylobacter jejuni subsp. jejuni xy259	1111072
Campylobacter_lari_RM2100	Campylobacter lari RM2100	306263
Campylobacter_rectus_RM3267	Campylobacter rectus RM3267	553218
Campylobacter_showae_CSUNSWCD	Campylobacter showae CSUNSWCD	1244083
Campylobacter_showae_RM3277	Campylobacter showae RM3277	553219
Campylobacter_sp{ch46}_10{ch95}1{ch95}50	Campylobacter sp. 10 1 50	665939
Campylobacter_sp{ch46}_FOBRC14	Campylobacter sp. FOBRC14	936554
Campylobacter_upsaliensis_JV21	Campylobacter upsaliensis JV21	888826
Campylobacter_upsaliensis_RM3195	Campylobacter upsaliensis RM3195	306264
Candida_albicans_SC5314	Candida albicans SC5314	237561
Candida_orthopsilosis_AY2	Candida orthopsilosis AY2	1213353
Candida_parapsilosis_CDC317	Candida parapsilosis CDC317	578454
candidate_division_TM7_genomosp{ch46}_GTL1	candidate division TM7 genomosp. GTL1	443342
candidate_division_TM7_single-cell_isolate_TM7a	candidate division TM7 single-cell isolate TM7a	447454
candidate_division_TM7_single-cell_isolate_TM7b	candidate division TM7 single-cell isolate TM7b	447455
candidate_division_TM7_single-cell_isolate_TM7c	candidate division TM7 single-cell isolate TM7c	447456
Candida_tenuis_ATCC_10573	Candida tenuis ATCC 10573	590646
Candidatus_Accumulibacter_phosphatis_clade_IIA_str{ch46}_UW-1	Candidatus Accumulibacter phosphatis clade IIA str. UW-1	522306
Candidatus_Amoebophilus_asiaticus_5a2	Candidatus Amoebophilus asiaticus 5a2	452471
Candidatus_Aquiluna_sp{ch46}_IMCC13023	Candidatus Aquiluna sp. IMCC13023	1081644
Candidatus_Arthromitus_sp{ch46}_SFB-1	Candidatus Arthromitus sp. SFB-1	1054942
Candidatus_Arthromitus_sp{ch46}_SFB-2	Candidatus Arthromitus sp. SFB-2	1054943
Candidatus_Arthromitus_sp{ch46}_SFB-3	Candidatus Arthromitus sp. SFB-3	1054944
Candidatus_Arthromitus_sp{ch46}_SFB-4	Candidatus Arthromitus sp. SFB-4	1054945
Candidatus_Arthromitus_sp{ch46}_SFB-5	Candidatus Arthromitus sp. SFB-5	1054946
Candidatus_Arthromitus_sp{ch46}_SFB-co	Candidatus Arthromitus sp. SFB-co	1054947
Candidatus_Arthromitus_sp{ch46}_SFB-mouse-Japan	Candidatus Arthromitus sp. SFB-mouse-Japan	1029718
Candidatus_Arthromitus_sp{ch46}_SFB-mouse-NYU	Candidatus Arthromitus sp. SFB-mouse-NYU	1073972
Candidatus_Arthromitus_sp{ch46}_SFB-mouse-SU	Candidatus Arthromitus sp. SFB-mouse-SU	1109438
Candidatus_Arthromitus_sp{ch46}_SFB-mouse-Yit	Candidatus Arthromitus sp. SFB-mouse-Yit	1041809
Candidatus_Arthromitus_sp{ch46}_SFB-rat-Yit	Candidatus Arthromitus sp. SFB-rat-Yit	1041504
Candidatus_Azobacteroides_pseudotrichonymphae_genomovar{ch46}_CFP2	Candidatus Azobacteroides pseudotrichonymphae genomovar. CFP2	511995
Candidatus_Blochmannia_chromaiodes_str{ch46}_640	Candidatus Blochmannia chromaiodes str. 640	1240471
Candidatus_Blochmannia_floridanus	Candidatus Blochmannia floridanus	203907
Candidatus_Blochmannia_pennsylvanicus_str{ch46}_BPEN	Candidatus Blochmannia pennsylvanicus str. BPEN	291272
Candidatus_Blochmannia_vafer_str{ch46}_BVAF	Candidatus Blochmannia vafer str. BVAF	859654
Candidatus_Burkholderia_kirkii_UZHbot1	Candidatus Burkholderia kirkii UZHbot1	1055526
Candidatus_Carsonella_ruddii_HC_isolate_Thao2000	Candidatus Carsonella ruddii HC isolate Thao2000	1202538
Candidatus_Carsonella_ruddii_PV	Candidatus Carsonella ruddii PV	387662
Candidatus_Chloracidobacterium_thermophilum_B	Candidatus Chloracidobacterium thermophilum B	981222
Candidatus_Cloacamonas_acidaminovorans_str{ch46}_Evry	Candidatus Cloacamonas acidaminovorans str. Evry	459349
Candidatus_Desulforudis_audaxviator_MP104C	Candidatus Desulforudis audaxviator MP104C	477974
Candidatus_Endolissoclinum_patella_L2	Candidatus Endolissoclinum patella L2	1193729
Candidatus_Glomeribacter_gigasporarum_BEG34	Candidatus Glomeribacter gigasporarum BEG34	1070319
Candidatus_Hamiltonella_defensa_5AT_{ch40}Acyrthosiphon_pisum{ch41}	Candidatus Hamiltonella defensa 5AT (Acyrthosiphon pisum)	572265
Candidatus_Hamiltonella_defensa_MED_{ch40}Bemisia_tabaci{ch41}	Candidatus Hamiltonella defensa MED (Bemisia tabaci)	1163751
Candidatus_Hodgkinia_cicadicola_Dsem	Candidatus Hodgkinia cicadicola Dsem	573234
Candidatus_Korarchaeum_cryptofilum_OPF8	Candidatus Korarchaeum cryptofilum OPF8	374847
Candidatus_Koribacter_versatilis_Ellin345	Candidatus Koribacter versatilis Ellin345	204669
Candidatus_Kuenenia_stuttgartiensis_enrichment_culture_clone_CH1	Candidatus Kuenenia stuttgartiensis enrichment culture clone CH1	1230344
Candidatus_Kuenenia_stuttgartiensis_enrichment_culture_clone_RU1	Candidatus Kuenenia stuttgartiensis enrichment culture clone RU1	1230345
Candidatus_Liberibacter_asiaticus_str{ch46}_psy62	Candidatus Liberibacter asiaticus str. psy62	537021
Candidatus_Liberibacter_solanacearum_CLso-ZC1	Candidatus Liberibacter solanacearum CLso-ZC1	658172
Candidatus_Methylomirabilis_oxyfera	Candidatus Methylomirabilis oxyfera	671143
Candidatus_Midichloria_mitochondrii_IricVA	Candidatus Midichloria mitochondrii IricVA	696127
Candidatus_Moranella_endobia_PCIT	Candidatus Moranella endobia PCIT	903503
Candidatus_Mycoplasma_haemolamae_str{ch46}_Purdue	Candidatus Mycoplasma haemolamae str. Purdue	1212765
Candidatus_Nitrospira_defluvii	Candidatus Nitrospira defluvii	330214
Candidatus_Odyssella_thessalonicensis_L13	Candidatus Odyssella thessalonicensis L13	985867
Candidatus_Pelagibacter_sp{ch46}_HTCC7211	Candidatus Pelagibacter sp. HTCC7211	439493
Candidatus_Pelagibacter_sp{ch46}_IMCC9063	Candidatus Pelagibacter sp. IMCC9063	1002672
Candidatus_Pelagibacter_ubique_HTCC1002	Candidatus Pelagibacter ubique HTCC1002	314261
Candidatus_Pelagibacter_ubique_HTCC1062	Candidatus Pelagibacter ubique HTCC1062	335992
Candidatus_Phytoplasma_australiense	Candidatus Phytoplasma australiense	59748
Candidatus_Phytoplasma_mali	Candidatus Phytoplasma mali	37692
Candidatus_Poribacteria_sp{ch46}_WGA-A3	Candidatus Poribacteria sp. WGA-A3	700750
Candidatus_Portiera_aleyrodidarum_BT-B-HRs	Candidatus Portiera aleyrodidarum BT-B-HRs	1206109
Candidatus_Portiera_aleyrodidarum_BT-Q-AWRs	Candidatus Portiera aleyrodidarum BT-Q-AWRs	1231388
Candidatus_Portiera_aleyrodidarum_BT-QVLC	Candidatus Portiera aleyrodidarum BT-QVLC	1239881
Candidatus_Prevotella_conceptionensis_9403948	Candidatus Prevotella conceptionensis 9403948	1197728
Candidatus_Protochlamydia_amoebophila_UWE25	Candidatus Protochlamydia amoebophila UWE25	264201
Candidatus_Puniceispirillum_marinum_IMCC1322	Candidatus Puniceispirillum marinum IMCC1322	488538
Candidatus_Regiella_insecticola_LSR1	Candidatus Regiella insecticola LSR1	663321
Candidatus_Regiella_insecticola_R5{ch46}15	Candidatus Regiella insecticola R5.15	1005043
Candidatus_Rickettsia_amblyommii_str{ch46}_GAT-30V	Candidatus Rickettsia amblyommii str. GAT-30V	1105111
Candidatus_Riesia_pediculicola_USDA	Candidatus Riesia pediculicola USDA	515618
Candidatus_Ruthia_magnifica_str{ch46}_Cm_{ch40}Calyptogena_magnifica{ch41}	Candidatus Ruthia magnifica str. Cm (Calyptogena magnifica)	413404
Candidatus_Solibacter_usitatus_Ellin6076	Candidatus Solibacter usitatus Ellin6076	234267
Candidatus_Sulcia_muelleri_CARI	Candidatus Sulcia muelleri CARI	706194
Candidatus_Sulcia_muelleri_DMIN	Candidatus Sulcia muelleri DMIN	641892
Candidatus_Sulcia_muelleri_GWSS	Candidatus Sulcia muelleri GWSS	444179
Candidatus_Sulcia_muelleri_SMDSEM	Candidatus Sulcia muelleri SMDSEM	595499
Candidatus_Sulcia_muelleri_str{ch46}_Hc_{ch40}Homalodisca_coagulata{ch41}	Candidatus Sulcia muelleri str. Hc (Homalodisca coagulata)	374675
Candidatus_Tremblaya_princeps_PCIT	Candidatus Tremblaya princeps PCIT	891398
Candidatus_Tremblaya_princeps_PCVAL	Candidatus Tremblaya princeps PCVAL	1053648
Candidatus_Uzinura_diaspidicola_str{ch46}_ASNER	Candidatus Uzinura diaspidicola str. ASNER	1133592
Candidatus_Vesicomyosocius_okutanii_HA	Candidatus Vesicomyosocius okutanii HA	412965
Candidatus_Zinderia_insecticola_CARI	Candidatus Zinderia insecticola CARI	871271
Canis_lupus_familiaris	Canis lupus familiaris	9615
Cannabis_sativa	Cannabis sativa	3483
Capitella_sp{ch46}_1	Capitella sp. 1	73382
Capnocytophaga_canimorsus_Cc5	Capnocytophaga canimorsus Cc5	860228
Capnocytophaga_gingivalis_ATCC_33624	Capnocytophaga gingivalis ATCC 33624	553178
Capnocytophaga_ochracea_DSM_7271	Capnocytophaga ochracea DSM 7271	521097
Capnocytophaga_ochracea_F0287	Capnocytophaga ochracea F0287	873517
Capnocytophaga_ochracea_str{ch46}_Holt_25	Capnocytophaga ochracea str. Holt 25	1125719
Capnocytophaga_sp{ch46}_CM59	Capnocytophaga sp. CM59	936370
Capnocytophaga_sp{ch46}_oral_taxon_324_str{ch46}_F0483	Capnocytophaga sp. oral taxon 324 str. F0483	1127691
Capnocytophaga_sp{ch46}_oral_taxon_326_str{ch46}_F0382	Capnocytophaga sp. oral taxon 326 str. F0382	1035193
Capnocytophaga_sp{ch46}_oral_taxon_329_str{ch46}_F0087	Capnocytophaga sp. oral taxon 329 str. F0087	706436
Capnocytophaga_sp{ch46}_oral_taxon_332_str{ch46}_F0381	Capnocytophaga sp. oral taxon 332 str. F0381	1127692
Capnocytophaga_sp{ch46}_oral_taxon_335_str{ch46}_F0486	Capnocytophaga sp. oral taxon 335 str. F0486	1125720
Capnocytophaga_sp{ch46}_oral_taxon_338_str{ch46}_F0234	Capnocytophaga sp. oral taxon 338 str. F0234	888059
Capnocytophaga_sp{ch46}_oral_taxon_380_str{ch46}_F0488	Capnocytophaga sp. oral taxon 380 str. F0488	1127693
Capnocytophaga_sp{ch46}_oral_taxon_412_str{ch46}_F0487	Capnocytophaga sp. oral taxon 412 str. F0487	1125721
Capnocytophaga_sputigena_ATCC_33612	Capnocytophaga sputigena ATCC 33612	553177
Capsaspora_owczarzaki	Capsaspora owczarzaki	192875
Carboxydibrachium_pacificum_DSM_12653	Carboxydibrachium pacificum DSM 12653	391606
Carboxydothermus_hydrogenoformans_Z-2901	Carboxydothermus hydrogenoformans Z-2901	246194
Cardiobacterium_hominis_ATCC_15826	Cardiobacterium hominis ATCC 15826	638300
Cardiobacterium_valvarum_F0432	Cardiobacterium valvarum F0432	797473
Carica_papaya	Carica papaya	3649
Carnobacterium_maltaromaticum_ATCC_35586	Carnobacterium maltaromaticum ATCC 35586	1087479
Carnobacterium_maltaromaticum_LMA28	Carnobacterium maltaromaticum LMA28	1234679
Carnobacterium_sp{ch46}_17-4	Carnobacterium sp. 17-4	208596
Carnobacterium_sp{ch46}_AT7	Carnobacterium sp. AT7	333990
Catellicoccus_marimammalium_M35{ch47}04{ch47}3	Catellicoccus marimammalium M35/04/3	1234409
Catenibacterium_mitsuokai_DSM_15897	Catenibacterium mitsuokai DSM 15897	451640
Catenovulum_agarivorans_YM01	Catenovulum agarivorans YM01	659495
Catenulispora_acidiphila_DSM_44928	Catenulispora acidiphila DSM 44928	479433
Caulobacter_crescentus_CB15	Caulobacter crescentus CB15	190650
Caulobacter_crescentus_NA1000	Caulobacter crescentus NA1000	565050
Caulobacter_segnis_ATCC_21756	Caulobacter segnis ATCC 21756	509190
Caulobacter_sp{ch46}_AP07	Caulobacter sp. AP07	1144304
Caulobacter_sp{ch46}_K31	Caulobacter sp. K31	366602
Cavia_porcellus	Cavia porcellus	10141
Cecembia_lonarensis_LW9	Cecembia lonarensis LW9	1225176
Celeribacter_baekdonensis_B30	Celeribacter baekdonensis B30	1208323
Cellulomonas_fimi_ATCC_484	Cellulomonas fimi ATCC 484	590998
Cellulomonas_flavigena_DSM_20109	Cellulomonas flavigena DSM 20109	446466
Cellulomonas_sp{ch46}_JC225	Cellulomonas sp. JC225	1095767
Cellulophaga_algicola_DSM_14237	Cellulophaga algicola DSM 14237	688270
Cellulophaga_lytica_DSM_7489	Cellulophaga lytica DSM 7489	867900
Cellulosimicrobium_cellulans_LMG_16121	Cellulosimicrobium cellulans LMG 16121	1242247
Cellvibrio_japonicus_Ueda107	Cellvibrio japonicus Ueda107	498211
Cellvibrio_sp{ch46}_BR	Cellvibrio sp. BR	1134474
Cenarchaeum_symbiosum_A	Cenarchaeum symbiosum A	414004
Centipeda_periodontii_DSM_2778	Centipeda periodontii DSM 2778	888060
Ceriporiopsis_subvermispora_B	Ceriporiopsis subvermispora B	914234
{ch39}Nostoc_azollae{ch39}_0708	'Nostoc azollae' 0708	551115
Chaetomium_globosum_CBS_148{ch46}51	Chaetomium globosum CBS 148.51	306901
Chaetomium_thermophilum_var{ch46}_thermophilum_DSM_1495	Chaetomium thermophilum var. thermophilum DSM 1495	759272
Chamaesiphon_minutus_PCC_6605	Chamaesiphon minutus PCC 6605	1173020
Chelativorans_sp{ch46}_BNC1	Chelativorans sp. BNC1	266779
Chelatococcus_sp{ch46}_GW1	Chelatococcus sp. GW1	1211115
Chitinophaga_pinensis_DSM_2588	Chitinophaga pinensis DSM 2588	485918
Chlamydia_muridarum_MopnTet14	Chlamydia muridarum MopnTet14	658600
Chlamydia_muridarum_Nigg	Chlamydia muridarum Nigg	243161
Chlamydia_muridarum_Weiss	Chlamydia muridarum Weiss	647227
Chlamydia_psittaci_01DC12	Chlamydia psittaci 01DC12	1221877
Chlamydia_psittaci_84{ch47}55	Chlamydia psittaci 84/55	1218176
Chlamydia_psittaci_CP3	Chlamydia psittaci CP3	1050219
Chlamydia_psittaci_GR9	Chlamydia psittaci GR9	1218353
Chlamydia_psittaci_M56	Chlamydia psittaci M56	1218357
Chlamydia_psittaci_MN	Chlamydia psittaci MN	1218354
Chlamydia_psittaci_NJ1	Chlamydia psittaci NJ1	1050221
Chlamydia_psittaci_VS225	Chlamydia psittaci VS225	1218355
Chlamydia_psittaci_WC	Chlamydia psittaci WC	1218358
Chlamydia_psittaci_WS{ch47}RT{ch47}E30	Chlamydia psittaci WS/RT/E30	1218356
Chlamydia_trachomatis_434{ch47}Bu	Chlamydia trachomatis 434/Bu	471472
Chlamydia_trachomatis_6276	Chlamydia trachomatis 6276	564416
Chlamydia_trachomatis_6276s	Chlamydia trachomatis 6276s	564417
Chlamydia_trachomatis_70	Chlamydia trachomatis 70	564418
Chlamydia_trachomatis_70s	Chlamydia trachomatis 70s	564419
Chlamydia_trachomatis_A2497	Chlamydia trachomatis A2497	580047
Chlamydia_trachomatis_A{ch47}HAR-13	Chlamydia trachomatis A/HAR-13	315277
Chlamydia_trachomatis_B{ch47}Jali20{ch47}OT	Chlamydia trachomatis B/Jali20/OT	580049
Chlamydia_trachomatis_B{ch47}TZ1A828{ch47}OT	Chlamydia trachomatis B/TZ1A828/OT	672161
Chlamydia_trachomatis_D{ch40}s{ch41}2923	Chlamydia trachomatis D(s)2923	573237
Chlamydia_trachomatis_D{ch47}UW-3{ch47}CX	Chlamydia trachomatis D/UW-3/CX	272561
Chlamydia_trachomatis_D-EC	Chlamydia trachomatis D-EC	759363
Chlamydia_trachomatis_D-LC	Chlamydia trachomatis D-LC	759364
Chlamydia_trachomatis_E{ch47}11023	Chlamydia trachomatis E/11023	707183
Chlamydia_trachomatis_E{ch47}150	Chlamydia trachomatis E/150	707184
Chlamydia_trachomatis_E{ch47}SW3	Chlamydia trachomatis E/SW3	1071759
Chlamydia_trachomatis_F{ch47}SW4	Chlamydia trachomatis F/SW4	1071762
Chlamydia_trachomatis_F{ch47}SW5	Chlamydia trachomatis F/SW5	1071763
Chlamydia_trachomatis_G{ch47}11074	Chlamydia trachomatis G/11074	707187
Chlamydia_trachomatis_G{ch47}11222	Chlamydia trachomatis G/11222	707186
Chlamydia_trachomatis_G{ch47}9301	Chlamydia trachomatis G/9301	718219
Chlamydia_trachomatis_G{ch47}9768	Chlamydia trachomatis G/9768	707185
Chlamydia_trachomatis_L2b{ch47}UCH-1{ch47}proctitis	Chlamydia trachomatis L2b/UCH-1/proctitis	471473
Chlamydia_trachomatis_L2c	Chlamydia trachomatis L2c	887712
Chlamydia_trachomatis_L2tet1	Chlamydia trachomatis L2tet1	658599
Chlamydia_trachomatis_Sweden2	Chlamydia trachomatis Sweden2	634464
Chlamydomonas_reinhardtii	Chlamydomonas reinhardtii	3055
Chlamydophila_abortus_LLG	Chlamydophila abortus LLG	1003238
Chlamydophila_abortus_S26{ch47}3	Chlamydophila abortus S26/3	218497
Chlamydophila_caviae_GPIC	Chlamydophila caviae GPIC	227941
Chlamydophila_felis_Fe{ch47}C-56	Chlamydophila felis Fe/C-56	264202
Chlamydophila_pecorum_E58	Chlamydophila pecorum E58	331635
Chlamydophila_pneumoniae_AR39	Chlamydophila pneumoniae AR39	115711
Chlamydophila_pneumoniae_CWL029	Chlamydophila pneumoniae CWL029	115713
Chlamydophila_pneumoniae_J138	Chlamydophila pneumoniae J138	138677
Chlamydophila_pneumoniae_LPCoLN	Chlamydophila pneumoniae LPCoLN	406984
Chlamydophila_pneumoniae_TW-183	Chlamydophila pneumoniae TW-183	182082
Chlamydophila_psittaci_01DC11	Chlamydophila psittaci 01DC11	1027846
Chlamydophila_psittaci_02DC15	Chlamydophila psittaci 02DC15	1027845
Chlamydophila_psittaci_08DC60	Chlamydophila psittaci 08DC60	1027843
Chlamydophila_psittaci_6BC	Chlamydophila psittaci 6BC	331636
Chlamydophila_psittaci_C19{ch47}98	Chlamydophila psittaci C19/98	1027844
Chlamydophila_psittaci_Cal10	Chlamydophila psittaci Cal10	984894
Chlamydophila_psittaci_Mat116	Chlamydophila psittaci Mat116	500464
Chlamydophila_psittaci_RD1	Chlamydophila psittaci RD1	929557
Chlorella_variabilis	Chlorella variabilis	554065
Chlorobaculum_parvum_NCIB_8327	Chlorobaculum parvum NCIB 8327	517417
Chlorobium_chlorochromatii_CaD3	Chlorobium chlorochromatii CaD3	340177
Chlorobium_ferrooxidans_DSM_13031	Chlorobium ferrooxidans DSM 13031	377431
Chlorobium_limicola_DSM_245	Chlorobium limicola DSM 245	290315
Chlorobium_luteolum_DSM_273	Chlorobium luteolum DSM 273	319225
Chlorobium_phaeobacteroides_BS1	Chlorobium phaeobacteroides BS1	331678
Chlorobium_phaeobacteroides_DSM_266	Chlorobium phaeobacteroides DSM 266	290317
Chlorobium_phaeovibrioides_DSM_265	Chlorobium phaeovibrioides DSM 265	290318
Chlorobium_tepidum_TLS	Chlorobium tepidum TLS	194439
Chloroflexus_aggregans_DSM_9485	Chloroflexus aggregans DSM 9485	326427
Chloroflexus_aurantiacus_J-10-fl	Chloroflexus aurantiacus J-10-fl	324602
Chloroflexus_sp{ch46}_Y-400-fl	Chloroflexus sp. Y-400-fl	480224
Chlorogloeopsis_fritschii_PCC_6912	Chlorogloeopsis fritschii PCC 6912	211165
Chlorogloeopsis_sp{ch46}_PCC_9212	Chlorogloeopsis sp. PCC 9212	184925
Chloroherpeton_thalassium_ATCC_35110	Chloroherpeton thalassium ATCC 35110	517418
Chondromyces_apiculatus_DSM_436	Chondromyces apiculatus DSM 436	1192034
Chondrus_crispus	Chondrus crispus	2769
Chromobacterium_sp{ch46}_C-61	Chromobacterium sp. C-61	238241
Chromobacterium_violaceum_ATCC_12472	Chromobacterium violaceum ATCC 12472	243365
Chromohalobacter_salexigens_DSM_3043	Chromohalobacter salexigens DSM 3043	290398
Chroococcidiopsis_thermalis_PCC_7203	Chroococcidiopsis thermalis PCC 7203	251229
Chrysemys_picta_bellii	Chrysemys picta bellii	8478
Chryseobacterium_gleum_ATCC_35910	Chryseobacterium gleum ATCC 35910	525257
Chryseobacterium_sp{ch46}_CF314	Chryseobacterium sp. CF314	1144316
Chryseobacterium_taeanense_ARB2	Chryseobacterium taeanense ARB2	1227361
Chthoniobacter_flavus_Ellin428	Chthoniobacter flavus Ellin428	497964
Ciona_intestinalis	Ciona intestinalis	7719
Ciona_savignyi	Ciona savignyi	51511
Citreicella_sp{ch46}_357	Citreicella sp. 357	766499
Citreicella_sp{ch46}_SE45	Citreicella sp. SE45	501479
Citricoccus_sp{ch46}_CH26A	Citricoccus sp. CH26A	1045009
Citrobacter_freundii_4{ch95}7{ch95}47CFAA	Citrobacter freundii 4 7 47CFAA	742730
Citrobacter_freundii_ATCC_8090_{ch61}_MTCC_1658	Citrobacter freundii ATCC 8090 = MTCC 1658	1006003
Citrobacter_koseri_ATCC_BAA-895	Citrobacter koseri ATCC BAA-895	290338
Citrobacter_rodentium_ICC168	Citrobacter rodentium ICC168	637910
Citrobacter_sp{ch46}_30{ch95}2	Citrobacter sp. 30 2	469595
Citrobacter_sp{ch46}_A1	Citrobacter sp. A1	1173691
Citrobacter_sp{ch46}_L17	Citrobacter sp. L17	1212820
Citrobacter_youngae_ATCC_29220	Citrobacter youngae ATCC 29220	500640
Citromicrobium_bathyomarinum_JL354	Citromicrobium bathyomarinum JL354	685035
Citromicrobium_sp{ch46}_JLT1363	Citromicrobium sp. JLT1363	517722
Citrullus_lanatus	Citrullus lanatus	3654
Cladosporium_sphaerospermum_UM_843	Cladosporium sphaerospermum UM 843	1151026
Clavibacter_michiganensis_subsp{ch46}_michiganensis_NCPPB_382	Clavibacter michiganensis subsp. michiganensis NCPPB 382	443906
Clavibacter_michiganensis_subsp{ch46}_sepedonicus	Clavibacter michiganensis subsp. sepedonicus	31964
Claviceps_fusiformis_PRL_1980	Claviceps fusiformis PRL 1980	1036761
Claviceps_paspali_RRC_1481	Claviceps paspali RRC 1481	877506
Clavispora_lusitaniae_ATCC_42720	Clavispora lusitaniae ATCC 42720	306902
Clostridiaceae_bacterium_JC118	Clostridiaceae bacterium JC118	1070699
Clostridiales_bacterium_1{ch95}7{ch95}47FAA	Clostridiales bacterium 1 7 47FAA	457421
Clostridiales_genomosp{ch46}_BVAB3_str{ch46}_UPII9-5	Clostridiales genomosp. BVAB3 str. UPII9-5	699246
Clostridium_acetobutylicum_ATCC_824	Clostridium acetobutylicum ATCC 824	272562
Clostridium_acetobutylicum_DSM_1731	Clostridium acetobutylicum DSM 1731	991791
Clostridium_acetobutylicum_EA_2018	Clostridium acetobutylicum EA 2018	863638
Clostridium_acidurici_9a	Clostridium acidurici 9a	1128398
Clostridium_arbusti_SL206	Clostridium arbusti SL206	545243
Clostridium_asparagiforme_DSM_15981	Clostridium asparagiforme DSM 15981	518636
Clostridium_bartlettii_DSM_16795	Clostridium bartlettii DSM 16795	445973
Clostridium_beijerinckii_G117	Clostridium beijerinckii G117	1200349
Clostridium_beijerinckii_NCIMB_8052	Clostridium beijerinckii NCIMB 8052	290402
Clostridium_bolteae_ATCC_BAA-613	Clostridium bolteae ATCC BAA-613	411902
Clostridium_botulinum_A2_str{ch46}_Kyoto	Clostridium botulinum A2 str. Kyoto	536232
Clostridium_botulinum_A3_str{ch46}_Loch_Maree	Clostridium botulinum A3 str. Loch Maree	498214
Clostridium_botulinum_A_str{ch46}_ATCC_19397	Clostridium botulinum A str. ATCC 19397	441770
Clostridium_botulinum_A_str{ch46}_ATCC_3502	Clostridium botulinum A str. ATCC 3502	413999
Clostridium_botulinum_A_str{ch46}_Hall	Clostridium botulinum A str. Hall	441771
Clostridium_botulinum_B1_str{ch46}_Okra	Clostridium botulinum B1 str. Okra	498213
Clostridium_botulinum_Ba4_str{ch46}_657	Clostridium botulinum Ba4 str. 657	515621
Clostridium_botulinum_Bf	Clostridium botulinum Bf	445336
Clostridium_botulinum_BKT015925	Clostridium botulinum BKT015925	929506
Clostridium_botulinum_BKT028387	Clostridium botulinum BKT028387	929507
Clostridium_botulinum_B_str{ch46}_Eklund_17B	Clostridium botulinum B str. Eklund 17B	508765
Clostridium_botulinum_CDC66177	Clostridium botulinum CDC66177	1221327
Clostridium_botulinum_CFSAN001627	Clostridium botulinum CFSAN001627	1232189
Clostridium_botulinum_CFSAN001628	Clostridium botulinum CFSAN001628	1232188
Clostridium_botulinum_C_str{ch46}_Eklund	Clostridium botulinum C str. Eklund	445337
Clostridium_botulinum_C_str{ch46}_Stockholm	Clostridium botulinum C str. Stockholm	929505
Clostridium_botulinum_D_str{ch46}_1873	Clostridium botulinum D str. 1873	592027
Clostridium_botulinum_E1_str{ch46}_{ch39}BoNT_E_Beluga{ch39}	Clostridium botulinum E1 str. 'BoNT E Beluga'	536233
Clostridium_botulinum_E3_str{ch46}_Alaska_E43	Clostridium botulinum E3 str. Alaska E43	508767
Clostridium_botulinum_F_str{ch46}_230613	Clostridium botulinum F str. 230613	758678
Clostridium_botulinum_F_str{ch46}_Langeland	Clostridium botulinum F str. Langeland	441772
Clostridium_botulinum_H04402_065	Clostridium botulinum H04402 065	941968
Clostridium_botulinum_NCTC_2916	Clostridium botulinum NCTC 2916	445335
Clostridium_botulinum_V891	Clostridium botulinum V891	929508
Clostridium_butyricum_5521	Clostridium butyricum 5521	447214
Clostridium_butyricum_E4_str{ch46}_BoNT_E_BL5262	Clostridium butyricum E4 str. BoNT E BL5262	632245
Clostridium_carboxidivorans_P7	Clostridium carboxidivorans P7	536227
Clostridium_celatum_DSM_1785	Clostridium celatum DSM 1785	545697
Clostridium_cellulolyticum_H10	Clostridium cellulolyticum H10	394503
Clostridium_cellulovorans_743B	Clostridium cellulovorans 743B	573061
Clostridium_citroniae_WAL-17108	Clostridium citroniae WAL-17108	742733
Clostridium_clariflavum_DSM_19732	Clostridium clariflavum DSM 19732	720554
Clostridium_clostridioforme_2{ch95}1{ch95}49FAA	Clostridium clostridioforme 2 1 49FAA	742735
Clostridium_difficile_002-P50-2011	Clostridium difficile 002-P50-2011	997827
Clostridium_difficile_050-P50-2011	Clostridium difficile 050-P50-2011	997828
Clostridium_difficile_2007855	Clostridium difficile 2007855	699033
Clostridium_difficile_630	Clostridium difficile 630	272563
Clostridium_difficile_6407	Clostridium difficile 6407	691158
Clostridium_difficile_6466	Clostridium difficile 6466	691159
Clostridium_difficile_6503	Clostridium difficile 6503	691160
Clostridium_difficile_6534	Clostridium difficile 6534	691161
Clostridium_difficile_70-100-2010	Clostridium difficile 70-100-2010	1002369
Clostridium_difficile_ATCC_43255	Clostridium difficile ATCC 43255	499175
Clostridium_difficile_BI1	Clostridium difficile BI1	699034
Clostridium_difficile_CD196	Clostridium difficile CD196	645462
Clostridium_difficile_CD37	Clostridium difficile CD37	1125976
Clostridium_difficile_CF5	Clostridium difficile CF5	699036
Clostridium_difficile_CIP_107932	Clostridium difficile CIP 107932	499176
Clostridium_difficile_M120	Clostridium difficile M120	699035
Clostridium_difficile_NAP07	Clostridium difficile NAP07	525258
Clostridium_difficile_NAP08	Clostridium difficile NAP08	525259
Clostridium_difficile_QCD-23m63	Clostridium difficile QCD-23m63	499174
Clostridium_difficile_QCD-32g58	Clostridium difficile QCD-32g58	367459
Clostridium_difficile_QCD-37x79	Clostridium difficile QCD-37x79	479834
Clostridium_difficile_QCD-63q42	Clostridium difficile QCD-63q42	479831
Clostridium_difficile_QCD-66c26	Clostridium difficile QCD-66c26	455631
Clostridium_difficile_QCD-76w55	Clostridium difficile QCD-76w55	479832
Clostridium_difficile_QCD-97b34	Clostridium difficile QCD-97b34	479833
Clostridium_difficile_R20291	Clostridium difficile R20291	645463
Clostridium_hathewayi_DSM_13479	Clostridium hathewayi DSM 13479	566550
Clostridium_hathewayi_WAL-18680	Clostridium hathewayi WAL-18680	742737
Clostridium_hiranonis_DSM_13275	Clostridium hiranonis DSM 13275	500633
Clostridium_hylemonae_DSM_15053	Clostridium hylemonae DSM 15053	553973
Clostridium_kluyveri_DSM_555	Clostridium kluyveri DSM 555	431943
Clostridium_kluyveri_NBRC_12016	Clostridium kluyveri NBRC 12016	583346
Clostridium_lentocellum_DSM_5427	Clostridium lentocellum DSM 5427	642492
Clostridium_leptum_DSM_753	Clostridium leptum DSM 753	428125
Clostridium_ljungdahlii_DSM_13528	Clostridium ljungdahlii DSM 13528	748727
Clostridium_methylpentosum_DSM_5476	Clostridium methylpentosum DSM 5476	537013
Clostridium_nexile_DSM_1787	Clostridium nexile DSM 1787	500632
Clostridium_novyi_NT	Clostridium novyi NT	386415
Clostridium_papyrosolvens_DSM_2782	Clostridium papyrosolvens DSM 2782	588581
Clostridium_pasteurianum_DSM_525	Clostridium pasteurianum DSM 525	1262449
Clostridium_perfringens_ATCC_13124	Clostridium perfringens ATCC 13124	195103
Clostridium_perfringens_B_str{ch46}_ATCC_3626	Clostridium perfringens B str. ATCC 3626	451754
Clostridium_perfringens_CPE_str{ch46}_F4969	Clostridium perfringens CPE str. F4969	451756
Clostridium_perfringens_C_str{ch46}_JGS1495	Clostridium perfringens C str. JGS1495	445334
Clostridium_perfringens_D_str{ch46}_JGS1721	Clostridium perfringens D str. JGS1721	488537
Clostridium_perfringens_E_str{ch46}_JGS1987	Clostridium perfringens E str. JGS1987	451755
Clostridium_perfringens_F262	Clostridium perfringens F262	883064
Clostridium_perfringens_NCTC_8239	Clostridium perfringens NCTC 8239	451757
Clostridium_perfringens_SM101	Clostridium perfringens SM101	289380
Clostridium_perfringens_str{ch46}_13	Clostridium perfringens str. 13	195102
Clostridium_perfringens_WAL-14572	Clostridium perfringens WAL-14572	742739
Clostridium_phytofermentans_ISDg	Clostridium phytofermentans ISDg	357809
Clostridium_ramosum_DSM_1402	Clostridium ramosum DSM 1402	445974
Clostridium_saccharolyticum_WM1	Clostridium saccharolyticum WM1	610130
Clostridium_saccharoperbutylacetonicum_N1-4{ch40}HMT{ch41}	Clostridium saccharoperbutylacetonicum N1-4(HMT)	931276
Clostridium_scindens_ATCC_35704	Clostridium scindens ATCC 35704	411468
Clostridium_sp{ch46}_7{ch95}2{ch95}43FAA	Clostridium sp. 7 2 43FAA	457396
Clostridium_sp{ch46}_7{ch95}3{ch95}54FAA	Clostridium sp. 7 3 54FAA	665940
Clostridium_sp{ch46}_D5	Clostridium sp. D5	556261
Clostridium_sp{ch46}_DL-VIII	Clostridium sp. DL-VIII	641107
Clostridium_sp{ch46}_HGF2	Clostridium sp. HGF2	908340
Clostridium_sp{ch46}_JC122	Clostridium sp. JC122	1033737
Clostridium_sp{ch46}_L2-50	Clostridium sp. L2-50	411489
Clostridium_sp{ch46}_M62{ch47}1	Clostridium sp. M62/1	411486
Clostridium_sp{ch46}_Maddingley_MBC34-26	Clostridium sp. Maddingley MBC34-26	1196322
Clostridium_sp{ch46}_MSTE9	Clostridium sp. MSTE9	1105031
Clostridium_sp{ch46}_SS2{ch47}1	Clostridium sp. SS2/1	411484
Clostridium_sp{ch46}_SY8519	Clostridium sp. SY8519	1042156
Clostridium_spiroforme_DSM_1552	Clostridium spiroforme DSM 1552	428126
Clostridium_sporogenes_ATCC_15579	Clostridium sporogenes ATCC 15579	471871
Clostridium_sporogenes_PA_3679	Clostridium sporogenes PA 3679	1075091
Clostridium_stercorarium_subsp{ch46}_stercorarium_DSM_8532	Clostridium stercorarium subsp. stercorarium DSM 8532	1121335
Clostridium_sticklandii_DSM_519	Clostridium sticklandii DSM 519	499177
Clostridium_symbiosum_WAL-14163	Clostridium symbiosum WAL-14163	742740
Clostridium_symbiosum_WAL-14673	Clostridium symbiosum WAL-14673	742741
Clostridium_tetani_E88	Clostridium tetani E88	212717
Clostridium_thermocellum_AD2	Clostridium thermocellum AD2	1138384
Clostridium_thermocellum_ATCC_27405	Clostridium thermocellum ATCC 27405	203119
Clostridium_thermocellum_DSM_1313	Clostridium thermocellum DSM 1313	637887
Clostridium_thermocellum_DSM_2360	Clostridium thermocellum DSM 2360	572545
Clostridium_thermocellum_JW20	Clostridium thermocellum JW20	492476
Clostridium_thermocellum_YS	Clostridium thermocellum YS	1094188
Clostridium_tunisiense_TJ	Clostridium tunisiense TJ	1233099
Clostridium_tyrobutyricum_UC7086	Clostridium tyrobutyricum UC7086	1212547
Coccidioides_immitis_H538{ch46}4	Coccidioides immitis H538.4	396776
Coccidioides_immitis_RMSCC_2394	Coccidioides immitis RMSCC 2394	404692
Coccidioides_immitis_RMSCC_3703	Coccidioides immitis RMSCC 3703	454286
Coccidioides_immitis_RS	Coccidioides immitis RS	246410
Coccidioides_posadasii_C735_delta_SOWgp	Coccidioides posadasii C735 delta SOWgp	222929
Coccidioides_posadasii_CPA_0001	Coccidioides posadasii CPA 0001	469472
Coccidioides_posadasii_CPA_0020	Coccidioides posadasii CPA 0020	490068
Coccidioides_posadasii_CPA_0066	Coccidioides posadasii CPA 0066	490069
Coccidioides_posadasii_RMSCC_1037	Coccidioides posadasii RMSCC 1037	490065
Coccidioides_posadasii_RMSCC_1038	Coccidioides posadasii RMSCC 1038	490066
Coccidioides_posadasii_RMSCC_2133	Coccidioides posadasii RMSCC 2133	469470
Coccidioides_posadasii_RMSCC_3488	Coccidioides posadasii RMSCC 3488	454284
Coccidioides_posadasii_RMSCC_3700	Coccidioides posadasii RMSCC 3700	469471
Coccidioides_posadasii_str{ch46}_Silveira	Coccidioides posadasii str. Silveira	443226
Coccomyxa_subellipsoidea_C-169	Coccomyxa subellipsoidea C-169	574566
Coleofasciculus_chthonoplastes_PCC_7420	Coleofasciculus chthonoplastes PCC 7420	118168
Colletotrichum_gloeosporioides_Nara_gc5	Colletotrichum gloeosporioides Nara gc5	1213859
Colletotrichum_higginsianum_IMI_349063	Colletotrichum higginsianum IMI 349063	759273
Collimonas_fungivorans_Ter331	Collimonas fungivorans Ter331	1005048
Collinsella_aerofaciens_ATCC_25986	Collinsella aerofaciens ATCC 25986	411903
Collinsella_intestinalis_DSM_13280	Collinsella intestinalis DSM 13280	521003
Collinsella_sp{ch46}_GD3	Collinsella sp. GD3	1232426
Collinsella_stercoris_DSM_13279	Collinsella stercoris DSM 13279	445975
Collinsella_tanakaei_YIT_12063	Collinsella tanakaei YIT 12063	742742
Colwellia_psychrerythraea_34H	Colwellia psychrerythraea 34H	167879
Comamonas_testosteroni_ATCC_11996	Comamonas testosteroni ATCC 11996	1009852
Comamonas_testosteroni_CNB-1	Comamonas testosteroni CNB-1	543891
Comamonas_testosteroni_KF-1	Comamonas testosteroni KF-1	399795
Comamonas_testosteroni_NBRC_100989	Comamonas testosteroni NBRC 100989	1111078
Comamonas_testosteroni_S44	Comamonas testosteroni S44	563045
Commensalibacter_intestini_A911	Commensalibacter intestini A911	1088868
Conexibacter_woesei_DSM_14684	Conexibacter woesei DSM 14684	469383
Congregibacter_litoralis_KT71	Congregibacter litoralis KT71	314285
Coniophora_puteana_RWD-64-598_SS2	Coniophora puteana RWD-64-598 SS2	741705
Coniosporium_apollinis_CBS_100218	Coniosporium apollinis CBS 100218	1168221
Coprinopsis_cinerea_okayama7{ch35}130	Coprinopsis cinerea okayama7#130	240176
Coprobacillus_sp{ch46}_29{ch95}1	Coprobacillus sp. 29 1	469596
Coprobacillus_sp{ch46}_3{ch95}3{ch95}56FAA	Coprobacillus sp. 3 3 56FAA	665941
Coprobacillus_sp{ch46}_8{ch95}2{ch95}54BFAA	Coprobacillus sp. 8 2 54BFAA	469597
Coprobacillus_sp{ch46}_D6	Coprobacillus sp. D6	556262
Coprobacillus_sp{ch46}_D7	Coprobacillus sp. D7	556270
Coprococcus_comes_ATCC_27758	Coprococcus comes ATCC 27758	470146
Coprococcus_eutactus_ATCC_27759	Coprococcus eutactus ATCC 27759	411474
Coprothermobacter_proteolyticus_DSM_5265	Coprothermobacter proteolyticus DSM 5265	309798
Coraliomargarita_akajimensis_DSM_45221	Coraliomargarita akajimensis DSM 45221	583355
Corallococcus_coralloides_DSM_2259	Corallococcus coralloides DSM 2259	1144275
Cordyceps_militaris_CM01	Cordyceps militaris CM01	983644
Coriobacteriaceae_bacterium_JC110	Coriobacteriaceae bacterium JC110	1034345
Coriobacteriaceae_bacterium_phI	Coriobacteriaceae bacterium phI	1118060
Coriobacterium_glomerans_PW2	Coriobacterium glomerans PW2	700015
Corynebacterium_accolens_ATCC_49725	Corynebacterium accolens ATCC 49725	525260
Corynebacterium_accolens_ATCC_49726	Corynebacterium accolens ATCC 49726	862512
Corynebacterium_ammoniagenes_DSM_20306	Corynebacterium ammoniagenes DSM 20306	649754
Corynebacterium_amycolatum_SK46	Corynebacterium amycolatum SK46	553204
Corynebacterium_aurimucosum_ATCC_700975	Corynebacterium aurimucosum ATCC 700975	548476
Corynebacterium_bovis_DSM_20582	Corynebacterium bovis DSM 20582	927655
Corynebacterium_casei	Corynebacterium casei	160386
Corynebacterium_diphtheriae_241	Corynebacterium diphtheriae 241	698966
Corynebacterium_diphtheriae_31A	Corynebacterium diphtheriae 31A	698962
Corynebacterium_diphtheriae_BH8	Corynebacterium diphtheriae BH8	698973
Corynebacterium_diphtheriae_bv{ch46}_intermedius_str{ch46}_NCTC_5011	Corynebacterium diphtheriae bv. intermedius str. NCTC 5011	1166015
Corynebacterium_diphtheriae_bv{ch46}_mitis_str{ch46}_NC03529	Corynebacterium diphtheriae bv. mitis str. NC03529	1162302
Corynebacterium_diphtheriae_C7_{ch40}beta{ch41}	Corynebacterium diphtheriae C7 (beta)	698963
Corynebacterium_diphtheriae_CDCE_8392	Corynebacterium diphtheriae CDCE 8392	698965
Corynebacterium_diphtheriae_HC01	Corynebacterium diphtheriae HC01	698967
Corynebacterium_diphtheriae_HC02	Corynebacterium diphtheriae HC02	698968
Corynebacterium_diphtheriae_HC03	Corynebacterium diphtheriae HC03	698969
Corynebacterium_diphtheriae_HC04	Corynebacterium diphtheriae HC04	698970
Corynebacterium_diphtheriae_INCA_402	Corynebacterium diphtheriae INCA 402	698972
Corynebacterium_diphtheriae_NCTC_13129	Corynebacterium diphtheriae NCTC 13129	257309
Corynebacterium_diphtheriae_PW8	Corynebacterium diphtheriae PW8	698964
Corynebacterium_diphtheriae_VA01	Corynebacterium diphtheriae VA01	698971
Corynebacterium_durum_F0235	Corynebacterium durum F0235	1035195
Corynebacterium_efficiens_YS-314	Corynebacterium efficiens YS-314	196164
Corynebacterium_genitalium_ATCC_33030	Corynebacterium genitalium ATCC 33030	585529
Corynebacterium_glucuronolyticum_ATCC_51866	Corynebacterium glucuronolyticum ATCC 51866	548478
Corynebacterium_glucuronolyticum_ATCC_51867	Corynebacterium glucuronolyticum ATCC 51867	548477
Corynebacterium_glutamicum_ATCC_13032	Corynebacterium glutamicum ATCC 13032	196627
Corynebacterium_glutamicum_ATCC_14067	Corynebacterium glutamicum ATCC 14067	1079988
Corynebacterium_glutamicum_R	Corynebacterium glutamicum R	340322
Corynebacterium_glutamicum_S9114	Corynebacterium glutamicum S9114	1075088
Corynebacterium_jeikeium_ATCC_43734	Corynebacterium jeikeium ATCC 43734	525262
Corynebacterium_jeikeium_K411	Corynebacterium jeikeium K411	306537
Corynebacterium_kroppenstedtii_DSM_44385	Corynebacterium kroppenstedtii DSM 44385	645127
Corynebacterium_lipophiloflavum_DSM_44291	Corynebacterium lipophiloflavum DSM 44291	525263
Corynebacterium_matruchotii_ATCC_14266	Corynebacterium matruchotii ATCC 14266	553207
Corynebacterium_matruchotii_ATCC_33806	Corynebacterium matruchotii ATCC 33806	566549
Corynebacterium_nuruki_S6-4	Corynebacterium nuruki S6-4	863239
Corynebacterium_pseudogenitalium_ATCC_33035	Corynebacterium pseudogenitalium ATCC 33035	525264
Corynebacterium_pseudotuberculosis_1002	Corynebacterium pseudotuberculosis 1002	679896
Corynebacterium_pseudotuberculosis_1{ch47}06-A	Corynebacterium pseudotuberculosis 1/06-A	1087454
Corynebacterium_pseudotuberculosis_258	Corynebacterium pseudotuberculosis 258	1168865
Corynebacterium_pseudotuberculosis_267	Corynebacterium pseudotuberculosis 267	1089446
Corynebacterium_pseudotuberculosis_316	Corynebacterium pseudotuberculosis 316	1074485
Corynebacterium_pseudotuberculosis_31	Corynebacterium pseudotuberculosis 31	1087451
Corynebacterium_pseudotuberculosis_3{ch47}99-5	Corynebacterium pseudotuberculosis 3/99-5	1087452
Corynebacterium_pseudotuberculosis_42{ch47}02-A	Corynebacterium pseudotuberculosis 42/02-A	1087453
Corynebacterium_pseudotuberculosis_C231	Corynebacterium pseudotuberculosis C231	681645
Corynebacterium_pseudotuberculosis_CIP_52{ch46}97	Corynebacterium pseudotuberculosis CIP 52.97	935697
Corynebacterium_pseudotuberculosis_Cp162	Corynebacterium pseudotuberculosis Cp162	1161911
Corynebacterium_pseudotuberculosis_FRC41	Corynebacterium pseudotuberculosis FRC41	765874
Corynebacterium_pseudotuberculosis_I19	Corynebacterium pseudotuberculosis I19	889513
Corynebacterium_pseudotuberculosis_P54B96	Corynebacterium pseudotuberculosis P54B96	1117942
Corynebacterium_pseudotuberculosis_PAT10	Corynebacterium pseudotuberculosis PAT10	935298
Corynebacterium_resistens_DSM_45100	Corynebacterium resistens DSM 45100	662755
Corynebacterium_striatum_ATCC_6940	Corynebacterium striatum ATCC 6940	525268
Corynebacterium_timonense_5401744	Corynebacterium timonense 5401744	1203190
Corynebacterium_tuberculostearicum_SK141	Corynebacterium tuberculostearicum SK141	553206
Corynebacterium_ulcerans_809	Corynebacterium ulcerans 809	945711
Corynebacterium_ulcerans_BR-AD22	Corynebacterium ulcerans BR-AD22	945712
Corynebacterium_urealyticum_DSM_7109	Corynebacterium urealyticum DSM 7109	504474
Corynebacterium_urealyticum_DSM_7111	Corynebacterium urealyticum DSM 7111	1267754
Corynebacterium_variabile_DSM_44702	Corynebacterium variabile DSM 44702	858619
Coxiella_burnetii_cb109	Coxiella burnetii cb109	1196327
Coxiella_burnetii_CbuG{ch95}Q212	Coxiella burnetii CbuG Q212	434923
Coxiella_burnetii_CbuK{ch95}Q154	Coxiella burnetii CbuK Q154	434924
Coxiella_burnetii_{ch39}MSU_Goat_Q177{ch39}	Coxiella burnetii 'MSU Goat Q177'	360116
Coxiella_burnetii_Dugway_5J108-111	Coxiella burnetii Dugway 5J108-111	434922
Coxiella_burnetii_Q321	Coxiella burnetii Q321	360117
Coxiella_burnetii_RSA_331	Coxiella burnetii RSA 331	360115
Coxiella_burnetii_RSA_493	Coxiella burnetii RSA 493	227377
Cricetulus_griseus	Cricetulus griseus	10029
Crinalium_epipsammum_PCC_9333	Crinalium epipsammum PCC 9333	1173022
Crithidia_fasciculata	Crithidia fasciculata	5656
Croceibacter_atlanticus_HTCC2559	Croceibacter atlanticus HTCC2559	216432
Crocosphaera_watsonii_WH_0003	Crocosphaera watsonii WH 0003	423471
Crocosphaera_watsonii_WH_8501	Crocosphaera watsonii WH 8501	165597
Cronobacter_condimenti_1330	Cronobacter condimenti 1330	1073999
Cronobacter_dublinensis_1210	Cronobacter dublinensis 1210	1208656
Cronobacter_dublinensis_582	Cronobacter dublinensis 582	1208661
Cronobacter_malonaticus_507	Cronobacter malonaticus 507	1208662
Cronobacter_malonaticus_681	Cronobacter malonaticus 681	1208591
Cronobacter_sakazakii_680	Cronobacter sakazakii 680	1208592
Cronobacter_sakazakii_696	Cronobacter sakazakii 696	1208664
Cronobacter_sakazakii_701	Cronobacter sakazakii 701	1208663
Cronobacter_sakazakii_ATCC_BAA-894	Cronobacter sakazakii ATCC BAA-894	290339
Cronobacter_sakazakii_E899	Cronobacter sakazakii E899	930780
Cronobacter_sakazakii_ES15	Cronobacter sakazakii ES15	1138308
Cronobacter_sakazakii_SP291	Cronobacter sakazakii SP291	956149
Cronobacter_turicensis_564	Cronobacter turicensis 564	1208590
Cronobacter_turicensis_z3032	Cronobacter turicensis z3032	693216
[truncated: 6,765 more rows]
