# Supplementary material for: Evolution of selenophosphate synthetases: emergence and relocation of function through independent duplications and recurrent subfunctionalization
Source: Genome Res. 2015 Sep;25(9):1256–67. doi: 10.1101/gr.190538.115 (PMC4561486; doi:10.1101/gr.190538.115)
Supplement: Supplemental Material [file supp_gr.190538.115_Supplemental_Material_S8.zip › documentSM8/pycodeml/README.md]

# pycodeml
Graphical environment for evolutionary analysis of coding sequence alignments.
Requires the ETE2 toolkit: http://etetoolkit.org/
When installed, run python pycodeml --help
