# Supplementary material for: Evolution of selenophosphate synthetases: emergence and relocation of function through independent duplications and recurrent subfunctionalization
Source: Genome Res. 2015 Sep;25(9):1256–67. doi: 10.1101/gr.190538.115 (PMC4561486; doi:10.1101/gr.190538.115)
Supplement: Supplemental Material [file supp_gr.190538.115_Supplemental_Material_S8.zip › documentSM8/SPS.eukaryotes.fa]

>SPS.22.threonine.Gorilla_gorilla.genome chromosome:10 strand:- positions:13740683-13740875,13734603-13734706,13732141-13732248,13729639-13729793,13726729-13726834,13726302-13726598
--------------------------------------------------------------------------------------------------------------------------------------------------------------------------------------------------------------------------------------------------------------------------------------------------------------------------------------------------------------------------------------------------------------MSTRESFNPESYELDKSFRLTRFTEL---------------------------------------------------------------------------------------KGTGCKVP--QDVLQKLL--ESL----------------QENH------------FQEDEQFLG-----------------------AVMPRL-----G-------------------IGMD----TCVIPL-----------R---H-GG-----LSLVQTTDYIYPIVDDPYMMGRIACANVLSDLYAMGV-TECDNMLMLLGVSNKMTDRE-RDKVMPLIIQGFKDAA--EEAGTS---VTGGQT--VLNPWIVLG-GVAT------------------------------------------------------------------T------------V----CQPNE-FIM--K----KV---PVFGFRMVLAGLPSTEIIIPLHS--------------F--FSL---L-----E--D-----------Y-YKLQI-------NCGRKIFEL--RKGVFSQSRPLS-----LPA-------------AG-LM----------HTFNA-HAATDITGFGILGHAQNLAKQQR-----NE----------------------------------------------------VSFVIHNLPVLAKMAAVSK----AC--GNMF-GLMHGTCP---------------------------------------------------ETSG--------------------------------------------------------------------------------------------------
>SPS.1.cysteine.Aureococcus_anophagefferens.genome chromosome:scaffold_6 strand:- positions:1820816-1820907,1818297-1820616
MKADASP---ELTDLVLIGGGHSHVHVLRMLGTVLGMEPLE-----GVRLTLVTRDVETPYSGMLPGHVAGFYDRDECHIDLNALARFARCRLIDGEVTRVDVD--AKELVLKDAARPRIPYDVLSINVGIAPKG-ASSSSS-----------ALLTPVKPIATFSEKWDGLLEKMAGWTLDRA--PYDLVVVGGGAGGVELALAMVAR----VRRELEALGKDPDTFARFALVARSAELLRSHAPGVRALMARALDRAGVHVLYG-HEALEAVPAAAGGKAGLACRLKNGAATTVP------FDECVWCTQAAAAPWLGAS-GFGVDADGFLR-----------VDEYQRCGLAGDVAGTRASTRVYAAGDCASVDGHPRPKAGVFAVMAGMALYANLVADVCGSPTLAHVPQTSFLGLLGTGDGAAVASRG-GLAIE-----APWLWDLKDWIDRKWMWQYT----KGLP--DLSERDGD----FPPFAAATKAGGDALAVLKAAPMRCGGCGAKVG--ASALTRAL--ANLPKSLTFDNG--TPPPCDVV----------------------------------------------------------------------------VGVDAPDDGAVVAY-----------------GPEKDQRTQVVHTVDFFRSFVSDPYVFGQIAANHALSDCDAMG--ALPASALALVVVPYGSNRCV--EDTLFQLMSGARVAL--DAAGCT---LVGGHT--CEGAELGLGFAVNG-------------------------------------------------------------------------------VP----DGGA-AFL--S----KE--GMVAGDALILTKPLGTGAVFAGDM----------------------------------------------------------RALSRA--AEVRECLASMTQ-SN------RA-------------AATEL----------KEHGC-TSCTDVTGFGLLGHLAEMCRASG-----GA---------------------------------------------------RVELSLAATPVFAGAKRLARDGVFSSLQDENLR--AKRAVE-----------------------NHGEAVELDAAAYA---------LLFDPQTAGGLLATV---------PA-DRADAALAAIRRVGC-----------AR---------AAVIGTVAAVDAAHFPAKVAVV---------------------
>SPS.1.cysteine.Ostreococcus_tauri.genome chromosome:chr18 strand:- positions:72974-75226
MKSSSSPDAIVIKDLVLIGGGHAHVYVLKA----LAMRPMA-----GVRVTLIAKDLHTPYSGMLPGLVAGHYERDETHVDLQPICRAGKFRVIHDEAIGIDHE--EKRVVLR-SGRPGARFDVLSVDVGITPSA-DVRGAN-----------EHATAVKPVSGFNARWEAMLRRVIEGGKHC-----EVVVVGGGAGGAELALSMRHR----MREECKRRGMNED-LASFTLVTRG-KLMPSHAPRVRNTFLQVFDDAGVKVIED-----DGVVEAGEGFVTLQ------SGRKIE------ANEVIWCTQAGAAKWLKDSTDLALDENGFIT-----------VNATLESTSHKD---------IFAAGDVANVLKHPRPKAGVFAVRQGPPLDKNLRRALLGESLVDFTPQKLFLGLLTTGGKHAVLSYG-NVAMGGVGPIGERLWRWKDKIDRKWMKMYQ----E-----MEEMAEAE----VESSALALSAGAETMAAIRAVPMRCGGCGAKVG--ATVLSRVM--KRL-------EP--IPTNPNVE----------------------------------------------------------------------------VGIDQPDDAAVVAV-----------------PEGMVG----VQTVDYFRAFVDDPYIFGQIAAVHALGDCWAMG--ADPHAALAIATVPYGLEAQV--EETLYQIMAGACSIL--RDAGCA---LAGGHS--SEGAELSLGFSVHG------------------------------------------------------------------A------------AP------RE-KLM--K----KG--GMKPGHKIIVTKPIGTGTLFAADM----------------------------------------------------------RAKAQG--RWISNALDSMRQ-PS------AT-------------AARTL----------FDHGA-TACTDVTGFGLLGHLVEMCKGSG-----VA----------------------------------------------------AVLDMDAVPILPGALECVELGITSSLQPANVR--LARAVA-------------------------NPTAVSGAKRYP---------LLFDPQTAGGMLASV---------PS-DRAEDTVEALKRDGY-----------VH---------TAVIGEV------------------------------------
>SPS.3.cysteine.Acanthamoeba_castellanii.genome chromosome:Contig19320_Contig4087_Contig14119_Contig14119 strand:- positions:136951-137100,136681-136776,136465-136562,136214-136325,135998-136105,135704-135806,135508-135569
----------------------------------------------------------------------------------------------------------------------------------------------------------------------------------------------------------------------------------------------------------------------------------------------------------------------------------------------------------------------------------------------------------------------------------MVAAGA---------------------------------------------------------------------------------------QGCGCKLS--PARLAEIL--KSL-------PL--S-HDKNVL----------------------------------------------------------------------------VGSDTSDDAAVYRL-----------------TPDIAV----VSTLDFFTPVVDDPYTFGQIAAANALSDVYAMG--GTPLFALNIVAFPS---TRL-PMGVLQRILQGAQAKA--EEAGVR---VVGGHS--IDDNEPKFGMAVTG------------------------------------------------------------------V------------VH------PT-KVL--R----NV--GAQVGDDLLLTKPIGTGIITTALK----------------------------------------------------------RGLVDH-KEIEMAAIRTMTT-LN-----DKP-------------LTAIR----------EVGSV-HALTDVTGFGLLGHLREMAEGSE-----VD----------------------------------------------------VEV----------------------------------------------------------------------------------------------------------------------------------------------------------------------------------------------
>SPS.3.cysteine.Physarum_polycephalum.genome chromosome:Contig2813 strand:- positions:6762-6914,6408-6498,6217-6298,5889-5983,5554-5778,5145-5323,4877-4972
---------------------------------------------------------------------------------------------------------------------------------------------------------------------------------------------------------------------------------------------------------------------------------------------------------------------------------------------------------------------------------------------------------------------------------------N---------------------------------------------------------------------------------------KGCGCKMR--PQALEEVL--RGL-------PR--C-TDGNVL----------------------------------------------------------------------------VGTDTSDDAGVYKL-----------------TDDIAL----VQTVDFFTPVVDDAYTFGAIAAANSLSDVYAMG--GVPKTALNVVAFPT---MRL-PLSVLNLILQGAYDKA--AEAGVS---ILGGHT--IDDSEPKFGLSVTG------------------------------------------------------------------I------------VH------PH-KIW--K----NN--TARDGDAIILTKRIGTGICTTAMK----------------------------------------------------------RNMAS--PATAQAAIKTMSE-LN------KY-------------AAEVL----------LKYKV-HSCTDVTGFGLAGHMWEMAKSSD-----LS----------------------------------------------------VHLYFDQIPLIEGTQDLAVAQIIPGGTMNNREWLANHIVY-----------------------DKDIPQHEQY-------------IVCDAQTSGGLMASV---------PS-TDAKEIV-------------------------------------------------------------------------
>SPS.1.cysteine.Trypanosoma_congolense.genome chromosome:TcIL3000_10_v2.embl strand:+ positions:2071837-2072985
-----------------------------------------------------------------------------------------------------------------------------------------------------------------------------------------------------------------------------------------------------------------------------------------------------------------------------------------------------------------------------------------SIKPSRS---------MSEESGRKRPRFEPSQLGLPDEFILTDYARL---------------------------------------------------------------------------------------KGCSCKLP--QPELLALL--QR------------------VSATPGQKD---------------------------------------------------------------------AGMD----CSIVKL-----------Q---H-KDESGNQLYMVSTTDFFFPSVEDPYLQGQIGAANVLSDLYSTGI-YRCDTVLMLLAASTDMDKTE-RDICTREMMKGFVDHV--RLAGSD---VTGGQT--VMNPWPLIG-GIAM------------------------------------------------------------------S------------V----VPESQ-MVR--P----TG---LRPGDILVLTKPLGCQIAVNLKQ--------------W--IHR---P-----SPIY-----------E-SRIQG-------KMDLEEIDELYCAAAEGMKR-LN-----REA-------------AR-LM----------CVHKA-HGATDVTGFGIIGHATNLGGAQE-----AK----------------------------------------------------LCLVLNSLPMYKGAVKASR----LM--DDKF-RLFEGYSA---------------------------------------------------ETSGGLLVAF---------EDVTTAERYIRDLRDA--------------DGE-P-----AWVVGRVVTRADD----SPAAVLEKDYKIIEV-----------
>SPS.2.cysteine.Ectocarpus_siliculosus.genome chromosome:gi|299508026|emb|FN649727.1| strand:- positions:3482595-3482672,3482358-3482438,3481207-3481501,3480258-3480420,3479448-3479592,3478914-3479042,3478684-3478794,3477980-3478180,3477367-3477711,3476596-3476859,3475890-3476107,3474613-3474808,3474096-3474200
--------------LVFIGGGHAHVHALKM----IGMNPIP-----GVQVTLITRDVDTPYSGMLPGHIAGHYTKEECHIDLRKMARFADVGLVHTEAVGLDTN--KRLIHCK-DGRPPIRYDVLSIDIGSTPKFVESRASTLNFRALVLCGFGVATGLGETTTGVRRSYEIERRPIAA---------KVVVVGGGAGGVELALAMQYR----LKELFREAGRDPD-MVVVEIVNRGEVVLSSHNRRVQQTFKRVLSERKVGVHTG-KEVVDVRDPPEGGESGGTGSLVCTDGTEIP------FSEAIWCTNSGAAKWLLDT-GLALNEHGFIEVHTHVWIFLLMVNDFLESTNTPG---------VFAVGDCAHMVNHPRPKAGVFAVRQGPPLAENLRRMLEGRAMKGFKPQKAFLGLISTGDETAVLSWR-GLAWE-----SSRLWTFKDFIDRKWMKKY-----KELPLMDDVGKDSSSLRPTPPPRAVAAAGPAAVEAVQNASMRCGGCGSKVG--AGVLGRVL--SRL----------------GVA----------------------------------------------------------------------------GGL---DDAAVVAP-----------------PSEPGAVT--VHTVDFFRSFVSDPFVFGQIAANHALSDVHAMG--ADPSTALAIATIPFGGEAQV--EGTLEQLLAGALKTL--KEAGCS---LVGGHT--CEGADLALGLSVNG------------------------------------------------------------------V------------AR----GGAR-SLL--T----KG--GAAPGDALVLTKAVGTGAILAAEM----------------------------------------------------------RGRATS--PWLQPAVRSMLQ-SN------GP-------------AATVL----------RDHGA-RACTDVTGFGVAGHLAEMLRGSP-----VQ---------------------------------------------R------RPSSLQLLPVLSGAVEAVGAGIVSSLQGQNERDNEGAVVA-----------------------AAAAAAGGGDAVDPGVGKDPRFRLLFDPQTAGGLLASV---------PR-DRAVACVSALRQAGY-----------EA---------AAVIGSV------------------------------------
>SPS.3.cysteine.Capsaspora_owczarzaki.genome chromosome:supercontig_1.1 strand:- positions:1155782-1156016,1155649-1155730,1155473-1155506,1155098-1155365,1154478-1155013
--------------------------------------------------------------------------------------------------------------------------------------------------------------------------------------------------------------------------------------------------------------------------------------------------------------------------------------------------------------------------------------------------MATTTAAGSSLVTFGRKRFNPETLGLPADWRLTKFTQL---------------------------------------------------------------------------------------KGCGCKVP--QKDLLKLL--EVF----------------RANS--------NNAVAGSEQQIAA---------------------PTPTNGTI-----G-------------------VGLD----SCVTET-----------R---H-PG-----LYLVQTTDFFFPLIEDPYQMGRIACANVLSDLYAMGV-SECDNMLMLLGVSTTLTPEE-SVIVTPLVMKGFHDLC--QEAGTN---VLGGQT--VKNPWFLLG-GVAT------------------------------------------------------------------S------------V----VGRHE-MIM--P----DG---AKSGDVLVLTKPLGNQLAVNAHQ--------------W--MLTD--P-----E--R-----------Y-KRLDG-------VLTNEQVIEAYEHAITNMTR-LS-----RVA-------------AR-LM----------REFGA-HAATDVTGFGILGHARNLARSQK-----DS----------------------------------------------------VNFEIDVFPVLRHMIAMER----AT--P-VF-HLLEGTSA---------------------------------------------------ETSGGLLIALGPSPDGKLDAR-ANAQRYCDELARQD-------------RGF-Q-----AYIIGRVVEG---------------------------------
>SPS.1.unaligned.Nasonia_vitripennis.genome chromosome:Contig14976 strand:+ positions:65-339,404-594,668-912,984-1133
-----------------------------------------------------------------------------------------------------------------------------------------------------------------------------------------------------------------------------------------------------------------------------------------------------------------------------------------------------------------------------------------------------------------------------------------------------------------------------------------------------------------------------------------------------------------------------------------------------------------------------------------------------------------------------------------------------------PFLLGKIACANVISDLYAMGV-TECDNMLMLLGVSTKMTEKE-RDVVVPLIMRGFKDSA--LEAGTT---VTGGQT--VVNPWCTIG-GVAT------------------------------------------------------------------T------------V----CQPNE-YIV--P----DN---AVVGDVLVLTKPLGTQVAVNAHQ--------------W--LDQ---P-----D--R-----------W-NRIKL-------VVSEDDVRKAYQRAMDSMAR-LN-----RIA-------------AR-LM----------HKYNA-HGATDVTGFGLLGHAQNLAKHQK-----NE----------------------------------------------------VSFVIHNLPVIAKMAAVAK----AC--GNMF-QLLQGHSA---------------------------------------------------ETSGGLLICL---------PR-EQAAAYCKDIEKQ--------------EGY-Q-----AWIIGIVEKG-------NRTARIIDKPRVIEVPAKEKDGELW-
>SPS.3.arginine.Drosophila_pseudoobscura.genome chromosome:CH379061.2 strand:- positions:2587-3813
---------------------------------------------------------------------------------------------------------------------------------------------------------------------------------------------------------------------------------------------------------------------------------------------------------------------------------------------------------------------------------------------MSDNSSASDSELEGIFHDVPICPFDPNVHELDADFRLTRFGDL---------------------------------------------------------------------------------------NERSKKTP--KELLTKLM--MNIAPRE------------ELEAGGEEVEPVPASQQQQQQQPLV------------------------------------------------------SGFDISNHGSDVTL-----------KNPLL-ND-----LHLVKTTDFVYPLIDDPYLMGKIACANVLGDLYAKGV-VACDNMLMLLAVSTLMSEKE-RDTIVPMMMRGFKDCA--VKAGAH---VTGGQS--VVNRWCIIG-GVAT------------------------------------------------------------------S------------V----CENIE-IIG--P----GN---AVPGDVLLLTKPLGTHVALNVHK--------------W--MVS---------EDRK-----------W-KHLKN-------SYAKEDIAKAHDIAVRSMCR-LN-----RTA-------------AQ-LM----------HKYGA-HGATVIAEYGLVGDAEALAARQQ-----ME----------------------------------------------------VSFSIYNMPVIEKMASVAS----SC--RDVF-QLMRGRAP---------------------------------------------------EHSGGLLICL---------PR-EEATAFCKEVIELEG-----------PSAR-------AYIIGIVEKG-------DRTVNLI-KPRVIDAKI---------
>SPS.3.cysteine.Plasmodium_chabaudi.genome chromosome:gi|56524798|emb|CAAJ01002499.1| strand:+ positions:436-1245,1270-2748
EINNVQVNQKSENDNCISILLLSDNNDLGKMLYLSILENIKNITSYVKIKYIYIEPDTHINDKTPKIDFCENYAIIRSVESINKIDNNYVIKCVCNKNETVLYNYN---------------------------------------------------------------------ECINITNIKYPSYFYNSKYNALNSDTINTFCQYKDDNNIYFLNQINNYNDYTVCRTIYLNIYNSVFKNDYISIEEVKRK-----------------------------------------------------------------------------------------------------------------------------EDEKNESFKREVPSCDNQKSSTSKVLDTYEEKDKNKCSDINKNSKSKTNNELPEYIYDFYKKEYEKRLIIRKNTTYQISNKVEEDDKSEKWTIIVKNSKIENKQITNIE-KSEKIDLYIKESIDKIINRNTCGGCGSKVP--SNVLSNSL--KSL----------NIYTSPNVY----------------------------------------------------------------------------LGVEGCDDCCIFVH---------------SKSKRSEESPALVQTIDFFKSFIDDEYILGEVIAIHCLSDIYSMG--GTGICALCVLIIKDNIEKKL--QQRLENILTGCCQKL--KEEKCV---LSGGHT--CAGTENYVGLAVTGKIKKKKKN----------DKDKEETRKSQ----NKTEGVLD-KTNKACN--N------PMEQQTA-I------------NKVNELNEAY-HFL--P----KGSIEVKQGDVIITTKLFGFGFIMAAHI----------------------------------------------------------SKKAKA--RWIYNCLDEMLI-SN-----RKG-------------GLYFL----------KN-NA-KACTDVTGFGILGHLNEMIKCSR-----REYYI--------------KCVNNNISNNEIDQKSNDSKYNRVD----NINFIGAKINLNKINIAEGVQECIQNNIYSSMYKKNHYLCNNIINL-----------------------DEAILNDKYG-------------ILFDPQTSGGLMAIV---------ER-EHANTILSDLKNMGY-----------QN---------SSIIGEIINLQYDKYQNVSIDQITLNDYINTENSIYIEC----
>SPS.1.unaligned.Varroa_destructor.genome chromosome:gi|283679360|gb|ADDG01085491.1| strand:- positions:138-1184
------------------------------------------------------------------------------------------------------------------------------------------------------------------------------------------------------------------------------------------------------------------------------------------------------------------------------------------------------------------------------------------------------------------------------------------------------------------------------------------------------------------------------------KLG--QEALGALMLNLDM----------------QNLSTSYMHLGVPRIG---------------------------------------------------------------SGME----VTISPT---------------RNPD-----SVLVQSLARNVGTMDDPYVMGKVACTAVLSHLYKYGI-VEVDTLSLMLNISNKMTEKE-QEVIINYITKGFKDQA--YLAGVN---VNGCQA--TLNPWMTCG-GLAA------------------------------------------------------------------T------------V----CYNEE-ILV--P----DN---AVAGDVLVLTKPLGSSVATSVYQ--------------W--MEI---P-----D--R-----------W-NRIKY-------YLNEADVRKAFARANDLMVR-LN-----KTA-------------AK-LM----------MKYGA-HACTDLSEVGILKAAQELAAVQK-----ND----------------------------------------------------VAFAIHNLPVIAKLPLIAK----NL--AAEF-PISQGTCP---------------------------------------------------EQSGGLLIAL---------PR-EKAATFCREIEKQEH-----------YP---------AWIIGIVEKG-------QRTAKVIDKPRLIEVPQKDNPDALW-
>SPS.2.cysteine.Plasmodium_yoelii.genome chromosome:MALPY01772 strand:- positions:3835-4548,2353-3810
--------------------------------YLSIIENIKEIASYVKIKYIYIESDTHINDKKTKIDFCENYEIIRSVESINKIDNNYVIKCVCNKNEIVLYNYN---------------------------------------------------------------------ECINVTNIKYPSYFYNSKYNILNSDTINTFCQYKNDNNIYFLNQINNYNDYTVCRTIYLNIYNSVFKNEYISIEEVKRQ-----------------------------------------------------------------------------------------------------------------------------ENEKNENIKRENPSCDNQMSSTSNILDTCEAKDKNNCSDINKNLKTKTNNDLPEYIYDFYKKEYEKRLIVRKNTTYQISNKVEEDGKSGKWTIIVKNSKIENKQITNIE-KSEKIDLYIKESIDKIINRNTCGGCGSKVP--SNVLSNSL--KSL----------NIYTSPNVY----------------------------------------------------------------------------LGVEGCDDCCIFVH---------------SKSKRSEESPALVQTIDFFKSFIDDEYILGEVIAIHCLSDIYSMG--GTGICALCVLIIKDNIEKKL--QQRLENILTGCCQKL--KEEKCV---LSGGHT--CAGTENYVGLAVTGKIKKKKNN----------NKDKEEIRKSQ----N-NESVLD-KTNQVGN--N------------S-I------------NKVNELNEAY-HFL--P----KGSIEVKPGDVIITTKVFGFGFIMAAHI----------------------------------------------------------SKKAKA--RWIYNCLDEMLI-SN-----RKG-------------GLYFL----------KN-NA-KACTDVTGFGILGHLNEMIKCSR-----REYYI--------------KCVSNNISNNEINQKGNDNKCNELD----NINFIGAKINLNKINIAEGVQECIQNNIYSSMYKKNHYLCNNIINL-----------------------DEAILNDKYG-------------ILFDPQTSGGLMAIV---------ER-EHANTILSDLKNMGY-----------QN---------SSIIGEIINLQYDKYQNVSIDQITLSDYINTENSIYIEC----
>SPS.10.cysteine.Brugia_malayi.genome chromosome:gi|154235793|gb|AAQA01000023.1| strand:+ positions:182919-183077,183461-183574,183665-183814,183916-184071,184481-184691,184789-184964
---------------------------------------------------------------------------------------------------------------------------------------------------------------------------------------------------------------------------------------------------------------------------------------------------------------------------------------------------------------------------------------------------------MNNVINRIKSGFNSAEYGLPADFLLTKLTQM---------------------------------------------------------------------------------------KGCGCKVP--RAVSSRCL--VLI----------------SVALFIG------------------------------------------------------------------------IGFD----SCVIPL-----------R---H-RG-----LFLVQTTDFFYPLVDDPYLMGRITCANVLSDLYAMGV-VDCDNMLILLGIPKDISDKE-RDVVATNFFDGFKDTA--AEACTA---IRGGQT--VRCPWLLLG-GVAT------------------------------------------------------------------S------------V----CSANE-MAT--V----DG---ARPGDVLLLTKPLGGQVAVNAYE--------------W--LK----------R--G-----------N-SHVQEL------RLNKSRVVRAYQQVVEQMCR-LN-----RNA-------------AR-MT----------LKYGT-HASTDVTGFGILGHADSLAKVQK-----AE----------------------------------------------------VQFIIHTLPIIDYMADISK----TM--GNGF-NLFSGTSA---------------------------------------------------ETSGGLLIAI---------------------------------------EKE--------------------------------------------------
>SPS.1.cysteine.Crithidia_fasciculata.genome chromosome:Cf_Contig765 strand:+ positions:101541-102752
----------------------------------------------------------------------------------------------------------------------------------------------------------------------------------------------------------------------------------------------------------------------------------------------------------------------------------------------------------------------------------------MSLKRAHSPDAAAAATTSSEASDLRRPRFDPVSLGLPAEFQLTDYTRL---------------------------------------------------------------------------------------KGCSCKLP--QPKLLALL--QA------------------VATSPGQKD---------------------------------------------------------------------VGMD----CSIVPL-----------H---H-TNGKGEALFLVSTTDFFFPSVADPFLQGHIGAANVLSDLYSMGI-AHCDTMLMLLAASTDMDEDE-RLVTTREIMRGFAERA--RLAATS---VTGGQT--VMNPWPLIG-GVAM------------------------------------------------------------------A------------V----VSEAE-MVR--P----AG--LLRAGDVLVLTKPLGCQIAMNLKQ--------------W--LMR---P-----SPLY-----------E-DVIEG-------HISRDEIEELYNKATDSMRR-LN-----REG-------------AR-LM----------LKHGA-HGATDVTGFGILGHANNFGAAQAVGSAPQS----------------------------------------------------LCLVLDRLPMLKTAVAASR----LM--QDKY-RLFEGYSA---------------------------------------------------ETSGGLLVAL---------ASREAAEAFQKELEEA--------------DGGCP-----SWIVGRVEARAADAPEDAMYARLEHGYEIVEV-----------
>SPS.1.cysteine.Trypanosoma_brucei.genome chromosome:Tb927_10_v4 strand:+ positions:2287044-2288222
----------------------------------------------------------------------------------------------------------------------------------------------------------------------------------------------------------------------------------------------------------------------------------------------------------------------------------------------------------------------------------------MSEKEGKV---------IPETNGMKRPRFDPVKLGLPEEFTLTDYTRL---------------------------------------------------------------------------------------KGCSCKVP--QPELLALL--QS------------------VSTTPGRRD---------------------------------------------------------------------VGMD----CSIVKL-----------Q---H-KDETGKPLYMVSTTDFFFPSVEDPYLQGQIGAANVLSDLYSTGI-DRCDTVLMLLAASTDMDKTE-REVCTQEMMKGFVDHV--RLAGSD---VTGGQT--VMNPWPLIG-GIAT------------------------------------------------------------------S------------V----VAESQ-MIR--P----TG---LQPGDILVLTKPLGCQIAVNLKQ--------------W--LRR---P-----SPIF-----------E-EQIQG-------KMDSEEIEELYNAAADGMKR-LN-----RMA-------------AA-LM----------HSHGA-HGATDVTGFGILGHAKNLGSAQK-----AD----------------------------------------------------VCLVLDSLPMYRGAVKASK----LM--GDKY-RLFEGYAA---------------------------------------------------ETSGGLLVAF---------GTREEAEGYIRELYET--------------DGE-P-----AWVVGRVVRREGS----APYALLQKDYKIIEVGAKVNDKII--
>SPS.2.selenocysteine.Blastocystis_hominis.genome chromosome:gi|300122208|emb|FN668651.1| strand:+ positions:201587-201718,201750-201957,201991-202670
---------------------------------------------------------------------------------------------------------------------------------------------------------------------------------------------------------------------------------------------------------------------------------------------------------------------------------------------------------------------------------------------------------------------------------------F---------------------------------------------------------------------------------------KGUGCKVP--QAKLLEYL--KGV----------------GTSIKENET----------------------------------------------------------------------PGLD----CAVVKT-----------K---F-PG-----IYSISTTDFFYPSVDDPYVQGKIAACNVLSDMYAMGV-TEVDTMLMILGVSVDMEPDA-MDYVTKELIRGFNDQA--RVAVTN---VTGGQT--VRNPWPMIG-GVAS------------------------------------------------------------------S------------T----CREGEDFIR--P----VH---GEPGDVIVLTKPLGTQLAVNMFE--------------W--LRT---A-----A--K-----------F-NRVRA-------VLSVEDVVASYKMAMESMST-LN-----LEG-------------AR-LM----------WKHHA-HGCTDVTGFGVTGHATNLAAEQE-----KA----------------------------------------------------VDLVVDTLPIIKNMARVES----HL--NNNW-NLFKGRSA---------------------------------------------------ETSGGLMIMM----------RPEDAEAYIKEYKEI--------------TGH-D-----AWIIGKVVEG-------QRKGYVVENPTLIEVTDW--------
>SPS.3.cysteine.Plasmodium_knowlesi.genome chromosome:PK4.chr07 strand:- positions:409837-411516,408865-409815
-----------------------------------MDKQLRRISAQVHLLYVHVASSEKEKLDFP----CRDYLLVREIRGVKEEGEIKEIKFVDIHDKEIIIRYD---------------------------------------------------------------------ECINITGMRYPSYVLSFGGDATKCLSVNTFCQCTTDDYLYLLNQIKNYDDYAVCETVYLNIYNKVHGNEYISIEHVKDYILTGDADDELGVSYLLPPTPNLFNHTVNYSYRIVSYILRRSYSYISRNRFLQNGVVSIMYRKREIEKYINGCIASGGREVFSSPSIRTFSLPILKRASHYVELLRGRLLSGDRTNIPIYGQRESHKDDEPSALNRSDSGSTAASRSGSNNRNEEVSIRKKCAPSGSSQRERRTNSSLPEYMYRAYEEEYERRLLVSKETAYRVYQEEGENGTT--ITIIVQDGSVHKGTPSHSDTKREKVNSYIKESIEKIINRNTCGGCGSKVP--SNVLSNSL--KGL----------SVYNSPNVF----------------------------------------------------------------------------LGIEACDDCCIFVH---------------SKSKRGEESPALVQTIDFFKSFIDDEYILGEIIAIHCLSDVYSMG--GTGICALCVLIVKDNIEKKL--QQRLQNILTGCCQKL--KEEKCV---LSGGHT--CAGNENYVGLAVTGKVKKRRIS-------NVDDKLYKEKRRKGEVNPRKSGTVTSGVRNEEQIGLPEDDLPLVSKEHRDAF------------ERHQMMKENY-LFL--P----KGSGSVKAGDIIITTKMFGFGFIMAAHI----------------------------------------------------------CKKAKA--RWIYICLDEMLL-SN-----RKS-------------GLYLL----------QNNNA-KACTDVTGFGILGHLNEMIKCSR-----REIYFASHMKKKSLHTTSQRKILEGRNKRMDDGENDQ-------VKEPPMNLIGAKINLKSFIVAEGVEECIENNIFSSMYKKNHYLCNNIINL-----------------------EEASLSERYG-------------LLFDPQTSGGLMAIV---------ER-ERAHQILADLKNMGY-----------SN---------CSAVGEIINVQDYKFKGVPINQVSLDDYLDTTNSVYIEC----
>SPS.1.cysteine.Leishmania_braziliensis.genome chromosome:gi|154346825|ref|NC_009327.1| strand:- positions:2089973-2091166
----------------------------------------------------------------------------------------------------------------------------------------------------------------------------------------------------------------------------------------------------------------------------------------------------------------------------------------------------------------------------------------MSHKRPQS-----SAEESNGTADLKKPRFDPISLGLPAEFQLTDYTRL---------------------------------------------------------------------------------------KGCSCKLP--QPKLLALL--QE------------------VSTTPGQED---------------------------------------------------------------------VGMD----CSIVPL-----------H---H-TNSKGEALFLVSTTDFFFPSVSDPFLQGQIGAANVLSDLYSMGI-SHCDTMLMLLAASTDMDEHE-RMVTTREIMKGFAERA--QLAATT---VTGGQT--VMNPWPLIG-GVAI------------------------------------------------------------------A------------V----VSEVE-MVR--P----SG--LLRAGDVLVLTKPLGCQVAVNLKQ--------------W--LLR---P-----TPLY-----------E-EAIAE-------HITPGEIEELYNMATDSMRR-LN-----REG-------------AR-LM----------GKHSA-HGATDVTGFGILGHANNFGAAQNVGDAPRS----------------------------------------------------LCLVLERLPMFKTAVAASK----RM--NDKY-RLLEGYSA---------------------------------------------------ETSGGLLVAF---------PSTTAAEAFCAELTEA--------------DGGCP-----SWIVGRVEERATNA-ADGVYARLTDGYEIIEV-----------
>SPS.5.unaligned.Linepithema_humile.genome chromosome:ctg7180000724509 strand:+ positions:25423-25962,26249-26623
------------------------------------------------------------------------------------------------------------------------------------------------------------------------------------------------------------------------------------------------------------------------------------------------------------------------------------------------------------------------------------------------------------------------------------------------------------------------------------------------------------------------------------------------------------------------------------------------------------------------------------------------------------------------------------GG-----MMLVEAFSVVPAVVDDPYVMGKIAYAVALGGVYSLGL-ARCSSTRMILAVSDQMKDDE-RKTVLSMTTRGYADAA--RAADMS---VKDCQV--LRNSWCLFG-GTAT------------------------------------------------------------------A------------V----CHPYE-IVQ--P----VD---ATVGDVIVLTKPLGTMVALTISD--------------W--MRQ---P-----E--K-----------K-SRLVL-------TITEESVEKARSRAIDCMIR-SN-----RVA-------------AM-LM----------RKYNA-HAACEVGSYGVLGHAELLARRQT-----NS----------------------------------------------------VGFIIHNMPVIARMSATSK----IT--GNAL-PLLQGEMA---------------------------------------------------EVSGGLLVVL---------PR-EQAAAYCKALEKIER-----------RQ---------AWIVGIVESG-------DRTARVIERPRVIEVPAKDNGVSLW-
>SPS.1.unaligned.Coccomyxa_subellipsoidea_C-169.genome chromosome:AGSI01000013.1 strand:+ positions:1306629-1306844,1307216-1307399,1307788-1307940,1308264-1308397,1308738-1308932
-------------------------------------------------------------------------------------------------------------------------------------------------------------------------------------------------------------------------------------------------------------------------------------------------------------------------------------------------------------------------------------------------------------------------------------------------------------------------------------------------------------------------------------VG--STVLSRVL--SKL--------QQEESGSHGVV----------------------------------------------------------------------------VGLNDPDDAAVVRP-----------------PSPGHVS---VHTVDFFRSFIDDPYVFGAITANHALGDCHAMG--AKATSALAIAVVPYGLESKV--EGTLHQMLAGALGTL--RAAGCD---LIGGHT--CEGADLSLGFSVNG------------------------------------------------------------------S------------CE----E--G-RLL--R----KG--GLQPGNALILTKPLGTGVLFAADM----------------------------------------------------------RGRAKG--RWIAGALEMMQQ-SS------EA-------------AAATL----------ATAGA-TACTDVTGFGLIGHLAEMARASR-----VR----------------------------------------------------VSLRAAEVRLLEGAQDCARGGIASSLLPQNLA--AAALVS-----------------------DGDAAAE--SSIWP---------LLFDPQTAGGLLA----------------------------------------------------------------------------------------------
>SPS.3.cysteine.Plasmodium_vivax.genome chromosome:ctg_7052 strand:- positions:401834-403573,400886-401749
-----------------------------------MHKQLRRINAQVNLLYVYVASSKSEKVDPPP---CGEYLLVREIRGVKQEGEIKEIKFLNTHDEEIIMKYD---------------------------------------------------------------------DCINITGMRYPSYVSSFGEDTTKSLSVNPFCQCARDDSLYLLNQVQNYDDYVVCETVYLNIYNKVHGNEYISIEHVKAYLLTGDA-DELGVSYLLPPTPNVFNHTVNYSYRIVSYILRRGYSYVLKNRLLQNGVLSIRHRKREFERYISGYQVSGSREVFSSPSIRTFSLCIFKRAAHYVDLLRGRPASQEGRSIPTSKEKEPHKDDDPSGVNSSDSGSTTASRSGSNSRNEEVPTRNRCAPSGCPQMERTTSSPLPQYMYNAYQKEYERRLLVSKKTVYRVTQEEGANGTT--ITIIVQDDNAHKGTTSNCEAKREKVNSYIKESIEKIINRNTCGGCGSKVP--SNVLSNSL--KGL----------PMYSSPNVY----------------------------------------------------------------------------LGIEACDDCCIFVH---------------SKSKKGEESPALVQTIDFFKSFIDDEYILGEIIAIHCLSDVYSMG--GTGICALCVLIVKDNIEKKL--QQRLQNILTGCCQKL--KEEKCV---LSGGHT--CAGSENYVGLAVTGKVKKRRVAGGATPKGDRKDKPDREKRRKG----------------EEQGSPPADDLPLVSKEHRDAF------------ERHQMMKENY-LFL--P----KGSGSIKAGDIIITTKMFGFGFIMAAHI----------------------------------------------------------CKKAKA--RWIYNCLDEMLL-SN-----RKS-------------GLYLL----------QNNNA-KACTDVTGFGVLGHLNEMIKCSR-----REIYFASQMGKKPLYSTSHKEALDGRNNRVDDAQADK-------VMEPPMNLIGAKINLKNFIIAEGVEQCIENNIFSSMYKKNHYLCNNIINM-----------------------EEASLSERYG-------------ILFDPQTSGGLMAIV---------ER-DRAERILADLKNMGY-----------PN---------CSAVGEIINVQNEKFRGVPLSQVSLDDYLDTSNSVYVEW----
>SPS.8.selenocysteine.Amphimedon_queenslandica.genome chromosome:gi|297170207|gb|GL345134.1| strand:- positions:1797417-1797476,1796555-1796728,1796391-1796489,1796266-1796343,1795486-1795629
---------------------------------------------------------------------------------------------------------------------------------------------------------------------------------------------------------------------------------------------------------------------------------------------------------------------------------------------------------------------------------------------------------------------------------------L---------------------------------------------------------------------------------------KGUGCKVP--QEDLMKLL--EGI------------------------------------------------------------------------------------------------------------------------------------------------------FLQGKIACANVLSDLYAMGV-EHCDNMLMLLGVSSQLSKKE-KDVVTPLIIKGFNGKL--YEAGTS---CNGGQT--VINPWFIIG-GVAS------------------------------------------------------------------A------------V----TMKEK-FIM--P----DQ---AIAGDVLVLTKPLGTQIAVNAHQ-----------------------------------------------------------------------------T-LN-----R-I-------------IL-LL----------FTIGA-HGATDVTGFGILGHIQNLARAQK-----ES----------------------------------------------------VSFVIHSLP----------------------------------------------------------------------------------------------------------------------------------------------------------------------------------------
>SPS.1.cysteine.Leishmania_donovani_BPK282A1.genome chromosome:contig_36 strand:- positions:2119489-2120682
----------------------------------------------------------------------------------------------------------------------------------------------------------------------------------------------------------------------------------------------------------------------------------------------------------------------------------------------------------------------------------------MPHKRPQS-----SAGESNGTADLKKPRFDPVSLGLPAEFQLTDYTRL---------------------------------------------------------------------------------------KGCSCKLP--QPKLLALL--QE------------------LSTTPGQKD---------------------------------------------------------------------VGMD----CSIVPL-----------H---H-TNSKGEALFLVSTTDFFFPSVSDPFLQGQIGAANVLSDLYSMGI-PDCDTMLMLLAASTEMDEHE-RLITTREIMKGFAERA--RLATTT---VTGGQT--VMNPWPLIG-GVAM------------------------------------------------------------------A------------V----VSEAE-MVR--P----AG--LLCAGDILVLTKPLGCQVAVNLKQ--------------W--LLR---P-----SPLY-----------E-EAIAG-------HISPEEIEELYNMATDSMRR-LN-----REG-------------AR-LM----------RKHGA-HGATDVTGFGILGHANNFGAAQTVGDAPRS----------------------------------------------------LCLVLERLPMFKTAVAASK----RM--NDKY-RLLEGYSA---------------------------------------------------ETSGGLLVAF---------PSTTAAEAFCAELTAI--------------DGGCP-----SWIVGHVEDRAANV-ADGVYARLKDGYEIVEV-----------
>SPS.1.cysteine.Hydra_magnipapillata.genome chromosome:gi|204509711|ref|NW_002127796.1|HmaUn_WGA3814_1 strand:+ positions:95546-97858
MQTPATP---IVRDIVLVGGGHSHVVALRY----FAMHPLP-----GVRITLICTDAHTPYSGMLPGYVAGHYAYDDVHIDLCRLCAATGARFIQAEVIGLDRE--ARTVQLR--GRPDIAYDVVSINTGSTPQM-RALGAT-----------EYAVPVKPITGFNQRWLQLLDKVAQAVR-----PPTIAIVGGGAGGVELCLAMQYR----LSAETQAAGR-ADLAPQFHLFTSD-GLLPTHNAGIQRRFAKVLAERGVQVHLQ-----TPVAEVQAGRLRSA------QDEWFD------ADEVLWVTQAGGGAWLQGT-GLALTDNRCIR-----------LYDTLQSITDPR---------VFAAGDLAAMENFALEKAGVFAVRMGMPLAINLQRAVQGLPLQLYRPQRHWLALISTGDKFAVASRG-ALGFA-----GAWVWRWKDWIDRRFMQRFSVQGVDGLAG-LSNMTPAK----TSANSSIQLSADEAQQAQAAVAMRCGGCGAKVG--ASVLSRAL--QNL--------W--VQPNPDVL----------------------------------------------------------------------------LGLDSPDDAAVVRV-----------------PPGKAL----VHSVDFFRAFVDDPYVFGRIAANHALGDLFAMG--AQPHTATAIATVPPGVDRQV--EATLRQMMQGAVEVL--NAAGCT---LIGGHS--GEGAELALGFAVNG------------------------------------------------------------------L------------VDVDSHGQMT-GVL--R----KG--GMQVGDVVLLTKPIGTGALFAAHG----------------------------------------------------------HAAAKG--RWVQAALQSMAQ-SN------KT-------------AAQTL----------HTFGA-TACTDLTGFGLIGHTVEMARPSG-----VQ----------------------------------------------------VVLDAAALPLLDGALECVQQGLLSSLHGANAR--QQHVVQ-------------------------NTAQAMGHPLWP---------LLVDPQTAGGLLASV---------PA-PAVDGCLRALRAQGY-----------PE---------ACAIGRVRALPARELPITIDLRPL-------------------
>SPS.3.cysteine.Plasmodium_gallinaceum.genome chromosome:Pg_2265551.c000319374.Contig1 strand:+ positions:62-2512
---------------------------------------LNKICLSSKIVYVYITDLDIKEIN-----FCENYLIIKKVIEIKKVNNEKIINCMNKNGDIITITYD---------------------------------------------------------------------ECINITDLHYPSYFYKSNYKIENNTSINKFCQYENNDSLYFLNQIKNYDDFTICQTIYLNIYNNIHKNKYISIEDVKKKNINIKNCCNLNNS----PLTKVFNDLSNYFYNKIMDIIKVSFQYICDNKFIEEKIQLLNNRRKNLECYESDNKIKKYKKF-------PVYIFINIILYFYNKVLFYFFFLKNKFI--------------------------------------GKKEQKNSFEKNKNNTNNSNTYELPKYMYDLYKVEYENRLIIKKKTTYEIIKNKNTDDSSDKNTIIVNNNIENKNVMDEL--NTKKVNLHIKESIHKIINRNTCGGCGSKVP--SNVLFNSL--KSL----------DIFNSLNVY----------------------------------------------------------------------------LGVEGCDDCCIFVH---------------SKSKKGENSPALVQTIDFFKSFIDDEYILGEIIAIHCLSDIYSMG--GTGICALCVLIVKDNIEKKL--QQRLENILTGCSQKL--KEEKCV---LSGGHT--CAGNDNYVGLAVTGKIKKNMNK------IND-DADYIENRNEK----NQRKNSKDHDTNDDIN--NDEDMYDLNENFNT-F------------KKHKMLKNNY-LFL--P----KGNRNIKSGDIIITTKMFGFGFIMAAHI----------------------------------------------------------IKKAKA--RWIYNCLDEMLI-SN-----RNS-------------GLYFL----------KN-NV-KACTDVTGYGILGHLNEMIKCSR-----KEIYLYNKIYNKMNTDSSNDSISN---KNGEYQVNNK--FKEADKNNMHINFIGAKINLNNIIIAEGVKECIENNIYSSMFKKNHYLCNNIINL-----------------------DEALLNNKYG-------------ILFDPQTSGGLMAIV---------ER-ECAHQIIQDLKNLGY-----------KN---------SSIIGEIINVQYEKLKNISLNEISLNDYLDTTNSIYIEC----
>SPS.1.cysteine.Leishmania_mexicana.genome chromosome:1036_mexFOS1_20a19.q1kpIBR strand:+ positions:4893-6086
----------------------------------------------------------------------------------------------------------------------------------------------------------------------------------------------------------------------------------------------------------------------------------------------------------------------------------------------------------------------------------------MSHKRPQS-----SAGKSNGAADLKKPRFDPVSLGLPAEFQLTDYTRL---------------------------------------------------------------------------------------KGCSCKLP--QPKLLALL--QE------------------LSTTPGQKD---------------------------------------------------------------------VGVD----CSIVPL-----------H---H-TNSKGEALFLVSTTDFFFPSVSDPFLQGQIGAANVLSDLYSMGI-PDCDTMLMLLAASTEMDEHE-RLITTREIMKGFAERA--RLATTT---VTGGQT--VMNPWPLIG-GVAM------------------------------------------------------------------A------------V----VSEAE-MVR--P----TG--LLRAGDILVLTKPLGCQVAVNLKQ--------------W--LLR---P-----SPLY-----------E-ETIAG-------HISPEEIEELYNMATDSMRR-LN-----REG-------------AR-LM----------RKHGA-HGATDVTGFGILGHANNFGAAQTVGDAPRS----------------------------------------------------LCLVLERLPMFKTAVAASK----RM--NDKY-RLLEGYSA---------------------------------------------------ETSGGLLVAF---------PSTTSAEAFCAELTEI--------------DGGCP-----SWIVGYVEDRAANA-LDGVYARLKDGCEIVEV-----------
>SPS.2.cysteine.Cyanidioschyzon_merolae.genome chromosome:gi|151559141|dbj|AP006498.2| strand:- positions:478362-479109,477676-478109
-------------------------------------------------------------------------------------------------------------------------------------------------------------------------------------------------------------------------------------------------------------------------------------------------------------------------------------------------------------------------------------------------------------------------------FRLTRYSTL---------------------------------------------------------------------------------------KGCGCKVP--QSELLEWM--TAT----------------KNLLRSPMKSFSRPGGLMSTSNTES------------------------STPGDVSVELG-------------------VGMD----ASVVRLTQLSSRQQSTEKDAENAPSFGTQPLYLISTTDFFFPLVEDPYLMGRIAAANVLSDAYALGIRTPPSTMLMLVCAATEIEPPALRAGVTQTMMAGFIDAC--HEAGTQ---VTGGQT--TLNPWPLIG-GVAE------------------------------------------------------------------V------------V----LPRGE-FLM--P----DA---AQPGDTIVLTKPLGTQVAINLYQ--------------W--LGQ---M-----EDAH-----------YLHLLE--------MLTPADICRAYDVACLSMAH-LN-----ARA-------------AQ-LL----------LESGAAHAVTDITGFGILGHAQNLARNQK-----AP----------------------------------------------------VDMEIDVLPIIRGMTSADR----ALQGGKMF-RLLEGFSA---------------------------------------------------ETSGGLLICFGASSTER--SSQVVARQFCEKLATV--------------DDHWP-----AWIVGRVVPG-------SR------------------------
>SPS.1.selenocysteine.Echinops_telfairi.genome chromosome:GeneScaffold_45 strand:- positions:2797-2943,2284-2742,2155-2250
-------------------------------------------------------------------------------------------------------------------------------------------------------------------------------------------------------------------------------------------------------------------------------------------------------------------------------------------------------------------------------------------------------------------PFDPQALGLSPSWRLTGFSGM---------------------------------------------------------------------------------------KGUGCKVP--QETLLKLL--AGL----------------ARPGARPPL-----------------------------------------VPTL-----D-------------------IGLD----SCVIPL-----------R---H-GG-----LSLVQTTDFFYPLVEDPYMMGRIACANVLSDLYAMGI-TECDNMLMLLSVSQTMPEED-REKVTPLMIQGFRDAA--EEGGTA---VTGGQT--VINPWIIIG-GVAT------------------------------------------------------------------V------------V----CQPNE-FIM--P----DS---AVVGDVLVLTKPLGTQVAVNAHQ-------------------------------------------------RM-------VVTREEVELAYQEAMFNMAT-LN-----RIA-------------AG-LM----------H----------------------------------------------------------------------------------------------------------------------------------------------------------------------------------------------------------------------------------------------------------------------------------------
>SPS.5.selenocysteine.Salpingoeca_sp{ch46}_ATCC_50818.genome chromosome:gi|323150240|gb|GL832961.1| strand:+ positions:993955-994041,994467-994574,994891-994995,995359-995478,995617-995703,996292-996420
------------------------------------------------------------------------------------------------------------------------------------------------------------------------------------------------------------------------------------------------------------------------------------------------------------------------------------------------------------------------------------------------------------------APFDPTHHGLDADFRLTDFAKL---------------------------------------------------------------------------------------KGUGAYVI------------------------------------------------------------------------------------------G-------------------IGLD----SCVIKT-----------R---H-KD-----IFLVQTTDFFYPLIDDPYIQGKIAAANVLSDLYAMGV-TQCDNMLMLLGT---------REAHTP--VQSYADAC--HEADTS---VNGGQT--VLNPWMIVG-GVAS------------------------------------------------------------------S------------V----AAKGE-IIR--P----AH---ARAGDVLVLTKPLGTQPAVNAHQ------------------------------------------------------------------------------------------------------SE-LM----------HECGA-RGATDVTGFGLLGHARNLAEAQD-----EQ----------------------------------------------------VDFIIDSLP----------------------------------------------------------------------------------------------------------------------------------------------------------------------------------------
>SPS.2.selenocysteine.Fragilariopsis_cylindrus.genome chromosome:scaffold_21 strand:- positions:153292-153418,152158-153077
--------------------------------------------------------------------------------------------------------------------------------------------------------------------------------------------------------------------------------------------------------------------------------------------------------------------------------------------------------------------------------------------------------------------FDPTSVGLPEGWSLTDFSDL---------------------------------------------------------------------------------------KGUACKIP--QNELQDMLSSLAL----------------GDGNNLGTADGR-------------------------------------------------------------------IALD----CSIRET-----------R-----QG-----HYVISTTDFFFPLVDSPYLQGRIGAANVLSDLYAEGV-QHCDFVLMLLAASLDMTPQD-RTICTNLMVRGFRDAC--TEAETT---ITGGQT--VLNPWAIIG-GVAT------------------------------------------------------------------S------------V----VTRDE-YVS--S----DG---ACVGDVIVLTKPIGTQIAVNVHE--------------WRKRHE---K--------KAKNGDTTGDKNW-NKILEQNKNGDEFLTVSESEIMMHAAVRSMSK-LN-----RFG-------------SK-LM----------TKHNA-HAGTDVTGFGLLGHAQNLMDNQI-----AK----------------------------------------------------VGIELHTFPCIANTLKIND----N---IMNF-RLRDGYSA---------------------------------------------------ETSGGLMISM---------TE-ADAIAYCAELREV--------------E----------------------------------------------------
>SPS.2.cysteine.Chlorella_variabilis.genome chromosome:GL433860.1 strand:- positions:131035-131159,130772-130898,130542-130675,130167-130444,129590-129846,129374-129506,128879-129243,128689-128785,128336-128602,128126-128209,127954-128054
MQ-----------DLVLVGGGHSHVTVLKQ----FGMSPMA-----GVRLTLITSAIHTPYSGMLPGYISGFYTYDDVHIDLSRLARFAGARLVHAEAQGLDTQ--GQRVLLH--DRPPLPYDVVSLNLGITPALSTVPGAA-----------DFTTPVKPISGVVARFEALLNKATTVDL-----PLRVAVVGGGASGVELACALQYRSACMLLEELHA-------VYVLDLWPSG-SIIRQGCQRNSCSVSQAVAGAPPGWIHQ-RAGWLPTDSGRFTNVFVGTTALLGSAASTD------LEHCCKCVAV----------AKSVAPDGFLL-----------VDDFLRSDGGPPN--------VFAAGDVASNSSHPRPKAGVFAVRAGPPLAENLRHALLGQALQPWIPQKSFLSLITAGDKYAVATKS-WLGMQ-----GGWLWAWKDWIDRAFMAKFG----ADLDFATMEQLRSSQSPHQLPHALERGLSAEELALLAAAKMRCGGCGSKVG--ATSLGLVL--QRL-QDMGCQRA--NAQQQAVL----------------------------------------------------------------------------IGLDEPDDAAVLEP-----------------PPPGHVM---VQTVDFFRTMVSDPYLFGQIAANHALSDCHAMG--AAPMAALAVAVVPLATAASM--EEDLVQMLAGALSTL--HAAGCA---LVGGHS--SEGAELAVGFAVSG------------------------------------------------------------------S------------VP------RE-EIL--S----KR--GMEPGLAVIITKPVGTGILLAAEM----------------------------------------------------------RGGSKG--RWMEAAVECMKQ-SN------GP-------------AVAVL----------RAHGV-TACTDVTGFGVLGHLAEMARAS-------------------------------------------------------------------------------------------------------------------------------------------------------------------------------------------------------------------------------------------------------------
>SPS.1.selenocysteine.Pleurobrachia_pileus.genome chromosome:scaffold691.1_size40914 strand:- positions:24902-24982,23704-24690
-------------------------------------------------------------------------------------------------------------------------------------------------------------------------------------------------------------------------------------------------------------------------------------------------------------------------------------------------------------------------------------------------------------------PFRPEDHGLEPGFRLTDFTQL---------------------------------------------------------------------------------------KGUGCKVP--QADLLTYL--ETL----------------KPSTSSSDHSSIG------------------------------------------------------------------IGLD----SCVLPT-----------R---H-PG-----LFLIETTDFFYPLIDDPYNMGKIACANVLSDLYAMGV-TDVDNMLLLLGVAKELSAAQ-RKVVIPMLMAGFRDLA--AEAGVT---INGGQT--VVNPWMTVG-GVAT------------------------------------------------------------------S------------I----CKEGE-FII--P----DK---AAPGDVIVLTKPLGIQAAVNLNQ--------------WMQLDN---------A--N-----------W-QLAKT-------LTTPEFVAKGYQDATTSMIT-LN-----LTA-------------AW-LM----------KKHNG-HAATDVTGFGILGHAQNLAEFQN-----EE----------------------------------------------------VDFVIHTLPILAGFAEFTRKLAAAG--GRNF-RITAGTGA---------------------------------------------------ETSGGLLIAM---------GA-EDAERFVEEMR---------------GEGG-M-----AWIIGEVVEG-------KKRAKIV-------------------
>SPS.6.unaligned.Camponotus_floridanus.genome chromosome:gi|307186094|gb|GL436519.1| strand:+ positions:535105-535635,535964-536338
------------------------------------------------------------------------------------------------------------------------------------------------------------------------------------------------------------------------------------------------------------------------------------------------------------------------------------------------------------------------------------------------------------------------------------------------------------------------------------------------------------------------------------------------------------------------------------------------------------------------------------------------------------------------------------GG-----MMLVETFNVIPAVVDDPYVMGKIAYAVTHGGIHSLGL-ARCSSSRMILGVSDIMKDDE-RKTVASMAIRGYADAA--K---MD---IKDCQV--FHNPWCLFG-GTAT------------------------------------------------------------------V------------V----CHPYE-IVQ--P----VD---ATVGDVIVLTKPLGTTVALTISE--------------W--MKQ---P-----E--K-----------R-GRLML-------TITEESAEKARSRAIDCMIR-TN-----QIA-------------AM-LM----------RKYNA-HAACEVGSYGILGHANLLARRQT-----SD----------------------------------------------------VNFIIHNMPVIARMNATSK----MT--GNAL-PLLQGEMP---------------------------------------------------EVSGGLLVVL---------PR-EQAAAYCKALEKLER-----------RQ---------AWIVGIVESG-------DRTARVIERPRVIEVPAKDNGVFLW-
>SPS.6.unaligned.Pogonomyrmex_barbatus.genome chromosome:ctg7180000311472 strand:- positions:9280-9819,8557-8931
------------------------------------------------------------------------------------------------------------------------------------------------------------------------------------------------------------------------------------------------------------------------------------------------------------------------------------------------------------------------------------------------------------------------------------------------------------------------------------------------------------------------------------------------------------------------------------------------------------------------------------------------------------------------------------NG-----MILVETFNIIPVIIDDPYVMGKIAYAVALGGIYSLGL-AKCSSTRMILGLSDDMKDNE-KNTVMIRTLQGYVDAA--KAADMS---VKDCRI--FRNPWCLFG-GTTT------------------------------------------------------------------V------------V----CYPSE-MVQ--P----VD---ATVGDVIVLTKPLGTTVALTISE--------------W--MQQ---P-----E--K-----------K-NRLVL-------TITEESVERARSRAIDCMTR-TN-----RVA-------------AT-LM----------RMYNA-HAACEVGPYGILGHANLLARRQT-----SD----------------------------------------------------VSFVIHNMPMIARMCATAK----IT--GNTL-PLLQGEAP---------------------------------------------------EISGGLLVVL---------PR-EQAVAYCKALKMIEH-----------RQ---------AWIVGIVENG-------DRTARLIEKPRVIEVPAKDNGVSLW-
>SPS.1.cysteine.Leishmania_tarentolae.genome chromosome:Lt_contig6185 strand:- positions:4526-5719
----------------------------------------------------------------------------------------------------------------------------------------------------------------------------------------------------------------------------------------------------------------------------------------------------------------------------------------------------------------------------------------MSHKRPPS-----SAVESNGTADLKKPRFDPVSLGLPAEFQLTDYTRL---------------------------------------------------------------------------------------KGCSCKLP--QPKLLTLL--QE------------------LSATPGQKD---------------------------------------------------------------------VGVD----CSIVPL-----------Q---R-TNSKGEALFLVSTTDFFFPSVSDPFLQGQIGAANVLSDLYSMGI-PDCDTMLMLLAASTEMDEHE-RLITTREIMKGFAERA--HLATTT---VTGGQT--VMNPWPLIG-GVAM------------------------------------------------------------------A------------V----VSEAE-MVR--P----TG--LLRTGDILVLTKPLGCQVAVNLKQ--------------W--LLR---P-----SPLY-----------E-DAIKG-------HISPEEIEELYNMATDSMRR-LN-----REG-------------AR-LM----------RKHGA-HGATDVTGFGILGHANNFGAAQTMGDAPRS----------------------------------------------------LCLVLERLPMFKTAVAASK----RM--NDKY-RLLEGYSP---------------------------------------------------ETSGGLLVAF---------PNTTAAEAFCAELTEV--------------DDGCP-----SWIVGHVEDRAASS-VDGVYARLKDGYEIVEV-----------
>SPS.5.unaligned.Harpegnathos_saltator.genome chromosome:gi|307205664|gb|GL448740.1| strand:- positions:358630-359196,357940-358314
------------------------------------------------------------------------------------------------------------------------------------------------------------------------------------------------------------------------------------------------------------------------------------------------------------------------------------------------------------------------------------------------------------------------------DTRVTRLDN---------------------------------------------------------------------------------------------------------------------------------------------------------------------------------------------------------------------------------------------GG-----MMLVETFNVIPPLVDDPYAMGKIAYAVVHEGIYSLGL-VQCTSSRLILGVSDAMKDDE-RKTVVPMAIRGYMAAA--KAGETT---VKDCQV--FLNPCCLFG-GTAT------------------------------------------------------------------V------------L----CYPHE-IVE--P----VD---ATAGDVIVLTKPLGTMVALAVSE--------------W--MKQ---P-----E--K-----------K-SRLLL-------TITEESVERARSRAVDCMMR-TN-----RLA-------------AA-LM----------RKYNA-HAACEVGAYGILGHATLLVERQT-----ND----------------------------------------------------VNFIIHNMPVIARMSATAK----IT--GNTL-PLLQGEVP---------------------------------------------------EVSGGLLVVL---------PR-EQAAAYCKALEKIEH-----------RQ---------AWIVGIVESG-------GRTARVIERPRVIEVPAKDNGISLW-
>SPS.2.cysteine.Emiliania_huxleyi.genome chromosome:scaffold_5 strand:+ positions:1515054-1515321,1515542-1515612,1515907-1516092,1516163-1516324,1516683-1516769,1516840-1517004,1517075-1517138,1517215-1517348,1517551-1517712,1517796-1518473
MV---------IKDLVLVGGGHSHVHVLKM----FGMQPQP-----GVQLTLITRDVDTPYSGMLPGYVAGAYSRRECHIDLARLAAFAGARLIHAEATGVDTR--ARPRLVHLAGRPSLPYDVLSINTGSAPAA-VARSAD-----------ACVTPVKPIDGFCARWDAILARTFSAAANAAAPPVRVVVVGGGAGGVELALAMEAR----LRRELRSRGRDASAL-RVSLVSRSRRLMPQHSEGVRAAFERILAERRVEALLGVGETLESVSAAA----------------------------------------------------------------------------------------VFAAGDVAAVLKHPRPKAGVFAVRQGPPLATNLRRKLLGKPLLPFTPQDRFLGIIGTGDGGAVASKG-PLCLE-----AAWLWGLKDWIDRTWMAAYT----SGLPQMDAAPDASA----VPEVAAA--AGDEALRTLSHASMRCGGCGAKVG--A----------------------------------------------------------------------------------------------------------------------------------------------------VHSVDFFRSFLPDPFVFGQVAANHALSDCHAMG--APPAGALAVAVVPYGLEAKV--EATLFQMMAGACRTL--GEAGCA---LLGGHT--CEGAELALGFAVIG------------------------------------------------------------------Y------------AP------KE-AMM--H----KG--GMRAGDALLLTKPLGTGVLFAAAM----------------------------------------------------------RGAAPG--AALAAATEGMVR-SN------AP-------------AAEAL----------IRHGG-NACTDVTGFGLLGHLLEMASASN-----AR----------------------------------------------------VRLRLGDVPILPGVEECIGQGIFSSLQPANLR--LRRAIS-------------------------NEAQAVQHPAYP---------ALFDPQTAGGLLSSV---------PA-DRAEACVRELRALGF-----------TS---------AAVIGEVTEV---------------------------------
>SPS.1.selenocysteine.Perkinsus_marinus.genome chromosome:gi|126302146|gb|AAXJ01000359.1| strand:- positions:28696-29805
------------------------------------------------------------------------------------------------------------------------------------------------------------------------------------------------------------------------------------------------------------------------------------------------------------------------------------------------------------------------------------------------------------------RVWDPTSLGLSKDFVLTSFSER---------------------------------------------------------------------------------------KGUGCKVQ--PDQLSSFL--PQI----------------GDGN---------------------------------------------------------------------------MLTEDSPDCSMVPV---------------GDGE-----RVLVSSTDFLSPISQDPFHQGWIAAANTLSDLYAVGA-DDINNILMILTVSMKMSPLE-QTVTTKKMIEGFNACC--EEAGTK---VTGGQT--VFNPWPLLG-GCAM------------------------------------------------------------------A------------T----MLQSQ-LVT--T----DR---AVPGNVIVLTKPLGTQVTGNLAL--------------WMMNEA------------Q-----------WGKVVKA-------GLDVETCTRAVKMGDLSMMT-LN-----KNG-------------CR-LM----------REFGA-LGATDVTGFGLVGHADNLARVQK-----SG----------------------------------------------------ASIEIDTVPTIQGCKTLSM----VRPNGRDY-GLLEGRAA---------------------------------------------------ETSGGLLVML---------RDKETAEKFIAALRACYS-----------DDDPRREW---GWIVGRVVETKKGD---KQGAKVLPDPNVIEV-----------
>SPS.4.threonine.Dasypus_novemcinctus.genome chromosome:GeneScaffold_848 strand:- positions:19016-19250,17991-18094,15212-15319,12566-12721,3364-3471
------------------------------------------------------------------------------------------------------------------------------------------------------------------------------------------------------------------------------------------------------------------------------------------------------------------------------------------------------------------------------------------------MGRCCDARRVHVGTMSVRESFNPESHELDKSFRLTRFTEL---------------------------------------------------------------------------------------KGTGCKVP--QDVLQKLL--ESL----------------QENH------------FQEDEQFLG-----------------------AVMPRL-----G-------------------IGMD----TCVIPL-----------R---H-GG-----LSLVQTTDYIYPIVDDPYMMGRIACANVLSDLYAMGV-TECDNMLMLLGISNKMTDRE-RDKVMPLIIQGFKDAA--EEAGTS---VTGGQT--VLNPWIVLG-GVAT------------------------------------------------------------------T------------V----CQPNE-FIM--G--------------------PLSAS------------------------------P-----------------------------------------------------------------------------------------------------------------------------------------------------------------------------------------------------------------------------------------------------------------------------------GGLLICL---------PR-EQAARFCAEIKSPKY-----------GEGH-Q------------------------------------------------
>SPS.1.cysteine.Ostreococcus_lucimarinus_CCE9901.genome chromosome:chr17 strand:- positions:69968-72220
MRGSRAATP-TIKDLVLVGGGHAHVYVLKS----LAMTPMP-----GVRVTLIAKDLHTPYSGMLPGAVAGHYEDDETRVDLEPLCRNGGFRIVHDEAIGIDHD--DGRVIVK-SGRPGVRFDVASVDVGIAPRAGDVRGAE-----------AFATPVKPICGFNARWEAMLRRVIESGKHC-----EVVIVGGGAGGAELALSMRHR----TREELKRRGMDEN-LAKFTLVTRG-TLMPSHAKRVRKTFLNIFAESGVDVIEG-----DGVVTAEQGKLTLE------SGRVVS------ADECIWCTQAGAAKWLRESTNLALDANGFIE-----------VNPTLESTSHKN---------IFAAGDVANVLKHPRPKAGVFAVRQGPPLDKNLRRALLGEPLVDFTPQKLFLGLITTGGKSAVLSYG-NLALGGLGPVGERLWRWKDKIDRKWMKMYQ----E-----IPEMKEAE----VEQPAVALAAGSDTMAAIRAVPMRCGGCGAKVG--ATTLSRVM--KRL-------EP--IPTNPNVE----------------------------------------------------------------------------VGIDQPDDAAVVSV-----------------PDGMVG----VQTVDYFRAFVDDPYIFGQIAAVHALGDCWAMG--ADPHAALAIATVPYGLESQV--EETLYQMMAGACDIL--RDAGCG---LAGGHS--SEGAELSLGFSVHG------------------------------------------------------------------A------------AP------RE-KLM--K----KG--GMRAGHKIIITKPIGTGTLFAADM----------------------------------------------------------RSKAQG--RWVSNALDSMRQ-PS------AV-------------AARTL----------FEHGA-TACTDVTGFGVLGHLVEMCKGSS-----AA----------------------------------------------------CVLDMDALPVLPGALECVEIGITSSLQPANVR--LARAIA-------------------------NPAAVSGAARYP---------LLFDPQTAGGMLASL---------PS-ASADAAVEALKRAGY-----------EH---------TTIIGEV------------------------------------
>SPS.4.serine.Drosophila_persimilis.genome chromosome:CH479193.1 strand:- positions:1297613-1298713
-----------------------------------------------------------------------------------------------------------------------------------------------------------------------------------------------------------------------------------------------------------------------------------------------------------------------------------------------------------------------------------------------------------------MSASEPVPNGLDDSFRLTSYLEL---------------------------------------------------------------------------------------KGSGCQVP--ESVVSEMF-------------------------NSLPIG--SQRQETQLQQMLRQ-----------------------------------------------------MNIN----TSAGG------------------GG-----QRHHLRIECRYPIIDDPCAMGKIICAEALGNFYAIGI-TACDKMMMMACKPPQMTNKE-FNAVFSMMETGFKECF--KGTHGK---EMWAMY--MHTSCFMGG-GLAS------------------------------------------------------------------A-----------------YWPQHHLVA--R----GN---ALDGDVLVLTKPLGTQVAIDAYE--------------C--IGQ---P-----E--R-----------W-ERYKM-------FVSEEDVRAAYQQAVNTMCR-LN-----RQA-------------SN-LM----------HVHNA-HGAMAVSGFGILHHANKLALLQK-----KP----------------------------------------------------VSFVIDTLPVISKMAAAAK----ASTVDDKC-PLLQGLSV---------------------------------------------------ETSGGLLICM---------PR-EEAVALCKFIGAYGD-----------SP---------AWIIGTVQSG-------IRKASIIENVKIIEVYE---------
>SPS.5.alanine.Drosophila_persimilis.genome chromosome:CH479187.1 strand:- positions:1087624-1088727
-----------------------------------------------------------------------------------------------------------------------------------------------------------------------------------------------------------------------------------------------------------------------------------------------------------------------------------------------------------------------------------------------------------------MGDFNPVLRGLSAYFRLTNYGDR---------------------------------------------------------------------------------------MVAGCKVP--ESVVSEML---------------------DSPADNAYTWGGERWPETRLEEML-------------------------------------------------------REMN----ITTSGL-----------L-----AG-----VQHHLTVECHYPVIDDPYEVGKIICADAIADLYAMGI-TECDKMLMLACRPRRMSMSE-FNVVYSMMEEGFKQCF--QATGGR---ETWAQC--MHSDWFIAG-GLAS------------------------------------------------------------------S-----------------HWEKSQLLA--R----DN---AVDGDVLVLTKPLGTQMAIDAYG--------------C--IGQ---P-----Q--A-----------W-ECYNP-------FVTEEDLRVAYRLAVNSMTR-LN-----CKA-------------AS-LM----------HLHNA-HGALAVSGRGILAHARTLALLQK-----QP----------------------------------------------------LSFNINILPVIGKLATVPC----C-----QS-RLRRGVSH---------------------------------------------------EISGGLLICM---------PR-EDAASFCRLLEAQDG-----------HP---------AWIIGTVQSG-------QRDAIVCKNARIIEVSE---------
>SPS.7.unaligned.Drosophila_persimilis.genome chromosome:CH479229.1 strand:- positions:435331-435603,369567-370154
-------------------------------------------------------------------------------------------------------------------------------------------------------------------------------------------------------------------------------------------------------------------------------------------------------------------------------------------------------------------------------------------------------------------------------------------------------------------------------------------------------------------------------------------------------------------------------------------------------------------------------------------------------------------------------------------------------LIDDPHLMDKIECANVFGDLYAKGI-V-------------AMTEKE-SDNIIPMIMLGFKDCALKTGVATP---DCLKIE--IIEPDSRCA-GQCP------------------------------------------------------------------AEDQAPGHVRGPEC----SQRDG-FIE--P----GY---AIDGDVLVLTKPLGTQLALNAYQ--------------Y--ITG---------KGTR-----------C-KRMQL-------KLTDEEVQQTHRQAIKCMSR-LN-----RVA-------------AG-LM----------FKHNA-HGATHIGELGLLGHAQHLASLQR-----NA----------------------------------------------------VSFSIYNLPLIKNVEKLAR----SI--IDANNKLLQGRAP---------------------------------------------------EHSGGLFICM---------PQ-EQATAFCKDLKRLDG-----------HS---------AWIIGLVEKG-------NRTARLVQSPRAIPVKNE--------
>SPS.3.selenocysteine.Saprolegnia_parasitica.genome chromosome:gi|288565291|gb|GG743906.1| strand:+ positions:142483-142623,142670-142783,142827-143073,143125-143191,143246-143405,143456-143511,143569-143743,143788-143901
--------------------------------------------------------------------------------------------------------------------------------------------------------------------------------------------------------------------------------------------------------------------------------------------------------------------------------------------------------------------------------------------------------------------FNPTDHGLREDFRLTDFSAL---------------------------------------------------------------------------------------KGUGCKLP--QEKLLSYI--SG-----------------IANDLKPNET---------------------------------------------------------------------PGMD----SSVVKI-----------K---H-PKFGD--LYMISTTDFFYPLVQDPYVQGRIACANVLSDLYAMGV-TEVDTMLMILGVSRTMTDLE-RDVVTTQLIHGFNDLA--REAGTN---VTGGQT--VMNPWPIVG-GVAM------------------------------------------------------------------S------------V----RAESE-IIR--P----EN---ATAGQMLVLTKPLGTQLAVNAYQ--------------M--KDQ---P-----A--R-----------W-SKVES-------FLTREMADRAFSVASESMSR-LN-----VNG-------------AK-LM----------HKHGV-TSATDVTGFGILGHAQNMATSQK-----AD----------------------------------------------------VDFELHTLPVIKDMLAVNE----AF--NGQW-RLELGFSS---------------------------------------------------ETSGGLLVSI---------DA-DRAQAFIDDLVAL--------------DMQ-P-----AWIVGRVVQGTKQ-------ARLAPDVTFVEI-----------
>SPS.1.cysteine.Leishmania_infantum.genome chromosome:gi|146105420|ref|NC_009420.1| strand:- positions:2158094-2159287
----------------------------------------------------------------------------------------------------------------------------------------------------------------------------------------------------------------------------------------------------------------------------------------------------------------------------------------------------------------------------------------MPHKRPQS-----SAGESNGTADLKKPRFDPVSLGLPAEFQLTDYTRL---------------------------------------------------------------------------------------KGCSCKLP--QPKLLALL--QE------------------LSTTPGQKD---------------------------------------------------------------------VGMD----CSIVPL-----------H---H-TNRKGEALFLVSTTDFFFPSVSDPFLQGQIGAANVLSDLYSMGI-PDCDTMLMLLAASTEMDEHE-RLITTREIMKGFAERA--RLATTT---VTGGQT--VMNPWPLIG-GVAM------------------------------------------------------------------A------------V----VSEAE-MVR--P----AG--LLCAGDILVLTKPLGCQVAVNLKQ--------------W--LLR---P-----SPLY-----------E-EAIAG-------HISPEEIEELYNMATDSMRR-LN-----REG-------------AR-LM----------RKHGA-HGATDVTGFGILGHANNFGAAQTVGDAPRS----------------------------------------------------LCLVLERLPMFKTAVAASK----RM--NDKY-RLLEGYSA---------------------------------------------------ETSGGLLVAF---------PSTTAAEAFCAELTAI--------------DGGCP-----SWIVGHVEDRAANV-VDGVYARLKDGYEIVEV-----------
>SPS.3.cysteine.Caenorhabditis_elegans.genome chromosome:IV strand:+ positions:13506055-13506235,13506678-13506931,13507530-13508093,13508889-13509023
----------------------------------------------------------------------------------------------------------------------------------------------------------------------------------------------------------------------------------------------------------------------------------------------------------------------------------------------------------------------------------------------------------MNRIERILEGFDPVSNGLDEDFVLTKLTGM---------------------------------------------------------------------------------------KGCGCKVP--RNVLLQLL--QTF----------------KTDLVINNDEVD-------------------------------------------------------------------IGLD----SCVIPL-----------R---H-PG-----LRLVQTTDFFYPLIDDPYIMGRVTCANVLSDLYAMGV-SECDNMLMLLAVAIDLNEKQ-RDIVVPLFIQGFKDAA--DEAGTK---IRGGQT--VRCPWLLLG-GVAT------------------------------------------------------------------S------------V----AHESE-IIK--V----DQ---AVPGDVLILTKPIGGQVAVNSYE--------------W--IK----------K--K-----------N-GKIEEL------NLEIPKIEKAFKQVCEQMSR-LN-----RNA-------------AK-LL----------HKYDA-HSSTDVTGFGLLGHAENLARVQK-----QP----------------------------------------------------MEFIIEKLPIIEYMDEIADKMIAKG--GEGF-KLYQGTSA---------------------------------------------------ETSGGLLIAM---------SE-ENAKKYIAELSSLDN-----------AP---------AWIIGKVTAKTTD----SSIARILPDAVRISVPSHI-------
>SPS.2.cysteine.Plasmodium_berghei.genome chromosome:gi|56497928|emb|CAAI01001558.1| strand:- positions:5131-5445,4621-5103,3109-4593
EIKNVQINQKSESDNCISLLLLSDNNDLGKIIYLSILENIKEIASYVKIKYIYLESDTYINDKKAKIDFCENYAIIRSIESINKIDNNYVIKCVCNKNGIVSYNY------------------------------------------------------------------------------RYPSYFYNSKYNILNSDTINTFCQYKNDNNIYFLNQINNYNDYTVCRTIYLNIYNSVFKIEYISIEEVNRQ-----------------------------------------------------------------------------------------------------------------------------ENDKNKSLKREKSSCDNQRSSISNVLDAYEEKDKNSCSDINKNLKSKTNNDLPEYIYDFYKKEYEKRLIVRKNTTYQISNKVEDDPNENN-TIIVKNSKIENKQISNIE-KSEKIDLYIKESIDKIINRNTCGGCGSKVP--SNVLSNSL--KSL----------NIYTSPNVY----------------------------------------------------------------------------LGVEGCDDCCIFVH---------------SKSKRSEESPALVQTIDFFKSFIDDEYILGEVIAIHCLSDIYSMG--GTGICALCVLIIKDNIEKKL--QQRLENILTGCCQKL--KEEKCV---LSGGHT--CAGTENYVGLAVTGKIKKKKKN------DKDKDKDKEETRKSH----NNIEIVLD-KTNQVGN--N------FMERKTS-I------------NKVNELNEAY-HFL--P----KGSIEVKQGDVIITTKVFGFGFIMAAHI----------------------------------------------------------SKKAKA--RWIYNCLDEMLI-SN-----RKS-------------GLYFL----------KN-NA-KACTDVTGFGILGHLNEMIKCSR-----REYYI--------------KYVSNNISNNEITPKSNDSKCNGLDNRKYNINFIGAKINLDKINIAEGVQECIKNNIYSSMYKKNHYLCNNIINL-----------------------DEAILNDKYG-------------ILFDPQTSGGLMAIV---------ER-EHANTILSDLKNMGY-----------QN---------SSIIGEIINLKYDKYQNLSINQIKLSDYINTENSIYIEC----
>SPS.1.cysteine.Leishmania_major.genome chromosome:LmjF36_01_20050601_V5.2 strand:- positions:2094542-2095735
----------------------------------------------------------------------------------------------------------------------------------------------------------------------------------------------------------------------------------------------------------------------------------------------------------------------------------------------------------------------------------------MSHKRPQS-----SAGESNGAVDLKTPRFDPVSLGLPAEFQLTDYTRL---------------------------------------------------------------------------------------KGCSCKLP--QPKLLALL--QE------------------LSATPGQKD---------------------------------------------------------------------VGMD----CSIVPL-----------H---H-TNSKGEALFLVSTTDFFFPSVSDPFLQGQIGAANVLSDLYSMGI-PDCDTMLMLLAASTEMDEHE-RLITTREIMKGFAERA--RLATTT---VTGGQT--VMNPWPLIG-GVAM------------------------------------------------------------------A------------V----VSEAE-MVR--P----TG--LLCAGDILVLTKPLGCQVAVNLKQ--------------W--LLR---P-----SPLY-----------E-EAIAG-------HISPEEIEELYNMATDSMRR-LN-----REG-------------AR-LM----------RKHGA-HGATDVTGFGILGHANNFGAAQAVGDAPRS----------------------------------------------------LCLVLERLPMFKTAVAASK----QM--NDKY-RLLEGYSA---------------------------------------------------ETSGGLLVAF---------PSTTAAAAFCAELTAV--------------DGGCP-----SWIVGHVEDRATNA-VDGVYARLKDGYEIVEV-----------
>SPS.3.cysteine.Eimeria_tenella.genome chromosome:pathogen_EIMER_contig_00021064 strand:+ positions:55552-55701,55927-55943,56320-56452,56667-57040,57154-57251,57428-57754,57956-58059
-----------------------------------------------------------------------------------------------------------------------------------------------------------------------------------------------------------------------------------------------------------------------------------------------------------------------------------------------------------------------------------------------------------------------------MSIFATLLSKA-------------------------------------------------------------------------AGARAKGCTGASRCAGCSSKIP--QRVVSAAL--QQL-----------RHHN-------------------------------------------------------------------------------------------------------------------------FQSVDFFRLFTGDLYTMGRVAAAHALSDLYACG--AEPLTALAVTLMQKAPPELQ--ANNLLQFLCGASSVF--SSEGCE---LSGGHSAAGDGPSAA-GFCVTGRIFYPSPPGASSAKTNSSKGGNDEKRRQQQQA----------------------------------L------------VAPGKPLAPG-FLL--R----KGSTGVTEGCVLLLTKGIGTGVIFAAHA----------------------------------------------------------KSRAKG--GWVEAALQQMQQ-TN------RA-------------AMHAL----------VQHGA-TACTDITGFGLLGHLLEVVDTSN-----RALAKVNR-------------------------------GDGSAEAEGGANLVGARVWLGRIPLLPGAAELTRKGVAASLFVENAATGARRLSVLSEDEVEAEAPLGSLHLGNVRGLSPSNEKLDSSIVFP---------LLFDPQTSGGLLAAV---------PA-EAAASCLAALR---------------------------------------------------------------------
>SPS.3.selenocysteine.Schistosoma_mansoni.genome chromosome:Smp_scaff000585 strand:+ positions:173832-173994,174026-174147,174183-174332,174382-174494,178670-178866,181260-181492
--------------------------------------------------------------------------------------------------------------------------------------------------------------------------------------------------------------------------------------------------------------------------------------------------------------------------------------------------------------------------------------------------------------------FNPESYGLRSDFRLTKFSFL---------------------------------------------------------------------------------------RGUGCKVP--QAELKKLL--EAL----------------NQPQPCSLSSNKPLLGISIDIKA--------------------------------------------------------LELD----CCVIPI-----------R-----NN-----LKLIQTTDFFYPLIDDPYTMGRITCCNVLSDLYAMGV-VDCDNLLLLLGVPREMTQEE-REISNRLLMEGFKDCA--SEAGTY---VRGGQT--VLSPWLMIG-GVAT------------------------------------------------------------------S------------V----CSDSE-YIM--P----DQ---AAVGDVLVLTKPLGTQVAVSVYY--------------WMLEDS---P-----S--------------WSGNLAN-------VITSDKVKSLFHSATLSMTH-LN-----RTA-------------AR-LM----------HKHHA-HGCTDVTGFGLLGHANNLVQVQA-----NN---------------------------------------------------HLAFSIHTLPCLEGSALISR----AL--NDRL-KLLQGFSP---------------------------------------------------ETSGTVYFC---------------------------------------------------------------------------------------------
>SPS.3.cysteine.Plasmodium_falciparum.genome chromosome:pfal_chr9 strand:- positions:480417-480482,479946-480332,479415-479927,478785-479369,477771-478745
-------------------------------------ENLHKISISVKIIYVHIINEEKMKCSK----FCSYFVQVREIKQVKKSEDKLFIEYIDMNNKLSTIFFD---------------------------------------------------------------------ECINITNLKYPSYIYKSGYDIDNNKNINNFCQYYKDESLYFPNQITNYDTYTICQNVYINIYNNIHKKKYISIDNVKDHIYIYNWKEHFSINHIYELLINI--------YNKIIKIIKFNLIYIYKHPLTQNKVKPFLMNKKYLIDNYLNEKKKKIKTIEKKNKSSSIDLFINLIMYIYNQFLYYIAHFENIFV--------------------------HTKQEEHNLNTNNNSKMKTNCNVKNIKNTNQNTELLPAYMYDEYKKEYENRLIIKKKTSYKLVQHNNNNNSTDDTFVIVECNNFGKEAMLDTS-DNKKVQSYIKESIDKIINRNTCGGCGSKVP--SNVLSNSL--KSL----------DIFNSPNVY----------------------------------------------------------------------------LGVEGSDDCCIFVH---------------SKSKNTEQSPALVQTIDFFKSFIDDEYILGSIIAIHSLSDIYSMG--GTGICALCVLIVKDNIERKL--QQRLENVLTGCCQKL--KEERCV---LSGGHT--CAGNENYVGLAVTGKIKKNIMK------F---EQDKNENEGNS----HIEQLINQNNINNINNVQFEEDEHKINKETNSYF------------EKHQMLKENY-LFL--P----KGNGDIKNGDVIITTKMFGFGFIMAAHI----------------------------------------------------------IKKAKA--RWIYSCLDEMLI-SN-----RKS-------------GLYFL----------QN-NA-KACTDVTGFGILGHLNEMLKCSR-----KEIYLHHKKTNYKHNDNLDQTTKDGYSKNQDKQIKQKKIFNRCDQNNNKLNMLGAKIKLNNIIIAEGVQECIENNIYSSMYKKNHYLCNNIINL-----------------------DEAQLYSKYG-------------ILFDPQTSGGLMAIV---------QR-EKATQILSDLKNMGY-----------PN---------SSIIGEIINVQYEKFNNKSIQDISLSDYLDTTDSIYVEL----
>SPS.1.unaligned.Sphaeroforma_arctica.genome chromosome:supercont1.927 strand:+ positions:2586-2737,3269-3356,3884-4146,4593-4738,6076-6257
----------------------------------------------------------------------------------------------------------------------------------------------------------------------------------------------------------------------------------------------------------------------------------------------------------------------------------------------------------------------------------------------------------------------------------------------------------------------------------------------------------------------------------------------------------------------------------------------------------------------------------------------------------------------------------------G--VVMVSTTDFFYPLVDDPYTQGQIACANVLSDMYAVGA-RKVDNMLMILASSTQIPASY-RTIVTVEMVRGFNDWC--KKAGTK---VTGGQS--VMNPWPILG-GVAQ------------------------------------------------------------------S------------V----MLATD-VIT--P----EN---ARAGDVMVLTKPLGTQLAVNLHQ--------------W--LDQ---P-----K--W-----------W-DQVKH-------VIDAETVIRAYNVASASMKR-LN-----MVG-------------AQ-LM----------HKHNA-RAATDVTGFGILGHANNLAQAQK-----AK----------------------------------------------------LTLRIDSLPVIKGTIAVDR----VLKGGALF-NLATGYSA---------------------------------------------------ETSGGLLMCM---------AP-ADADAFCRAIHAE--------------EGW-K-----AFVVGM-------------------------------------
>SPS.1.cysteine.Trypanosoma_cruzi.genome chromosome:gi|70866174|gb|AAHK01002924.1| strand:- positions:1314-2444
---------------------------------------------------------------------------------------------------------------------------------------------------------------------------------------------------------------------------------------------------------------------------------------------------------------------------------------------------------------------------------------------------------MSHENEAKVPRFNPTDVGLPPEFVLTDYTRL---------------------------------------------------------------------------------------KGCSCKLP--QPKLLALL--RA------------------VSTTPGQKD---------------------------------------------------------------------VGMD----CSVVQL-----------L---Q-KDEHGAPLFMVSTTDFFFPSVEDPYLQGQIAATNVLSDLYSMGI-DRCDTVLMMLAASTEMDEME-REVSTREIMKGFVDQV--RLAGSD---VTGGQT--VMNPWPLIG-GVAT------------------------------------------------------------------S------------V----VTEPE-MVR--P----TG---LCIGDVLVLTKPLGNQIAVNLKQ--------------W--VRR---P-----SPIY-----------L-ETIQG-------KMTTEEVEELYNAATDSMKR-LN-----RNA-------------AR-LM----------RRHGA-HGATDVTGFGILGHAHNLAVAQE-----KE----------------------------------------------------VCLLLEALPIYKGALKAST----LM--SDKY-QLLKGYSA---------------------------------------------------ETSGGLLVAF---------GDLCTAERYIKELCEV--------------DRE-P-----AWVVGSVIAHCGDG---SPHAKLQDGYKIIEV-----------
>SPS.3.selenocysteine.Ixodes_scapularis.genome chromosome:ABJB010352163 strand:- positions:10730-10931,10515-10618,7762-8024,6488-6678,1618-1832
---------------------------------------------------------------------------------------------------------------------------------------------------------------------------------------------------------------------------------------------------------------------------------------------------------------------------------------------------------------------------------------------------------------SVQGPFDPAAHQLDPTFRLTRFADL---------------------------------------------------------------------------------------KGUGCKVP--QEAQTKLL--EGL----------------LNEG--------NGGHSTGQCQYLQ-----------------------LGLARS-----G-------------------LGLD----CSVTPL-----------R---H-NG-----LSLVQTVDYLYPLVEDPYVMGKIACASVLSGLYAHGV-TDCDNILLVLAVSSKLSDKE-RDIVVPLLVKGFRDAA--VLAGTR---VTGGQT--ALNPWLIVG-GCAT------------------------------------------------------------------S------------C----CHALE-FVP--A----DC---AVVGDVLVLTKPLGSQVAVSAQQ--------------W--LEQ---P-----E--R-----------W-NRVRL-------VVGEEDVRRACHRARDSMAR-LN-----RTA-------------AV-LM----------HKYNA-HGATDVRGGGLLGHAQLLARVQK-----NE----------------------------------------------------VSFVIHNLPVLSKMAAVAK----AC--GSTF-QLLQGFCP---------------------------------------------------ETSG--------------------------------------------------------------------------------------------------
>SPS.10.selenocysteine.Ixodes_scapularis.genome chromosome:ABJB010331786 strand:+ positions:3939-4154,5553-5654,6086-6235,6848-6960,7507-7700,9162-9376
-----------------------------------------------------------------------------------------------------------------------------------------------------------------------------------------------------------------------------------------------------------------------------------------------------------------------------------------------------------------------------------------------MSGDGYVVRRGASNPPLTYRLFDNAAHGLEPEFRLLDLADM---------------------------------------------------------------------------------------KGUGCKVP--QGVLQKML--KTL----------------QPGG-------------SSSSSVQH------------------------------------------------------IGMD----SSVTPL-----------G---A-SG-----FSLVQTIDFFYPSVEDPYISGKIACANVLSDLYALGV-TRCDNMLMVMAVSTKLTESQ-RDVVVPLLIKGFRDLA--AEAGTR---ITGGQT--VLNPWPMIG-GVAS------------------------------------------------------------------S------------C----CRDAE-IIS--P----DG---AEPGDVLVLTKPLGTQVTSNAHQ--------------W--LDR---P-----Q--R-----------V-EQLEKA------GIAAEDVRRMYFRGMDSMAR-LN-----LTA-------------AQ-LM----------HRHGA-HGATDVTGFGLLGHAQNLAEVQQ-----KA----------------------------------------------------VELRIHTLPVIRGVPEVLA----AT--GTSF-KLMQGYSA---------------------------------------------------ETSG--------------------------------------------------------------------------------------------------
>SPS.4.readthrough.Apis_mellifera.genome chromosome:gnl|Amel_4.0|Group11.33 strand:- positions:464319-464604,463502-463606,463073-463334,462817-463007,462477-462721,462068-462217
--------------------------------------------------------------------------------------------------------------------------------------------------------------------------------------------------------------------------------------------------------------------------------------------------------------------------------------------------------------------------------MAELQGTPVAQDALSVAQLELGG-NPNALA--LRRPFDPVAHDLDATFRLTRFADL---------------------------------------------------------------------------------------KGUGCKVP--QEVLGKLL--EGL----------------QADD--------GSAQDHEHAHFM----------------------HM-AIPRI-----G-------------------IGMD----SSVTPL-----------R---H-GG-----LSLVQTTDFFYPLVDDPYMMGKIACANVISDLYAMGV-TECDNMLMLLGVSTKMTEKE-RDVVVPLIMRGFKDSA--LEAGTT---VTGGQT--VVNPWCTIG-GVAS------------------------------------------------------------------T------------V----CQPNE-YIV--P----DN---AVVGDVLVLTKPLGTQVAVNAHQ--------------W--LDQ---P-----D--R-----------W-NRIKL-------VVSEDDVRKAYQRAMDSMAR-LN-----RIA-------------AR-LM----------HKYNA-HGATDVTGFGLLGHAQNLAKHQK-----NE----------------------------------------------------VSFVIHNLPVIAKMAAVAK----AC--GNMF-QLLQGHSA---------------------------------------------------ETSGGLLICL---------PR-EQAAAYCKDIEKQ--------------EGY-Q-----AWIIGIVEKG-------NRTARIIDKPRVIEVPAKEKDGELW-
>SPS.1.selenocysteine.Gorilla_gorilla.genome chromosome:16 strand:- positions:31256379-31257548
------------------------------------------------------------------------------------------------------------------------------------------------------------------------------------------------------------------------------------------------------------------------------------------------------------------------------------------------------------------------------------------------------------------RPFEPQALGLSPSWRLTGFSGM---------------------------------------------------------------------------------------KGUGCKVP--QEALLKLL--AGL----------------TRPDVRPPMGRGLVGVQEEVSQEAG---------------LPAGADPGPTFPAL-----G-------------------IGMD----SCVIPL-----------R---H-GG-----LSLVQTTDFFYPLVEDPYMMGRIACANVLSDLYAMGI-TECDNMLMLLSVSQSMSEEE-REKVTPLMVKGFRDAA--EEGGTA---VTGGQT--VVNPWIIIG-GVAT------------------------------------------------------------------V------------V----CQPNE-FIM--P----DS---AVVGDVLVLTKPLGTQVAVNAHQ--------------W--LDN---P-----E--R-----------W-NKVKM-------VVSREEVELAYQEAMFNMAT-LN-----RTA-------------AG-LM----------HTFNA-HAATDITGFGILGHSQNLAKQQR-----NE----------------------------------------------------VSFVIHNLPIIAKMAAVSK----AS--G-RF-GLLQGTSA---------------------------------------------------ETSGGLLICL---------PR-EQAARFCSEIKSSKY-----------GEGH-Q-----AWIVGIVEKG-------NRTARIIDKPRVIEV-----------
>SPS.1.selenocysteine.Microcebus_murinus.genome chromosome:GeneScaffold_1425 strand:+ positions:59310-60479
------------------------------------------------------------------------------------------------------------------------------------------------------------------------------------------------------------------------------------------------------------------------------------------------------------------------------------------------------------------------------------------------------------------RPFEPQALGLSPSWRLTGFSGM---------------------------------------------------------------------------------------KGUGCKVP--QETLLKLL--AGL----------------TRPALRPPMGRGLVGGQEEVAQEAC---------------LPAEAGSSPALPAL-----G-------------------IGMD----SCVIPL-----------R---H-GG-----LSLVQTTDFFYPLVEDPYMMGRIACANVLSDLYAMGI-TECDNMLMLLSVSQSMSEEE-REKITPLMIKGFRDAA--EEGGTA---VTGGQT--VVNPWIIVG-GVAT------------------------------------------------------------------V------------V----CQPNE-FIM--P----DS---AVVGDVLVLTKPLGTQVAVNAHQ--------------W--LDN---P-----E--R-----------W-NKVKM-------VVSREEVELAYQEAMFNMAT-LN-----RTA-------------AG-LM----------HTFNA-HAATDITGFGILGHSQNLARQQR-----NE----------------------------------------------------VSFVIHNLPIIAKMAAISK----AS--G-RF-GLLQGTSA---------------------------------------------------ETSGGLLICL---------PR-EQAARFCSEIKSSKY-----------GEGH-Q-----AWIVGIVEKG-------NRTARIIDKPRVIEV-----------
>SPS.1.selenocysteine.Pongo_abelii.genome chromosome:16 strand:- positions:28958898-28960067
------------------------------------------------------------------------------------------------------------------------------------------------------------------------------------------------------------------------------------------------------------------------------------------------------------------------------------------------------------------------------------------------------------------RPFEPQALGLSPSWRLTGFSGM---------------------------------------------------------------------------------------KGUGCKVP--QETLLKLL--AGL----------------TRPDVRPPLGRGLVGGQEEASPEAG---------------LPAGAGPSPTFPAL-----G-------------------IGMD----SCVIPL-----------R---H-GG-----LSLVQTTDFFYPLVEDPYMMGRIACANVLSDLYAMGI-TECDNMLMLLSVSQSMSEEE-REKVTPLMVKGFRDAA--EEGGTA---VTGGQT--VVNPWIIIG-GVAT------------------------------------------------------------------V------------V----CQPNE-FIM--P----DS---AVVGDVLVLTKPLGTQVAVNAHQ--------------W--LDN---P-----E--R-----------W-NKVKM-------VVSREEVELAYQEAMFNMAT-LN-----RTA-------------AG-LM----------HTFNA-HAATDITGFGILGHSQNLAKQQR-----NE----------------------------------------------------VSFVIHNLPIIAKMAAVSK----AS--G-RF-GLLQGTSA---------------------------------------------------ETSGGLLICL---------PR-EQAARFCSEIKSSKY-----------GEGH-Q-----AWIVGIVEKG-------NRTARIIDKPRVIEV-----------
>SPS.16.threonine.Pongo_abelii.genome chromosome:10 strand:- positions:13965156-13965366,13959101-13959204,13956669-13956776,13954236-13954390,13952838-13952928,13951421-13951520,13946175-13946387,13942430-13942476
---------------------------------------------------------------------------------------------------------------------------------------------------------------------------------------------------------------------------------------------------------------------------------------------------------------------------------------------------------------------------------------------------ERGPRTMSTRE-----SFNPESYELDKSFRLTRFTEL---------------------------------------------------------------------------------------KGTGCKVP--QDVLQKLL--ESL----------------QENH------------FQEDEQFLG-----------------------AVMPRL-----G-------------------IGMD----TCVIPL-----------R---H-GG-----LSLVQTTDYIYPIVDDPYMMGRIACANVLSDLYAMGV-TECDNMLMLLGVSNKMTDRE-RDKVMPLIIQGFKDAA--EEAGTS---VTGGQT--VLNPWIVLG-GVAT------------------------------------------------------------------T------------V----CQPNE-FIM--P----DN---AVPGDVLVLTKPLGTQVAVAVHQ--------------W--LDI---P-----E--K-----------W-NKIKL-------VVTQEDVELAYQEAMMNMAR-LN-----RTA-------------AG-LM----------HTFNA-HAATDITGFGILGHAQNLAKQQR-----NE----------------------------------------------------VSFVIHNLPVLAKMAAVSK----AC--GNMF-GLMHGTCP---------------------------------------------------ETSGGLLICL---------PR-EQAARFC-------------------------------------------------------------------------
>SPS.4.selenocysteine.Oikopleura_dioica.genome chromosome:scaffold_18 strand:- positions:231390-231482,231251-231343,231053-231232,230836-231012,230551-230793,230347-230511,230154-230297
-------------------------------------------------------------------------------------------------------------------------------------------------------------------------------------------------------------------------------------------------------------------------------------------------------------------------------------------------------------------------------------------------------------MASVKDVWKPEEHGLEKEFRLINFTGL---------------------------------------------------------------------------------------KGUGCKVP--QEKLLKLL--SNL----------------SAPAHEVPKSSNQNCPKSDEI--------------------------------------G-------------------IGLD----CCVQPI-----------P---H-SD-----LFLVQTTDYFYPLINDPYKMGWIACNNVISDLYAMGV-SRIDNVLMLLSTSTKFTDKQ-EDAVLPQIMSGFRDCC--FAAGTQ---VRGGQT--TRNPWVLLG-GCAT------------------------------------------------------------------S------------V----LPKNE-FVL--P----NG---AKAGDLLVLTKPLGTQIAVNLNQ--------------W--LDD---------Q--D-----------M-DKLKAT------GMNEDEIRKGYDAATVSMMT-LN-----REA-------------SS-LM----------RKYKA-HAATDVTGFGILGHAQNLVKCQE-----DE----------------------------------------------------LDFVIDKLPILEKIASADD----GM--GRMF-QLVKGYSA---------------------------------------------------ETSGGLLLAI---------DP-IEAAKYITDLKAA--------------NGH-D-----IWIIGKVTAG-------SRKAK---------------------
>SPS.3.readthrough.Bombus_impatiens.genome chromosome:scf_2136 strand:+ positions:18076-18361,19062-19166,19343-19604,19679-19869,19939-20183,20433-20582
--------------------------------------------------------------------------------------------------------------------------------------------------------------------------------------------------------------------------------------------------------------------------------------------------------------------------------------------------------------------------------MAELQGTPVAQDALSVAQLELGG-NPNALA--LRRPFDPVAHDLDATFHLTRFADL---------------------------------------------------------------------------------------KGUGCKVP--QEVLGKLL--EGL----------------QADD--------GSAQDHEHAHFM----------------------HM-AIPRI-----G-------------------IGMD----SSVTPL-----------R---H-GG-----LSLVQTTDFFYPLVDDPYMMGKIACANVISDLYAMGV-TECDNMLMLLGVSTKMTEKE-RDVVVPLIMRGFKDSA--LEAGTT---VTGGQT--VVNPWCTIG-GVAS------------------------------------------------------------------T------------V----CQPNE-YIV--P----DN---AVVGDVLVLTKPLGTQVAVNAHQ--------------W--LDQ---P-----D--R-----------W-NRIKL-------VVSEDDVRKAYQRAMDSMAR-LN-----RIA-------------AR-LM----------HKYNA-HGATDVTGFGLLGHAQNLAKHQK-----NE----------------------------------------------------VSFVIHNLPVIAKMAAVAK----AC--GNMF-QLLQGHSA---------------------------------------------------ETSGGLLICL---------PR-EQAAAYCKDIEKQ--------------EGY-Q-----AWIIGIVEKG-------NRTARIIDKPRVIEVPAKEKDGELW-
>SPS.1.arginine.Drosophila_rhopaloa.genome chromosome:scf7180000777200 strand:- positions:474139-475332
--------------------------------------------------------------------------------------------------------------------------------------------------------------------------------------------------------------------------------------------------------------------------------------------------------------------------------------------------------------------------------MS------YAADVLNSAHLELHG-GGDA-E--LRRPFDPTAHDLDASFRLTRFADL---------------------------------------------------------------------------------------KGRGCKVP--QDVLSKLV--SAL----------------QQDY---------SAQDQE-PQFL----------------------NV-AIPRI-----G-------------------IGLD----CSVIPL-----------R---H-GG-----LCLVQTTDFFYPIVDDPYMMGKIACANVLSDLYAMGV-TDCDNMLMLLAVSTKMTEKE-RDVVIPLIMRGFKDSA--LEAGTT---VTGGQS--VVNPWCTIG-GVAS------------------------------------------------------------------T------------I----CQPNE-YIV--P----DN---AVVGDVLVLTKPLGTQVAVNAHQ--------------W--IDQ---P-----E--R-----------W-NRIKL-------VVSEEDVRKAYHRAMNSMSR-LN-----RVA-------------AR-LM----------HKYNA-HGATDITGFGLLGHAQTLAAHQK-----KD----------------------------------------------------VSFVIHNLPVIAKMAAVAK----AC--GNMF-QLLQGHSA---------------------------------------------------ETSGGLLICL---------PR-EQAAAYCKDIEKQ--------------EGY-Q-----AWIIGIVEKG-------NKTARIIDKPRVIEVPAKD-------
>SPS.2.selenocysteine.Drosophila_rhopaloa.genome chromosome:scf7180000777363 strand:- positions:40385-40546,39959-40345,39707-39901,39310-39651
------------------------------------------------------------------------------------------------------------------------------------------------------------------------------------------------------------------------------------------------------------------------------------------------------------------------------------------------------------------------------------------------------------M-------FRPEKHGLESDFQLTKFTTH---------------------------------------------------------------------------------------TGUSCKIP--QKVLEKYL--RGT----------------EIVNKN--NDGYLIGKLL-----------------------------------------G-------------------SGMD----CAVIPL-----------N--RH-KD-----YLLVQTVDFFYPMVNDPELLGRIALANVLSDVYAVGV-TDFDSVEIIVSTSTSFTEKE-RDVVISLILKGFQNSL--QANGYHKTPIAIRQL--KINPWCIIG-GIAT------------------------------------------------------------------S------------V----CLREE-LIL--P----SK---AQPGDVLVLTKPLGGQMAMDAHL--------------W--QLN---------QNEK-----------Y-KSLLS-------EFSDDDIRETFEIAVKSMTY-LN-----KNG-------------AL-LM----------HKYQA-HCATDITGFGLLGHAQNLAQFQK-----QK----------------------------------------------------VLFKIDKLPIIKNVLKFSL----LI--GQST-KLRSGRSV---------------------------------------------------ETSGGLLICL---------AP-DAADKFCRDFEEVTK-----------GEQK-------SFKIGHVV-A-------SSESGAV-------------------
>SPS.1.readthrough.Apis_florea.genome chromosome:gi|317105744|gb|GL575855.1| strand:- positions:1251035-1251320,1250218-1250322,1249776-1250037,1249518-1249708,1249169-1249413,1248786-1248935
--------------------------------------------------------------------------------------------------------------------------------------------------------------------------------------------------------------------------------------------------------------------------------------------------------------------------------------------------------------------------------MAELQGTPVAQDALSVAQLELGG-NPNALA--LRRPFDPVAHDLDATFRLTRFADL---------------------------------------------------------------------------------------KGUGCKVP--QEVLGKLL--EGL----------------QADD--------GSAQDHEHAHFM----------------------HM-AIPRI-----G-------------------IGMD----SSVTPL-----------R---H-GG-----LSLVQTTDFFYPLVDDPYMMGKIACANVISDLYAMGV-TECDNMLMLLGVSTKMTEKE-RDVVVPLIMRGFKDSA--LEAGTT---VTGGQT--VVNPWCTIG-GVAS------------------------------------------------------------------T------------V----CQPNE-YIV--P----DN---AVVGDVLVLTKPLGTQVAVNAHQ--------------W--LDQ---P-----D--R-----------W-NRIKL-------VVSEDDVRKAYQRAMDSMAR-LN-----RIA-------------AR-LM----------HKYNA-HGATDVTGFGLLGHAQNLAKHQK-----NE----------------------------------------------------VSFVIHNLPVIAKMAAVAK----AC--GNMF-QLLQGHSA---------------------------------------------------ETSGGLLICL---------PR-EQAAAYCKDIEKQ--------------EGY-Q-----AWIIGIVEKG-------NRTARIIDKPRVIEVPAKEKDGELW-
>SPS.3.unaligned.Pelodiscus_sinensis.genome chromosome:JH210655.1 strand:+ positions:20637-20741,21065-21172,26303-26457,27550-27640,27886-27970,28212-28454,28986-29146
---------------------------------------------------------------------------------------------------------------------------------------------------------------------------------------------------------------------------------------------------------------------------------------------------------------------------------------------------------------------------------------------------------------------------------------------------------------------------------------------------------------------------------------------------------------------------------------------------------------------------------G-------------------IGMD----SCVIPL-----------R---H-GG-----LSLVQTTDFFYPLVEDPYMMGRIACANVLSDLYAMGI-TECDNMLMLLSVSQKMTDEE-REKIMPLIIKGFRDAA--EDGGTS---VTGGQT--VLNPWIIVG-GVAT------------------------------------------------------------------V------------V----CQPNE-FIM--P----DS---AVPGDVLVLTKPLGTQVAVSAHQ--------------W--LDN---L-----E--R-----------W-NKIKL-------VVSKEEVEQAYQEAMATLAA-CKCLSSPATA-------------AS-LM----------HTFNA-HAATDITGFGILGHAQNLAKQQR-----SE----------------------------------------------------VSFVIHNLPIIAKMAAISK----AC--GNRF-GLLQGTSP---------------------------------------------------ETSGGLLICL---------PR-EQAARFCAEIKSPKY-----------GEGH-Q-----AWIIGIVEKG-------NQTARIIDKPRIIEV-----------
>SPS.10.threonine.Pelodiscus_sinensis.genome chromosome:JH207158.1 strand:- positions:1247639-1247837,1244062-1244165,1237692-1237799,1236200-1236354,1235240-1235330,1230642-1230741,1228526-1228738,1219874-1220034
-------------------------------------------------------------------------------------------------------------------------------------------------------------------------------------------------------------------------------------------------------------------------------------------------------------------------------------------------------------------------------------------------------RTMSVRE-----SFNPETYELDKSFRLTRFTEL---------------------------------------------------------------------------------------KGTGCKVP--QDVLQKLL--ESL----------------QENH------------FQEDEQFLG-----------------------AVMPRL-----G-------------------IGMD----TCVIPL-----------R---H-GG-----LSLVQTTDYIYPIVDDPYMMGRIACANVLSDLYAMGV-TECDNMLMLLGISNKMTDRE-RDKVMPLIIQGFKDAA--EEAGTS---VTGGQT--VLNPWIVLG-GVAT------------------------------------------------------------------T------------V----CQPNE-FIM--P----DN---AVPGDVLVLTKPLGTQVAVAVHQ--------------W--LDI---P-----E--K-----------W-NKIKL-------VVTQEDVELAYQEAMMNMAR-LN-----RTA-------------AG-LM----------HTFNA-HAATDITGFGILGHAQNLAKQQR-----NE----------------------------------------------------VSFVIHNLPVLAKMAAVSK----AC--GNMF-GLMHGTCP---------------------------------------------------ETSGGLLICL---------PR-EQAARFCAEIKSPKY-----------GEGH-Q-----AWIIGIVEKG-------NRTARIIDKPRIIEV-----------
>SPS.1.selenocysteine.Takifugu_rubripes.genome chromosome:scaffold_382 strand:- positions:51431-51629,50562-50665,50298-50405,50066-50220,49776-49866,49488-49587,49187-49399,48916-49094
--------------------------------------------------------------------------------------------------------------------------------------------------------------------------------------------------------------------------------------------------------------------------------------------------------------------------------------------------------------------------------------------------------------------FKPEDHGLERGFRLTAFSDL---------------------------------------------------------------------------------------KGUGCKVP--QEVLLKLL--SGL----------------EADQADGTGKA-----GDEASDFV----------------------QQLPGPRL-----G-------------------VGMD----SCVIPL-----------R---H-GG-----LSLVQTTDFFYPLVEDPYMMGRIACANVLSDLYAMGI-TECDNMLMLLSLSQKMNEKD-RERVMPLMIRGFRDAA--EEGGTS---VTGGQT--VINPWIIIG-GVAS------------------------------------------------------------------V------------V----CQPNE-FIM--P----DG---AVPGDVLVLTKPLGTQVAVNAHQ--------------W--LDQ---P-----E--R-----------W-NKIKL-------VITKEEVKEAYQEAMFSMAT-LN-----RTA-------------AA-LM----------HKYQA-HAATDVTGFGLLGHANNLAKQQC-----SE----------------------------------------------------VAFVIHNLPIIAKMAAISK----AC--GNLF-NLVQGTSS---------------------------------------------------ETSGGLLVSL---------PR-EQAAKFCAEMKSPNA-------------GG-QGPAGGAWIIGIVEKG-------DRRARIIDKPRIIEVPPR--------
>SPS.10.threonine.Takifugu_rubripes.genome chromosome:scaffold_30 strand:+ positions:811216-811311,811400-811496,811760-811863,811944-812051,812182-812336,812487-812577,812675-812774,813056-813268,813589-813749
---------------------------------------------------------------------------------------------------------------------------------------------------------------------------------------------------------------------------------------------------------------------------------------------------------------------------------------------------------------------------------------------------------MSVRE-----SFNPESYELDKNFRLTRFAEL---------------------------------------------------------------------------------------KGTGCKVP--QDVLQKLL--ETL----------------QENH------------FQEDEQFLG-----------------------AVMPRL-----G-------------------IGMD----TCVIPL-----------R---H-GG-----LSLVQTTDYIYPIVDDPYMMGRIACANVLSDLYAMGV-TECDNMLMLLGISNKMSEKE-RDKVIPLIIQGFKDAS--EEAGTS---VTGGQT--VLNPWVVMG-GVAT------------------------------------------------------------------T------------V----CQPNE-FIM--P----DN---AVPGDVLVLTKPLGTQVAVAVHQ--------------W--LDI---P-----E--K-----------W-NKIKL-------VVTQEDVELAYHEAMMNMAR-LN-----RTA-------------AS-LM----------HTFNA-HAATDITGFGILGHAQTLAKQQR-----SE----------------------------------------------------VSFVIHNLPVLAKMAAVSK----AC--GNMF-GLMHGTCP---------------------------------------------------ETSGGLLICL---------PR-EQAARFCAEIKSPKY-----------GEGH-Q-----AWIIGIVEKG-------NRTARIIDKPRIIEV-----------
>SPS.5.selenocysteine.Ciona_intestinalis.genome chromosome:8q strand:- positions:4978750-4978978,4978130-4978191,4977910-4978059,4977698-4977810,4977054-4977247,4976430-4976642,4976093-4976197,4975846-4975904
--------------------------------------------------------------------------------------------------------------------------------------------------------------------------------------------------------------------------------------------------------------------------------------------------------------------------------------------------------------------------------------------------------------------WDPVVHELSEEFRLTNFTGL---------------------------------------------------------------------------------------KGUGCKVP--QKVLLKLL--EGL----------------EALS----------------NGFQN--------------------GQLQPTPTV-----G------------------EILLKPHALATYTPQ-----------K---H-YR-----LSLLQTTDFFYPLIDDPYMMGKIACANVLSDLYAIGV-TECDNMLMLLGVSSKFTEKE-RDTVIPLMIHGFKDSA--EEAGTS---INGGQT--VLNPWCLIG-GVAT------------------------------------------------------------------T------------V----CQQNE-FIM--P----DN---AVPGDVLVLTKPLGTQVACNSHQ--------------W--LEQR--N-----D--K-----------W-NRIKL-------VVSEDEVEKAYHDAMFNMAR-LN-----RTA-------------AQ-LM----------HTFNS-HGATDVTGFGILGHAANLAKQQR-----SE----------------------------------------------------VNFVIHNLPCIAKMAAIAK----AC--GNMF-GLLQGTSA---------------------------------------------------ETSGGLLICL---------PR-EQAAKFCAEIKKV--------------EGN-Q-----AWIIGIVEAG-------NRTARIIEKPRVIEVQTLE-------
>SPS.1.selenocysteine.Myotis_lucifugus.genome chromosome:GeneScaffold_5074 strand:- positions:90037-91191
------------------------------------------------------------------------------------------------------------------------------------------------------------------------------------------------------------------------------------------------------------------------------------------------------------------------------------------------------------------------------------------------------------------RPFEPQALGLSPSWRLTGFSGL---------------------------------------------------------------------------------------KGUGCKVP--QETLLKLL--AGL----------------TRPDDR-----GLAGGHEEVAQEAG---------------LQVLAEPSPSLPAL-----G-------------------IGMD----SCVIPL-----------R---H-GG-----LSLVQTTDFFYPLVDDPYMMGRIACANVLSDLYAMGI-TECDNMLMLLSVSQSMTEEE-REKVTPLLVRGFRDAA--EDGGTA---VTGGQT--VVNPWVIVG-GVAT------------------------------------------------------------------V------------V----CQPNE-FIM--P----DS---AVVGDVLVLTKPLGTQVAVNAHQ--------------W--LDN---P-----E--K-----------W-NKIKM-------VVSREEVELAYREAMFNMAT-LN-----RTA-------------AG-LM----------HTFNA-HAATDITGFGILGHAQNLAKQQR-----NE----------------------------------------------------VSFVIHNLPIIAKMAAISK----AS--G-RF-GLLQGTSA---------------------------------------------------ETSGGLLICL---------PR-EQAARFCSEIKSSKY-----------GEGH-Q-----AWIVGIVEKG-------NRTARIIDKPRVIEV-----------
>SPS.1.selenocysteine.Pteropus_vampyrus.genome chromosome:GeneScaffold_3780 strand:- positions:63251-64420
------------------------------------------------------------------------------------------------------------------------------------------------------------------------------------------------------------------------------------------------------------------------------------------------------------------------------------------------------------------------------------------------------------------RPFEPQALGLSPSWRLTGFSGM---------------------------------------------------------------------------------------KGUGCKVP--QETLLKLL--EGL----------------TRPDERHPLGRGLVGGHEEAAQEAS---------------LPVRAEPSPTFPAL-----G-------------------IGMD----SCVIPL-----------R---H-GG-----LSLVQTTDFFYPLVEDPYMMGRIACANVLSDLYAMGI-TECDNMLMLLGISQNMTEEE-REKITPMMIRGFRDAA--EEGGTA---VTGGQT--VVNPWIIVG-GVAT------------------------------------------------------------------V------------V----CQPNE-FIM--P----DS---AVVGDVLVLTKPLGTQVAVNAHQ--------------W--LDN---P-----E--R-----------W-NKIKM-------VVSREEVELAYQEAMFNMAT-LN-----RTA-------------AG-LM----------HTFNA-HAATDITGFGILGHSQNLAKQQR-----NE----------------------------------------------------VSFVIHNLPIIAKMVAISK----AS--G-RF-GLLQGTSA---------------------------------------------------ETSGGLLICL---------PR-EQAARFCSEIKSSKY-----------GEGH-Q-----AWIVGIVEKG-------NRTARIIDKPRVIEV-----------
>SPS.10.threonine.Pteropus_vampyrus.genome chromosome:GeneScaffold_2774 strand:- positions:71359-71499,69448-69603,67372-67479,66234-66388,64102-64192,61637-61736,56323-56535,54538-54698
-------------------------------------------------------------------------------------------------------------------------------------------------------------------------------------------------------------------------------------------------------------------------------------------------------------------------------------------------------------------------------------------------------RTMSTRE-----SFNPESYELDKSFRLTRFTEL---------------------------------------------------------------------------------------KGTGCKVP--QDVLQKCW--NPY----------------DEMA------------FPVDLWMMT-----------------------SIFA-------G-------------------IGMD----TCVIPL-----------R---H-GG-----LSLVQTTDYIYPIVDDPYMMGRIACANVLSDLYAMGV-TECDNMLMLLGISNKMTDRE-RDKVMPLIIQGFKDAA--EEAGTS---VTGGQT--VLNPWIVLG-GVAT------------------------------------------------------------------T------------V----CQPNE-FIM--P----DN---AVPGDVLVLTKPLGTQVAVAVHQ--------------W--LDI---P-----E--K-----------W-NKIKL-------VVTQEDVELAYQEAMMNMAR-LN-----RTA-------------AG-LM----------HTFNA-HAATDITGFGILGHAQNLAKQQR-----NE----------------------------------------------------VSFVIHNLPVLAKMAAVSK----AC--GNMF-GLMHGTCP---------------------------------------------------ETSGGLLICL---------PR-EQAARFCAEIKSPKY-----------GEGH-Q-----AWIIGIVEKG-------NRTARIIDKPRIIEV-----------
>SPS.1.arginine.Drosophila_grimshawi.genome chromosome:CH916367.1 strand:- positions:13144314-13145507
--------------------------------------------------------------------------------------------------------------------------------------------------------------------------------------------------------------------------------------------------------------------------------------------------------------------------------------------------------------------------------MS------YAADVLNAAHLELHG-GGDA-E--LRRPFDPTAHDLDASFRLTRFADL---------------------------------------------------------------------------------------KGRGCKVP--QEVLSKLV--SAL----------------QQDY---------SAQDQE-PQFL----------------------NV-AIPRI-----G-------------------IGLD----CAVIPL-----------R---H-GG-----LCLVQTTDFFYPIVDDPYMMGKIACANVLSDLYAMGV-TDCDNMLMLLAVSTKMTEKE-RDVVIPLIMRGFKDSA--LEAGTT---VTGGQS--VVNPWCTIG-GVAS------------------------------------------------------------------T------------I----CQPNE-YIV--P----DN---AVVGDVLVLTKPLGTQVAVNAHQ--------------W--IDQ---P-----E--R-----------W-NRIKL-------VVSEEDVRKAYHRAMNSMSR-LN-----RIA-------------AR-LM----------HKYNA-HGATDITGFGLLGHAQTLAAHQK-----KD----------------------------------------------------VSFVIHNLPVIAKMAAVAK----AC--GNMF-QLLQGHSA---------------------------------------------------ETSGGLLICL---------PR-EQAAAYCKDIEKQ--------------EGY-Q-----AWIIGIVEKG-------NKTARIIDKPRVIEVPAKD-------
>SPS.2.selenocysteine.Drosophila_grimshawi.genome chromosome:CH916372.1 strand:- positions:2399901-2400065,2399388-2399768,2399136-2399336,2398757-2399077
------------------------------------------------------------------------------------------------------------------------------------------------------------------------------------------------------------------------------------------------------------------------------------------------------------------------------------------------------------------------------------------------------------M-------FRPEEHGLEADFRLTMFSTL---------------------------------------------------------------------------------------RGUGCKVP--EEKLNEYL--RGT----------------EIVSKAPKNDDDYIGL-------------------------------------------G-------------------SGMD----CAVIPL-----------A--RH-KD-----YSLVQTVDFFYPLVDDPETMGRIALANVLSDVYAVGV-TDIDKLELLISAPSNLTEKQ-RDIVVPLIMKGFQRAS--KDSGCFGS-ITIKSV--IINPWCIVG-GIAT------------------------------------------------------------------S------------V----CRKQD-IIL--P----WN---AKAGDVLVLTKPLGTQLATSAHI--------------W--QKE---------KNEK-----------Y-QTLLT-------AFTDIDILDTFQMAIKSMTY-LN-----RNG-------------EL-LM----------HKYEA-HAATDVTGFGLLGHAKNLVEFQK-----QS----------------------------------------------------LLFKIHKLPIIKNVRKFGE----LV--GQSA-KLTAGKAV---------------------------------------------------ETSGGLLICL---------TP-KAAEEFCEEFTKITK-----------GAQK-------VFVIGEVAD-----------TN---------------------
>SPS.1.selenocysteine.Drosophila_pseudoobscura.genome chromosome:CM000070.2 strand:+ positions:14253178-14254299
------------------------------------------------------------------------------------------------------------------------------------------------------------------------------------------------------------------------------------------------------------------------------------------------------------------------------------------------------------------------------------------------------------M-------FRPEKHGLEPDFQLTNFSTL---------------------------------------------------------------------------------------RGUGCKIP--QDVLTKYL--RGT----------------EIVHSN-ENEEHHI---------------------------------------------G-------------------AGMD----CAVIPL-----------NSTRHGGE-----YLLAQTVDFFYPLVNDPEALGRITLANVLSDLYAVGV-TDIDSIEMIISVSTEFTSKQ-RDVVTSLIIQGFRKAL--ATNGYNQVHLKLREL--KLNPWCIVG-GVAT------------------------------------------------------------------S------------V----CLKDE-IIF--P----SN---GRPGDALVLTKPLGTQLATNAHI--------------W--QLN---------QTDK-----------Y-KTLLT-------KFTDKEILETFEMALKSMTY-LN-----KTA-------------AR-LM----------HKYRA-HCATDVTGFGLLGHAKNLAQFQK-----DK----------------------------------------------------VLFKINRLPIIKNVVKFST----LI--DQSS-KLLAGKSV---------------------------------------------------ETSGGLLISL---------SP-EAADQFCCEFNEITK-----------GEQK-------AFKIGCVE-E-------ANESDAVLADHVEYIEVSL-------
>SPS.2.arginine.Drosophila_pseudoobscura.genome chromosome:CM000071.2 strand:- positions:17406059-17407252
--------------------------------------------------------------------------------------------------------------------------------------------------------------------------------------------------------------------------------------------------------------------------------------------------------------------------------------------------------------------------------MS------YAADVLNAAHLELHG-GGDA-E--LRRPFDPTAHDLDASFRLTRFADL---------------------------------------------------------------------------------------KGRGCKVP--QDVLSKLV--SAL----------------QQDY---------SAQDQE-PQFL----------------------NV-AIPRI-----G-------------------IGLD----CSVIPL-----------R---H-GG-----LCLVQTTDFFYPIVDDPYMMGKIACANVLSDLYAMGV-TDCDNMLMLLAVSTKMTEKE-RDVVIPLIMRGFKDSA--LEAGTT---VTGGQS--VVNPWCTIG-GVAS------------------------------------------------------------------T------------I----CQPNE-YIV--P----DN---AVVGDVLVLTKPLGTQVAVNAHQ--------------W--IDQ---A-----E--R-----------W-NRIKL-------VVSEEDVRKAYHRAMNSMSR-LN-----RVA-------------AR-LM----------HKYNA-HGATDITGFGLLGHAQTLAAHQK-----KD----------------------------------------------------VSFVIHNLPVIAKMAAVAK----AC--GNMF-QLLQGHSA---------------------------------------------------ETSGGLLICL---------PR-EQAAAYCKDIEKQ--------------EGY-Q-----AWIIGIVEKG-------NKTARIIDKPRVIEVPAKD-------
>SPS.3.selenocysteine.Nematostella_vectensis.genome chromosome:scaffold_43 strand:+ positions:643838-644349,644421-644511,644759-645077,645471-645622
--------------------------------------------------------------------------------------------------------------------------------------------------------------------------------------------------------------------------------------------------------------------------------------------------------------------------------------------------------------------------------------------------------------------FVPEEHGLSKKFRLINFTKL---------------------------------------------------------------------------------------KGUGCKVP--QEDLLKLL--EGI----------------GVKHGDGTI--------------------------------------------------G-------------------IGLD----SCVLPT-----------R---H-KG-----ISLVQTTDFFYPLVNDPYVQGKIACANVLSDLYAMGV-TECDNMLMLLGVSNQMTLKE-REVVTPLVISGFNDLA--LEAGTT---VNGGQT--VLNPWFIIG-GVAS------------------------------------------------------------------S------------V----VAKGE-AIM--P----EN---AEVGDVLVLTKPLGTQIAVNAHQ--------------W--MED---P---TCK--W-----------W-NNIKD-------VITKEEVIKAYQQSMIFMAR-LN-----RNA-------------AR-LM----------HKFEA-HGATDVTGFGILGHARNLAAIQR-----NE----------------------------------------------------VSFQLHTLPILANMTEAYK----AC--GINF-KLLEGFSA---------------------------------------------------ETSGGLLVCL---------PR-NKAEGFCEELCEM--------------DGT-P-----AWIIGDVLPG-------PRDANLTDNYKIIEV-----------
>SPS.1.selenocysteine.Vicugna_pacos.genome chromosome:scaffold_47679 strand:- positions:282-1427
--------------------------------------------------------------------------------------------------------------------------------------------------------------------------------------------------------------------------------------------------------------------------------------------------------------------------------------------------------------------------------------------------------------------------DLSTSWRLTGLSGM---------------------------------------------------------------------------------------KGUGCKVP--QETLLKLL--AGL----------------TRPDVRPPLGRTLVGGPEEAAQEAC---------------LPVRAEPSPALPTL-----G-------------------IGLD----SCVIPL-----------R---H-GG-----LSLVQTTDFFYPLVEDPYMMGRIACANVLSDLYAMGI-TECDNMLMLLSVSQSMTEEE-REKITPLMIKGFRDAA--EEGGTA---VTGGQT--VVNPWIIVG-GVAT------------------------------------------------------------------V------------V----CQPNE-FIM--P----DS---AVVGDVLVLTKPLGTQVAVNAHQ--------------W--LDN---P-----E--R-----------W-NKIKM-------VVSREEVELAYQEAMFNMAT-LN-----RTA-------------AG-LM----------HTFNA-HAATDITGFGILGHSQNLAKQQR-----NE----------------------------------------------------VSFVIHNLPIIAKMAAISK----AS--G-RF-GLLQGTSA---------------------------------------------------ETSGGLLICL---------PR-EQAARFCSEIKSSKY-----------GEGH-Q-----AWIVGIVEKG-------NRTARIIDKPRVIEV-----------
>SPS.1.cysteine.Phytophthora_infestans.genome chromosome:supercont1.1 strand:+ positions:6678342-6678830,6678911-6679135,6679210-6679524
--------------------------------------------------------------------------------------------------------------------------------------------------------------------------------------------------------------------------------------------------------------------------------------------------------------------------------------------------------------------------------------------------------------------FDPVALGLEPDFVLTNYSAL---------------------------------------------------------------------------------------KGCGCKLP--QAKLLGYL--DD-----------------FANDLKPNET---------------------------------------------------------------------PGMD----SSVVKI-----------S---HGTD-----LYLVSTTDFFFPSVEDPYVQGKIACANVLSDAYAMGV-TEVDTMLMILGVCRDMSEKQ-RDVVTTQMIRGFNDLA--RQACTN---VTGGQT--VMNPWPIVG-GVAM------------------------------------------------------------------S------------V-------SQ-IIR--P----EN---AAVGDVIILTKPLGTQVAVNLFQ--------------W--KKR---P-----D--R-----------W-QRVEN-------VVTHKDADVAFQMASESMSR-LN-----LNA-------------AK-MM----------HKYGA-HSATDVTGFGIVAHARNQAKSQL-----GD----------------------------------------------------VSFEIHTLPIIKNMAKVNE----AI--GNSF-KLLDGFAA---------------------------------------------------ETSGGLLLCL---------PA-ESADAFIKEIREL--------------DGK-P-----AWVVGRVVAGSKD-------AT---------------------
>SPS.4.leucine.Helobdella_robusta.genome chromosome:scaffold_2 strand:- positions:8261875-8262103,8261578-8261681,8261174-8261323,8260971-8261083,8260695-8260885,8260294-8260506,8259968-8260149
--------------------------------------------------------------------------------------------------------------------------------------------------------------------------------------------------------------------------------------------------------------------------------------------------------------------------------------------------------------------------------ME----------------------PRNEVSLSIRRPFDPQIHDLDPNFRLTRFADL---------------------------------------------------------------------------------------KGLGCKVP--SDALTRML--EPF----------------REDK---------SLLDSEQSHFQ----------------------YVAATPRI-----G-------------------IGMD----ACITPI-----------R---H-GG-----LSLVQTASCLYPIIDDPYMLGKIVGSAVMSNLFAMGV-TECDNMLMTLSISQKMTDRE-RDVVVPLIMSGFKDCA--EEVGVT---VNGGQT--IVNPWMYLG-GVAT------------------------------------------------------------------S------------V----CQSNE-YIM--P----DN---AMIGDVLVLTKPLGTLVAANAYQ--------------W--LDV---N-----E--K-----------W-NRIKL-------VVGEEDVRKAYQRAMFSMAR-LN-----RIA-------------AL-LM----------HKYNA-HGATDIGGYGLLGHANKLAGIQK-----NE----------------------------------------------------VGFVIHNLPVIAKMAAVSK----AC--GNMF-GLLQGHSA---------------------------------------------------ETSGGLLISL---------PR-EQAAAFCKDIEKQ--------------EGY-Q-----AWIIGIVEKG-------NRTARIIDKPRVIEVPAKDKEGELW-
>SPS.10.selenocysteine.Helobdella_robusta.genome chromosome:scaffold_1 strand:- positions:3935759-3935930,3934817-3934920,3934608-3934757,3933904-3934016,3933515-3933747,3933021-3933236,3932773-3932957
--------------------------------------------------------------------------------------------------------------------------------------------------------------------------------------------------------------------------------------------------------------------------------------------------------------------------------------------------------------------------------------------------------------------FSPEAHGLDPDFRLTSYTGM---------------------------------------------------------------------------------------KGUGCKVP--QVTLLKLL--EGL----------------SSIE------------------------------------KTDEDGDASSSPRI-----G-------------------IGLD----SCVLPV-----------P---G-SE-----YSLIQTTDFFYPLVDDPYVMGKITCANVLSDLYAMGV-VDCSNMLMLLGVSQKLTEKE-RDVVVPLVMSGFKDLA--TEAGTS---VNGGQT--VMNPWMTIG-GVAT------------------------------------------------------------------S------------I----CKKNE-FIM--P----EA---AEVGDVLVLTKPLGIQMAVNAHQ--------------W--LKSV--P-----E--K-----------W-NKISE-------VVSEAEVEMLYKRAMSSMSR-LN-----RTGWHLFFFYFLLSKRAQ-LM----------HKYEA-HGATDVTGFGLLGHANNLASIQK-----KP----------------------------------------------------VNFLISKLPIIANVKRIVD----AY--GSPFTNLYQGLAA---------------------------------------------------ETSGGLLVIL---------KK-KAADSFIKEIIER--------------DGM-P-----AWKVGEVVEG-------ERKAVLIDQPLIVEVPENPSAEGSLW
>SPS.1.arginine.Drosophila_takahashii.genome chromosome:scf7180000414717 strand:+ positions:19032-20225
--------------------------------------------------------------------------------------------------------------------------------------------------------------------------------------------------------------------------------------------------------------------------------------------------------------------------------------------------------------------------------MS------YAADVLNSAHLELHG-GGDA-E--LRRPFDPTAHDLDASFRLTRFADL---------------------------------------------------------------------------------------KGRGCKVP--QDVLSKLV--SAL----------------QQDY---------SAQDQE-PQFL----------------------NV-AIPRI-----G-------------------IGLD----CSVIPL-----------R---H-GG-----LCLVQTTDFFYPIVDDPYMMGKIACANVLSDLYAMGV-TDCDNMLMLLAVSTKMTEKE-RDVVIPLIMRGFKDSA--LEAGTT---VTGGQS--VVNPWCTIG-GVAS------------------------------------------------------------------T------------I----CQPNE-YIV--P----DN---AVVGDVLVLTKPLGTQVAVNAHQ--------------W--IDQ---P-----E--R-----------W-NRIKL-------VVSEEDVRKAYHRAMNSMSR-LN-----RVA-------------AR-LM----------HKYNA-HGATDITGFGLLGHAQTLAAHQK-----KD----------------------------------------------------VSFVIHNLPVIAKMAAVAK----AC--GNMF-QLLQGHSA---------------------------------------------------ETSGGLLICL---------PR-EQAAAYCKDIEKQ--------------EGY-Q-----AWIIGIVEKG-------NKTARIIDKPRVIEVPAKD-------
>SPS.2.arginine.Drosophila_takahashii.genome chromosome:scf7180000415077 strand:- positions:76892-78085
--------------------------------------------------------------------------------------------------------------------------------------------------------------------------------------------------------------------------------------------------------------------------------------------------------------------------------------------------------------------------------MS------YAADVLNSAHLELHG-GGDA-E--LPRPFDPTDLDLDASFRLTRFADL---------------------------------------------------------------------------------------KGRGCKVP--QDVLSKLV--SVL----------------QEDY---------SAQDQE-PQFL----------------------NV-AIPRI-----G-------------------IGLD----CSVIPL-----------R---H-GG-----LCLVQTTDFFYPIVDDPYMMGKIACANVLSDLYAMGV-TDCDNMLMLLAVSTKMTEKE-RDVVMPLIMRGFKDSA--LEAGTT---VTGGQI--VVNPWCTIG-GVAS------------------------------------------------------------------T------------I----CQPNE-YIV--P----DN---AAVGDILVLTKPLGTQVAVNAHQ--------------W--IDQ---P-----E--R-----------W-NSIKL-------VVSEEDVRKAYHRAMYSMSR-LN-----RLA-------------AR-LM----------HKYNV-HGATDITGFGLLGHAQTLAAHQK-----KN----------------------------------------------------VSFVIHNLPVIAKMAAVAK----AC--GNMF-QLLQGHSA---------------------------------------------------ETSGGLLVCL---------PR-EQAAAYCKDIEKQ--------------EGY-Q-----AWIIGVVEKG-------NKTARIIAKPRVIEVPAKD-------
>SPS.10.selenocysteine.Drosophila_takahashii.genome chromosome:scf7180000415438 strand:+ positions:556789-556945,557007-557385,558582-558775,558831-559147
------------------------------------------------------------------------------------------------------------------------------------------------------------------------------------------------------------------------------------------------------------------------------------------------------------------------------------------------------------------------------------------------------------M-------FKPEKHGLEPDFQLTKFTTH---------------------------------------------------------------------------------------TGUSCKIP--QKVLEKYL--RGT----------------EIENKN--NDGYLI---------------------------------------------G-------------------SGMD----CAVIPL-----------H--RH-KD-----YLLVQTVDFFYPMVNDPELLGRIALANVLSDVYAVGV-TDFDTVEMIVSTSTSFTEKE-RDIVISLVIKGFKNSL--NANGYHKTPLVIRQL--KINPWCIIG-GIAT------------------------------------------------------------------S------------V----CRRDE-IIL--P----SN---AQPGDVLVLTKPLGGQMAMDAHL--------------W--QLN---------QTEK-----------Y-KTLLS-------EFSDDDIRETFDIAVKSMTY-LN-----KNA-------------AL-LM----------HKYQA-HCATDITGFGLLGHANNLAQFQK-----EK----------------------------------------------------VSFKINKLPIIKNVLKFST----LI--GQSA-KFRSGRSV---------------------------------------------------ETSGGLLICL---------TP-GAADLFCREFEEVTN-----------REQK-------CFKIGHV------------------------------------
>SPS.1.cysteine.Phytophthora_capsici.genome chromosome:PHYCAscaffold_49 strand:- positions:84970-85458,84673-84906,84298-84609
--------------------------------------------------------------------------------------------------------------------------------------------------------------------------------------------------------------------------------------------------------------------------------------------------------------------------------------------------------------------------------------------------------------------FDPTSLGLEADFVLTNFSAL---------------------------------------------------------------------------------------KGCGCKLP--QAKLLGYL--DD-----------------LANDLKPNET---------------------------------------------------------------------PGMD----SSVVKI-----------S---HGTD-----LYLVSTTDFFFPSVEDPYVQGKIACANVLSDAYAMGV-TEVDTMLMILGVCRDMSEKQ-RDVVTTQMIRGFNDLA--RQAHTN---VTGGQT--VMNPWPIVG-GVAM------------------------------------------------------------------S------------V----PAESQ-IIR--P----EN---AVVGDVIILTKPLGTQVAVNLFQ--------------W--KKK---P-----E--R-----------W-QRVES-------IVTPEDADVAFQMASESMSR-LN-----LNA-------------AK-MM----------HKYGA-HSATDVTGFGIVAHARNQAKSQL-----GD----------------------------------------------------VSFEIHTLPIIKNMAKVNE----AI--GNSF-KLLDGFAA---------------------------------------------------ETSGGLLLCL---------PA-ENADAYIKELREL--------------DGK-P-----AWVVGRVVAGSKD-------A----------------------
>SPS.2.arginine.Aedes_aegypti.genome chromosome:supercont1.352 strand:- positions:714841-715353,698957-699637
--------------------------------------------------------------------------------------------------------------------------------------------------------------------------------------------------------------------------------------------------------------------------------------------------------------------------------------------------------------------------------MGD-----YHHDSLGTTQLDMGG-NPGMV---LRRAFDPTAHDLEASFRLTRFADL---------------------------------------------------------------------------------------KGRGCKVP--KDVLEKLV--SSL----------------QQDY----------TQDPD-AAYL----------------------SM-SSPRI-----G-------------------IGLD----CSVIPL-----------R---H-GG-----LCMVQTTDFFYPIVDDPYMMGKIACANVLSDLYAMGV-TECDNMLMLLAVSTKMTEKE-RDVVIPLIMRGFKDSA--LEAGTS---VTGGQS--VVNPWATIG-GVAT------------------------------------------------------------------T------------I----CQQNE-FIV--P----DN---AVVGDVLVLTKALGTQVAVNAHQ--------------W--LDQ---S-----E--R-----------W-NRIKL-------VVSEEDVRKAYHRAMDSMSR-LN-----RIA-------------AR-LM----------HKYNA-HGATDITGFGLLGHAQTLASHQK-----ND----------------------------------------------------VSFVIHNLPVIAKMAAVAK----AC--GNMF-QLLQGHSA---------------------------------------------------ETSGGLLICL---------PR-EQAAAYCKDIEKQ--------------EGC-Q-----AWIIGIVEKG-------NRTARIIDKPRVIEVPAKE-------
>SPS.4.selenocysteine.Aedes_aegypti.genome chromosome:supercont1.237 strand:- positions:1302648-1302855,1302224-1302587,1301405-1301927
------------------------------------------------------------------------------------------------------------------------------------------------------------------------------------------------------------------------------------------------------------------------------------------------------------------------------------------------------------------------------------------------------------MA------FDPTHHGLSRDFRLTKFSTL---------------------------------------------------------------------------------------RGUGSKIP--QDVLDRLL--RGVYSEQFAEGEQSDRNVDDKQSGSDSAEG--V---------------------------------------------G-------------------IGLD----SSVIPL-----------K-----HD-----LHLVQTVDFFYPLIDDPYMLGRIALANVVSDVYAVGA-LEIDEIKLVCSAPTEFSDEE-RDIVVPMIIKGFQDAA--AESKSR---VKIGSI--ALNPWCIIG-GIAT------------------------------------------------------------------A------------V----CHKSE-LIM--P----YY---AQVGDSLVLTKPLGTQLATNAFI--------------W--MTE---------ESDN-----------W-KKLTD-------KLSKSDIEKTYAIAMESMSR-LN-----KSG-------------AE-LM----------HKFKA-HAATDVTGFGLFGHADNLAKFQK-----ES----------------------------------------------------VDFEIHTLPIVKNVVQIAE----LL--GRSA-KLLAGKAV---------------------------------------------------ETSGGLLISL---------PA-ENAQGFCEEYEAVS-------------GHA-------AWIVGRVVAG-------CRT-----------------------
>SPS.1.unaligned.Sarcophilus_harrisii.genome chromosome:GL841267.1 strand:- positions:947266-948210
-----------------------------------------------------------------------------------------------------------------------------------------------------------------------------------------------------------------------------------------------------------------------------------------------------------------------------------------------------------------------------------------------------------------------------------------------------------------------------------------------------------------------------------------------------------------------------------------------------------------------ASPIL-----G-------------------IGMD----SCVIPL-----------R---H-GG-----LSLVQTTDFFYPLVDDPYMMGRIACANVLSDLYAMGI-TECDNMLMLLSVSQKMNEDE-REKIMPLMIKGFRDAA--EEGGTS---VTGGQT--VVNPWIIIG-GVAT------------------------------------------------------------------V------------V----CQPNE-FIM--P----DS---AVPGDVLVLTKPLGTQVAVNAHQ--------------W--LDN---P-----E--R-----------W-NKIRL-------VVTREDVELAYQEAMFSMAM-LN-----RTA-------------AG-LM----------HTYNA-HAATDVTGFGILGHAQNLAKQQR-----SQ----------------------------------------------------VSFVIHNLPIIAKMAAISK----AS--G-RF-GLLQGTSA---------------------------------------------------ETSGGLLICL---------PR-EHAARFCAELRSPKY-----------GEGH-Q-----AWIIGIVEKG-------NQTARIIDRPGIIEV-----------
>SPS.5.threonine.Sarcophilus_harrisii.genome chromosome:GL861628.1 strand:- positions:1782717-1782915,1775668-1775771,1770651-1770758,1767758-1767912,1765512-1765602,1762987-1763086,1749766-1749978,1746963-1747123
-------------------------------------------------------------------------------------------------------------------------------------------------------------------------------------------------------------------------------------------------------------------------------------------------------------------------------------------------------------------------------------------------------RAMSVRE-----TFNPESYELDKSFRLTRFTEL---------------------------------------------------------------------------------------KGTGCKVP--QDVLQKLL--ECL----------------QENH------------FQEDEQFLG-----------------------AVMPRL-----G-------------------IGMD----TCVIPL-----------R---H-GG-----LSLVQTTDYIYPIVDDPYMMGRIACANVLSDLYAMGV-TECDNMLMLLGISNKMTDRE-RDKVIPLIIQGFKDAA--EEAGTS---VTGGQT--VLNPWIVLG-GVAT------------------------------------------------------------------T------------V----CQPNE-FIM--P----DN---AVPGDVLVLTKPLGTQVAVAVHQ--------------W--LDI---P-----E--K-----------W-NKIKL-------VVTQEDVELAYQEAMMNMAR-LN-----RTA-------------AG-LM----------HTFNA-HAATDITGFGILGHAQNLAKQQR-----NE----------------------------------------------------VSFVIHNLPVLAKMAAVSK----AC--GNMF-GLMHGTCP---------------------------------------------------ETSGGLLICL---------PR-EQAARFCAEIKSPKY-----------GEGH-Q-----AWIIGIVEKG-------NRTARIIDKPRIIEV-----------
>SPS.10.unaligned.Sarcophilus_harrisii.genome chromosome:GL867652.1 strand:- positions:108340-108468,107103-107210,105796-105950,104349-104439,103072-103171,98717-98926,98134-98294
---------------------------------------------------------------------------------------------------------------------------------------------------------------------------------------------------------------------------------------------------------------------------------------------------------------------------------------------------------------------------------------------------------------------------------------------------------------------------------------------------------------------------------------------LKLL--LS---------------------------------------------------------------------CV-----G-------------------IGMD----SCVIPL-----------R---H-GG-----LSLVQTTDFFYPLVEDPYMMGRIACANVLSDLYAMGI-TDCDNMLMLLSVSQKMSEEE-REKIMPLMVKGFRDAA--EEGGTS---VTGGHT--VINPWIIIG-GVAT------------------------------------------------------------------V------------V----CQPNE-FIM--P----DS---AIPGDVLVLTKPLGTQVAVNAHQ--------------W--LDN---P-----E--K-----------W-NKIKL-------VVSKEEVELAYQEAMFSMAM-LN-----RTA-------------AG-LM----------HTFNA-HAATDITGFGILGHAQNLAKQQR-----SE----------------------------------------------------VSFVIHNLPIIAKMAAVSK----AS--G-RF-GLLQGTSS---------------------------------------------------ETSGGLLICL---------PR-EQAARFCAEIKSPKY-----------GEGH-Q-----AWIIGIVEKG-------NQTARIIDKPRIIEV-----------
>SPS.4.selenocysteine.Callithrix_jacchus.genome chromosome:12 strand:- positions:28339210-28340367
------------------------------------------------------------------------------------------------------------------------------------------------------------------------------------------------------------------------------------------------------------------------------------------------------------------------------------------------------------------------------------------------------------------RPFEPQALGLSPSWRLTGFSGM---------------------------------------------------------------------------------------KGUGCKVP--QETLLKLL--AGL----------------TRPDVRPPLGRGLVGGQEEASQE-------------------TGAGPSPTFPAL-----G-------------------IGMD----SCVIPL-----------R---H-GG-----LSLVQTTDFFYPLVEDPYMMGRIACANVLSDLYAMGI-TECDNMLMLLSVSQSMSEEE-REKVTPLMVKGFRDAA--EEGGTA---VTGGQT--VVNPWIIIG-GVAT------------------------------------------------------------------V------------V----CQPNE-FIM--P----DS---AVVGDVLVLTKPLGTQVAVNAHQ--------------W--LDN---P-----E--R-----------W-NKVKM-------VISREEVELAYQEAMFNMAT-LN-----RTA-------------AG-LM----------HTFNA-HAATDITGFGILGHSQNLAKQQR-----NE----------------------------------------------------VSFVIHNLPIIAKMAAVSK----AS--G-RF-GLLQGTSA---------------------------------------------------ETSGGLLICL---------PR-EQAARFCSEIKSSKY-----------GEGH-Q-----AWIVGIVEKG-------NRTARIIDKPRVIEV-----------
>SPS.12.threonine.Callithrix_jacchus.genome chromosome:7 strand:- positions:11215094-11215304,11207856-11207959,11204853-11204960,11202745-11202899,11197780-11197870,11196453-11196552,11190693-11190905,11186797-11186957
---------------------------------------------------------------------------------------------------------------------------------------------------------------------------------------------------------------------------------------------------------------------------------------------------------------------------------------------------------------------------------------------------RAGPRTMSTRE-----SFNPESYELDKSFRLTRFTEL---------------------------------------------------------------------------------------KGTGCKVP--QDVLQKLL--ESL----------------QENH------------FQEDEQFLG-----------------------AVMPRL-----G-------------------IGMD----TCVIPL-----------R---H-GG-----LSLVQTTDYIYPIVDDPYMMGRIACANVLSDLYAMGV-TECDNMLMLLGVSNKMTDRE-RDKVMPLIIQGFKDAA--EEAGTS---VTGGQT--VLNPWIVLG-GVAT------------------------------------------------------------------T------------V----CQPNE-FIM--P----DN---AVPGDVLVLTKPLGTQVAVAVHQ--------------W--LDI---P-----E--K-----------W-NKIKL-------VVTQEDVELAYQEAMMNMAR-LN-----RTA-------------AG-LM----------HTFNA-HAATDITGFGILGHAQNLAKQQR-----NE----------------------------------------------------VSFVIHNLPVLAKMAAVSK----AC--GNMF-GLMHGTCP---------------------------------------------------ETSGGLLICL---------PR-EQAARFCAEIKSPKY-----------GEGH-Q-----AWIIGIVEKG-------NRTARIIDKPRIIEV-----------
>SPS.1.arginine.Drosophila_bipectinata.genome chromosome:scf7180000396428 strand:+ positions:318203-319396
--------------------------------------------------------------------------------------------------------------------------------------------------------------------------------------------------------------------------------------------------------------------------------------------------------------------------------------------------------------------------------MS------YAADVLNSAHLELHG-GGDA-E--LRRPFDPTAHDLDGSFRLTRFADL---------------------------------------------------------------------------------------KGRGCKVP--QDVLSKLV--SAL----------------QQDY---------STQDQE-PQFL----------------------NV-AIPRI-----G-------------------IGLD----CSVIPL-----------R---H-GG-----LCLVQTTDFFYPIVDDPYMMGKIACANVLSDLYAMGV-TDCDNMLMLLAVSTKMTEKE-RDVVIPLIMRGFKDSA--LEAGTT---VTGGQS--VVNPWCTIG-GVAS------------------------------------------------------------------T------------I----CQPNE-YIV--P----DN---AVVGDVLVLTKPLGTQVAVNAHQ--------------W--IDQ---P-----E--R-----------W-NRIKL-------VVSEEDVRKAYHRAMNSMSR-LN-----RVA-------------AR-LM----------HKYNA-HGATDITGFGLLGHAQTLAAHQK-----KD----------------------------------------------------VSFVIHNLPVIAKMAAVAK----AC--GNMF-QLLQGHSA---------------------------------------------------ETSGGLLICL---------PR-EQAAAYCKDIEKQ--------------EGY-Q-----AWIIGIVEKG-------NKTARIIDKPRVIEVPAKD-------
>SPS.3.selenocysteine.Drosophila_bipectinata.genome chromosome:scf7180000396572 strand:- positions:2785226-2785388,2784795-2785173,2784514-2784707,2784187-2784461,2754789-2754830
----------------------------------------------------------------------------------------------------------------------------------------------------------------------------------------------------------------------------------------------------------------------------------------------------------------------------------------------------------------------------------------------------------FKM-------FQPEKHGLSPDFQLTKFTTH---------------------------------------------------------------------------------------TGUSCKIP--QKVLEKYL--RGT----------------DIANTN--NEGYLI---------------------------------------------G-------------------SGMD----YAVIPL-----------K--RH-ED-----YLLVQTVDFFYPMVNDPETLGRIAIANVLSDVFAVGV-TEFDAVELIVSTSTSFSDKE-RDVVISLIMKGFQNSL--KANGFPNTILRIKQL--KINPWCIVG-GIAT------------------------------------------------------------------S------------V----CRKEE-IIL--P----SN---GRPGDVLILTKPLGGQMAMDASL--------------W--QLN---------QTER-----------Y-KTLRS-------EFSDYEIKETFEIAVKSMTY-LN-----KNA-------------AL-LM----------HKYKA-HCATDITGFGLLGHAKNLVNFQK-----EK----------------------------------------------------LLFKIHTLPFIKNVLQFSS----LV--GQSA-KFRSGRSV---------------------------------------------------ETSGGLLICI---------SP-EAAVKFCLEFEEV-------------AKQS-------LLGAG--------------EGGG--------------------
>SPS.3.threonine.Anolis_carolinensis.genome chromosome:5 strand:- positions:90051173-90051374,90047992-90048095,90047001-90047108,90046747-90046901,90044120-90044210,90042414-90042513,90039488-90039700,90037610-90037770
------------------------------------------------------------------------------------------------------------------------------------------------------------------------------------------------------------------------------------------------------------------------------------------------------------------------------------------------------------------------------------------------------MSIMSVRE-----SFNPESYELDKSFRLTRFTEL---------------------------------------------------------------------------------------KGTGCKVP--QDVLQKLL--ESL----------------QENH------------FQEDEQFLG-----------------------AVMPRL-----G-------------------IGMD----TCVIPL-----------R---H-GG-----LSLVQTTDYIYPIVDDPYMMGRIACANVLSDLYAMGV-TECDNMLMLLGISNKMTDRE-RDKIMPLIIQGFKDAA--EEAGTS---VTGGQT--VLNPWIVLG-GVAT------------------------------------------------------------------T------------V----CQPNE-FIM--P----DN---AVPGDVLVLTKPLGTQVAVAVHQ--------------W--LDI---P-----E--K-----------W-NKIKL-------VVTQEDVELAYQEAMMNMAR-LN-----RTA-------------AG-LM----------HTFNA-HAATDITGFGILGHAQNLAKQQR-----NE----------------------------------------------------VSFVIHNLPVLAKMAAVSK----AC--GNMF-GLMHGTCP---------------------------------------------------ETSGGLLICL---------PR-EQAARFCAEIKSPKY-----------GEGH-Q-----AWIIGIVEKG-------NRTARIIDKPRIIEV-----------
>SPS.10.selenocysteine.Anolis_carolinensis.genome chromosome:2 strand:- positions:89787571-89787763,89782991-89783094,89782705-89782812,89781000-89781154,89779655-89779745,89778590-89778689,89777572-89777784,89776736-89776896
------------------------------------------------------------------------------------------------------------------------------------------------------------------------------------------------------------------------------------------------------------------------------------------------------------------------------------------------------------------------------------------------------------------RPFEPEALGLSPGWRLTGYGEL---------------------------------------------------------------------------------------RGUGCKVP--QETLLRLL--EGL----------------SGPRPGLAEAG-------------------------------EPVAAAGTTPTL-----G-------------------IGMD----SCVIPL-----------R---H-GG-----LSLIQTTDFFYPLVEDPYMMGRIACANVLSDLYAMGI-TECDNMLMLLSVSQKMSEEE-RDKIMPLIIKGFRDAA--EEGGTS---VTGGQT--VLNPWIIVG-GVAT------------------------------------------------------------------V------------V----CQPNE-FIM--P----DS---AVPGDVLVLTKPLGTQVAVNAHQ--------------W--LDN---P-----E--R-----------W-NKIKL-------VVSREDVELAYQEAMFSMAM-LN-----RTA-------------AS-LM----------HTFNA-HAATDITGFGILGHAQNMAKQQR-----SE----------------------------------------------------VSFVIHNLPIIAKMAAISK----AC--GNRS-KLLQGTSP---------------------------------------------------ETSGGLLICL---------PR-EQAARFCAEIKSPKY-----------GEGH-Q-----AWIIGIVEKG-------NQTARIIEKPRIIEV-----------
>SPS.3.threonine.Lepisosteus_oculatus.genome chromosome:gi|372204020|gb|CM001411.1| strand:+ positions:42786396-42786591,42787687-42787790,42789123-42789230,42790988-42791142,42791341-42791431,42792458-42792557,42794440-42794652,42795742-42795902
--------------------------------------------------------------------------------------------------------------------------------------------------------------------------------------------------------------------------------------------------------------------------------------------------------------------------------------------------------------------------------------------------------AMSVRE-----SFNPESYELDKSFRLTRFTEL---------------------------------------------------------------------------------------KGTGCKVP--QDVLQKLL--ESL----------------QENH------------FQEDEQFLG-----------------------AVMPRL-----G-------------------IGMD----TCVIPL-----------R---H-GG-----LSLVQTTDYIYPIVDDPYMMGRIACANVLSDLYAMGV-TECDNMLMLLGISNKLSDKE-RDKVMPLIIQGFKDAA--EEAGTS---VTGGQT--VLNPWIVLG-GVAT------------------------------------------------------------------T------------V----CQPNE-FIM--P----DN---AVPGDVLVLTKPLGTQVAVAVHQ--------------W--LDI---P-----E--K-----------W-NKIKL-------VVTQEDVELAYQEAMMNMAR-LN-----RTA-------------AG-LM----------HTFNA-HAATDITGFGILGHAQNLARQQR-----NE----------------------------------------------------VSFVIHNLPVLAKMAAVSK----AC--GNMF-GLMHGTCP---------------------------------------------------ETSGGLLICL---------PR-EQAARFCAEIKSPKY-----------GEGH-Q-----AWIIGIVEKG-------NRTARIIDKPRIIEV-----------
>SPS.12.selenocysteine.Lepisosteus_oculatus.genome chromosome:gi|372204027|gb|CM001404.1| strand:- positions:12730-12943,9977-10080,9775-9882,8785-8939,8523-8613,8062-8161,7633-7845,7141-7301
------------------------------------------------------------------------------------------------------------------------------------------------------------------------------------------------------------------------------------------------------------------------------------------------------------------------------------------------------------------------------------------------------------------RQFDPEDHGLEPGFRLTAFSDL---------------------------------------------------------------------------------------KGUGCKVP--QEALLKLL--EGL-----------------EPD-RPPGGDGEDSAAAEYQQLGA----------------------VLQGPRL-----G-------------------IGMD----CSVTPL-----------R---H-GG-----LSLVQTTDFFYPLVEDPYMMGRIACANVLSDLYAMGI-TECDNMLMLLSVSQRMSEKE-RERVMPLMVRGFRDAA--EEGGTS---VTGGQT--VINPWIIIG-GVAT------------------------------------------------------------------V------------V----CQPND-FIM--P----DN---AVPGDVLVLTKPLGTQVAVNAHQ--------------W--LDM---P-----D--K-----------W-NKIKL-------VVSKEEVEMAYQEAMFNMAM-LN-----RTA-------------AG-LM----------HTFNA-HAATDITGFGILGHAQNLARRQH-----NE----------------------------------------------------VAFVIHNLPIIAKMAAVSK----AC--GVLF-GLLQGTSA---------------------------------------------------ETSGGLLICL---------PR-EQAARFCAEIKSPRY-----------GEGH-Q-----AWIIGIVEKG-------NRSARIIDKPRIIEV-----------
>SPS.1.selenocysteine.Loxodonta_africana.genome chromosome:scaffold_65 strand:- positions:11624048-11625217
------------------------------------------------------------------------------------------------------------------------------------------------------------------------------------------------------------------------------------------------------------------------------------------------------------------------------------------------------------------------------------------------------------------RPFEPQALGLNPSWRLTGFSGM---------------------------------------------------------------------------------------KGUGCKVP--QETLLKLL--AGL----------------TRPDMRPPLGRTLVEGHEEAIQEAG---------------LPAGSGPSPTLPSL-----G-------------------IGLD----SCVIPL-----------R---H-GG-----LSLIQTTDFFYPLVEDPYMMGRIACANVLSDLYAMGI-TECDNMLMLLSVSQNMSEEE-REKVTPLMIKGFRDAA--EEGGTA---VTGGQT--VINPWIIIG-GVAT------------------------------------------------------------------V------------V----CQPNE-FIM--P----DS---AVVGDVLVLTKPLGTQVAVNAHQ--------------W--LDN---P-----E--R-----------W-NKIKM-------VVSREEVELAYQEAMFNMAT-LN-----RTA-------------AG-LM----------HTFNA-HAATDITGFGILGHSQNLARQQR-----NE----------------------------------------------------VSFVIHNLPIIAKMAAISK----AS--G-RF-GLLQGTSA---------------------------------------------------ETSGGLLICL---------PR-EQAARFCSEIKSSKY-----------GEGH-Q-----AWIVGIVEKG-------NRTARIIDKPRVIEV-----------
>SPS.4.threonine.Loxodonta_africana.genome chromosome:scaffold_15 strand:+ positions:32012579-32012783,32018605-32018708,32021775-32021882,32022921-32023075,32024209-32024299,32026792-32026891,32031888-32032100,32033889-32034049
-----------------------------------------------------------------------------------------------------------------------------------------------------------------------------------------------------------------------------------------------------------------------------------------------------------------------------------------------------------------------------------------------------HPRTMSVRE-----SFNPESYELDKSFRLTKFTEL---------------------------------------------------------------------------------------KGTGCKVP--QDVLQKLL--ESL----------------QENH------------FQEDEQFLG-----------------------AVMPRL-----G-------------------IGMD----TCVIPL-----------R---H-GG-----LSLVQTTDYIYPIVDDPYMMGRIACANVLSDLYAMGV-TECDNMLMLLGISNKMTDRE-RDKVMPLIIQGFKDAA--EEAGTS---VTGGQT--VLNPWIVLG-GVAT------------------------------------------------------------------T------------V----CQPNE-FIM--P----DN---AVPGDVLVLTKPLGTQVAVAVHQ--------------W--LDI---P-----E--K-----------W-NKIKL-------VVTQEDVELAYQEAMMNMAR-LN-----RTA-------------AG-LM----------HTFNA-HAATDITGFGILGHAQNLAKQQR-----NE----------------------------------------------------VSFVIHNLPVLAKMAAVSK----AC--GNMF-GLMHGTCP---------------------------------------------------ETSGGLLICL---------PR-EQAARFCAEIKSPKY-----------GEGH-Q-----AWIIGIVEKG-------NRTARIIDKPRIIEV-----------
>SPS.1.arginine.Drosophila_mojavensis.genome chromosome:CH933808.1 strand:- positions:12802237-12803430
--------------------------------------------------------------------------------------------------------------------------------------------------------------------------------------------------------------------------------------------------------------------------------------------------------------------------------------------------------------------------------MS------YAADVLNAAHLELHG-GGDA-E--LRRPFDPTAHDLDASFRLTRFADL---------------------------------------------------------------------------------------KGRGCKVP--QEVLSKLV--SAL----------------QQDY---------SAQDQE-PQFL----------------------NV-AIPRI-----G-------------------IGLD----CAVIPL-----------R---H-GG-----LCLVQTTDFFYPIVDDPYMMGKIACANVLSDLYAMGV-TDCDNMLMLLAVSTKMTEKE-RDVVIPLIMRGFKDSA--LEAGTT---VTGGQS--VVNPWCTIG-GVAS------------------------------------------------------------------T------------I----CQPNE-YIV--P----DN---AVVGDVLVLTKPLGTQVAVNAHQ--------------W--IDQ---P-----E--R-----------W-NRIKL-------VVSEEDVRKAYHRAMNSMSR-LN-----RVA-------------AR-LM----------HKYNA-HGATDITGFGLLGHAQTLAAHQK-----KD----------------------------------------------------VSFVIHNLPVIAKMAAVAK----AC--GNMF-QLLQGHSA---------------------------------------------------ETSGGLLICL---------PR-EQAAAYCKDIEKQ--------------EGY-Q-----AWIIGIVEKG-------NKTARIIDKPRVIEVPAKD-------
>SPS.5.selenocysteine.Drosophila_mojavensis.genome chromosome:CH933807.1 strand:+ positions:27775498-27775662,27775859-27776239,27776310-27776510,27776733-27777065
------------------------------------------------------------------------------------------------------------------------------------------------------------------------------------------------------------------------------------------------------------------------------------------------------------------------------------------------------------------------------------------------------------M-------FQPEDHGLEADFRLTMFSTL---------------------------------------------------------------------------------------RGUGCKVP--EEKLKQYL--TGT----------------EIVSNAPKNNDDYIGK-------------------------------------------G-------------------SGMD----CAVVPL-----------S--RH-TD-----YSLVQTVDFFYPLVDDPETMGRIAFANVLSDVYAVGV-TDIDKIEMLISAPSNLTEKQ-RDIVVPLIVKGFQRAS--SNSGCYGN-VTIKNV--IINPWCIIG-GIAT------------------------------------------------------------------A------------V----CLKQD-IIL--P----SN---GKAGDVLILTKPLGTQLATSAQI--------------W--QKE---------KNEK-----------Y-EKLLT-------EYTSEDIMETFEIAIKSMTY-LN-----RNG-------------KL-LM----------KKYEA-HAATDITGFGLLGHAKNLVEFQK-----ES----------------------------------------------------LLFEIHKLPVIKNVLRFGE----LV--GQCT-KLKAGKAV---------------------------------------------------ETSGGLLICL---------SP-EAAEEFCVEFAKLTN-----------GAQK-------AFVIGEVKDA-------VKSVA---------------------
>SPS.2.selenocysteine.Trichoplax_adhaerens.genome chromosome:gi|190583551|gb|DS985246.1| strand:+ positions:487055-487575,488314-488404,488746-489058,489346-489506
------------------------------------------------------------------------------------------------------------------------------------------------------------------------------------------------------------------------------------------------------------------------------------------------------------------------------------------------------------------------------------------------------------------KSFDPTEHGLSSNFRLISFTKL---------------------------------------------------------------------------------------KGUGCKVP--QEELLKLL--ESL----------------GHGDHREGSI-------------------------------------------------G-------------------IGLD----SCVLPT-----------R---H-DG-----ISIVQTTDFFYPLVNDPYYQGKIAAANVLSDLYAMGV-TECDNMLMLLGISSQMTLQE-RRISTKLVMEGFRDAC--LQAGTS---VNGGQT--VLNPWYIIG-GVAS------------------------------------------------------------------S------------V----CSRDE-YIM--P----EN---AKVGDVLVLTKPLGTQIAVNAHQ--------------W--LEE---P-----S--Q-----------W-EKIEQ-------VISKEDVIKAYLTAMFSMAR-LN-----RNG-------------AK-LM----------HKYGA-HAATDVTGFGILGHANNLVQNQK-----ES----------------------------------------------------VSFIIKSLPIIAKMAEVAK----AC--KINF-KLLEGFSA---------------------------------------------------ETSGGLFICL---------PP-EQAAKYCEEIQQL--------------DKH-Q-----AWIIGEVIAG-------NHKATISPDVQIIEVDYY--------
>SPS.3.readthrough.Atta_cephalotes.genome chromosome:gi|295942084|gb|ADTU01024724.1| strand:- positions:11981-12266,10796-10900,9915-10176,9508-9698,8726-8970,7639-7788
--------------------------------------------------------------------------------------------------------------------------------------------------------------------------------------------------------------------------------------------------------------------------------------------------------------------------------------------------------------------------------MAELQGTPVAQDALTVAQLELEG-NPNALA--LRRPFDPVAHDLDSSFRLTRFADL---------------------------------------------------------------------------------------KGUGCKVP--QEVLGKLL--EGL----------------QADD--------ASAQDHEHAHFM----------------------HM-AIPRI-----G-------------------IGMD----ASVTPV-----------R---H-GG-----LSLVQTTDFFYPLVDDPYMMGKIACTNVLSDLYAMGV-TDCDNMLMLLGVSTKMTEKE-RDVVVPLIMRGFKDSA--LDAGTT---VTGGQT--VVNPWCTIG-GVAT------------------------------------------------------------------T------------V----CQPNE-YIV--P----DN---AVVGDVLVLTKPLGTQVAVNAHQ--------------W--LDQ---P-----D--R-----------W-NRIKL-------VVSEEDVRKGYQRAMDSMAR-LN-----RTA-------------AR-LM----------HKYNA-HGATDVTGFGLLGHAQNLAKHQK-----NE----------------------------------------------------VSFVIHNLPVISKMAAVAK----AC--GNMF-QLLQGHSA---------------------------------------------------ETSGGLLICL---------PR-EQAAAYCKDIEKQ--------------EGY-Q-----AWIIGIVEKG-------LRTARIIDKPRVIEVPAKEKDGELW-
>SPS.1.selenocysteine.Procavia_capensis.genome chromosome:scaffold_42289 strand:- positions:5841-7010
------------------------------------------------------------------------------------------------------------------------------------------------------------------------------------------------------------------------------------------------------------------------------------------------------------------------------------------------------------------------------------------------------------------RPFEPQALGLNPSWRLTSFSGM---------------------------------------------------------------------------------------KGUGCKVP--QETLLKLL--AGL----------------TRPDVRPPPGRTLVGGQEEAAQEAG---------------LPAGAGPSPTLPSL-----G-------------------IGLD----SCVIPL-----------R---H-GG-----LSLVQTTDFFYPLVEDPYMMGRIACANVLSDLYAMGI-TECDNMLMLLSVSQNMPEEE-REKVTPLMIKGFRDAA--EEGGTA---VTGGQT--VVNPWIILG-GVAT------------------------------------------------------------------V------------V----CQPNE-FIM--P----DS---AVVGDVLVLTKPLGTQVAVNAHQ--------------W--LDN---P-----E--R-----------W-NKIKM-------VVSREEVELAYQEAMFNMAT-LN-----RTA-------------AG-LM----------HTFNA-HAATDITGFGILGHSQNLARQQR-----NE----------------------------------------------------VSFVIHNLPIIAKMAAISK----AS--G-RF-GLLQGTSA---------------------------------------------------ETSGGLLICL---------PR-EQAARFCSEIKSSKY-----------GEGH-Q-----AWIVGIVEKG-------NRTARIIDKPRVIEV-----------
>SPS.6.threonine.Procavia_capensis.genome chromosome:scaffold_6558 strand:+ positions:22380-22584,28745-28848,31753-31860,32868-33022,34168-34258,36737-36836,41519-41731,44383-44543
-----------------------------------------------------------------------------------------------------------------------------------------------------------------------------------------------------------------------------------------------------------------------------------------------------------------------------------------------------------------------------------------------------HPRTMSVRE-----SFNPESYELDKSFRLTKFTEL---------------------------------------------------------------------------------------KGTGCKVP--QDVLQKLL--ESL----------------QENH------------FQEDEQFLG-----------------------AVMPRL-----G-------------------IGMD----TCVIPL-----------R---H-GG-----LSLVQTTDYIYPIVDDPYMMGRIACANVLSDLYAMGV-TECDNMLMLLGISNKMTDRE-RDKVMPLIIQGFKDAA--EEAGTS---VTGGQT--VLNPWIVLG-GVAT------------------------------------------------------------------T------------V----CQPNE-FIM--P----DN---AVPGDVLVLTKPLGTQVAVAVHQ--------------W--LDI---P-----E--K-----------W-NKIKL-------VVTQEDVELAYQEAMMNMAR-LN-----RTA-------------AG-LM----------HTFNA-HAATDITGFGILGHAQNLAKQQR-----NE----------------------------------------------------VSFVIHNLPVLAKMAAVSK----AC--GNMF-GLMHGTCP---------------------------------------------------ETSGGLLICL---------PR-EQAARFCAEIKSPKY-----------GEGH-Q-----AWIIGIVEKG-------NRTARIIDKPRIIEV-----------
>SPS.5.selenocysteine.Gasterosteus_aculeatus.genome chromosome:groupXII strand:- positions:18070839-18070998,18070228-18070331,18070007-18070114,18069728-18069882,18068925-18069015,18068732-18068831,18067577-18067789,18067414-18067478,18067294-18067377
---------------------------------------------------------------------------------------------------------------------------------------------------------------------------------------------------------------------------------------------------------------------------------------------------------------------------------------------------------------------------------------------------------------------------LKRGFRLTAFSDL---------------------------------------------------------------------------------------KGUGCKVP--QEALLKLL--AGL----------------EADRADGDREG------------------------------------RRPSVRLRPT--G-------------------VGMD----CCVIPL-----------R---H-GG-----LSLVQTTDFFYPLVEDPYMMGRIACANVLSDLYAMGI-TECDNMLMLLSVSQKMNDKD-RERVMPLIIQGFRDAA--EEGGTS---VTGGQT--VINPWIIVG-GVAS------------------------------------------------------------------V------------V----CQPNE-FIM--P----DG---AVPGDVLVLTKPLGTQVAVNAHQ--------------W--LDQ---T-----E--R-----------W-NKIKL-------VVTKEEVKEAYQEAMFSMAT-LN-----RTA-------------AG-LM----------HKFQA-HAATDVTGFGLLGHANNLAAQQR-----DE----------------------------------------------------VAFVIHNLPIIAKMAAISK----AC--GNLF-NLIQGTSA---------------------------------------------------ETSGGLLVCL---------PR-EQAAKFCSEMKS-------------------Q-----AWIIGIVEKG-------DRRARIIDKPRIIEVPAR--------
>SPS.13.threonine.Gasterosteus_aculeatus.genome chromosome:groupXIX strand:+ positions:15696725-15696820,15696963-15697059,15697357-15697460,15697556-15697663,15697856-15698010,15698101-15698191,15698311-15698410,15699367-15699579,15700238-15700398
---------------------------------------------------------------------------------------------------------------------------------------------------------------------------------------------------------------------------------------------------------------------------------------------------------------------------------------------------------------------------------------------------------MSVRE-----SFNPESYELDKNFRLTRFAEL---------------------------------------------------------------------------------------KGTGCKVP--QDVLQKLL--EAL----------------QENH------------YQEDEQFLG-----------------------AVMPRL-----G-------------------IGMD----TCVIPL-----------R---H-GG-----LSLVQTTDYIYPIVDDPYMMGRIACANVLSDLYAMGV-TECDNMLMLLGVSNKMSEKE-RDKVMPLVIQGFKDAS--EEAGTS---VTGGQT--VLNPWVVMG-GVAT------------------------------------------------------------------T------------V----CQPNE-FIM--P----DN---AVPGDVLVLTKPLGTQVAVAVHQ--------------W--LDI---P-----E--K-----------W-NKIKL-------VVTQEDVELAYHEAMMNMAR-LN-----RTA-------------AG-LM----------HTFNA-HAATDITGFGILGHAQTLARQQR-----SE----------------------------------------------------VSFVIHNLPVLAKMAAVSK----AC--GNMF-GLMHGTCP---------------------------------------------------ETSGGLLICL---------PR-EQAARFCAEIKSPKY-----------GEGH-Q-----AWIIGIVEKG-------NRTARIIDKPRIIEV-----------
>SPS.8.selenocysteine.Tetranychus_urticae.genome chromosome:gi|364345595|emb|HE587332.1| strand:+ positions:256750-257050,257193-257446,257520-257632,257691-257881,260543-260937
--------------------------------------------------------------------------------------------------------------------------------------------------------------------------------------------------------------------------------------------------------------------------------------------------------------------------------------------------------------------------------MD----HGAHSAALQAVELEVSG-SPHIA---IHKPFDPEEHNLDPSFRLTKFAEL---------------------------------------------------------------------------------------RGUGCKVP--QETLARLL--EGL----------------DENHTHQTSSSSATSSPSSPSYFMH--------------------QHM-GLPKI-----G-------------------IGMD----SSITPI-----------R---H-GS-----LLLVQTVDFFYPLVDDPYVMGKIACANVLSDLYAMGV-TECDNMLMILAVSQKMSEKE-RDTVVPIMIKGFRDCA--YEAGTS---VTGGQT--VQNPWLTIG-GVAS------------------------------------------------------------------S------------V----CQPNE-YLI--P----DS---AIVGDVLVLTKPLGTQVAVHSYQ--------------W--LEY---P-----E--R-----------W-NRIKL-------VVSDEDVRKAYLRAMDSMSR-LN-----RVG-------------AR-LM----------HKYNA-HGATDVTGFGILGHAQNLAKNQK-----NE----------------------------------------------------VSFVIHNLPIIAKMAAVGR----AC--SSMF-QLLQGYSP---------------------------------------------------ETSGGLLICL---------PR-EQAAAFCKDIEKQ--------------EGY-S-----AWIIGIVEKG-------NRTARIIDKPRVIEVPSKEKDGELW-
>SPS.1.selenocysteine.Equus_caballus.genome chromosome:13 strand:+ positions:19239526-19240806
-----------------------------------------------------------------------------------------------------------------------------------------------------------------------------------------------------------------------------------------------------------------------------------------------------------------------------------------------------------------------------MAEAAVTGVSGEAMAAAAAEGSAGPAGLSLGRGFSSYRPFEPQALGLSPSWRLTGFSGM---------------------------------------------------------------------------------------KGUGCKVP--QETLLKLL--AGL----------------TRPDARPQLGRGLVGDLEEAAQEAG---------------LPARVEPNPTFPTL-----G-------------------IGMD----SCVIPL-----------R---H-GG-----LSLVQTTDFFYPLVEDPYMMGRIACANVLSDLYAMGI-TECDNMLMLLSVSQSMTEEE-REKITPLMIRGFRDAA--EEGGTA---VTGGQT--VVNPWIIVG-GVAT------------------------------------------------------------------V------------V----CQPNE-FIM--P----DS---AVVGDVLVLTKPLGTQVAVNAHQ--------------W--LDN---P-----E--R-----------W-NKIKM-------VVSREEVELAYQEAMFNMAT-LN-----RTA-------------AG-LM----------HTFNA-HAATDITGFGILGHSQNLAKQQR-----NE----------------------------------------------------VSFVIHNLPIIAKMAAISK----AS--G-RF-GLLQGTSA---------------------------------------------------ETSGGLLICL---------PR-EQAARFCSEIKSSKY-----------GEGH-Q-----AWIVGIVEKG-------NRTARIIDKPRVIEV-----------
>SPS.2.threonine.Equus_caballus.genome chromosome:29 strand:+ positions:21426836-21427040,21432002-21432105,21434089-21434196,21434854-21435008,21438310-21438400,21440524-21440623,21448963-21449175,21450849-21451009
-----------------------------------------------------------------------------------------------------------------------------------------------------------------------------------------------------------------------------------------------------------------------------------------------------------------------------------------------------------------------------------------------------RPRTMSTRE-----SFNPESYELDKSFRLTRFTEL---------------------------------------------------------------------------------------KGTGCKVP--QDVLQKLL--ESL----------------QENH------------FQEDEQFLG-----------------------AVMPRL-----G-------------------IGMD----TCVIPL-----------R---H-GG-----LSLVQTTDYIYPIVDDPYMMGRIACANVLSDLYAMGV-TECDNMLMLLGVSNKMTDRE-RDKVMPLIIQGFKDAA--EEAGTS---VTGGQT--VLNPWIVLG-GVAT------------------------------------------------------------------T------------V----CQPNE-FIM--P----DN---AVPGDVLVLTKPLGTQVAVAVHQ--------------W--LDI---P-----E--K-----------W-NKIKL-------VVTQEDVELAYQEAMMNMAR-LN-----RTA-------------AG-LM----------HTFNA-HAATDITGFGILGHAQNLAKQQR-----NE----------------------------------------------------VSFVIHNLPVLAKMAAVSK----AC--GNMF-GLMHGTCP---------------------------------------------------ETSGGLLICL---------PR-EQAARFCAEIKSPKY-----------GEGH-Q-----AWIIGIVEKG-------NRTARIIDKPRIIEV-----------
>SPS.1.arginine.Drosophila_sechellia.genome chromosome:CH480816.1 strand:- positions:7664106-7665299
--------------------------------------------------------------------------------------------------------------------------------------------------------------------------------------------------------------------------------------------------------------------------------------------------------------------------------------------------------------------------------MS------YAADVLNSAHLELHG-GGDA-E--LRRPFDPTAHDLDASFRLTRFADL---------------------------------------------------------------------------------------KGRGCKVP--QDVLSKLV--SAL----------------QQDY---------SAQDQE-PQFL----------------------NV-AIPRI-----G-------------------IGLD----CSVIPL-----------R---H-GG-----LCLVQTTDFFYPIVDDPYMMGKIACANVLSDLYAMGV-TDCDNMLMLLAVSTKMTEKE-RDVVIPLIMRGFKDSA--LEAGTT---VTGGQS--VVNPWCTIG-GVAS------------------------------------------------------------------T------------I----CQPNE-YIV--P----DN---AVVGDVLVLTKPLGTQVAVNAHQ--------------W--IDQ---P-----E--R-----------W-NRIKL-------VVSEEDVRKAYHRAMNSMAR-LN-----RVA-------------AR-LM----------HKYNA-HGATDITGFGLLGHAQTLAAHQK-----KD----------------------------------------------------VSFVIHNLPVIAKMAAVAK----AC--GNMF-QLLQGHSA---------------------------------------------------ETSGGLLICL---------PR-EQAAAYCKDIEKQ--------------EGY-Q-----AWIIGIVEKG-------NKTARIIDKPRVIEVPAKD-------
>SPS.4.selenocysteine.Drosophila_sechellia.genome chromosome:CH480818.1 strand:+ positions:5767966-5768130,5768184-5768564,5768623-5768817,5768872-5769213
------------------------------------------------------------------------------------------------------------------------------------------------------------------------------------------------------------------------------------------------------------------------------------------------------------------------------------------------------------------------------------------------------------M-------FQPEKHGLEPDFQLTKFTTH---------------------------------------------------------------------------------------TGUSCKIP--QKVLEKYL--RGT----------------EIENKN--NDGYLIGER------------------------------------------G-------------------SGMD----CAVIPL-----------K--RH-KE-----YLLIQTVDFFYPMVNDPELLGRIALANVLSDVYAVGV-TQFDTVEMIVSTSTSFSEKE-RDVVIGLVMKGFQNSL--KANGYRNTPLIIRQL--KINPWCIIG-GIAT------------------------------------------------------------------S------------V----CRSEE-IIL--P----SN---AQPGDVLVLTKPLGGQMAMDAHL--------------W--QLN---------QTEK-----------Y-KKLLS-------ECSDDDIRKTFEIAVKSMTY-LN-----KNG-------------AL-LM----------HKYQA-HCATDITGFGLLGHANNLVQFQK-----EK----------------------------------------------------VLFQINKLPIIKNVLKFST----LV--GQST-KFRSGRSV---------------------------------------------------ETSGGLLICL---------PA-DAADKFCRDFEEATN-----------GEQK-------SFQIGHVT-A-------ANESDAV-------------------
>SPS.1.selenocysteine.Homo_sapiens.genome chromosome:chr16 strand:- positions:30455774-30456943
------------------------------------------------------------------------------------------------------------------------------------------------------------------------------------------------------------------------------------------------------------------------------------------------------------------------------------------------------------------------------------------------------------------RPFEPQALGLSPSWRLTGFSGM---------------------------------------------------------------------------------------KGUGCKVP--QEALLKLL--AGL----------------TRPDVRPPLGRGLVGGQEEASQEAG---------------LPAGAGPSPTFPAL-----G-------------------IGMD----SCVIPL-----------R---H-GG-----LSLVQTTDFFYPLVEDPYMMGRIACANVLSDLYAMGI-TECDNMLMLLSVSQSMSEEE-REKVTPLMVKGFRDAA--EEGGTA---VTGGQT--VVNPWIIIG-GVAT------------------------------------------------------------------V------------V----CQPNE-FIM--P----DS---AVVGDVLVLTKPLGTQVAVNAHQ--------------W--LDN---P-----E--R-----------W-NKVKM-------VVSREEVELAYQEAMFNMAT-LN-----RTA-------------AG-LM----------HTFNA-HAATDITGFGILGHSQNLAKQQR-----NE----------------------------------------------------VSFVIHNLPIIAKMAAVSK----AS--G-RF-GLLQGTSA---------------------------------------------------ETSGGLLICL---------PR-EQAARFCSEIKSSKY-----------GEGH-Q-----AWIVGIVEKG-------NRTARIIDKPRVIEV-----------
>SPS.20.threonine.Homo_sapiens.genome chromosome:chr10 strand:- positions:13386758-13386971,13380705-13380808,13378243-13378350,13375817-13375971,13371698-13371788,13370351-13370450,13364835-13365047,13361196-13361356
--------------------------------------------------------------------------------------------------------------------------------------------------------------------------------------------------------------------------------------------------------------------------------------------------------------------------------------------------------------------------------------------------GERGPRTMSTRE-----SFNPESYELDKSFRLTRFTEL---------------------------------------------------------------------------------------KGTGCKVP--QDVLQKLL--ESL----------------QENH------------FQEDEQFLG-----------------------AVMPRL-----G-------------------IGMD----TCVIPL-----------R---H-GG-----LSLVQTTDYIYPIVDDPYMMGRIACANVLSDLYAMGV-TECDNMLMLLGVSNKMTDRE-RDKVMPLIIQGFKDAA--EEAGTS---VTGGQT--VLNPWIVLG-GVAT------------------------------------------------------------------T------------V----CQPNE-FIM--P----DN---AVPGDVLVLTKPLGTQVAVAVHQ--------------W--LDI---P-----E--K-----------W-NKIKL-------VVTQEDVELAYQEAMMNMAR-LN-----RTA-------------AG-LM----------HTFNA-HAATDITGFGILGHAQNLAKQQR-----NE----------------------------------------------------VSFVIHNLPVLAKMAAVSK----AC--GNMF-GLMHGTCP---------------------------------------------------ETSGGLLICL---------PR-EQAARFCAEIKSPKY-----------GEGH-Q-----AWIIGIVEKG-------NRTARIIDKPRIIEV-----------
>SPS.1.selenocysteine.Rattus_norvegicus.genome chromosome:1 strand:- positions:186536481-186537650
------------------------------------------------------------------------------------------------------------------------------------------------------------------------------------------------------------------------------------------------------------------------------------------------------------------------------------------------------------------------------------------------------------------RPFEPQTLGFSPSWRLTSFSGM---------------------------------------------------------------------------------------KGUGCKVP--QETLLKLL--EGL----------------TRPALQPPLTSGLVGGQEETVQEGG---------------LTTRPGPGSAFPSL-----S-------------------IGMD----SCVIPL-----------R---H-GG-----LSLVQTTDFFYPLVEDPYMMGRIACANVLSDLYAMGI-TECDNMLMLLSVSQSMSEKE-REKVTPLMIKGFRDAA--EEGGTA---VTGGQT--VVNPWIIIG-GVAT------------------------------------------------------------------V------------V----CQQNE-FIM--P----DS---AVVGDVLVLTKPLGTQVAANAHQ--------------W--LDN---P-----E--K-----------W-NKIKM-------VVSREEVELAYQEAMFNMAT-LN-----RTA-------------AS-LM----------HTFNA-HAATDITGFGILGHSQNLAKQQK-----NE----------------------------------------------------VSFVIHNLPIIAKMAAISK----AS--G-RF-GLLQGTSA---------------------------------------------------ETSGGLLICL---------PR-EQAARFCSEIKSSKY-----------GEGH-Q-----AWIVGIVEKG-------NRTARIIDKPRVIEV-----------
>SPS.10.threonine.Rattus_norvegicus.genome chromosome:17 strand:- positions:84468410-84468620,84463974-84464077,84461714-84461821,84460527-84460681,84457003-84457093,84454467-84454566,84448034-84448246,84446909-84447069
---------------------------------------------------------------------------------------------------------------------------------------------------------------------------------------------------------------------------------------------------------------------------------------------------------------------------------------------------------------------------------------------------ECGPRTMSTRE-----SFNPETYELDKSFRLTRFTEL---------------------------------------------------------------------------------------KGTGCKVP--QDVLQKLL--ESL----------------QENH------------FQEDEQFLG-----------------------AVMPRL-----G-------------------IGMD----TCVIPL-----------R---H-GG-----LSLVQTTDYIYPIVDDPYMMGRIACANVLSDLYAMGV-TECDNMLMLLGVSNKMTDRE-RDKVMPLIIQGFKDAA--EEAGTS---VTGGQT--VLNPWIVLG-GVAT------------------------------------------------------------------T------------V----CQPNE-FIM--P----DN---AVPGDVLVLTKPLGTQVAVAVHQ--------------W--LDI---P-----E--K-----------W-NKIKL-------VVTQEDVELAYQEAMVNMAR-LN-----RTA-------------AG-LM----------HTFNA-HAATDITGFGILGHAQNLAKQQR-----NE----------------------------------------------------VSFVIHNLPVLAKMAAVSK----AC--GNMF-GLMHGTCP---------------------------------------------------ETSGGLLICL---------PR-EQAARFCAEIKSPKY-----------GEGH-Q-----AWIIGIVEKG-------NRTARIIDKPRIIEV-----------
>SPS.1.selenocysteine.Culex_pipiens.genome chromosome:supercont3.1071 strand:+ positions:12398-12529,12548-12571,12680-13576
------------------------------------------------------------------------------------------------------------------------------------------------------------------------------------------------------------------------------------------------------------------------------------------------------------------------------------------------------------------------------------------------------------M-------FKPEQHGLDRAFRLTRFSTL---------------------------------------------------------------------------------------RGUGSKIP--QDVLDRLL--RGVYA--------------DQAGGGDGGESSFL---------------------------------------------G-------------------IGLD----SSVIPL-----------K-----ND-----LQLVQTVDFFYPLIDDPHMLGRIALANVVSDVYAVGA-LAIDEIKLVCSAPTEFSEAE-RDIVVPMIIRGFQEAA--AEAKCP---AKIGSI--ALNPWCIIG-GIAT------------------------------------------------------------------A------------V----CHKSE-LIM--P----YN---AQPGDALVLTKPLGTQLATNAFI--------------W--MTE---------EAEN-----------W-TKLAA-------HLTPAEVERSYAIAVESMSR-LN-----RSG-------------AE-LM----------HKFGA-HAATDVTGFGLFGHAENLLKFQK-----AD----------------------------------------------------VDFELDTLPIIRNVVKIAE----IL--GRTP-KLMAGKAV---------------------------------------------------ETSGGLLLSL---------PA-ENAEKFCAEYRTVS-------------EHD-------AWIIGKVVPG-------SR------------------------
>SPS.3.arginine.Culex_pipiens.genome chromosome:supercont3.17 strand:- positions:611912-612358,611038-611718
--------------------------------------------------------------------------------------------------------------------------------------------------------------------------------------------------------------------------------------------------------------------------------------------------------------------------------------------------------------------------------M-------------------------------VRRPFDPTAHDLEASFRLTRFADL---------------------------------------------------------------------------------------KGRGCKVP--KDVLEKLV--SSL----------------QQDY----------TQDPE-AAYL----------------------SM-SSPRI-----G-------------------IGLD----CSVIPL-----------R---H-GG-----LCMVQTTDFFYPIVDDPYMMGKVACANVLSDLYAMGV-TECDNMLMLLAVSTKMTEKE-RDVVIPLIMRGFKDSA--LEAGTS---VTGGQS--VVNPWCTIG-GVAT------------------------------------------------------------------T------------I----CQQNE-FIV--P----DN---AVVGDVLVLTKALGTQVAVNAHQ--------------W--LDQ---S-----E--R-----------W-NRIKL-------VVSEEDVRKAYHRAMDSMSR-LN-----RIA-------------AR-LM----------HKYNA-HGSTDITGFGLLGHAQTLASHQK-----NE----------------------------------------------------VSFVIHNLPVIAKMAAVAK----AC--GNMF-QLLQGHSA---------------------------------------------------ETSGGLLICL---------PR-EQAAAYCKDIEKQ--------------EGC-Q-----AWIIGIVEKG-------NRTARIIDKPRVIEVPAKE-------
>SPS.1.arginine.Drosophila_yakuba.genome chromosome:CM000158.2 strand:- positions:10093605-10094798
--------------------------------------------------------------------------------------------------------------------------------------------------------------------------------------------------------------------------------------------------------------------------------------------------------------------------------------------------------------------------------MS------YAADVLNSAHLELHG-GGDA-E--LRRPFDPTAHDLDASFRLTRFADL---------------------------------------------------------------------------------------KGRGCKVP--QDVLSKLV--SAL----------------QQDY---------SAQDQE-PQFL----------------------NV-AIPRI-----G-------------------IGLD----CSVIPL-----------R---H-GG-----LCLVQTTDFFYPIVDDPYMMGKIACANVLSDLYAMGV-TDCDNMLMLLAVSTKMTEKE-RDVVIPLIMRGFKDSA--LEAGTT---VTGGQS--VVNPWCTIG-GVAS------------------------------------------------------------------T------------I----CQPNE-YIV--P----DN---AVVGDVLVLTKPLGTQVAVNAHQ--------------W--IDQ---P-----E--R-----------W-NRIKL-------VVSEEDVRKAYHRAMNSMSR-LN-----RVA-------------AR-LM----------HKYNA-HGATDITGFGLLGHAQTLAAHQK-----KD----------------------------------------------------VSFVIHNLPVIAKMAAVAK----AC--GNMF-QLLQGHSA---------------------------------------------------ETSGGLLICL---------PR-EQAAAYCKDIEKQ--------------EGY-Q-----AWIIGIVEKG-------NKTARIIDKPRVIEVPAKD-------
>SPS.3.selenocysteine.Drosophila_yakuba.genome chromosome:CM000157.2 strand:+ positions:13021634-13021798,13021847-13022230,13022289-13022483,13022538-13022879
------------------------------------------------------------------------------------------------------------------------------------------------------------------------------------------------------------------------------------------------------------------------------------------------------------------------------------------------------------------------------------------------------------M-------FQPEKHGLEPDFQLTKFTTH---------------------------------------------------------------------------------------TGUSCKIP--QKVLEKYL--RGT----------------EIENKK--NDGYLIGERS-----------------------------------------G-------------------SGMD----CAVIPL-----------R--RH-TD-----YLLIQTVDFFYPMVNDPELLGRIALANVLSDVYAVGV-TQFDTVEMIVSTSTSFSEKE-RDTVIALVMQGFQNSL--KANGYRNTPLIIRQL--KINPWCIIG-GIAT------------------------------------------------------------------S------------V----CRSEE-IIL--P----SN---AQPGDVLVLTKPLGGQMAMDAHL--------------W--QLN---------KTEK-----------Y-DKLLS-------ECSDDDIRETFEIAVKSMTY-LN-----KNG-------------AL-LM----------HKYQA-HCATDITGFGLLGHAKNLAEFQQ-----EK----------------------------------------------------VSFQINKLPIIKNVLKFST----LV--GQST-KFRSGRSV---------------------------------------------------ETSGGLLICL---------PA-DAADQFCRDFEEATN-----------GEQK-------SFQIGHVI-A-------ANQSDAV-------------------
>SPS.2.selenocysteine.Anopheles_darlingi.genome chromosome:gi|312376886|gb|ADMH01002608.1| strand:+ positions:30418-30570,30683-31044,31117-31678
-----------------------------------------------------------------------------------------------------------------------------------------------------------------------------------------------------------------------------------------------------------------------------------------------------------------------------------------------------------------------------------------------------------------HKMFKPESHGLSPDFRLTKFSTL---------------------------------------------------------------------------------------RGUGSKVP--QDVLNRLL--AGVYPE-------------QQQTRS-------------------------------------------------------------------------IGLD----SSVIPL-----------R-----DE-----LFLVQSVDFFYPLIDDPFTLGRIALANVVSDVYAVGA-TEIDQIKLIVSAPTEFTEKE-RDVVVPMVMDGFLSAA--KECKAP---VHIGSI--AENPWCIIG-GAAT------------------------------------------------------------------A------------V----CHRSE-LTM--P----YN---AEVGDAIVLTKPLGTQLATNVYI--------------W--MNE---------QSDN-----------W-TRLQE-------RFSVADVEETYRIALESMCR-LN-----LTG-------------AK-LM----------RKYNA-HAATDVTGFGLYGHAENLAKYQK-----AE----------------------------------------------------VDFHIDKLPIIKNVREMAE----VL--GRSA-KLLAGKAV---------------------------------------------------ETSGGLLICL---------PS-GDAASFCEEYRSST-------------SHP-------AWIIGSVKEG-------KRCAQMNLNLEYIEVD----------
>SPS.3.threonine.Ornithorhynchus_anatinus.genome chromosome:Contig13 strand:+ positions:1376433-1376631,1382289-1382392,1384245-1384352,1386179-1386333,1387974-1388064,1391813-1391912,1396571-1396783,1398099-1398259
-------------------------------------------------------------------------------------------------------------------------------------------------------------------------------------------------------------------------------------------------------------------------------------------------------------------------------------------------------------------------------------------------------RTMSVRE-----SFNPESYELDKSFRLTRFTEL---------------------------------------------------------------------------------------KGTGCKVP--QDVLQKLL--EAL----------------QENH------------FQEDEQFLG-----------------------AVMPRL-----G-------------------IGMD----TCVIPL-----------R---H-GG-----LSLVQTTDYIYPIVDDPYMMGRIACANVLSDLYAMGV-TECDNMLMLLGISNKMTDRE-RDKVMPLIIQGFKDAA--EEAGTS---VTGGQT--VLNPWIVLG-GVAT------------------------------------------------------------------T------------V----CQPNE-FIM--P----DN---AVPGDVLVLTKPLGTQVAVAVHQ--------------W--LDI---P-----E--K-----------W-NKIKL-------VVTQEDVELAYQEAMMNMAR-LN-----RTA-------------AG-LM----------HTFNA-HAATDITGFGILGHAQNLAKQQR-----NE----------------------------------------------------VSFVIHNLPVLAKMAAVSK----AC--GNMF-GLMHGTCP---------------------------------------------------ETSGGLLICL---------PR-EQAARFCAEIKSPKY-----------GEGH-Q-----AWIIGIVEKG-------NRTARIIDKPRIIEV-----------
>SPS.13.selenocysteine.Ornithorhynchus_anatinus.genome chromosome:Ultra484 strand:- positions:118824-119055,115753-115856,115386-115493,113318-113472,112421-112511,111179-111278,109601-109813,108966-109126
------------------------------------------------------------------------------------------------------------------------------------------------------------------------------------------------------------------------------------------------------------------------------------------------------------------------------------------------------------------------------------------------------------------RLFDPELLGLSPSWRLTGFSEL---------------------------------------------------------------------------------------KGUGCKVP--QETLLKLL--AGL----------------THPDPRPGAAPPDPQDPPPDPQDRT------------------PHHAGPAPPAL-----G-------------------IGMD----SCVIPL-----------R---H-GG-----LSLVQTTDFFYPLVEDPYMMGRIACANVLSDLYALGI-TECDNMLMLLSVSQKMNEEE-REKIMPLMIKGFRDAA--EEGGTS---VTGGQT--VVNPWIIIG-GVAT------------------------------------------------------------------V------------V----CQPNE-FIM--P----DN---AVPGDVLVLTKPLGTQVAVNAHQ--------------W--LDN---P-----E--K-----------W-NKIKL-------VVSREDVELAYQEAMFSMAM-LN-----RTA-------------AG-LM----------HTFNA-HAATDITGFGILGHAQNLAKQQR-----SE----------------------------------------------------VSFVIHNLPIIAKMAAITK----AC--GNRF-GLLQGTSS---------------------------------------------------ETSGGLLICL---------PR-EQAARFCAEIKSPKY-----------GEGH-Q-----AWIIGIVEKG-------NQTARIIDKPRIIEV-----------
>SPS.6.threonine.Gallus_gallus.genome chromosome:1 strand:- positions:7047977-7048175,7045008-7045111,7041237-7041344,7040238-7040392,7039341-7039431,7035917-7036016,7034098-7034310,7027862-7028022
-------------------------------------------------------------------------------------------------------------------------------------------------------------------------------------------------------------------------------------------------------------------------------------------------------------------------------------------------------------------------------------------------------RTMSVRE-----TFNPESYELDKSFRLTRFTEL---------------------------------------------------------------------------------------KGTGCKVP--QDVLQKLL--ESL----------------QENH------------FQEDEQFLG-----------------------AVMPRL-----G-------------------IGMD----TCVIPL-----------R---H-GG-----LSLVQTTDYIYPIVDDPYMMGRIACANVLSDLYAMGV-TECDNMLMLLGVSNKMTDRE-RDKVMPLIIQGFKDAA--EEAGTS---VTGGQT--VLNPWIVLG-GVAT------------------------------------------------------------------T------------V----CQPNE-FIM--P----DN---AVPGDVLVLTKPLGTQVAVAVHQ--------------W--LDI---P-----E--K-----------W-NKIKL-------VVTQEDVELAYQEAMMNMAR-LN-----RTA-------------AG-LM----------HTFNA-HAATDITGFGILGHAQNLAKQQR-----NE----------------------------------------------------VSFVIHNLPVLAKMAAVSK----AC--GNMF-GLMHGTCP---------------------------------------------------ETSGGLLICL---------PR-EQAARFCAEIKSPKY-----------GEGH-Q-----AWIIGIVEKG-------NRTARIIDKPRIIEV-----------
>SPS.4.readthrough.Linepithema_humile.genome chromosome:ctg7180000931732 strand:+ positions:13010-13295,14022-14126,14262-14523,14600-14790,15324-15568,15871-16020
--------------------------------------------------------------------------------------------------------------------------------------------------------------------------------------------------------------------------------------------------------------------------------------------------------------------------------------------------------------------------------MAELQGTPVTQDALAVAQLELEG-NPNALA--LRRPFDPVAHDLDASFRLTRFADL---------------------------------------------------------------------------------------KGUGCKVP--QEILGKLL--EGL----------------QADD--------ASAQDHEHAHFM----------------------HM-AIPRI-----G-------------------IGMD----SSVTPV-----------R---H-GG-----LSLVQTTDFFYPLVDDPYMMGKIACANVLSDLYAMGV-TDCDNMLMLLGVSTKMTEKE-RDVVVPLIMRGFKDSA--LEAGTT---VTGGQT--VVNPWCTIG-GVAT------------------------------------------------------------------T------------V----CQPNE-YIV--P----DN---AVVGDVLVLTKPLGTQVAVNAHQ--------------W--LDQ---P-----D--R-----------W-NRIKL-------VVSEEDVRKGYQRAMDSMAR-LN-----RTA-------------AR-LM----------HKYNA-HGATDVTGFGLLGHAQNLAKHQK-----NE----------------------------------------------------VSFVIHNLPVISKMAAVAK----AC--GNMF-QLLQGHSA---------------------------------------------------ETSGGLLICL---------PR-EQAAAYCKDIEKQ--------------EGY-Q-----AWIIGIVEKG-------LRTARIIDKPRVIEVPAKEKDGELW-
>SPS.6.threonine.Danio_rerio.genome chromosome:18 strand:- positions:7842659-7842851,7840582-7840700,7840385-7840492,7838902-7839056,7836860-7836950,7836330-7836429,7836032-7836244,7833079-7833239
---------------------------------------------------------------------------------------------------------------------------------------------------------------------------------------------------------------------------------------------------------------------------------------------------------------------------------------------------------------------------------------------------------MSVRE-----SFNPESYELDKNFRLTRFTEL---------------------------------------------------------------------------------------KGTGCKVP--QDVLQKLL--ESL----------------QENH------------YQEDEQFLG-----------------------AVMPRLGLFKTG-------------------IGMD----TCVIPL-----------R---H-GG-----LSLVQTTDYIYPIVDDPYMMGRIACANVLSDLYAMGV-TECDNMLMLLGVSNKLTEKE-RDKVMPLVIQGFKDAS--EEAGTS---VTGGQT--VINPWIVLG-GVAT------------------------------------------------------------------T------------V----CQPNE-FIM--P----DN---AVPGDVLVLTKPLGTQVAVAVHQ--------------W--LDI---P-----E--K-----------W-NKIKL-------VVTQEDVELAYQEAMLNMAR-LN-----RTA-------------AG-LM----------HTFNA-HAATDITGFGILGHAQNLARQQR-----TE----------------------------------------------------VSFVIHNLPVLAKMAAVSK----AC--GNMF-GLMHGTCP---------------------------------------------------ETSGGLLICL---------PR-EQAARFCAEIKSPKY-----------GEGH-Q-----AWIIGIVEKG-------NRTARIIDKPRIIEV-----------
>SPS.13.selenocysteine.Danio_rerio.genome chromosome:23 strand:- positions:18738825-18739044,18737666-18737769,18737479-18737586,18735415-18735569,18735176-18735266,18734937-18735036,18734531-18734743,18733629-18733825
--------------------------------------------------------------------------------------------------------------------------------------------------------------------------------------------------------------------------------------------------------------------------------------------------------------------------------------------------------------------------------------------------------------------LNPEEHGLDRGFRLTAFSDM---------------------------------------------------------------------------------------KGUGCKVP--QETLLKLL--QGL----------------EPDRPPGEDGGLGTGVGDETADFGL--------------------VSAAQGPRL-----G-------------------IGMD----SCVIPL-----------R---H-GG-----LSLVQTTDFFYPLVEDPYMMGRIACANVLSDLYAMGI-TECDNMLMLLSVSQKMNEKE-RDLVLPLMMKGFRDAA--EEGGTS---VTGGQT--VINPWIIIG-GVAS------------------------------------------------------------------V------------V----CQPND-FIL--P----DG---AVPGDVLVLTKPLGTQVAVNAHQ--------------W--LDI---P-----E--K-----------W-NKIKL-------VISREEVEQAYQEAMLNMAT-LN-----RTA-------------AA-LM----------HKFNA-HAATDITGFGIIGHARNLAKQQK-----ND----------------------------------------------------VAFVIHNLPIISKMAAISK----AG--GNLF-GLLQGTSS---------------------------------------------------ETSGGLLICL---------PR-EQAARFCAEMKSSRMGLLGAGQDGGVGDGQ-Q-----AWIIGIVEKG-------NRCARIIDKPRIIEVP----------
>SPS.1.selenocysteine.Ailuropoda_melanoleuca.genome chromosome:GL193188.1 strand:+ positions:742046-743215
------------------------------------------------------------------------------------------------------------------------------------------------------------------------------------------------------------------------------------------------------------------------------------------------------------------------------------------------------------------------------------------------------------------RPFEPQALGLSPSWRLTGFSGM---------------------------------------------------------------------------------------KGUGCKVP--QETLLKLL--AGL----------------TRPDVRPPFGLGLVGGHEEAAQEGG---------------LPAGAEPNPTFPAL-----G-------------------IGMD----SCVIPL-----------R---H-GG-----LSLVQTTDFFYPLVEDPYMMGRIACANVLSDLYAMGI-TECDNMLMLLSVSQSMTEEE-REKITPLMIKGFRDAA--EEGGTA---VTGGQT--VVNPWIIVG-GVAT------------------------------------------------------------------V------------V----CQPNE-FIM--P----DS---AVVGDVLVLTKPLGTQVAVNAHQ--------------W--LDN---P-----E--R-----------W-NKINM-------VVSREEVELAYQEAMFNMAT-LN-----RTA-------------AG-LM----------HTFNA-HAATDITGFGILGHSQNLAKQQR-----NE----------------------------------------------------VSFVIHNLPIIAKMAAISK----AS--G-RF-GLLQGTSA---------------------------------------------------ETSGGLLICL---------PR-EQAARFCSEIKSSKY-----------GEGH-Q-----AWIVGIVEKG-------NRTARIIDKPRVIEV-----------
>SPS.2.threonine.Ailuropoda_melanoleuca.genome chromosome:GL193305.1 strand:- positions:428738-428942,423794-423897,421312-421419,420035-420189,416647-416737,414517-414616,405983-406195,404059-404219
-----------------------------------------------------------------------------------------------------------------------------------------------------------------------------------------------------------------------------------------------------------------------------------------------------------------------------------------------------------------------------------------------------RPRTMSTRE-----SFNPESYELDKSFRLTRFTEL---------------------------------------------------------------------------------------KGTGCKVP--QDVLQKLL--ESL----------------QENH------------FQEDEQFLG-----------------------AVMPRL-----G-------------------IGMD----TCVIPL-----------R---H-GG-----LSLVQTTDYIYPIVDDPYMMGRIACANVLSDLYAMGV-TECDNMLMLLGISNKMTDRE-RDKVMPLIIQGFKDAA--EEAGTS---VTGGQT--VLNPWIVLG-GVAT------------------------------------------------------------------T------------V----CQPNE-FIM--P----DN---AVPGDVLVLTKPLGTQVAVAVHQ--------------W--LDI---P-----E--K-----------W-NKIKL-------VVTQEDVELAYQEAMMNMAR-LN-----RTA-------------AG-LM----------HTFNA-HAATDITGFGILGHAQNLAKQQR-----NE----------------------------------------------------VSFVIHNLPVLAKMAAVSK----AC--GNMF-GLMHGTCP---------------------------------------------------ETSGGLLICL---------PR-EQAARFCAEIKSPKY-----------GEGH-Q-----AWIIGIVEKG-------NRTARIIDKPRIIEV-----------
>SPS.3.selenocysteine.Nomascus_leucogenys.genome chromosome:GL397496.1 strand:- positions:193797-194960
--------------------------------------------------------------------------------------------------------------------------------------------------------------------------------------------------------------------------------------------------------------------------------------------------------------------------------------------------------------------------------------------------------------------FEPQALGLSPSWRLTGFSGM---------------------------------------------------------------------------------------KGUGCKVP--QETLLKLL--AGL----------------TRPDVRPPLGRGLVGGQEEASQEAG---------------LPAGAGPSPTFPAL-----G-------------------IGMD----SCVIPL-----------R---H-GG-----LSLVQTTDFFYPLVEDPYMMGRIACANVLSDLYAMGI-TECDNMLMLLSVSQSMSEEE-REKVAPLMVKGFRDAA--EEGGTA---VTGGQT--VVNPWIIIG-GVAT------------------------------------------------------------------V------------V----CQPNE-FIM--P----DS---AVVGDVLVLTKPLGTQVAVNAHQ--------------W--LDN---P-----E--R-----------W-NKVKM-------VVSREEVELAYQEAMFNMAT-LN-----RTA-------------AG-LM----------HTFNA-HAATDITGFGILGHSQNLAKQQR-----NE----------------------------------------------------VSFVIHNLPIIAKMAAVSK----AS--G-RF-GLLQGTSA---------------------------------------------------ETSGGLLICL---------PR-EQAARFCSEIKSSKY-----------GEGH-Q-----AWIVGIVEKG-------NRTARIIDKPRVIEV-----------
>SPS.22.threonine.Nomascus_leucogenys.genome chromosome:GL397271.1 strand:+ positions:12301985-12302198,12307950-12308053,12310953-12311060,12313348-12313502,12317542-12317632,12318893-12318992,12325719-12325931,12329340-12329500
--------------------------------------------------------------------------------------------------------------------------------------------------------------------------------------------------------------------------------------------------------------------------------------------------------------------------------------------------------------------------------------------------GERGPRTMSTRE-----SFNPESYELDKSFRLTRFTEL---------------------------------------------------------------------------------------KGTGCKVP--QDVLQKLL--ESL----------------QENH------------FQEDEQFLG-----------------------AVMPRL-----G-------------------IGMD----TCVIPL-----------R---H-GG-----LSLVQTTDYIYPIVDDPYMMGRIACANVLSDLYAMGV-TECDNMLMLLGVSNKMTDRE-RDKVMPLIIQGFKDAA--EEAGTS---VTGGQT--VLNPWIVLG-GVAT------------------------------------------------------------------T------------V----CQPNE-FIM--P----DN---AVPGDVLVLTKPLGTQVAVAVHQ--------------W--LDI---P-----E--K-----------W-NKIKL-------VVTQEDVELAYQEAMMNMAR-LN-----RTA-------------AG-LM----------HTFNA-HAATDITGFGILGHAQNLAKQQR-----NE----------------------------------------------------VSFVIHNLPVLAKMAAVSK----AC--GNMF-GLMHGTCP---------------------------------------------------ETSGGLLICL---------PR-EQAARFCAEIKSPKY-----------GEGH-Q-----AWIIGIVEKG-------NRTARIIDKPRIIEV-----------
>SPS.2.selenocysteine.Thecamonas_trahens.genome chromosome:gi|298517539|gb|GL349435.1| strand:- positions:664115-664286,663370-663839,662899-663351
--------------------------------------------------------------------------------------------------------------------------------------------------------------------------------------------------------------------------------------------------------------------------------------------------------------------------------------------------------------------------------------------------------------------FDPTSLGLPPGFRLTDYAKL---------------------------------------------------------------------------------------KGUGCKVS--QEDLHGLLESTPL----------------PSPPXXXXXXXXXXXXXIDNEA---------------------------------------------------------IGLD----CSIIPT-----------A---I-EG-----VVTIQTTDYFYPLVEDPYQQGRIACANVLSDLFAMGI-SRCDTMLMILAASLEMPKDQ-RMIVTRELIRGFNDLA--TEAGTS---VTGGQT--VLNPWPIIG-GVAS------------------------------------------------------------------A------------V----VPSDGGYID--P----FS---LVPGDVMVLTKPIGTQVAVNAYQ--------------W--LKE---G-----S--N-----------W-DLIAD-------VLSPAQARVAFALASASMAR-LN-----KSG-------------AA-LM----------VKHGA-HGATDVTGFGLLGHARNLAEHQK-----AA----------------------------------------------------VHISIHTLPVIENMPAVND--------KFNF-KLLDGWSS---------------------------------------------------ETSGGLLVAL---------PSADAAAAFCADIEAE--------------DGW-P-----AWIVGSVSAG-------SGSADIVENP----------------
>SPS.1.arginine.Drosophila_melanogaster.genome chromosome:2R strand:- positions:10156474-10157667
--------------------------------------------------------------------------------------------------------------------------------------------------------------------------------------------------------------------------------------------------------------------------------------------------------------------------------------------------------------------------------MS------YAADVLNSAHLELHG-GGDA-E--LRRPFDPTAHDLDASFRLTRFADL---------------------------------------------------------------------------------------KGRGCKVP--QDVLSKLV--SAL----------------QQDY---------SAQDQE-PQFL----------------------NV-AIPRI-----G-------------------IGLD----CSVIPL-----------R---H-GG-----LCLVQTTDFFYPIVDDPYMMGKIACANVLSDLYAMGV-TDCDNMLMLLAVSTKMTEKE-RDVVIPLIMRGFKDSA--LEAGTT---VTGGQS--VVNPWCTIG-GVAS------------------------------------------------------------------T------------I----CQPNE-YIV--P----DN---AVVGDVLVLTKPLGTQVAVNAHQ--------------W--IDQ---P-----E--R-----------W-NRIKL-------VVSEEDVRKAYHRAMNSMAR-LN-----RVA-------------AR-LM----------HKYNA-HGATDITGFGLLGHAQTLAAHQK-----KD----------------------------------------------------VSFVIHNLPVIAKMAAVAK----AC--GNMF-QLLQGHSA---------------------------------------------------ETSGGLLICL---------PR-EQAAAYCKDIEKQ--------------EGY-Q-----AWIIGIVEKG-------NKTARIIDKPRVIEVPAKD-------
>SPS.3.selenocysteine.Drosophila_melanogaster.genome chromosome:2L strand:+ positions:10342759-10342915,10342976-10343354,10343411-10343604,10343659-10343975
------------------------------------------------------------------------------------------------------------------------------------------------------------------------------------------------------------------------------------------------------------------------------------------------------------------------------------------------------------------------------------------------------------M-------FQPEKHGLEPDFQLTKFTTH---------------------------------------------------------------------------------------TGUSCKIP--QKVLEKYL--RGT----------------EIENKN--NDGYLI---------------------------------------------G-------------------SGMD----CAVIPL-----------K--RH-KD-----YLLIQTVDFFYPMVNDPELLGRIALANVLSDVYAVGV-TQFDTVEMIVSTSTSFSEKE-RDVVIGLVMKGFQNSL--KANGYRNTPLIIRQL--KINPWCIIG-GIAT------------------------------------------------------------------S------------V----CRSEE-IIL--P----SN---AQPGDVLVLTKPLGGQMAMDAHL--------------W--QLN---------QTEK-----------Y-KKLLS-------ECSDADIKETFEIAVKSMTY-LN-----KNA-------------AL-LM----------HKYQA-HCATDITGFGLLGHANNLAQFQK-----EK----------------------------------------------------VLFQINKLPIIKNVLKFST----LV--GQST-KFRSGRSV---------------------------------------------------ETSGGLLICL---------PA-DAADKFCRDFEEATN-----------GEQK-------SFQIGHV------------------------------------
>SPS.5.selenocysteine.Strigamia_maritima.genome chromosome:scf7180001248232 strand:+ positions:7632-7911,7982-8085,8226-8375,8446-8558,8653-8843,8912-9124,9335-9516
--------------------------------------------------------------------------------------------------------------------------------------------------------------------------------------------------------------------------------------------------------------------------------------------------------------------------------------------------------------------------------MD---PSVITQQALAAAELELGP-ATGSVVKIFRRPFDPVAHDLDSNFRLTKFADL---------------------------------------------------------------------------------------KGUGCKVP--QEILLKLL--EGL----------------NQDG---------TTHDHE-QHYL----------------------HMGAMPRI-----G-------------------IGMD----AAVIPL-----------R---H-GG-----LSLVQSTDFFYPLVDDPYVMGRIACSNVLSDLFAMGV-TECDNMLMLLGVSNKMTDKE-RDTVIPLMMRGFKDCA--QEAGTQ---VTGGQT--VINPWVTIG-GVAT------------------------------------------------------------------T------------V----CQPNE-FIV--P----DC---AVVGDVLVLTKPLGTQVAVNAYQ--------------W--LDQ---P-----D--K-----------W-NRVKL-------VVTEEDIRKAYQRAMDSMAR-LN-----RTA-------------AR-LM----------HKYNA-HGATDVTGFGLLGHAQTLARNQK-----NE----------------------------------------------------VAFVIHNLPVIAKMAAVAK----AC--GNAF-QLLQGHSP---------------------------------------------------ETSGGLLICL---------PR-EQAAAYCKDIEKQ--------------EGY-Q-----AWIIGIVEKG-------SRSARIIDKPRVIEVPSKEKDGELW-
>SPS.2.cysteine.Pythium_ultimum.genome chromosome:gi|299737255|gb|GL376634.1| strand:+ positions:790916-791404,791511-792047
--------------------------------------------------------------------------------------------------------------------------------------------------------------------------------------------------------------------------------------------------------------------------------------------------------------------------------------------------------------------------------------------------------------------FDPVDLGLDPSFTLTDFSAL---------------------------------------------------------------------------------------KGCGCKLP--QAKLLGYL--ED-----------------IANDLKPNET---------------------------------------------------------------------PGMD----SSVVKI-----------S---HGKD-----LYMISTTDFFFPSVEDPYVQGKIACANVLSDVYAMGV-TEVDTMLMILGVCRDMSEKE-RDVVTTQMIRGFNDLA--RKAETN---VTGGQT--VMNPWPIVG-GVAM------------------------------------------------------------------S------------V-------SE-IIR--P----VN---AQVGDVIILTKALGTQVAVNLFQ--------------W--RKR---P-----E--R-----------W-QRVAD-------VVTVQDAEHGFAMASESMSR-LN-----LNA-------------AR-LM----------HKYGA-HSATDVTGFGILAHARNQAKSQT-----RD----------------------------------------------------VNFEIHTLPIIQHMVKVNE----TI--GNSF-RLLEGFAA---------------------------------------------------ETSGGLLLCL---------PA-EHADAYIAELRAL--------------DGK-P-----AWVVGRVVAGSKD-------A----------------------
>SPS.5.selenocysteine.Chrysemys_picta_bellii.genome chromosome:gi|371559405|gb|JH584428.1| strand:- positions:356289-356484,355583-355686,355041-355148,352197-352351,351550-351640,351208-351307,350625-350837,349790-349950
------------------------------------------------------------------------------------------------------------------------------------------------------------------------------------------------------------------------------------------------------------------------------------------------------------------------------------------------------------------------------------------------------------------RPFEPEALGLAPGWRLTGFGEL---------------------------------------------------------------------------------------RGUGCKVP--QETLLRLL--AGL----------------GGPRAGLAAAG------------------------------PEPGGPEPGGPSL-----G-------------------IGMD----SCVIPL-----------R---H-GG-----LSLVQTTDFFYPLVEDPYMMGRIACANVLSDLYAMGI-TECDNMLMLLSVSQKMTDEE-REKIMPLIIKGFRDAA--EDGGTS---VTGGQT--VLNPWIIVG-GVAT------------------------------------------------------------------V------------V----CQPNE-FIM--P----DS---AVPGDVLVLTKPLGTQVAVNAHQ--------------W--LDN---P-----D--R-----------W-NKIKL-------VVSKEDVELAYQEAMFSMAM-LN-----RTA-------------AS-LM----------HTFNA-HAATDITGFGILGHAQNLAKQQR-----SE----------------------------------------------------VSFVIHNLPIIAKMAAISK----AC--GNRF-GLLQGTSP---------------------------------------------------ETSGGLLICL---------PR-EQAARFCAEIKSPKY-----------GEGH-Q-----AWIIGIVEKG-------NQTARIIDKPRIIEV-----------
>SPS.10.threonine.Chrysemys_picta_bellii.genome chromosome:gi|371559055|gb|JH584778.1| strand:+ positions:21155-21353,24177-24280,35021-35128,37166-37320,38246-38336,43273-43372,49946-50158,58590-58750
-------------------------------------------------------------------------------------------------------------------------------------------------------------------------------------------------------------------------------------------------------------------------------------------------------------------------------------------------------------------------------------------------------RTMSVRE-----SFNPETYELDKSFRLTRFTEL---------------------------------------------------------------------------------------KGTGCKVP--QDVLQKLL--ESL----------------QENH------------FQEDEQFLG-----------------------AVMPRL-----G-------------------IGMD----TCVIPL-----------R---H-GG-----LSLVQTTDYIYPIVDDPYMMGRIACANVLSDLYAMGV-TECDNMLMLLGISNKMTDRE-RDKVMPLIIQGFKDAA--EEAGTS---VTGGQT--VLNPWIVLG-GVAT------------------------------------------------------------------T------------V----CQPNE-FIM--P----DN---AVPGDVLVLTKPLGTQVAVAVHQ--------------W--LDI---P-----E--K-----------W-NKIKL-------VVTQEDVELAYQEAMMNMAR-LN-----RTA-------------AG-LM----------HTFNA-HAATDITGFGILGHAQNLAKQQR-----NE----------------------------------------------------VSFVIHNLPVLAKMAAVSK----AC--GNMF-GLMHGTCP---------------------------------------------------ETSGGLLICL---------PR-EQAARFCAEIKSPKY-----------GEGH-Q-----AWIIGIVEKG-------NRTARIIDKPRIIEV-----------
>SPS.1.selenocysteine.Macaca_mulatta.genome chromosome:20 strand:- positions:28500338-28501507
------------------------------------------------------------------------------------------------------------------------------------------------------------------------------------------------------------------------------------------------------------------------------------------------------------------------------------------------------------------------------------------------------------------RPFEPQALGLSPSWRLTGFSGM---------------------------------------------------------------------------------------KGUGCKVP--QETLLKLL--AGL----------------TRPDVRPQLGRGLVGGQEEASQEAG---------------MPTGAGSSPTFPAL-----G-------------------IGMD----SCVIPL-----------R---H-GG-----LSLVQTTDFFYPLVEDPYMMGRIACANVLSDLYAMGI-TECDNMLMLLSVSQSMSEEE-REKVTPLMVKGFRDAA--EEGGTA---VTGGQT--VVNPWIIIG-GVAT------------------------------------------------------------------V------------V----CQPNE-FIM--P----DS---AVVGDVLVLTKPLGTQVAVNAHQ--------------W--LDN---P-----E--R-----------W-NKVKM-------VVSREEVELAYQEAMFNMAT-LN-----RTA-------------AG-LM----------HTFNA-HAATDITGFGILGHSQNLAKQQR-----NE----------------------------------------------------VSFVIHNLPVIAKMAAVSK----AS--G-RF-GLLQGTSA---------------------------------------------------ETSGGLLICL---------PR-EQAARFCSEIKSSKY-----------GEGH-Q-----AWIVGIVEKG-------NRTARIIDKPRVIEV-----------
>SPS.16.threonine.Macaca_mulatta.genome chromosome:9 strand:- positions:13608776-13608989,13602508-13602611,13600044-13600151,13597784-13597938,13593588-13593678,13591625-13591724,13586941-13587153,13583773-13583933
--------------------------------------------------------------------------------------------------------------------------------------------------------------------------------------------------------------------------------------------------------------------------------------------------------------------------------------------------------------------------------------------------GERGPRTMSTRE-----SFNPESYELDKSFRLTRFTEL---------------------------------------------------------------------------------------KGTGCKVP--QDVLQKLL--ESL----------------QENH------------FQEDEQFLG-----------------------AVMPRL-----G-------------------IGMD----TCVIPL-----------R---H-GG-----LSLVQTTDYIYPIVDDPYMMGRIACANVLSDLYAMGV-TECDNMLMLLGVSNKMTDRE-RDKVMPLIIQGFKDAA--EEAGTS---VTGGQT--VLNPWIVLG-GVAT------------------------------------------------------------------T------------V----CQPNE-FIM--P----DN---AVPGDVLVLTKPLGTQVAVAVHQ--------------W--LDI---P-----E--K-----------W-NKIKL-------VVTQEDVELAYQEAMMNMAR-LN-----RTA-------------AG-LM----------HTFNA-HAATDITGFGILGHAQNLAKQQR-----NE----------------------------------------------------VSFVIHNLPVLAKMAAVSK----AC--GNMF-GLMHGTCP---------------------------------------------------ETSGGLLICL---------PR-EQAARFCAEIKSPKY-----------GEGH-Q-----AWIIGIVEKG-------NRTARIIDKPRIIEV-----------
>SPS.3.selenocysteine.Tetraodon_nigroviridis.genome chromosome:9 strand:- positions:10419344-10419542,10418735-10418838,10418512-10418619,10418269-10418423,10418013-10418103,10417771-10417870,10417439-10417651,10417190-10417368
--------------------------------------------------------------------------------------------------------------------------------------------------------------------------------------------------------------------------------------------------------------------------------------------------------------------------------------------------------------------------------------------------------------------FKPEEHGLDRGFRLTAFSDL---------------------------------------------------------------------------------------KGUGCKVP--QEVLLKLL--SGL----------------EPDQADGTGKA-----GDEASDFV----------------------QQLPGPRL-----G-------------------VGMD----SCVIPL-----------R---H-GG-----LSLVQTTDFFYPLVEDPYMMGRIACANVLSDLYAMGI-TECDNMLMLLSVSQKMNEKD-RERVMPLMIRGFRDAA--EEGGTS---VTGGQT--VINPWIIIG-GVAS------------------------------------------------------------------V------------V----CQPNE-FIM--P----DG---AVPGDVLVLTKPLGTQVAVNAHQ--------------W--LDQ---L-----E--R-----------W-NKIKL-------VITKEEVKEAYQEAMFSMAT-LN-----RTA-------------AA-LM----------HKYQA-HAATDVTGFGLLGHANNLAKQQL-----SE----------------------------------------------------VAFVIHNLPIIAKMAAVSK----AC--GNLF-NLVQGTSA---------------------------------------------------ETSGGLLVSL---------PR-EQAAKFCAEMKSPSA-------------GG-QGSAGGAWIIGIVEKG-------DRRARIIDKPRIIEVPPR--------
>SPS.13.threonine.Tetraodon_nigroviridis.genome chromosome:13 strand:- positions:4582916-4583017,4582724-4582820,4582391-4582494,4582213-4582320,4581912-4582066,4581654-4581744,4581455-4581554,4581014-4581226,4580519-4580679
-------------------------------------------------------------------------------------------------------------------------------------------------------------------------------------------------------------------------------------------------------------------------------------------------------------------------------------------------------------------------------------------------------SAMSVRE-----SFNPESYELDKNFRLTRFAEL---------------------------------------------------------------------------------------KGTGCKVP--QEVLQKLL--ETL----------------QENH------------FQEDEQFLG-----------------------AVMPRL-----G-------------------IGMD----TCVIPL-----------R---H-GG-----LSLVQTTDYIYPIVDDPYMMGRIACANVLSDLYAMGV-TECDNMLMLLGVSNKMSEKE-RDKVIPLIIQGFKDAS--EEAGTS---VTGGQT--VLNPWVVMG-GVAT------------------------------------------------------------------T------------V----CQPNE-FIM--P----DN---AVPGDVLVLTKPLGTQVAVAVHQ--------------W--LDI---P-----E--K-----------W-NKIKL-------VVTQEDVELAYHEAMMNMAR-LN-----RTA-------------AS-LM----------HTFNA-HAATDITGFGILGHAQTLAKQQR-----SE----------------------------------------------------VSFVIHNLPVLAKMAAVSK----AC--GNMF-GLMHGTCP---------------------------------------------------ETSGGLLICL---------PR-EQAARFCAEIKSPKY-----------GEGH-Q-----AWIIGIVEKG-------NRTARIIDKPRIIEV-----------
>SPS.3.selenocysteine.Hydra_magnipapillata.genome chromosome:gi|204815554|ref|NW_002163071.1|HmaUn_WGA69899_1 strand:+ positions:16157-16252,18983-19223,27076-27292,30024-30114,31604-31916,37066-37217
------------------------------------------------------------------------------------------------------------------------------------------------------------------------------------------------------------------------------------------------------------------------------------------------------------------------------------------------------------------------------------------------------------------KTFSPEEHGLKESFRLTDYTML---------------------------------------------------------------------------------------KGUGCKVP--QQELLKLL--EVL----------------KHDSSSSNNDMTSNDDSYGFL--------------------------------------G-------------------IGLD----SCIIPT-----------R---H-KD-----IKLVQTTDFFYPLVDDPYMQGKIACANVLSDLYATGI-SNCDNMLMLLGVSTDLSALE-REVVTKLVIQGFKDLA--KEAGTT---INGGQT--VLNPWFIIG-GVAT------------------------------------------------------------------S------------I----SNLNE-IIL--P----DG---AEVNDLIVLTKPIGTQVAVNAHQ--------------W--LHK---P-----E--R-----------W-VKIEQ-------VTSKEEVEVAYQKAMANMAR-LN-----RNA-------------AI-LM----------HKYNA-NAATDITGFGILGHAKNLAKSQK-----LN----------------------------------------------------VDFVIHTLPIIKNMFKIFL----SS--GVNF-KLTDGYSP---------------------------------------------------ETSGGLFVCL---------PK-ENAHAYCDELKAL--------------DGY-D-----SWIIGEVVTG-------NKDARIIEDKKIIEV-----------
>SPS.5.selenocysteine.Strongylocentrotus_purpuratus.genome chromosome:gb|DS008350| strand:- positions:155029-155227,153560-153663,152884-153033,152188-152300,151405-151595,150737-150949,150104-150270
------------------------------------------------------------------------------------------------------------------------------------------------------------------------------------------------------------------------------------------------------------------------------------------------------------------------------------------------------------------------------------------------------------------RRFDPEAHELHKDFRLTRYTEL---------------------------------------------------------------------------------------KGUGCKVP--REALLNLL--KGL----------------EPNEGEQGQGDNAEYMQVQ-----------------------------SGVPKF-----G-------------------IGMD----CSVTPL-----------R---H-GG-----LCLVQTTDFFFPLVDDPYMQGQIACANVLSDLYAMGV-TECDNMLMLLGVPKAFTDKE-RDAIMPLIMRGFKDKA--AEADTS---VTGGQT--VINPWCLVG-GVAT------------------------------------------------------------------C------------V----CLPTD-IVS--P----NN---AVVGDVLVLTKPLGTQIAVNAHQ--------------W--LDQ---P-----E--K-----------W-KKIQS-------VVSPEEVERAYQEAMYNMSL-LN-----RTA-------------AS-LM----------RKFNA-HGSTDVTGFGILGHAKNLVENQK-----NE----------------------------------------------------VRFVIHNLPVIANMQNVAK----TC--GNQF-QLLQGYSA---------------------------------------------------ETSGGLLIAF---------PR-EQAAAFCREMEKS--------------TGH-T-----AWIIGIVDRG-------SRTAQIIEKPRVIAVTTKMN------
>SPS.1.arginine.Bombyx_mori.genome chromosome:Scaffold005966 strand:+ positions:21327-22532
--------------------------------------------------------------------------------------------------------------------------------------------------------------------------------------------------------------------------------------------------------------------------------------------------------------------------------------------------------------------------------MS--YQTSVAQDSLAAAQLEMAG-NPNSIA--LRRPFDPVAHDLEASFRLTRFADL---------------------------------------------------------------------------------------KGRSCKVP--QDVLGKLV--ESL----------------QQDY---------SQADQD--QFM----------------------HV-AIPRI-----G-------------------IGLD----CSVTPL-----------R---H-GG-----LCLVQTTDFFYPLVDDPYMMGKIACANVLSDLYAMGV-TECDNMLMLLGVSTKMTEKE-RDVVIPLIMRGFKDSA--LEAGTS---VTGGQT--VINPWCTIG-GVAT------------------------------------------------------------------T------------I----CQPNE-YIV--P----DN---AVMGDVLVLTKPLGTQVAVNAHQ--------------W--LDQ---P-----E--R-----------W-NRIKL-------VVSEEDVRKAYHRAMDSMSR-LN-----RIA-------------AR-LM----------HKYNA-HGSTDVTGFGLLGHAQNLASHQK-----NE----------------------------------------------------VSFVIHNLPVIAKMAAVAK----AC--GNMF-QLLQGHAP---------------------------------------------------ETSGGLLICL---------PR-EQAAAYCKDIEKQ--------------EGY-Q-----AWIIGIVEKG-------NRTARIIDKPRVIEVPVKD-------
>SPS.1.arginine.Drosophila_virilis.genome chromosome:CH940648.1 strand:- positions:19113004-19114197
--------------------------------------------------------------------------------------------------------------------------------------------------------------------------------------------------------------------------------------------------------------------------------------------------------------------------------------------------------------------------------MS------YAADVLNAAHLELHG-GGDA-E--LRRPFDPTAHDLDASFRLTRFADL---------------------------------------------------------------------------------------KGRGCKVP--QEVLSKLV--SAL----------------QQDY---------SAQDQE-PQFL----------------------NV-AIPRI-----G-------------------IGLD----CAVIPL-----------R---H-GG-----LCLVQTTDFFYPIVDDPYMMGKIACANVLSDLYAMGV-TDCDNMLMLLAVSTKMTEKE-RDVVIPLIMRGFKDSA--LEAGTT---VTGGQS--VVNPWCTIG-GVAS------------------------------------------------------------------T------------I----CQPNE-YIV--P----DN---AVVGDVLVLTKPLGTQVAVNAHQ--------------W--IDQ---P-----E--R-----------W-NRIKL-------VVSEEDVRKAYHRAMNSMSR-LN-----RVA-------------AR-LM----------HKYNA-HGATDITGFGLLGHAQTLAAHQK-----KD----------------------------------------------------VSFVIHNLPVIAKMAAVAK----AC--GNMF-QLLQGHSA---------------------------------------------------ETSGGLLICL---------PR-EQAAAYCKDIEKQ--------------EGY-Q-----AWIIGIVEKG-------NKTARIIDKPRVIEVPAKD-------
>SPS.5.selenocysteine.Drosophila_virilis.genome chromosome:CH940649.1 strand:+ positions:1044546-1044708,1044944-1045319,1045384-1045577,1045634-1045971
------------------------------------------------------------------------------------------------------------------------------------------------------------------------------------------------------------------------------------------------------------------------------------------------------------------------------------------------------------------------------------------------------------M-------FQPEDHGLEADFRLTMFSTL---------------------------------------------------------------------------------------RGUGCKVP--EEKLKQYL--RGT----------------EIVNNAPQHDDDFI---------------------------------------------G-------------------SGMD----CAVIPL-----------A--RH-KE-----YSLVQTVDFFYPLVDDPETMGRIALANVLSDIYAVGI-TDIDKIEMLISAPSNMTEKQ-RDIVVPLIMKGFQRAT--SGSGCCGN-VSVKNV--ILNPWCIVG-GIAT------------------------------------------------------------------T------------L----CRKQD-IIL--P----SN---GKAGDVLVLTKPLGTQLATAAHI--------------W--QKE---------KDDK-----------Y-ERLLA-------AFTDDDILETFQMAIKSMTY-LN-----RNA-------------AL-LM----------HKYEA-HAATDVTGFGLLGHAKNLVEFQK-----QP----------------------------------------------------LLFQINKLPIIKNVLKFGE----LV--GQST-KLTAGKAV---------------------------------------------------ETSGGLLICL---------PR-NAAEQFCEEFEKVTN-----------GAQK-------AFIVGQVVEA-------DKSA----------------------
>SPS.1.cysteine.Phytophthora_sojae.genome chromosome:gi|113926716|gb|AAQY01000032.1| strand:+ positions:133176-133685,133749-133973,134045-134356
--------------------------------------------------------------------------------------------------------------------------------------------------------------------------------------------------------------------------------------------------------------------------------------------------------------------------------------------------------------------------------------------------------------------FDPVELGLESDFVLTNFSAL---------------------------------------------------------------------------------------KGCGCKLP--QAKLLGYL--DN-----------------LANDLKPNET---------------------------------------------------------------------PGMD----SSVVKI-----------S---HGQD-----LYLVSTTDFFFPSVEDPYVQGKIACANVLSDVYAMGV-TEVDTMLMILGVCRDMSEKQ-RDVVTTQMIRGFNDLA--RRAQTN---VTGGQT--VMNPWPIVG-GVAM------------------------------------------------------------------S------------VRSGRCSRSQ-IIR--P----EN---AVVGDVIILTKPLGTQVAVNLFQ--------------W--KKK---P-----E--R-----------W-HRVDK-------VVTPEDADVAFRMASESMSR-LN-----LNA-------------AK-MM----------HKYGA-HSATDVTGFGILAHARNQAKSQL-----GD----------------------------------------------------VSFELHTLPIIKNMVKVNE----TI--GNSF-KLLDGFAA---------------------------------------------------ETSGGLLLCL---------PA-ENADAFIKELREL--------------DGM-P-----AWVVGRVVAGSKD-------A----------------------
>SPS.1.selenocysteine.Canis_lupus_familiaris.genome chromosome:6 strand:+ positions:20678755-20679924
------------------------------------------------------------------------------------------------------------------------------------------------------------------------------------------------------------------------------------------------------------------------------------------------------------------------------------------------------------------------------------------------------------------RPFEPQALGLSPSWRLTGFSGM---------------------------------------------------------------------------------------KGUGCKVP--QETLLKLL--AGL----------------TRPEVRPPLGLGLVGSHEEAAQEGG---------------LPAGADPNPTFPAL-----G-------------------IGMD----SCVIPL-----------R---H-GG-----LSLVQTTDFFYPLVEDPYMMGRIACANVLSDLYAMGI-TECDNMLMLLSVSQSMTEEE-REKITPLMIKGFRDAA--EEGGTA---VTGGQT--VVNPWIIVG-GVAT------------------------------------------------------------------V------------V----CQPNE-FIM--P----DS---AVVGDVLVLTKPLGTQVAVNAHQ--------------W--LDN---P-----E--R-----------W-NKINM-------VVSREEVELAYQEAMFNMAT-LN-----RTA-------------AG-LM----------HTFNA-HAATDITGFGILGHSQNLAKQQR-----NE----------------------------------------------------VSFVIHNLPIIAKMAAISK----AS--G-RF-GLLQGTSA---------------------------------------------------ETSGGLLICL---------PR-EQAARFCSEIKSSKY-----------GEGH-Q-----AWIVGIVEKG-------NRTARIIDKPRVIEV-----------
>SPS.5.threonine.Canis_lupus_familiaris.genome chromosome:2 strand:+ positions:25986729-25986930,25992706-25992809,25995342-25995449,25996452-25996606,26000903-26000993,26003573-26003672,26011432-26011644,26013865-26014025
------------------------------------------------------------------------------------------------------------------------------------------------------------------------------------------------------------------------------------------------------------------------------------------------------------------------------------------------------------------------------------------------------PRTMSTRE-----SFNPESYELDKSFRLTRFTEL---------------------------------------------------------------------------------------KGTGCKVP--QDVLQKLL--ESL----------------QENH------------FQEDEQFLG-----------------------AVMPRL-----G-------------------IGMD----TCVIPL-----------R---H-GG-----LSLVQTTDYIYPIVDDPYMMGRIACANVLSDLYAMGV-TECDNMLMLLGISNKMTDRE-RDKVMPLIIQGFKDAA--EEAGTS---VTGGQT--VLNPWIVLG-GVAT------------------------------------------------------------------T------------V----CQPNE-FIM--P----DN---AVPGDVLVLTKPLGTQVAVAVHQ--------------W--LDI---P-----E--K-----------W-NKIKL-------VVTQEDVELAYQEAMMNMAR-LN-----RTA-------------AG-LM----------HTFNA-HAATDITGFGILGHAQNLAKQQR-----NE----------------------------------------------------VSFVIHNLPVLAKMAAVSK----AC--GNMF-GLMHGTCP---------------------------------------------------ETSGGLLICL---------PR-EQAARFCAEIKSPKY-----------GEGH-Q-----AWIIGIVEKG-------NRTARIIDKPRIIEV-----------
>SPS.1.arginine.Drosophila_kikkawai.genome chromosome:scf7180000302411 strand:+ positions:338798-339991
--------------------------------------------------------------------------------------------------------------------------------------------------------------------------------------------------------------------------------------------------------------------------------------------------------------------------------------------------------------------------------MS------YAADVLNSAHLELHG-GGDA-E--LRRPFDPTAHDLDASFRLTRFADL---------------------------------------------------------------------------------------KGRGCKVP--QDVLSKLV--SAL----------------QQDY---------SAQDQE-PQFL----------------------NV-AIPRI-----G-------------------IGLD----CSVIPL-----------R---H-GG-----LCLVQTTDFFYPIVDDPYMMGKIACANVLSDLYAMGV-TDCDNMLMLLAVSTKMTEKE-RDVVIPLIMRGFKDSA--LEAGTT---VTGGQS--VVNPWCTIG-GVAS------------------------------------------------------------------T------------I----CQPNE-YIV--P----DN---AVVGDVLVLTKPLGTQVAVNAHQ--------------W--IDQ---P-----E--R-----------W-NRIKL-------VVSEEDVRKAYHRAMNSMSR-LN-----RVA-------------AR-LM----------HKYNA-HGATDITGFGLLGHAQTLAAHQK-----KD----------------------------------------------------VSFVIHNLPVIAKMAAVAK----AC--GNMF-QLLQGHSA---------------------------------------------------ETSGGLLICL---------PR-EQAAAYCKDIEKQ--------------EGY-Q-----AWIIGIVEKG-------NKTARIIDKPRVIEVPAKD-------
>SPS.2.selenocysteine.Drosophila_kikkawai.genome chromosome:scf7180000302472 strand:- positions:2989763-2989919,2989324-2989702,2989071-2989264,2988669-2989015
------------------------------------------------------------------------------------------------------------------------------------------------------------------------------------------------------------------------------------------------------------------------------------------------------------------------------------------------------------------------------------------------------------M-------FRPEEHGLEPDFQLTKFTTH---------------------------------------------------------------------------------------TGUSCKIP--QKVLEKYL--RGT----------------EIANTN--NDGYLI---------------------------------------------G-------------------SGMD----CAVIPL-----------S--RH-KE-----LLLVQTVDFFYPMVNDPEILGRIALANVLSDVFAVGV-TDFDSVEMILSTSTSFTETE-RDVVISLIIKGFHDSL--KSNGYGKTPLVIRQL--KINPWCIVG-GIAT------------------------------------------------------------------S------------V----CRNRE-IIL--P----SN---GRPGDVLVLTKPLGGQMAMDAHL--------------W--QLN---------KTEK-----------Y-KTLMS-------EFNDDDIKETFEIAVKSMTY-LN-----KNA-------------AL-LM----------HKYQA-HCATDVTGFGLLGHAKNLAEYQK-----EK----------------------------------------------------VLFKVEKLPIIKNVLKFSS----LI--GQST-KFRSGRSV---------------------------------------------------ETSGGLLMCL---------PP-ESADQFIQEFDQVTN-----------GAQK-------SFKIGYVVQA-------ENESDAV-------------------
>SPS.1.selenocysteine.Cavia_porcellus.genome chromosome:scaffold_4 strand:- positions:45420272-45421441
------------------------------------------------------------------------------------------------------------------------------------------------------------------------------------------------------------------------------------------------------------------------------------------------------------------------------------------------------------------------------------------------------------------RPFEPQVLGLSPSWRLTGFSGM---------------------------------------------------------------------------------------KGUGCKVP--QETLLKLL--AGL----------------TGPHVRPRLGSSLVGSQEEAAQETG---------------LPPGAGPGRASPTL-----S-------------------IGMD----SCVIPL-----------R---H-GG-----LSLVQTTDFFYPLVEDPYMMGRIACANVLSDLYAMGI-TECDNMLMLLSVSQNMNEEE-REKVTPLMIKGFRDAA--EEGGTA---VTGGQT--VVNPWIIIG-GVAT------------------------------------------------------------------V------------V----CQPNE-FIM--P----DS---AVVGDVLVLTKPLGTQVAVNAHQ--------------W--LDN---P-----E--R-----------W-DKINM-------VVSREEVELAYQEAMFNMAT-LN-----RTA-------------AG-LM----------HTFNA-HAATDITGFGILGHSQNLARQQR-----NE----------------------------------------------------VSFVIHNLPIIAKMAAISK----AS--G-RF-GLLQGTSA---------------------------------------------------ETSGGLLICL---------PR-EQAARFCSEIKSSKY-----------GEGH-Q-----AWIVGIVEKG-------NRTARIIDKPRVIEV-----------
>SPS.10.threonine.Cavia_porcellus.genome chromosome:scaffold_39 strand:- positions:17775022-17775226,17769642-17769745,17767574-17767681,17766488-17766642,17763424-17763514,17761174-17761273,17755422-17755634,17754207-17754367
-----------------------------------------------------------------------------------------------------------------------------------------------------------------------------------------------------------------------------------------------------------------------------------------------------------------------------------------------------------------------------------------------------GPRTMSTRE-----TFNPESYELDKSFRLTRFTEL---------------------------------------------------------------------------------------KGTGCKVP--QDVLQKLL--ESL----------------QENH------------FQEDEQFLG-----------------------AVMPRL-----G-------------------IGMD----TCVIPL-----------R---H-GG-----LSLVQTTDYIYPIVDDPYMMGRIACANVLSDLYAMGV-TECDNMLMLLGVSNKMTDRE-RDKVMPLIIQGFKDAA--EEAGTS---VTGGQT--VLNPWIVLG-GVAT------------------------------------------------------------------T------------V----CQPNE-FIM--P----DN---AVPGDVLVLTKPLGTQVAVAVHQ--------------W--LDI---P-----E--K-----------W-NKIKL-------VVTQEDVELAYQEAMMNMAR-LN-----RTA-------------AG-LM----------HTFNA-HAATDITGFGILGHAQNLAKQQR-----NE----------------------------------------------------VSFVIHNLPVLAKMAAVSK----AC--GNMF-GLMHGTCP---------------------------------------------------ETSGGLLICL---------PR-EQAARFCAEIKSPKY-----------GEGH-Q-----AWIIGIVEKG-------NRTARIIDKPRIIEV-----------
>SPS.1.arginine.Drosophila_willistoni.genome chromosome:CH963846.1 strand:+ positions:684564-685757
--------------------------------------------------------------------------------------------------------------------------------------------------------------------------------------------------------------------------------------------------------------------------------------------------------------------------------------------------------------------------------MS------YAADVLNSAHLELHG-GGDA-E--LRRPFDPTAHDLDASFRLTRFADL---------------------------------------------------------------------------------------KGRGCKVP--QEVLTKLV--SAL----------------QQDY---------SAQDQE-TQFM----------------------NV-AIPRI-----G-------------------IGLD----CSVIPL-----------R---H-GG-----LCLVQTTDFFYPIVDDPYMMGKIACANVLSDLYAMGV-TDCDNMLMLLAVSTKMTEKE-RDVVIPLIMRGFKDSA--LDAGTT---VTGGQS--VVNPWCTIG-GVAS------------------------------------------------------------------T------------I----CQPNE-YIV--P----DN---AVVGDVLVLTKPLGTQVAVNAHQ--------------W--IDQ---P-----E--R-----------W-NRIKL-------VVSEEDVRKAYHRAMNSMSR-LN-----RTA-------------AR-LM----------HKYNA-HGATDITGFGLLGHAQTLANHQK-----KD----------------------------------------------------VSFVIHNLPVIAKMAAVAK----AC--GNMF-QLLQGHSA---------------------------------------------------ETSGGLLICL---------PR-EQAAAYCKDIEKQ--------------EGY-Q-----AWIIGIVEKG-------NKTARIIDKPRVIEVPAKD-------
>SPS.1.arginine.Drosophila_eugracilis.genome chromosome:scf7180000409462 strand:+ positions:2685270-2686463
--------------------------------------------------------------------------------------------------------------------------------------------------------------------------------------------------------------------------------------------------------------------------------------------------------------------------------------------------------------------------------MS------YAADVLNSAHLELHG-GGDA-E--LRRPFDPTAHDLDASFRLTRFADL---------------------------------------------------------------------------------------KGRGCKVP--QDVLSKLV--SAL----------------QQDY---------SAQDQE-PQFL----------------------NV-AIPRI-----G-------------------IGLD----CAVIPL-----------R---H-GG-----LCLVQTTDFFYPIVDDPYMMGKIACANVLSDLYAMGV-TDCDNMLMLLAVSTKMTEKE-RDVVIPLIMRGFKDSA--LEAGTT---VTGGQS--VVNPWCTIG-GVAS------------------------------------------------------------------T------------I----CQPNE-YIV--P----DN---AVVGDVLVLTKPLGTQVAVNAHQ--------------W--IDQ---P-----E--R-----------W-NRIKL-------VVSEEDVRKAYHRAMNSMSR-LN-----RVA-------------AR-LM----------HKYNA-HGATDITGFGLLGHAQTLAAHQK-----KD----------------------------------------------------VSFVIHNLPVIAKMAAVAK----AC--GNMF-QLLQGHSA---------------------------------------------------ETSGGLLICL---------PR-EQAAAYCKDIEKQ--------------EGY-Q-----AWIIGIVEKG-------NKTARIIDKPRVIEVPAKD-------
>SPS.4.selenocysteine.Drosophila_eugracilis.genome chromosome:scf7180000409554 strand:- positions:4576236-4576400,4575788-4576171,4575533-4575727,4575136-4575474
------------------------------------------------------------------------------------------------------------------------------------------------------------------------------------------------------------------------------------------------------------------------------------------------------------------------------------------------------------------------------------------------------------M-------FRPEKYGLEPGFQLTKFTTH---------------------------------------------------------------------------------------TGUSCKIP--QKVLEKYL--RGT----------------EIASKN--NDGYLIGKRL-----------------------------------------G-------------------SGMD----CAVIPL-----------H--RH-KE-----YLLVQSVDFFYPMVNDPELLGRIALANVLSDVYAVGV-TNFDTVEIIVSSSTSFSNEE-QDTIISLIIKGFKNSL--NQNGYHKTPLVIKQL--KINPWCIVG-GIAT------------------------------------------------------------------S------------V----CRRDE-IIL--P----SN---AQPGDVLVLTKPLGGQMAMDAHL--------------W--QLN---------KTEK-----------Y-NTLIS-------ECCDDDIRETFQIAVKSMTY-LN-----KNG-------------AL-LM----------HKYQA-HCATDITGFGLLGHANNLVHFQK-----KK----------------------------------------------------VLFKIDKLPIIKNVLKFSS----LI--GQSS-KFRSGRSV---------------------------------------------------ETSGGLLICL---------SP-DSADKFCQEFDEITN-----------GQQK-------SFKIGQVI-A-------AKESEA--------------------
>SPS.5.selenocysteine.Xenopus_{ch40}Silurana{ch41}_tropicalis.genome chromosome:scaffold_507 strand:+ positions:86053-86263,88788-88891,92269-92376,92522-92676,93328-93418,93502-93601,93879-94091,94242-94402
------------------------------------------------------------------------------------------------------------------------------------------------------------------------------------------------------------------------------------------------------------------------------------------------------------------------------------------------------------------------------------------------------------------RPFDPVSVGLEASFRLTSFSDL---------------------------------------------------------------------------------------KGUGCKVP--RETLLRLL--TGL----------------TEEEAAVSGGAIRDPDVPCAGQDGG-------------------------QNRL-----G-------------------IGLD----SCVIPL-----------R---H-RG-----LSLVQTTDFFYPSVEDPYMQGRIACANVLSDLYAMGI-TECDNMLMLLSVSQKMTEEE-REKVTPLMIKGFRDAA--EEGGTS---VTGGQT--VVNPWIIIG-GVAT------------------------------------------------------------------V------------V----CQANE-FIM--P----QN---AVAGDVLVLTKPLGTQVAVNAHQ--------------W--LDN---P-----E--R-----------W-NKIRL-------VVSREDVELAYQEAMFNMAT-LN-----RTA-------------AA-LM----------HTFNA-HAATDVTGFGILGHAQNLAQEQH-----NE----------------------------------------------------VSFVIHNLPIIAKMAAITK----AC--GNRF-GLLQGTSP---------------------------------------------------ETSGGLLICL---------PR-EQAARFCAEIKSPKH-----------GEGH-Q-----AWIIGIVEKG-------NRSARIIEKPRIIEV-----------
>SPS.10.threonine.Xenopus_{ch40}Silurana{ch41}_tropicalis.genome chromosome:scaffold_138 strand:- positions:450034-450205,447811-447914,443393-443500,442552-442706,439992-440113,439427-439522,438265-438477,436232-436392
---------------------------------------------------------------------------------------------------------------------------------------------------------------------------------------------------------------------------------------------------------------------------------------------------------------------------------------------------------------------------------------------------------------------XPESYELDKSFRLTRFAEL---------------------------------------------------------------------------------------KGTGCKVP--QDVLQKLL--ESL----------------QENH------------FQEDEQFLG-----------------------AVMPRL-----G-------------------IGMD----TCVIPL-----------R---H-GG-----LSLVQTTDYIYPIVDDPYMMGRIACANVLSDLYAMGV-TECDNMLMLLGVSNKLTDRE-RDKVMPLIIQGFKDAA--EEAGTS---VTGGQT--VLNPWVVLG-GVAT------------------------------------------------------------------T------------V----CQPNE-FII--PLVVIYK---GLVSNILLLNHWLETTTICVLYD--------------T--LPS---PFQKAYE--K-----------W-NKIKL-------VVTQEDVELAYQEAMMNMAR-LN-----RTA-------------AG-LM----------HTFNA-HAATDITGFGILGHAQNLAKQQR-----NE----------------------------------------------------VSFVIHNLPVLAKMAAVSK----AC--GNMF-GLMHGSCP---------------------------------------------------ETSGGLLICL---------PR-EQAARFCAEIKSPKY-----------GEGH-Q-----AWIIGIVEKG-------NRTARIIDKPRIIEV-----------
>SPS.3.selenocysteine.Rhodnius_prolixus.genome chromosome:gi|313784076|gb|GL562740.1| strand:- positions:625486-625786,624671-624775,624452-624600,623460-623572,623179-623369,622870-623082,622090-622271
---------------------------------------------------------------------------------------------------------------------------------------------------------------------------------------------------------------------------------------------------------------------------------------------------------------------------------------------------------------------------MANPIMAELQTSIVNQDAFSTVQLELGG-NPNALA--LRRPFDPVAHQLDATFRLTRFSDL---------------------------------------------------------------------------------------KGUGCKVP--QEVLSRFL--EGL----------------QQDE--------NNAQDHEQSHFL----------------------PL-PLTRI-----G-------------------IGMD----SCVIPL-----------R---H-SG-----LSLVQTTDFIYPLVDDPYMMGKIACANVLSDLYAMGV-TECDNMLMLLAVSTKMTERE-RDVVTPLIMRGFKDSA--MEAGTT---VSGGQT--VVNPWCTIG-GVAS------------------------------------------------------------------T------------I----CQPNE-YIV--P----DN---AVTGDVLVLTKPLGTQVAVNAHQ--------------W--LDI---P-----E--R-----------W-NRIKL-------VVNEEDVRKAYQRATDSMAR-LN-----RVA-------------AR-LM----------HKYNA-HGATDVTGFGLLGHAQTLAKHQK-----NE----------------------------------------------------VSFVIHNLPVIAKMAAVAK----AC--GNMF-QLLQGHSA---------------------------------------------------ETSGGLLICL---------PR-EQAAAYCKDIEKQ--------------EGY-Q-----AWIIGIVEKG-------QRTARIIDKPRVIEVPAKEKDGELW-
>SPS.10.selenocysteine.Rhodnius_prolixus.genome chromosome:gi|313784875|gb|GL561941.1| strand:+ positions:26970-27177,27560-27667,27756-27904,28139-28251,29133-29323,29407-29619,30310-30470
---------------------------------------------------------------------------------------------------------------------------------------------------------------------------------------------------------------------------------------------------------------------------------------------------------------------------------------------------------------------------------------------------------MELSIQNPNSLFNPSEYNLRSDFKLTSFTGL---------------------------------------------------------------------------------------FGUGCKIP--QRFLLKLL--EVF----------------NSPNSAKDHCLSSTSFDKEAI--------------------------------------G-------------------VGVD----CALVPL-----------R-----NG-----LNLVQTTDFLYPIVEDPFKMGQIACANVLSDLYAFGI-TSVDNLLMIVGLPWEMSSQE-RDVTLGLLRDGFKERA--TQAGAT---IRGGDT--KFNAWLMLG-GVAT------------------------------------------------------------------S------------I----VKSPD-IIR--P----SN---AKIGDAILLTKPLGTHLATTLHR--------------W-TTDA---------E--K-----------L-ASVNA-------VITKSEIEISYNMALNSMIH-LN-----RTA-------------AH-LM----------HLFEA-HAATDITGYGLIGHAETLIKFQN-----DS----------------------------------------------------VDFIIDKLPIIKNMLKVDT----FL--GGKF-KLLEGRAI---------------------------------------------------ETSGGLLVCL---------PL-ENVEKFQNALMEKEN-----------WE---------SWQIGHVVQG-------NRQVKLIDSQNLTIINVG--------
>SPS.1.arginine.Danaus_plexippus.genome chromosome:gi|357950898|gb|JH384742.1| strand:+ positions:221518-222723
--------------------------------------------------------------------------------------------------------------------------------------------------------------------------------------------------------------------------------------------------------------------------------------------------------------------------------------------------------------------------------MS--YQSSVAQDSLSAAQLEMAG-NPNALA--LRRPFDPVAHDLEASFRLTRFADL---------------------------------------------------------------------------------------KGRSCKVP--QDVLSKLV--ESL----------------QQDY---------SQQDQD--QFM----------------------HV-AIPRI-----G-------------------IGLD----CSVTPL-----------R---H-GG-----LCLVQTTDFFYPLVDDPYMMGKIACANVLSDLYAMGV-TECDNMLMLLGVSTKMTEKE-RDVVIPLIMRGFKDSA--LEAGTS---VTGGQT--VINPWCTIG-GVAT------------------------------------------------------------------T------------I----CQPNE-YIV--P----DN---AVMGDVLVLTKPLGTQVAVNAHQ--------------W--LDQ---P-----E--R-----------W-NRIKL-------VVSEEDVRKAYHRAMDSMSR-LN-----RIA-------------AR-LM----------HKYNA-HGSTDVTGFGLLGHAQNLASHQK-----NE----------------------------------------------------VSFVIHNLPVIAKMAAVAK----AC--GNMF-QLLQGHAP---------------------------------------------------ETSGGLLICL---------PR-EQAAAYCKDIEKQ--------------EGY-Q-----AWIIGIVEKG-------NRTARIIDKPRVIEVPAKD-------
>SPS.1.selenocysteine.Sorex_araneus.genome chromosome:scaffold_236840 strand:- positions:39032-40195
------------------------------------------------------------------------------------------------------------------------------------------------------------------------------------------------------------------------------------------------------------------------------------------------------------------------------------------------------------------------------------------------------------------RPFEPQALGLSPSWRLTGFSGM---------------------------------------------------------------------------------------KGUGCKVP--QETLLKLL--AGL----------------TRPD-GPPLGRALVGGHEEAPQEGG---------------LP-GAEASPTCPAL-----G-------------------IGLD----SCVIPL-----------R---H-GG-----LSLVQTTDFFYPLVEDPYMMGRIACANVLSDLYAMGI-TECDNMLMLLSVSESMSEEE-REKITPLMIRGFRDAA--EEGGTA---VTGGQT--VVNPWIIVG-GVAT------------------------------------------------------------------V------------V----CQPNE-FIM--P----DS---AVVGDVLVLTKPLGTQVAVHAHQ--------------W--LDN---P-----E--R-----------W-NKIKI-------VVSREEVELAYQEAMFNMAT-LN-----RTA-------------AG-LM----------HTFNA-HAATDITGFGILGHAQNLAKEQR-----NE----------------------------------------------------VSFVIHNLPIIAKMAAISK----AS--G-RF-GLLQGTSA---------------------------------------------------ETSGGLLICL---------PR-EQAARFCSEIKSFKY-----------GEGH-Q-----AWIVGIVEKG-------NRTARIIDKPRVIEV-----------
>SPS.1.selenocysteine.Pediculus_humanus.genome chromosome:DS235317.1 strand:- positions:35718-36848
------------------------------------------------------------------------------------------------------------------------------------------------------------------------------------------------------------------------------------------------------------------------------------------------------------------------------------------------------------------------------------------------------------MANLKRKEFNPVDYGLQPLFRLTNYAEL---------------------------------------------------------------------------------------KGUGCKVP--QSILNNLL--EEF----------------QKNDGDKDDTGCNSSSKI-----------------------------------------G-------------------IGLD----SAVIPI-----------KD----TK-----FFLLQTCDYFYPIVDDPFMMGRITCANVVSDLFAMGV-VKIDSLQILLKNSTEMNKDE-INVITPLIINGFKFAA--SEIGCK---VHISTV--IENPWCTIG-GVAT------------------------------------------------------------------S------------V----CLSNE-FIM--P----TN---AQVGDVIILTKALGTQIACSVHH--------------W--IDV---P-----D--K-----------W-SKIKD-------IIKKEELDKLLQQAINSMSR-LN-----MVA-------------AN-LM----------HKYDA-HSCTDVTGFGILGHAQNLVKFQT-----NK---------------------------------------------------NLKFIIDKLPVFQNANIIAK----AC--NMS--KLEKGISP---------------------------------------------------ETSGGLLITM---------NE-ENAKLFCKEIETIE-------------KEK-------AWIVGRVVEG-------SGTAELSTAPEIIQAIINS-------
>SPS.2.selenocysteine.Pediculus_humanus.genome chromosome:DS235051.1 strand:+ positions:71705-71990,72331-72584,72856-72968,73044-73234,73307-73519,73708-73889
--------------------------------------------------------------------------------------------------------------------------------------------------------------------------------------------------------------------------------------------------------------------------------------------------------------------------------------------------------------------------------MAEFHAAPVYQEQLPVVHLELEG-NPNSLA--LRRPFDPVAHELDATFRLTRFADL---------------------------------------------------------------------------------------KGUGCKVP--QEVLSKLL--EGL----------------QQDD--------NSAQDYEHAHFM----------------------HM-EIPRV-----G-------------------FGLG----SSLTPL-----------R---H-GG-----LCLVQTTDILYPLVDDPYMMGKIACAHVLSGLYAMGV-TECDNMLMLLSISTKMADKE-RDVVIPLMMTGFKDCA--LEAGSS---VSGGQT--VVNPWCSIG-GVAS------------------------------------------------------------------T------------I----CQPNQ-YIV--P----DN---AVVGDVLVLTKPLGTQVAGNAHQ--------------W--LDQ---P-----E--R-----------W-NRIKL-------VVSEEDVRKAYHRAMDSMAR-LN-----RIA-------------AR-LM----------HKYNA-HGATDVGGFGLLGHAQNLARQQK-----NE----------------------------------------------------VAFVIHNLPVLAKMGAVAK----CC--GNMF-QLLQGHSA---------------------------------------------------ETSGGLLICL---------PR-EQAAAYCKDIEKQ--------------EGY-Q-----AWIIGIVEKG-------NRTARIIDKPRVIEVPATDKEGQLW-
>SPS.3.readthrough.Bombus_terrestris.genome chromosome:gi|313879040|gb|AELG01003161.1| strand:+ positions:5895-6180,6879-6983,7159-7420,7495-7685,7755-7999,8242-8391
--------------------------------------------------------------------------------------------------------------------------------------------------------------------------------------------------------------------------------------------------------------------------------------------------------------------------------------------------------------------------------MAELQGTPVAQDALSVAQLELGG-NPNALA--LRRPFDPVAHDLDVGFHLTRFADL---------------------------------------------------------------------------------------KGUGCKVP--QEVLGKLL--EGL----------------QADD--------GSAQDHEHAHFM----------------------HM-AIPRI-----G-------------------IGMD----SSVTPL-----------R---H-GG-----LSLVQTTDFFYPLVDDPYMMGKIACANVISDLYAMGV-TECDNMLMLLGVSTKMTEKE-RDVVVPLIMRGFKDSA--LEAGTT---VTGGQT--VVNPWCTVG-GVAS------------------------------------------------------------------T------------V----CQPNE-YIV--P----DN---AVVGDVLVLTKPLGTQVAVNAHQ--------------W--LEQ---A-----D--R-----------W-NRIKL-------VVSEDDVRKAYQRAMDSMAR-LN-----RIA-------------AR-LM----------HKYNA-HGATDVTGFGLLGHAQNLAKHQK-----NE----------------------------------------------------VSFVIHNLPVIAKMAAVAK----AC--GNMF-QLLQGHSA---------------------------------------------------ETSGGLLICL---------PR-EQAAAYCKDIEKQ--------------EGY-Q-----AWIIGIVEKG-------NRMARIIDKPRVIEVPAKEKDGELW-
>SPS.2.selenocysteine.Saimiri_boliviensis.genome chromosome:gi|357434222|gb|JH378141.1| strand:+ positions:10046836-10047993
------------------------------------------------------------------------------------------------------------------------------------------------------------------------------------------------------------------------------------------------------------------------------------------------------------------------------------------------------------------------------------------------------------------RPFEPQALGLSASWRLTGFSGM---------------------------------------------------------------------------------------KGUGCKVP--QETLLKLL--AGL----------------TRPDVRPPLGGGLEGGQEEASQE-------------------TGAGPSPTFPAL-----G-------------------IGMD----SCVIPL-----------R---H-GG-----LSLVQTTDFFYPLVEDPYMMGRIACANVLSDLYAMGI-TECDNMLMLLSVSQSMSEEE-REKVTPLMVKGFRDAA--EEGGTA---VTGGQT--VVNPWIIIG-GVAT------------------------------------------------------------------V------------V----CQPNE-FIM--P----DS---AVVGDVLVLTKPLGTQVAVNAHQ--------------W--LDN---P-----E--R-----------W-NKVKM-------VISREEVELAYQEAMFNMAT-LN-----RTA-------------AG-LM----------HTFNA-HAATDITGFGILGHSQNLAKQQR-----NE----------------------------------------------------VSFVIHNLPIIAKMAAVSK----AS--G-RF-GLLRGTSA---------------------------------------------------ETSGGLLICL---------PR-EQAARFCSEIKSSKY-----------GEGH-Q-----AWIVGIVEKG-------NRTARIIDKPRVIEV-----------
>SPS.3.selenocysteine.Capitella_sp{ch46}_1.genome chromosome:scaffold_170 strand:- positions:120651-120873,120123-120226,119622-120075,119305-119517,119060-119241
--------------------------------------------------------------------------------------------------------------------------------------------------------------------------------------------------------------------------------------------------------------------------------------------------------------------------------------------------------------------------------ME-------------------------TVAAPMRRPFDPAAHDLDPNFRLTRFADL---------------------------------------------------------------------------------------KGUGCKVP--QEVLLKLL--EGL----------------NTQD--------GAAHESEQSHFQ----------------------YVAQMPHI-----G-------------------IGMD----SCVTPL-----------R---H-GG-----LSLVQTTDFFYPLVDDPYMMGKIACANVISDLYAMGV-TECDNMLMLLAISQKMTDRE-RDVVIPLMIRGFKDCA--EEAGTS---VNGGQT--VLNPWVTVG-GVAT------------------------------------------------------------------T------------V----CQSNE-FIM--P----DN---AVVGDVLVLTKPLGTQVAVNAYQ--------------W--LEQ---P-----D--R-----------W-NRIKL-------VVSEDDVRKAYQRAMFSMAR-LN-----RMA-------------SR-LM----------HKYNA-HGATDVTGFGLLGHANNLARIQK-----NE----------------------------------------------------VGFVIHNLPVIAKMAAVSK----AC--GNMF-GLLQGHSA---------------------------------------------------ETSGGLLVAL---------PR-EQAAAFCKDIEKQ--------------EGY-Q-----SWIIGIVEKG-------TRTARIIDKPRVIEVPAKEKEGELW-
>SPS.8.selenocysteine.Oreochromis_niloticus.genome chromosome:GL831399.1 strand:+ positions:663476-663680,664346-664449,664999-665106,665276-665430,666559-666649,667420-667519,667703-667915,668007-668191
------------------------------------------------------------------------------------------------------------------------------------------------------------------------------------------------------------------------------------------------------------------------------------------------------------------------------------------------------------------------------------------------------------------KPFKPEEHGLERGFRLTSFSEL---------------------------------------------------------------------------------------KGUGCKVP--QEALLKLL--AGL----------------EPDRADGTGKA-----GDQASEFG----------------------QQLPGPRL-----G-------------------IGMD----SAVIPL-----------R---H-GG-----LSLVQTTDFFYPLVEDPYMMGRIACANVLSDLYAMGI-TECDNMLMLLSVSQKMNEKD-RERVMPLMIRGFRDAA--EEGGTS---VTGGQT--VINPWIIVG-GVAS------------------------------------------------------------------V------------V----CQPNE-FIM--P----DG---AVPGDVLVLTKPLGTRVAVNAYL--------------W--IDQ---P-----E--K-----------W-NKIKL-------VVTKEEVIEAYQEAMFSMAT-LN-----RTA-------------AG-LM----------HKYQA-HAATDVTGFGLLGHANNLARQQQ-----NE----------------------------------------------------VAFVIHNLPIIAKMAAISK----AC--GNLF-NLLQGTSA---------------------------------------------------ETSGGLLVCL---------PR-EQAAKFCSEMKNLSS-----------GAGG-QGAVGGAWIIGIVEKG-------DRHARIIDKPRIIEVPPR--------
>SPS.10.threonine.Oreochromis_niloticus.genome chromosome:GL831142.1 strand:+ positions:3736259-3736354,3736458-3736554,3736860-3736963,3737073-3737180,3738099-3738253,3738347-3738437,3738542-3738641,3738921-3739133,3740243-3740403
---------------------------------------------------------------------------------------------------------------------------------------------------------------------------------------------------------------------------------------------------------------------------------------------------------------------------------------------------------------------------------------------------------MSVRE-----SFNPESYELDKNFRLTRFAEL---------------------------------------------------------------------------------------KGTGCKVP--QDVLQKLL--ETL----------------QENH------------YQEDEQFLG-----------------------AVMPRL-----G-------------------IGMD----TCVIPL-----------R---H-GG-----LSLVQTTDYIYPIVDDPYMMGRIACANVLSDLYAMGV-TECDNMLMLLGVSNKMSEKE-RDKVMPLIIQGFKDAS--EEAGTS---VTGGQT--VLNPWVVMG-GVAT------------------------------------------------------------------T------------V----CQPNE-FIM--P----DN---AVPGDVLVLTKPLGTQVAVAVHQ--------------W--LDI---P-----E--K-----------W-NKIKL-------VVTQEDVELAYHEAMMNMAR-LN-----RTA-------------AG-LM----------HTFNA-HAATDITGFGILGHAQTLARQQR-----SE----------------------------------------------------VSFVIHNLPVLAKMAAVSK----AC--GNMF-GLMHGTCP---------------------------------------------------ETSGGLLICL---------PR-EQAARFCAEIKSPKY-----------GEGH-Q-----AWIIGIVEKG-------NRTARIIDKPRIIEV-----------
>SPS.2.selenocysteine.Monosiga_brevicollis.genome chromosome:scaffold_11 strand:- positions:113095-113180,112724-112895,112441-112601,112073-112219,111853-111958,111678-111765,111464-111589,111172-111353
----------------------------------------------------------------------------------------------------------------------------------------------------------------------------------------------------------------------------------------------------------------------------------------------------------------------------------------------------------------------------------------------------------------MITPFNPEAHGLESGFRLTDYAKL---------------------------------------------------------------------------------------KGUGCFLPCCTPGLCADK--MPL----------------ADRDVELKQSGEDETDAESLV--------------------------------------G-------------------IGLD----SCVLKT-----------R---Y-PD-----MHLVQTTDFFYPLVDDPYVQGRIAAANVLSDLYAMGV-EHCDNVLMLLGIHSASIPCS-RHCTLPLDLLNTPDAC--RDAGTR---VSGGQT--VLNPWMIVG-GVAS------------------------------------------------------------------S------------V----CKPQD-YIM--P----TG---GQAGDVLVLTKPLGTQPAVNAHQ--------------W--LGT---P--------G-----------F-DRIKD-------VMTPEQVKRTYDMAMASMAK-LN-----RRA-------------AG-LM----------RKYGA-HGATDVTGFGILGHAQNLAEAQT-----AE----------------------------------------------------VDLVLDMLPILPGMRAVNE--------KFNF-KLLEGFSA---------------------------------------------------ETSGGLLVML---------PA-HQAAAFMRELQDI--------------DNF-P-----CWQIGRVVAG---------------------------------
>SPS.1.readthrough.Camponotus_floridanus.genome chromosome:gi|307174028|gb|GL441497.1| strand:- positions:45670-45955,44726-44830,44352-44613,44076-44266,43174-43418,42665-42814
--------------------------------------------------------------------------------------------------------------------------------------------------------------------------------------------------------------------------------------------------------------------------------------------------------------------------------------------------------------------------------MAELQGTPGAQDALAVAQLELEG-NPNALA--LRRPFDPVAHDLDASFRLTRFADL---------------------------------------------------------------------------------------KGUGCKVP--QEILGKLL--EGL----------------QADD--------ASAQDHEHAHFM----------------------HM-AIPRI-----G-------------------IGMD----SSVTPV-----------R---H-GG-----LSLVQTTDFFYPLVDDPYMMGKIACANVLSDLYAMGV-TDCDNMLMLLGVSTKMTEKE-RDVVVPLIMRGFKDSA--LEAGTT---VTGGQT--VVNPWCTIG-GVAT------------------------------------------------------------------T------------V----CQPNE-YIV--P----DN---AVVGDVLVLTKPLGTQVAVNAHQ--------------W--LDQ---P-----D--R-----------W-NRIKL-------VVSEEDVRKGYQRAMDSMAR-LN-----RTA-------------AR-LM----------HKYNA-HGATDVTGFGLLGHAQNLAKHQK-----NE----------------------------------------------------VSFVIHNLPVISKMAAVAK----AC--GNMF-QLLQGHSA---------------------------------------------------ETSGGLLICL---------PR-EQAAAYCKDIEKQ--------------EGY-Q-----AWIIGIVEKG-------LRTARIIDKPRVIEVPAKEKDGELW-
>SPS.3.readthrough.Pogonomyrmex_barbatus.genome chromosome:ctg7180000324705 strand:- positions:9201-9486,8196-8300,7782-8043,7500-7690,6563-6807,5766-5915
--------------------------------------------------------------------------------------------------------------------------------------------------------------------------------------------------------------------------------------------------------------------------------------------------------------------------------------------------------------------------------MAELQGTPVAQDALTVAQLELEG-NPNALA--LRRPFDPVAHDLDASFRLTRFADL---------------------------------------------------------------------------------------KGUGCKVP--QEVLGKLL--EGL----------------QADD--------ASAQDHEHAHFM----------------------HM-AIPRI-----G-------------------IGMD----SSVTPV-----------R---H-GG-----LSLVQTTDFFYPLVDDPYMMGKIACTNVLSDLYAMGV-TDCDNMLMLLGVSTKMTEKE-RDVVVPLIMRGFKDSA--LDAGTT---VTGGQT--VVNPWCTIG-GVAT------------------------------------------------------------------T------------V----CQPNE-YIV--P----DN---AVVGDVLVLTKPLGTQVAVNAHQ--------------W--LDQ---P-----D--R-----------W-NRIKL-------VVSEEDVRKGYQRAMDSMAR-LN-----RTA-------------AR-LM----------HKYNA-HGATDVTGFGLLGHAQNLAKHQK-----NE----------------------------------------------------VSFVIHNLPVISKMAAVAK----AC--GNMF-QLLQGHSA---------------------------------------------------ETSGGLLICL---------PR-EQAAAYCKDIEKQ--------------EGY-Q-----AWIIGIVEKG-------LRTARIIDKPRVIEVPAKEKDGELW-
>SPS.2.readthrough.Megachile_rotundata.genome chromosome:gi|340538611|gb|GL985924.1| strand:- positions:234045-234330,233220-233324,232773-233034,232265-232700,231889-232038
--------------------------------------------------------------------------------------------------------------------------------------------------------------------------------------------------------------------------------------------------------------------------------------------------------------------------------------------------------------------------------MAELQGTPVAQDALSVAQLELGG-NPNALA--LRRPFDPVAHDLDATFRLTRFADL---------------------------------------------------------------------------------------KGUGCKVP--QEVLGKLL--EGL----------------QADD--------GSAQDHEHAHFM----------------------HM-AIPRI-----G-------------------IGMD----SSVTPL-----------R---H-GG-----LSLVQTTDFFYPLVDDPYMMGKIACANVISDLYAMGV-TECDNMLMLLGVSTKMTEKE-RDVVVPLIMRGFKDSA--LEAGTT---VTGGQT--VVNPWCTIG-GVAS------------------------------------------------------------------T------------V----CQPNE-YIV--P----DN---AVVGDVLVLTKPLGTQVAVNAHQ--------------W--LDQ---P-----D--R-----------W-NRIKL-------VVSEDDVRKAYQRAMDSMAR-LN-----RIA-------------AR-LM----------HKYNA-HGATDVTGFGLLGHAQNLAKHQK-----NE----------------------------------------------------VSFVIHNLPVIAKMAAVAK----AC--GNMF-QLLQGHSA---------------------------------------------------ETSGGLLICL---------PR-EQAAAYCKDIEKQ--------------EGY-Q-----AWIIGIVEKG-------NRTARIIDKPRVIEVPAKEKDGELW-
>SPS.1.selenocysteine.Dictyostelium_purpureum.genome chromosome:scaffold_457 strand:+ positions:17410-17592,17674-18501
-----------------------------------------------------------------------------------------------------------------------------------------------------------------------------------------------------------------------------------------------------------------------------------------------------------------------------------------------------------------------------------------------------------------------MSKKEELLCRLTDYTRL---------------------------------------------------------------------------------------KGUGCKVP--QKELLSLL--EGI----------------GEG----------------------------------------------------------------------------IGYD----CSITQT-----------K---F-PD-----IVMITTTDFFFPLVDDPYFQGKIACANVLSDLYSFGI-EECDNMLMLLACSVDMTPEQ-RQWSSKLLIQGFNDQA--TLAGTK---VSGGQT--VKNPWPIIG-GVAT------------------------------------------------------------------S------------I----LKTSE-FIK--P----VG---AVDGDVLVLTKPLGTQVCVNFHQ--------------W--LRN---E-----D--R-----------W-RKIES-------ITNEQECEEVFEFATKSMAR-LN-----RTG-------------AR-LM----------KKYGA-HAATDVTGFGILGHSTNLAGNQD-----AS----------------------------------------------------IRFEIHTLPIIKHMKKLED----HL--NHPF-KLLQGTSA---------------------------------------------------ETSGGLLICL---------PR-DKAEAFCKEIEEI--------------DKQ-P-----AWIIGDVIGQ-------------SDKPRS--------------
>SPS.1.cysteine.Hyaloperonospora_arabidopsidis.genome chromosome:gi|199611001|gb|ABWE01000811.1| strand:+ positions:12371-12862,12972-13193,13285-13596
--------------------------------------------------------------------------------------------------------------------------------------------------------------------------------------------------------------------------------------------------------------------------------------------------------------------------------------------------------------------------------------------------------------------FDPLSLGLEEDFVLTNFSAL---------------------------------------------------------------------------------------KGCGCKLP--QAKLLGYL--DNV----------------MPNDVKPNET---------------------------------------------------------------------PGMD----SSVVKI-----------S---HGSG-----LYLVSTTDFFFPSVEDPYVQGQIACANVLSDVYAMGV-TEVDTMLMILGVCRDMTEKQ-RDVVTTEMIRGFNDLA--RQAQTN---VTGGQT--VMNPWPIVG-GVAM------------------------------------------------------------------S------------V--------Q-IIR--P----EN---AVVGDVIILTKPLGTQVAVNVFQ--------------W--KKK---P-----E--Q-----------W-QRVNQ-------VVTPHDADVAFQMASESMGR-LN-----LNA-------------AK-MM----------HKHGA-HSATDVTGFGLLAHARNQAKSQL-----ED----------------------------------------------------VSFELHTLPIIKNMVKVNE----VI--GNSF-KLLDGFAA---------------------------------------------------ETSGGLLLCL---------PA-ENAEAFIKELREL--------------DEK-P-----AWIVGRVIAGLKD-------A----------------------
>SPS.4.readthrough.Harpegnathos_saltator.genome chromosome:gi|307205949|gb|GL448604.1| strand:- positions:157613-157898,156716-156820,156325-156586,155930-156120,155596-155840,155057-155206
--------------------------------------------------------------------------------------------------------------------------------------------------------------------------------------------------------------------------------------------------------------------------------------------------------------------------------------------------------------------------------MAELQGTPVAQDALSVAQLELGG-NPNALA--IRRPFDPVAHDLEPAFRLTRFADL---------------------------------------------------------------------------------------KGUGCKVP--QEVLGKLL--EGL----------------QADD--------GTTQDHDHAHFM----------------------HL-AIPRI-----G-------------------IGMD----SSVTPL-----------R---H-GG-----LSLVQTTDFFYPLVDDPYMMGKIACANVISDLYAMGV-TDCDNMLMLLGVSTKMTEKE-RDVVVPLIMRGFKDSA--IEAGTT---VTGGQT--VVNPWCTIG-GVAT------------------------------------------------------------------T------------V----CQPNE-YIV--P----DN---AVVGDVLVLTKPLGTQVAVNAHQ--------------W--LDQ---P-----D--R-----------W-NRIKL-------VVSEDDVRKAYQRAMDSMAR-LN-----RIA-------------AR-LM----------HKYNA-HGATDVTGFGLLGHAQNLAKHQK-----NE----------------------------------------------------VSFVIHNLPVIAKMAAVAK----AC--GNMF-QLLQGHSA---------------------------------------------------ETSGGLLICL---------PR-EQAAAYCKDIEKQ--------------EGY-Q-----AWIIGIVEKG-------NRTARIIDKPRVIEVPAKEKDGELW-
>SPS.1.arginine.Drosophila_simulans.genome chromosome:CM000362.1 strand:- positions:8919096-8920289
--------------------------------------------------------------------------------------------------------------------------------------------------------------------------------------------------------------------------------------------------------------------------------------------------------------------------------------------------------------------------------MS------YAADVLNSAHLELHG-GGDA-E--LRRPFDPTAHDLDASFRLTRFADL---------------------------------------------------------------------------------------KGRGCKVP--QDVLSKLV--SAL----------------QQDY---------SAQDQE-PQFL----------------------NV-AIPRI-----G-------------------IGLD----CSVIPL-----------R---H-GG-----LCLVQTTDFFYPIVDDPYMMGKIACANVLSDLYAMGV-TDCDNMLMLLAVSTKMTEKE-RDVVIPLIMRGFKDSA--LEAGTT---VTGGQS--VVNPWCTIG-GVAS------------------------------------------------------------------T------------I----CQPNE-YIV--P----DN---AVVGDVLVLTKPLGTQVAVNAHQ--------------W--IDQ---P-----E--R-----------W-NRIKL-------VVSEEDVRKAYHRAMNSMAR-LN-----RVA-------------AR-LM----------HKYNA-HGATDITGFGLLGHAQTLAAHQK-----KD----------------------------------------------------VSFVIHNLPVIAKMAAVAK----AC--GNMF-QLLQGHSA---------------------------------------------------ETSGGLLICL---------PR-EQAAAYCKDIEKQ--------------EGY-Q-----AWIIGIVEKG-------NKTARIIDKPRVIEVPAKD-------
>SPS.2.selenocysteine.Drosophila_simulans.genome chromosome:CM000361.1 strand:+ positions:10131654-10131818,10131867-10132250,10132309-10132503,10132559-10132900
------------------------------------------------------------------------------------------------------------------------------------------------------------------------------------------------------------------------------------------------------------------------------------------------------------------------------------------------------------------------------------------------------------M-------FQPEKHGLSPDFQLTKFTTH---------------------------------------------------------------------------------------TGUSCKIP--QKVLEKYL--RGT----------------EIENKN--NDGYLIGERS-----------------------------------------G-------------------SGMD----CAVIPL-----------K--RH-KD-----YLLIQTVDFFYPMVNDPELLGRIALANVLSDVYAVGV-TQFDTVEMIVSTSTSFSEKE-RDVVIGLVMKGFQNSL--KANGYRNTPLIIRQL--KINPWCIIG-GIAT------------------------------------------------------------------S------------V----CRSEE-IIL--P----SN---AQPGDVLVLTKPLGGQMAMDAHL--------------W--QLN---------QTEK-----------Y-KKLLS-------ECSDDDIKETFEIAVKSMTY-LN-----KNG-------------AL-LM----------HKYQA-HCATDITGFGLLGHANNLAQFQK-----EK----------------------------------------------------VLFQINKLPIIKNVLKFST----LV--GQST-KFRSGRSV---------------------------------------------------ETSGGLLICL---------PA-DAADKFCRDFEEATN-----------GEQK-------SFQIGHVT-A-------ANESDAV-------------------
>SPS.1.selenocysteine.Pan_troglodytes.genome chromosome:16 strand:- positions:30819833-30821002
------------------------------------------------------------------------------------------------------------------------------------------------------------------------------------------------------------------------------------------------------------------------------------------------------------------------------------------------------------------------------------------------------------------RPFEPQALGLSPSWRLTGFSGM---------------------------------------------------------------------------------------KGUGCKVP--QEALLKLL--AGL----------------TRPDVRPPLGRGLVGGQEEASQEAG---------------LPAGADPSPTFPAL-----G-------------------IGMD----SCVIPL-----------R---H-GG-----LSLVQTTDFFYPLVEDPYMMGRIACANVLSDLYAMGI-TECDNMLMLLSVSQSMSEEE-REKVTPLMVKGFRDAA--EEGGTA---VTGGQT--VVNPWIIIG-GVAT------------------------------------------------------------------V------------V----CQPNE-FIM--P----DS---AVVGDVLVLTKPLGTQVAVNAHQ--------------W--LDN---P-----E--R-----------W-NKVKM-------VVSREEVELAYQEAMFNMAT-LN-----RTA-------------AG-LM----------HTFNA-HAATDITGFGILGHSQNLAKQQR-----NE----------------------------------------------------VSFVIHNLPIIAKMAAVSK----AS--G-RF-GLLQGTSA---------------------------------------------------ETSGGLLICL---------PR-EQAARFCSEIKSSKY-----------GEGH-Q-----AWIVGIVEKG-------NRTARIIDKPRVIEV-----------
>SPS.10.threonine.Pan_troglodytes.genome chromosome:10 strand:- positions:13684515-13684728,13678442-13678545,13675972-13676079,13673550-13673704,13669472-13669562,13668125-13668224,13662371-13662583,13651863-13652023
--------------------------------------------------------------------------------------------------------------------------------------------------------------------------------------------------------------------------------------------------------------------------------------------------------------------------------------------------------------------------------------------------GERGPRTMSTRE-----SFNPESYELDKSFRLTRFTEL---------------------------------------------------------------------------------------KGTGCKVP--QDVLQKLL--ESL----------------QENH------------FQEDEQFLG-----------------------AVMPRL-----G-------------------IGMD----TCVIPL-----------R---H-GG-----LSLVQTTDYIYPIVDDPYMMGRIACANVLSDLYAMGV-TECDNMLMLLGVSNKMTDRE-RDKVMPLIIQGFKDAA--EEAGTS---VTGGQT--VLNPWIVLG-GVAT------------------------------------------------------------------T------------V----CQPNE-FIM--P----DN---AVPGDVLVLTKPLGTQVAVAVHQ--------------W--LDI---P-----E--K-----------W-NKIKL-------VVTQEDVELAYQEAMMNMAR-LN-----RTA-------------AG-LM----------HTFNA-HAATDITGFGILGHAQNLAKQQR-----NE----------------------------------------------------VSFVIHNLPVLAKMAAVSK----AC--GNMF-GLMHGTCP---------------------------------------------------ETSGGLLICL---------PR-EQAARFCAEIKSPKY-----------GEGH-Q-----AWIIGIVEKG-------NRTARIIDKPRIIEV-----------
>SPS.2.selenocysteine.Polysphondylium_pallidum.genome chromosome:gi|284795325|gb|GL290995.1| strand:+ positions:555645-555827,555905-556729
-----------------------------------------------------------------------------------------------------------------------------------------------------------------------------------------------------------------------------------------------------------------------------------------------------------------------------------------------------------------------------------------------------------------------MSKKEELLCRLTDYTKL---------------------------------------------------------------------------------------KGUGCKIP--QKELLSLL--EGI----------------GDG----------------------------------------------------------------------------IGYD----CAIVPT-----------K---F-PD-----IVMVTTTDFFFPNVDDPYLMGKIACANVLSDLYSFGI-DECDNMLMLLAASTDMTPEN-RNWSTRGLIQGFNDHC--NLAGTK---VRGGQT--VKNPWPLIG-GVAT------------------------------------------------------------------A------------I----IRKDE-MIM--P----VN---AVPGDVLVLTKPLGTQVCANFHQ--------------W--IRQ---P-----E--K-----------W-AKIAD-------IATVEEAVETFTYATQSMAR-LN-----RIG-------------AR-LM----------RKYGA-HAATDVTGFGIAGHSDNLAKSQL-----QP----------------------------------------------------VVFEIHTLPIIEHMKKIDV----HL--NNNW-NLCRGLSA---------------------------------------------------ETSGGLLIAM---------PE-DKAREFVKEIEEI--------------EHQ-P-----AWIIGRVLAS--------------DKPVT--------------
>SPS.3.selenocysteine.Ciona_savignyi.genome chromosome:reftig_20 strand:- positions:426805-426982,426181-426284,425960-426109,425168-425280,424346-424539,423569-423781,423135-423239,423011-423069
--------------------------------------------------------------------------------------------------------------------------------------------------------------------------------------------------------------------------------------------------------------------------------------------------------------------------------------------------------------------------------------------------------------------WDPVFHGLQEEFRLTNFTGL---------------------------------------------------------------------------------------KGUGCKVP--QKVLLKLL--EGF----------------ESVS--------------NGNGFHN--------------------NNMQPTPTV-----G-------------------IGLD----CCVIPL-----------R---F-GG-----LSLLQTTDFFYPLIDDPYMMGKIACANVLSDLYAVGV-TECDNMLMLLGVSSKFTEKE-RDTVIPLMIHGFKDSA--EEAGTS---ITGGQT--VLNPWCLIG-GVAT------------------------------------------------------------------T------------V----CQQNE-FIM--P----DN---AVPGDVLVLTKPLGTQVACNAHQ--------------W--LEQR--N-----D--K-----------W-NRIKL-------IVSEDEVEKAYHDAMFNMAR-LN-----RTA-------------SQ-LM----------HTFNS-HGATDVTGFGILGHAANLAKQQR-----NE----------------------------------------------------VNFVIHNLPCIAKMSAIAK----AC--GNMF-GLLQGTSA---------------------------------------------------ETSGGLLICL---------PR-EQAAKYCAEIKKV--------------EGN-Q-----AWIIGIVEAG-------SRTARIIDKPRVIEVQTLE-------
>SPS.1.arginine.Acyrthosiphon_pisum.genome chromosome:gi|299507208|gb|GL349869.1| strand:+ positions:319744-320973
--------------------------------------------------------------------------------------------------------------------------------------------------------------------------------------------------------------------------------------------------------------------------------------------------------------------------------------------------------------------------------MGDYIHTNIAQDNVAMVRLELA--QNDQIP--LRRPFDPLIHDLDPHFKLTRFADL---------------------------------------------------------------------------------------KGRGCKVP--QEVLNRLL--EGF----------------QQDE----------NGHGEQSHFM----------------------HM-TMTKI-----G-------------------IGMD----AAVVPI-----------R---H-GG-----LSLVQTTDYFYPLVDDPFVMGKIACSNVLSDLYAMGV-TECDNMLMLLSVSTKMTEKE-RDVVIPLIMKGFKETA--YEAGTT---VTGGQT--VVNPWCTIG-GVAT------------------------------------------------------------------T------------V----CQPNE-FII--P----DN---AVVGDVLVLTKPLGTQVAVNAHQ--------------W--VDQ---Q-----D--K-----------W-NRIKL-------IVSEEDVRKAYQRSMDSMAR-LN-----KTA-------------AK-LM----------HKYNA-HGATDVTGFGLLGHAQTLAKHQK-----NE----------------------------------------------------VSFVIHNLPVIAKMASVAK----AC--GNMF-QLLQGHSA---------------------------------------------------ETSGGLLICL---------PR-EQAAAYCKDIEKV--------------EGY-Q-----AWIIGIVEKG-------NRTARIIDKPRVIEVPAKEKDGELW-
>SPS.8.threonine.Taeniopygia_guttata.genome chromosome:1A strand:- positions:5942454-5942652,5939262-5939365,5934662-5934769,5933711-5933865,5932802-5932892,5929758-5929857,5927991-5928203,5923084-5923244
-------------------------------------------------------------------------------------------------------------------------------------------------------------------------------------------------------------------------------------------------------------------------------------------------------------------------------------------------------------------------------------------------------RTMSVRE-----SFNPESYELDKSFRLTRFTEL---------------------------------------------------------------------------------------KGTGCKVP--QDVLQKLL--ESL----------------QENH------------FQEDEQFLG-----------------------AVMPRL-----G-------------------IGMD----TCVIPL-----------R---H-GG-----LSLVQTTDYIYPIVDDPYMMGRIACANVLSDLYAMGV-TECDNMLMLLGISNKMTDRE-RDKVMPLIIQGFKDAA--EEAGTS---VTGGQT--VLNPWIVLG-GVAT------------------------------------------------------------------T------------V----CQPNE-FIM--P----DN---AVPGDVLVLTKPLGTQVAVAVHQ--------------W--LDI---P-----E--K-----------W-NKIKL-------VVTQEDVELAYQEAMMNMAR-LN-----RTA-------------AG-LM----------HTFNA-HAATDITGFGILGHAQNLAKQQR-----NE----------------------------------------------------VSFVIHNLPVLAKMAAVSK----AC--GNMF-GLMHGTCP---------------------------------------------------ETSGGLLICL---------PR-EQAARFCAEIKSPKY-----------GEGH-Q-----AWIIGIVEKG-------NRTARIIDKPRIIEV-----------
>SPS.3.selenocysteine.Anopheles_gambiae.genome chromosome:chr3L strand:+ positions:21566890-21567073,21567142-21567505,21567574-21568138
-----------------------------------------------------------------------------------------------------------------------------------------------------------------------------------------------------------------------------------------------------------------------------------------------------------------------------------------------------------------------------------------------------------------RKMFKPESYGLSHDFRLTKFSTL---------------------------------------------------------------------------------------RGUGSKVP--QDVLNRLL--AGVYGEQLG----------DKDGKGPNKEEGVG-----------------------------------------------------------------IGLD----SSVIAL-----------K-----HD-----LFLVQSVDFFYPLIDDPFMLGKIALANVVSDVFAVGA-TEIDQIKLIVTAPTEFTEQE-REVVVPMVMQGFLEAA--KACNAP---VQIGSI--AENPWCVIG-GAAS------------------------------------------------------------------A------------V----CHRSE-LIM--P----YN---AQPGDALVLTKPLGTQLATNAYI--------------W--MGE---Q-----QSDS-----------W-AQLRE-------RFTVADIEQTYRIALESMSR-LN-----KTG-------------AE-LM----------KKYGA-HAATDVTGFGLYGHAENLASHQT-----AD----------------------------------------------------VDFHLDTLPIIKNVREIAE----TL--GRGA-KLLAGKAV---------------------------------------------------ETSGGLLICL---------PR-EAAAGFCEEYRRCT-------------KHE-------AWIVGHVEKG-------ARGVKMNPNLNILSVE----------
>SPS.5.arginine.Anopheles_gambiae.genome chromosome:chr3R strand:- positions:3389617-3390123,3388866-3389546
--------------------------------------------------------------------------------------------------------------------------------------------------------------------------------------------------------------------------------------------------------------------------------------------------------------------------------------------------------------------------------MGD-----YQQDPM--VHLELTG-NTGMV---LRRPFDPTAHDLDASFRLTRFADL---------------------------------------------------------------------------------------KGRCCKVP--KEVLEKLV--SSL----------------QQDY----------MQDPD-QPFM----------------------PM-SSPRI-----G-------------------IGLD----CSVIPL-----------R---H-GG-----LCMVQTTDFFYPIVDDPYMMGKIACANVLSDLYAMGV-TEVDNMLMLLAVSTKMIEKE-RDVVIPLIMRGFKDSA--LEAGTS---VTGGHS--VVNPWCTIG-GVAT------------------------------------------------------------------T------------I----CQQNE-FIV--P----DN---AVVGDVLVLTKALGTQVAVNAHQ--------------W--LDQ---S-----E--R-----------W-NRIKL-------VVSEEDVRKAYHRAMDSMSR-LN-----RVA-------------AR-LM----------HKYNA-HGATDVTGFGLLGHAQTLASHQK-----NE----------------------------------------------------VSFVIHNLPVIAKMAAVAK----AC--GNMF-QLLQGHSA---------------------------------------------------ETSGGLLICL---------PR-EQAAAYCKDIEKQ--------------EGC-Q-----AWIIGIVEKG-------SRTARIIDKPRVIEVPAKD-------
>SPS.1.arginine.Drosophila_ficusphila.genome chromosome:scf7180000453215 strand:- positions:707394-708587
--------------------------------------------------------------------------------------------------------------------------------------------------------------------------------------------------------------------------------------------------------------------------------------------------------------------------------------------------------------------------------MS------YAADVLNSAHLELHG-GGDA-E--LRRPFDPTAHDLDASFRLTRFADL---------------------------------------------------------------------------------------KGRGCKVP--QDVLSKLV--SAL----------------QQDY---------SAQDQE-PQFL----------------------NV-AIPRI-----G-------------------IGLD----CSVIPL-----------R---H-GG-----LCLVQTTDFFYPIVDDPYMMGKIACANVLSDLYAMGV-TDCDNMLMLLAVSTKMTEKE-RDVVIPLIMRGFKDSA--LEAGTT---VTGGQS--VVNPWCTIG-GVAS------------------------------------------------------------------T------------I----CQPNE-YIV--P----DN---AVVGDVLVLTKPLGTQVAVNAHQ--------------W--IDQ---P-----E--R-----------W-NRIKL-------VVSEEDVRKAYHRAMNSMSR-LN-----RVA-------------AR-LM----------HKYNA-HGATDITGFGLLGHAQTLAAHQK-----KD----------------------------------------------------VSFVIHNLPVIAKMAAVAK----AC--GNMF-QLLQGHSA---------------------------------------------------ETSGGLLICL---------PR-EQAAAYCKDIEKQ--------------EGY-Q-----AWIIGIVEKG-------NKTARIIDKPRVIEVPAKD-------
>SPS.5.selenocysteine.Drosophila_ficusphila.genome chromosome:scf7180000453838 strand:+ positions:575101-575265,575319-575699,575758-575952,576002-576343
------------------------------------------------------------------------------------------------------------------------------------------------------------------------------------------------------------------------------------------------------------------------------------------------------------------------------------------------------------------------------------------------------------M-------FRPEKHGLDPDFQLTKFTTH---------------------------------------------------------------------------------------TGUSCKIP--QKVLEKYL--RGT----------------ELASKN--NDEYLIGKR------------------------------------------G-------------------SGMD----CAVIPL-----------N--RH-KD-----YLLVQTVDFFYPMVNDPELLGRIALANVLSDVYAVGL-TDFDSVEMIVSTSTSFTEKE-RDVVISQVIKGFQNSL--NSNGYHKTPIVIRQL--KINPWCIIG-GIAT------------------------------------------------------------------S------------L----CRKGE-LIL--P----SN---AQPDDVLVLTKPLGGQMAMDAHL--------------W--QLN---------QTQK-----------Y-KTLLS-------EFSDDDIRQTFGIAVKSMTY-LN-----KNG-------------AL-LM----------HKYEA-HCATDITGFGLLGHANNLAQFQK-----EK----------------------------------------------------VSFQINKLPIIKNVLKFSS----LI--GQST-KFRSGRSV---------------------------------------------------ETSGGLLICL---------SP-QAADKFCRDFDKITM-----------GEQK-------SFKIGKVI-A-------SNESGAV-------------------
>SPS.1.arginine.Drosophila_ananassae.genome chromosome:CH902619.1 strand:- positions:14506599-14507792
--------------------------------------------------------------------------------------------------------------------------------------------------------------------------------------------------------------------------------------------------------------------------------------------------------------------------------------------------------------------------------MS------YAADVLNSAHLELHG-GGDA-E--LRRPFDPTAHDLDASFRLTRFADL---------------------------------------------------------------------------------------KGRGCKVP--QDVLSKLV--SAL----------------QQDY---------STQDQE-PQFL----------------------NV-AIPRI-----G-------------------IGLD----CSVIPL-----------R---H-GG-----LCLVQTTDFFYPIVDDPYMMGKIACANVLSDLYAMGV-TDCDNMLMLLAVSTKMTEKE-RDVVIPLIMRGFKDSA--LEAGTT---VTGGQS--VVNPWCTIG-GVAS------------------------------------------------------------------T------------I----CQPNE-YIV--P----DN---AVVGDVLVLTKPLGTQVAVNAHQ--------------W--IDQ---P-----E--R-----------W-NRIKL-------VVSEEDVRKAYHRAMNSMSR-LN-----RVA-------------AR-LM----------HKYNA-HGATDITGFGLLGHAQTLAAHQK-----KD----------------------------------------------------VSFVIHNLPVIAKMAAVAK----AC--GNMF-QLLQGHSA---------------------------------------------------ETSGGLLICL---------PR-EQAAAYCKDIEKQ--------------EGY-Q-----AWIIGIVEKG-------NKTARIIDKPRVIEVPAKD-------
>SPS.4.selenocysteine.Drosophila_ananassae.genome chromosome:CH902620.1 strand:+ positions:14175812-14175976,14176023-14176406,14176464-14176664,14176723-14177055
------------------------------------------------------------------------------------------------------------------------------------------------------------------------------------------------------------------------------------------------------------------------------------------------------------------------------------------------------------------------------------------------------------M-------FEPEKHGLAPDFQLTKFTTH---------------------------------------------------------------------------------------TGUSCKIP--QKVLEKYL--RGT----------------DIANTN--NEGYLIGKKL-----------------------------------------G-------------------SGMD----CAVIPL-----------K--RH-ED-----SLLVQTVDFFYPMVNDPEVLGRIAIANVLSDVFAVGV-TEFDAVELIVSTSTSFSDKE-RDVLISLIMKGFRNSL--KSNGFHNTVVRIKQL--KINPWCIVG-GIAT------------------------------------------------------------------S------------V----CRKEE-IIL--P----SN---GQPGDVLILTKPLGGQMAMDAAL--------------W--QRN---------QTER-----------Y-KTLRS-------EFSDEEIKETFEIAVKSMTY-LN-----KNG-------------TN-LM----------HKYKA-HCATDITGFGLLGHSKNLVNFQK-----EK----------------------------------------------------LLFKIHTLPFIKNVLQFSS----LV--GQSA-KFRSGRSV---------------------------------------------------ETSGGLLICI---------PP-DAADKFCLEFEEVTC-----------GKQK-------AFVVGTVE-K-------ALESDA--------------------
>SPS.1.selenocysteine.Monodelphis_domestica.genome chromosome:3 strand:+ positions:143751370-143752584
------------------------------------------------------------------------------------------------------------------------------------------------------------------------------------------------------------------------------------------------------------------------------------------------------------------------------------------------------------------------------------------------------------------RPFEPQALGLSPNWRLTSFSDM---------------------------------------------------------------------------------------KGUGCKVP--QETLLTLL--AGL----------------TRPEERPPRAPGLNLGFGDVVAEEAAGPAVLEPGPDAGPFLPSAAGPSLPSPTL-----G-------------------IGMD----SCVIPL-----------R---H-GG-----LSLVQTTDFFYPLVEDPYMMGRIACANVLSDLYAMGI-TECDNMLMLLSVSQKMNEEE-REKVMPLMIKGFRDAA--EEGGTS---VTGGQT--VVNPWIIIG-GVAT------------------------------------------------------------------V------------V----CQPNE-FIM--P----DS---AVPGDVLVLTKPLGTQVAVNAHQ--------------W--LDN---P-----E--K-----------W-NKIKL-------VVTREDVELAYQEAMFSMAM-LN-----RTA-------------AG-LM----------HTFNA-HAATDVTGFGILGHAQNLAKQQR-----SQ----------------------------------------------------VSFVIHNLPIIAKMAAISK----AS--G-RF-GLLQGTSA---------------------------------------------------ETSGGLLICL---------PR-EHAARFCAEIKSPKY-----------GEGH-Q-----AWIIGIVEKG-------NQTARIIDKPGIIEV-----------
>SPS.5.threonine.Monodelphis_domestica.genome chromosome:8 strand:- positions:137414987-137415182,137408101-137408204,137403914-137404021,137399892-137400046,137394974-137395080,137392648-137392743,137381431-137381643,137378128-137378288
--------------------------------------------------------------------------------------------------------------------------------------------------------------------------------------------------------------------------------------------------------------------------------------------------------------------------------------------------------------------------------------------------------AMSVRE-----SFNPESYELDKSFRLTRFTEL---------------------------------------------------------------------------------------KGTGCKVP--QDVLQKLL--ESL----------------QENH------------FQEDEQFLG-----------------------AVMPRL-----G-------------------IGMD----TCVIPL-----------R---H-GG-----LSLVQTTDYIYPIVDDPYMMGRIACANVLSDLYAMGV-TECDNMLMLLGISNKMTDRE-RDKVVPLIIQGFKDAA--EEAGTS---VTGGQT--VLNPWIVLG-GVAT------------------------------------------------------------------T------------V----CQPNE-FIM--P----DN---AVPGDVLVLTKPLGTQVAVAVHQ--------------W--LDIVSKP----LE--K-----------W-NKIKL-------VVTQEDVELAYQEAMMNMAR-LN-----RTA-------------AG-LM----------HTFNA-HAATDITGFGILGHAQNLAKQQR-----NE----------------------------------------------------VSFVIHNLPVLAKMAAVSK----AC--GNMF-GLMHGTCP---------------------------------------------------ETSGGLLICL---------PR-EQAARFCAEIKSPKY-----------GEGH-Q-----AWIIGIVEKG-------NRTARIIDKPRIIEV-----------
>SPS.10.selenocysteine.Monodelphis_domestica.genome chromosome:X strand:- positions:3538686-3538884,3538018-3538121,3537527-3537634,3536178-3536330,3532860-3533019,3521847-3522056,3521136-3521296
---------------------------------------------------------------------------------------------------------------------------------------------------------------------------------------------------------------------------------------------------------------------------------------------------------------------------------------------------------------------------------------------------------------GAYRPFEPKALGLSPSWRLTGFSEL---------------------------------------------------------------------------------------KGUGCKVP--PEALLTLL--ASL----------------TAAP------------APAADRGNG--------------------GPGAASRAL-----G-------------------IGMD----SCVVPL-----------R---H-GG-----LSLVQTTDFFYPLVEDPYMMGRIACANVLSDLYAMGI-TECDNMLMLLSVSQKMSEEE-REKIMPLMVRGFRDAA--EQGGTS---VTGGHT--VINPWLIIG-GVAT------------------------------------------------------------------S------------V----CQPNE-FILRIS----DSEHFVSVDDILFLFQP----------------------------------------E--K-----------W-NKIKL-------VVSKEDVELAYQEAMFSMAM-LN-----RTA-------------AR-LM----------HTFNA-HAATDITGFGILGHAQNLAKQQR-----SE----------------------------------------------------VSFVIHNLPIIAKMAAVSK----AS--G-CF-GLLQGTSA---------------------------------------------------ETSGGLLICL---------PR-EQAARFCAEIKSPKY-----------GEGH-Q-----AWIIGIVEKG-------NQTARIIDKPRIIEV-----------
>SPS.1.selenocysteine.Drosophila_persimilis.genome chromosome:CH479179.1 strand:- positions:6185814-6186935
------------------------------------------------------------------------------------------------------------------------------------------------------------------------------------------------------------------------------------------------------------------------------------------------------------------------------------------------------------------------------------------------------------M-------FRPEKHGLEPDFQLTNFSTL---------------------------------------------------------------------------------------RGUGCKIP--QDVLTKYL--RGT----------------EIVHSN-ENEEHHI---------------------------------------------G-------------------AGMD----CAVIPL-----------NSTRHGGE-----YLLAQTVDFFYPLVNDPEALGGITLANVLSDLYAVGV-TDIDSIEMIISVSTEFTSKQ-RDVVTSLIIQGFRKAL--ATNGYNQVHLKLREL--KLNPWCIVG-GVAT------------------------------------------------------------------S------------V----CLKDE-IIF--P----SN---GRPGDALVLTKPLGTQLATNAYI--------------W--QLN---------QTDK-----------Y-NTLLT-------KFTDKEILETFEMAVKSMTY-LN-----KTA-------------AL-LM----------HKYRA-HCATDVTGFGLLGHAKNLAQFQK-----NK----------------------------------------------------VLFKINRLPIIKNVVKFST----LI--DQSS-KLLAGKSV---------------------------------------------------ETSGGLLISL---------SP-EAADQFCCEFNEITK-----------GEQK-------AFKIGRVE-E-------ANESDAVLADHVEYIEVSL-------
>SPS.2.arginine.Drosophila_persimilis.genome chromosome:CH479210.1 strand:+ positions:385073-386266
--------------------------------------------------------------------------------------------------------------------------------------------------------------------------------------------------------------------------------------------------------------------------------------------------------------------------------------------------------------------------------MS------YAADVLNAAHLELHG-GGDA-E--LRRPFDPTAHDLDASFRLTRFADL---------------------------------------------------------------------------------------KGRGCKVP--QDVLSKLV--SAL----------------QQDY---------SAQDQE-PQFL----------------------NV-AIPRI-----G-------------------IGLD----CSVIPL-----------R---H-GG-----LCLVQTTDFFYPIVDDPYMMGKIACANVLSDLYAMGV-TDCDNMLMLLAVSTKMTEKE-RDVVIPLIMRGFKDSA--LEAGTT---VTGGQS--VVNPWCTIG-GVAS------------------------------------------------------------------T------------I----CQPNE-YIV--P----DN---AVVGDVLVLTKPLGTQVAVNAHQ--------------W--IDQ---A-----E--R-----------W-NRIKL-------VVSEEDVRKAYHRAMNSMSR-LN-----RVA-------------AR-LM----------HKYNA-HGATDITGFGLLGHAQTLAAHQK-----KD----------------------------------------------------VSFVIHNLPVIAKMAAVAK----AC--GNMF-QLLQGHSA---------------------------------------------------ETSGGLLICL---------PR-EQAAAYCKDIEKQ--------------EGY-Q-----AWIIGIVEKG-------NKTARIIDKPRVIEVPAKD-------
>SPS.3.arginine.Drosophila_persimilis.genome chromosome:CH479308.1 strand:+ positions:91973-93115
-------------------------------------------------------------------------------------------------------------------------------------------------------------------------------------------------------------------------------------------------------------------------------------------------------------------------------------------------------------------------------------------------------------------PFDPNVHDLDADFRLTRFGDL---------------------------------------------------------------------------------------TERSKKTP--KELLTKLM--MNIAPRE------------EVEAGGEEVEPVPAS--QQQQQPLV------------------------------------------------------SGFDISNHGSDVTL-----------KNPLL-ND-----LHLVKTTDFVYPLIDDPYLMGKIACANVLGDLYAKGV-VACDNMLMLLAVSTLMSEKE-RDTIVPMMMRGFKDCA--VKAGAH---VTGGQS--VVNRWCIMG-GVAT------------------------------------------------------------------S------------V----CENIE-IIG--P----GN---AVPGDVLLLTKPLGTHVALNVHK--------------W--MVS---------EDRK-----------W-KHLKN-------SYAKEDIARAHDIAVRSMCR-LN-----RTA-------------AQ-LM----------HKYGA-HGATVIAEYGLVGDAEALAARQQ-----ME----------------------------------------------------VSFSIYNMPVIEKMASVAS----SC--RDVF-QLMRGRAP---------------------------------------------------EHSGGLLICL---------PR-EEATAFCKEVIELEG-----------PSAR-------AYIIGIVEKG-------DRTVNLI-KPRVI-------------
>SPS.3.selenocysteine.Xiphophorus_maculatus.genome chromosome:gi|371443075|gb|JH556785.1| strand:+ positions:817481-817685,818126-818229,821005-821112,821262-821416,822000-822090,823187-823286,823434-823646,824496-824671
------------------------------------------------------------------------------------------------------------------------------------------------------------------------------------------------------------------------------------------------------------------------------------------------------------------------------------------------------------------------------------------------------------------KPFKPEDHGLERGFRLTSYSEL---------------------------------------------------------------------------------------KGUGCKVP--QEVLLKLL--AGL----------------ETDRGDGPGKA-----GDQGSEFG----------------------QQLPGPRL-----G-------------------IGMD----SCVTPL-----------R---H-GG-----LSLVQTTDFFYPLVEDPYMMGRIACANVLSDLYAMGI-TECDNMLMLLSLSQKMNEKD-RERVTPLMIKGFRDAA--EEGGTS---VTGGQT--VINPWIIVG-GVAS------------------------------------------------------------------V------------V----CQPNE-FIM--P----DG---AVPGDVLVLTKPLGTRVAVNAHQ--------------W--LDQ---P-----E--K-----------W-NRIKL-------VITKEEVKEAYYEAMFSMAT-LN-----RTA-------------AS-LM----------HKYQA-HAATDVTGFGLLGHANNLAEQQK-----NE----------------------------------------------------VAFVIHNLPIIAKMSAISK----AC--GNLF-NLLQGRSA---------------------------------------------------ETSGGLLVCL---------PR-EQAAKFCSEMKSLNS--------------A-QGASNGAWIIGIVEKG-------DRRARIIDKPRIIEVPAR--------
>SPS.10.threonine.Xiphophorus_maculatus.genome chromosome:gi|371443129|gb|JH556731.1| strand:- positions:1881456-1881569,1881261-1881357,1880759-1880862,1880274-1880381,1879769-1879923,1879580-1879670,1879383-1879482,1878766-1878978,1877657-1877817
---------------------------------------------------------------------------------------------------------------------------------------------------------------------------------------------------------------------------------------------------------------------------------------------------------------------------------------------------------------------------------------------------SGAPSEMSVRE-----SFNPESYELDKNFRLTRFAEL---------------------------------------------------------------------------------------KGTGCKVP--QEVLQKLL--EAL----------------QENH------------YQEDEQFLG-----------------------AVMPRL-----G-------------------IGMD----TCVIPL-----------R---H-GG-----LSLVQTTDYIYPIVDDPYMMGRIACANVLSDLYAMGV-TECDNMLMLLGVSNKMSEKE-RDKVMPLIIQGFKDAS--EEAGTS---VTGGQT--VVNPWVVMG-GVAT------------------------------------------------------------------T------------V----CQPNE-FIM--P----DN---AVPGDVLVLTKPLGTQVGVAVHQ--------------W--LDI---P-----E--K-----------W-NKIKL-------VVTQEDVELAYHEAMLNMAR-LN-----RTA-------------AS-LM----------HTFNA-HAATDITGFGILGHAQTLARQQR-----SE----------------------------------------------------VSFVIHNLPVLAKMAAVSK----AC--GNMF-GLMHGTCP---------------------------------------------------ETSGGLLICL---------PR-EQAARFCAEIKSPKY-----------GEGH-Q-----AWIIGIVEKG-------NRTARIIDKPRIIEV-----------
>SPS.2.arginine.Tribolium_castaneum.genome chromosome:gi|91192195|ref|NC_007422.1|NC_007422 strand:+ positions:605150-605455,605536-605940,606574-607083
--------------------------------------------------------------------------------------------------------------------------------------------------------------------------------------------------------------------------------------------------------------------------------------------------------------------------------------------------------------------------------MGDYQVTGVQQDAMGAVQLELGG-NPNALA--LRRPFDPLAHDLEASFRLTRFADL---------------------------------------------------------------------------------------KGRGCKVP--QEVLNKLV--EGL----------------QQDY--------NTAAEHEHAHFM----------------------HM-AIPRI-----G-------------------IGLD----CSVTPV-----------R---H-GG-----LCLVQTTDFFYPLVDDPYMMGKIACANVLSDLYAMGV-TECDNMLMLLGVSTKMTEKE-RDVVIPLIMRGFKDSA--LEAGTT---VTGGQT--VVNPWCTIG-GIAT------------------------------------------------------------------T------------V----CQPNE-YIV--P----DN---AVVGDVLVLTKPLGTQVAVNAHQ--------------W--LDQ---P-----E--R-----------W-NRIKL-------VVSEEDVRKAYHRAMDSMAR-LN-----RIA-------------SR-LM----------HKYNA-HGATDVTGFGLLGHAQTLASHQK-----NE----------------------------------------------------VSFVIHNLPVIAKMAAVAK----AC--GNMF-QLLQGHSA---------------------------------------------------ETSGGLLICL---------PR-EQAAAYCKDIEKQ--------------EGY-Q-----AWIIGIVEKG-------NRTARIIDKPRVIEVPAKE-------
>SPS.5.threonine.Mustela_putorius_furo.genome chromosome:gi|364842935|gb|JH418181.1| strand:- positions:1487322-1487532,1481984-1482087,1479274-1479381,1478240-1478394,1474705-1474795,1472659-1472758,1464299-1464511,1462531-1462691
---------------------------------------------------------------------------------------------------------------------------------------------------------------------------------------------------------------------------------------------------------------------------------------------------------------------------------------------------------------------------------------------------SARPRTMSTRE-----SFNPESYELDKSFRLTRFTEL---------------------------------------------------------------------------------------KGTGCKVP--QDVLQKLL--ESL----------------QENH------------FQEDEQFLG-----------------------AVMPRL-----G-------------------IGMD----TCVIPL-----------R---H-GG-----LSLVQTTDYIYPIVDDPYMMGRIACANVLSDLYAMGV-TECDNMLMLLGISNKMTDRE-RDKVMPLIIQGFKDAA--EEAGTS---VTGGQT--VLNPWIVLG-GVAT------------------------------------------------------------------T------------V----CQPNE-FIM--P----DN---AVPGDVLVLTKPLGTQVAVAVHQ--------------W--LDI---P-----E--K-----------W-NKIKL-------VVTQEDVELAYQEAMMNMAR-LN-----RTA-------------AG-LM----------HTFNA-HAATDITGFGILGHAQNLAKQQR-----NE----------------------------------------------------VSFVIHNLPVLAKMAAVSK----AC--GNMF-GLMHGTCP---------------------------------------------------ETSGGLLICL---------PR-EQAARFCAEIKSPKY-----------GEGH-Q-----AWIIGIVEKG-------NRTARIIDKPRIIEV-----------
>SPS.8.selenocysteine.Gadus_morhua.genome chromosome:GeneScaffold_875 strand:- positions:116136-116340,115616-115719,113451-113558,113201-113355,112835-112925,112634-112733,112210-112422,111644-111828
------------------------------------------------------------------------------------------------------------------------------------------------------------------------------------------------------------------------------------------------------------------------------------------------------------------------------------------------------------------------------------------------------------------KPFKPEDHGLDRGFRLTAFSDL---------------------------------------------------------------------------------------KGUGCKVP--QEALLRLL--AGL----------------EPDPAAGAGEA-----GDQASEFG----------------------QQPPGPRL-----G-------------------IGMD----SCVIPL-----------R---H-GG-----LSLVQTTDFFYPLVEDPYMMGRIACANVLSDLYAMGI-TECDNMLMLLSVSQKMNEKE-RERAMPLLMRGFRDAA--EEGGTS---VTGGQT--VVNPWIIVG-GVAS------------------------------------------------------------------V------------V----CQPSE-FIM--P----DG---AVPGDVLVLTKPLGTQVAVNAHQ--------------W--LDQ---P-----E--R-----------W-NKIKL-------VVSKEEVKEAYQEAMFSMAT-LN-----RTA-------------AG-LM----------HKFQA-HAGTDVTGFGLLGHANNLAAQQR-----SE----------------------------------------------------VSFVIHNLPIIAKMAAISK----AC--GNLF-NLIQGTSA---------------------------------------------------ETSGGLLVCL---------PR-EQAAKFCSEMKSQGS-----------GFGG-QGAAGGAWIIGIVEKG-------DRRARIIDKPRIIEVPPR--------
>SPS.3.threonine.Felis_catus.genome chromosome:GeneScaffold_1651 strand:- positions:410539-410740,405662-405822,403539-403646,402147-402301,397565-397655,395237-395336,379618-379830,377653-377813
------------------------------------------------------------------------------------------------------------------------------------------------------------------------------------------------------------------------------------------------------------------------------------------------------------------------------------------------------------------------------------------------------PRTMSTRE-----SFNPESYELDKSFRLTRFTEL---------------------------------------------------------------------------------------KGTGCKVP--QDVLQKLL--ESL----------------QENH------------FQEDEQFLG-----------------------AVMPRL-----GNETAFPFDFWVMVTFIFARIGMD----TCVIPL-----------R---H-GG-----LSLVQTTDYIYPIVDDPYMMGRIACANVLSDLYAMGV-TECDNMLMLLGISNKMTDRE-RDKVMPLIIQGFKDAA--EEAGTS---VTGGQT--VLNPWIVLG-GVAT------------------------------------------------------------------T------------V----CQPNE-FIM--P----DN---AVPGDVLVLTKPLGTQVAVAVHQ--------------W--LDI---P-----E--K-----------W-NKIKL-------VVTQEDVELAYQEAMMNMAR-LN-----RTA-------------AG-LM----------HTFNA-HAATDITGFGILGHAQNLAKQQR-----NE----------------------------------------------------VSFVIHNLPVLAKMAAVSK----AC--GNMF-GLMHGTCP---------------------------------------------------ETSGGLLICL---------PR-EQAARFCAEIKSPKY-----------GEGH-Q-----AWIIGIVEKG-------NRTARIIDKPRIIEV-----------
>SPS.1.arginine.Mayetiola_destructor.genome chromosome:gi|309241307|gb|GL501517.1| strand:+ positions:2861120-2861623,2861708-2862260,2862357-2862484
--------------------------------------------------------------------------------------------------------------------------------------------------------------------------------------------------------------------------------------------------------------------------------------------------------------------------------------------------------------------------------MGD-----YNQDI---AQLGME--NPNA----LRRPFDPTAHDLDPTFRLTRYADL---------------------------------------------------------------------------------------KGRGCKVP--QEVLGKLV--SSL----------------QQDY---------SQPDDEHAQYM----------------------HM-AMPRI-----G-------------------IGLD----CSVTPI-----------R---H-GG-----LCLVQTTDFFYPIVDDPYMMGKIACANVLSDLYAMGV-MDCDNMLMLLAVSTKMTEKE-RDVVIPLIMRGFKDSA--LEAGTS---VTGGQS--VVNPWTTIG-GVAS------------------------------------------------------------------S------------I----CQPND-YIV--P----DN---AVVGDVLVLTKPLGTQVAVNAHQ--------------W--LDQ---P-----E--R-----------W-NRIKL-------VVSEEDVRKAYHRAMDSMAR-LN-----RTA-------------AR-LM----------HKYNA-HGSTDITGFGLLGHAQTLASHQK-----NE----------------------------------------------------VSFVIHNLPVIAKMAAVAK----AC--GNMF-QLLQGHSA---------------------------------------------------ETSGGLLICL---------PR-EQAAAYCKDIEKQ--------------EGY-Q-----AWIIGIVEKG-------NRTARIIDKPRVIEVPAKE-------
>SPS.1.selenocysteine.Pongo_pygmaeus.genome chromosome:16 strand:- positions:28958898-28960067
------------------------------------------------------------------------------------------------------------------------------------------------------------------------------------------------------------------------------------------------------------------------------------------------------------------------------------------------------------------------------------------------------------------RPFEPQALGLSPSWRLTGFSGM---------------------------------------------------------------------------------------KGUGCKVP--QETLLKLL--AGL----------------TRPDVRPPLGRGLVGGQEEASPEAG---------------LPAGAGPSPTFPAL-----G-------------------IGMD----SCVIPL-----------R---H-GG-----LSLVQTTDFFYPLVEDPYMMGRIACANVLSDLYAMGI-TECDNMLMLLSVSQSMSEEE-REKVTPLMVKGFRDAA--EEGGTA---VTGGQT--VVNPWIIIG-GVAT------------------------------------------------------------------V------------V----CQPNE-FIM--P----DS---AVVGDVLVLTKPLGTQVAVNAHQ--------------W--LDN---P-----E--R-----------W-NKVKM-------VVSREEVELAYQEAMFNMAT-LN-----RTA-------------AG-LM----------HTFNA-HAATDITGFGILGHSQNLAKQQR-----NE----------------------------------------------------VSFVIHNLPIIAKMAAVSK----AS--G-RF-GLLQGTSA---------------------------------------------------ETSGGLLICL---------PR-EQAARFCSEIKSSKY-----------GEGH-Q-----AWIVGIVEKG-------NRTARIIDKPRVIEV-----------
>SPS.16.threonine.Pongo_pygmaeus.genome chromosome:10 strand:- positions:13965156-13965366,13959101-13959204,13956669-13956776,13954236-13954390,13952838-13952928,13951421-13951520,13946175-13946387,13942430-13942476
---------------------------------------------------------------------------------------------------------------------------------------------------------------------------------------------------------------------------------------------------------------------------------------------------------------------------------------------------------------------------------------------------ERGPRTMSTRE-----SFNPESYELDKSFRLTRFTEL---------------------------------------------------------------------------------------KGTGCKVP--QDVLQKLL--ESL----------------QENH------------FQEDEQFLG-----------------------AVMPRL-----G-------------------IGMD----TCVIPL-----------R---H-GG-----LSLVQTTDYIYPIVDDPYMMGRIACANVLSDLYAMGV-TECDNMLMLLGVSNKMTDRE-RDKVMPLIIQGFKDAA--EEAGTS---VTGGQT--VLNPWIVLG-GVAT------------------------------------------------------------------T------------V----CQPNE-FIM--P----DN---AVPGDVLVLTKPLGTQVAVAVHQ--------------W--LDI---P-----E--K-----------W-NKIKL-------VVTQEDVELAYQEAMMNMAR-LN-----RTA-------------AG-LM----------HTFNA-HAATDITGFGILGHAQNLAKQQR-----NE----------------------------------------------------VSFVIHNLPVLAKMAAVSK----AC--GNMF-GLMHGTCP---------------------------------------------------ETSGGLLICL---------PR-EQAARFC-------------------------------------------------------------------------
>SPS.1.selenocysteine.Sus_scrofa.genome chromosome:3 strand:+ positions:16468312-16469481
------------------------------------------------------------------------------------------------------------------------------------------------------------------------------------------------------------------------------------------------------------------------------------------------------------------------------------------------------------------------------------------------------------------RPFEPQALGLSPSWRLTGFSGM---------------------------------------------------------------------------------------KGUGCKVP--QETLLKLL--AGL----------------TRPEVRPPVGRGLVGGLEEAAQEAG---------------LPVRAEPSPTFPTL-----G-------------------IGLD----SCVIPL-----------R---H-GG-----LSLVQTTDFFYPLVEDPYMMGRIACANVLSDLYAMGI-TECDNMLMLLSVSQNMIEEE-REKITPLMIKGFRDAA--EEGGTA---VTGGQT--VINPWIIIG-GVAT------------------------------------------------------------------V------------V----CQPNE-FIM--P----DS---AVVGDVLVLTKPLGTQVAVNAHQ--------------W--LDN---P-----E--R-----------W-NKIKM-------VVSREEVELAYQEAMFNMAT-LN-----RTA-------------AG-LM----------HTFNA-HAATDITGFGILGHSQNLAKQQR-----NE----------------------------------------------------VSFVIHNLPIIAKMAAISK----AS--G-RF-GLLQGTSA---------------------------------------------------ETSGGLLICL---------PR-EQAARFCSEIKSSKY-----------GEGH-Q-----AWIVGIVEKG-------NRTARIIDKPRVIEV-----------
>SPS.1.selenocysteine.Mus_musculus.genome chromosome:7 strand:- positions:134416150-134417319
------------------------------------------------------------------------------------------------------------------------------------------------------------------------------------------------------------------------------------------------------------------------------------------------------------------------------------------------------------------------------------------------------------------RPFEPQTLGFSPSWRLTSFSGM---------------------------------------------------------------------------------------KGUGCKVP--QETLLKLL--EGL----------------TRPALQPPLTSGLVGGQEETVQEGG---------------LSTRPGPGSAFPSL-----S-------------------IGMD----SCVIPL-----------R---H-GG-----LSLVQTTDFFYPLVEDPYMMGRIACANVLSDLYAMGI-TECDNMLMLLSVSQSMSEKE-REKVTPLMIKGFRDAA--EEGGTA---VTGGQT--VVNPWIIIG-GVAT------------------------------------------------------------------V------------V----CQQNE-FIM--P----DS---AVVGDVLVLTKPLGTQVAANAHQ--------------W--LDN---P-----E--K-----------W-NKIKM-------VVSREEVELAYQEAMFNMAT-LN-----RTA-------------AG-LM----------HTFNA-HAATDITGFGILGHSQNLAKQQK-----NE----------------------------------------------------VSFVIHNLPIIAKMAAISK----AS--G-RF-GLLQGTSA---------------------------------------------------ETSGGLLICL---------PR-EQAARFCSEIKSSKY-----------GEGH-Q-----AWIVGIVEKG-------NRTARIIDKPRVIEV-----------
>SPS.4.threonine.Mus_musculus.genome chromosome:2 strand:+ positions:4805441-4805651,4810229-4810332,4812633-4812740,4814231-4814385,4817735-4817825,4820510-4820609,4826518-4826730,4827627-4827787
---------------------------------------------------------------------------------------------------------------------------------------------------------------------------------------------------------------------------------------------------------------------------------------------------------------------------------------------------------------------------------------------------ECGPRTMSTRE-----SFNPETYELDKSFRLTRFTEL---------------------------------------------------------------------------------------KGTGCKVP--QDVLQKLL--ESL----------------QENH------------FQEDEQFLG-----------------------AVMPRL-----G-------------------IGMD----TCVIPL-----------R---H-GG-----LSLVQTTDYIYPIVDDPYMMGRIACANVLSDLYAMGV-TECDNMLMLLGVSNKMTDRE-RDKVIPLIIQGFKDAA--EEAGTS---VTGGQT--VLNPWIVLG-GVAT------------------------------------------------------------------T------------V----CQPNE-FIM--P----DN---AVPGDVLVLTKPLGTQVAVAVHQ--------------W--LDI---P-----E--K-----------W-NKIKL-------VVTQEDVELAYQEAMMNMAR-LN-----RTA-------------AG-LM----------HTFNA-HAATDITGFGILGHAQNLAKQQR-----NE----------------------------------------------------VSFVIHNLPVLAKMAAVSK----AC--GNMF-GLMHGTCP---------------------------------------------------ETSGGLLICL---------PR-EQAARFCAEIKSPKY-----------GEGH-Q-----AWIIGIVEKG-------NRTARIIDKPRIIEV-----------
>SPS.3.threonine.Meleagris_gallopavo.genome chromosome:1 strand:+ positions:8220142-8220340,8223382-8223485,8226903-8227010,8227848-8228002,8228825-8228915,8232244-8232343,8233964-8234176,8239583-8239743
-------------------------------------------------------------------------------------------------------------------------------------------------------------------------------------------------------------------------------------------------------------------------------------------------------------------------------------------------------------------------------------------------------RTMSVRE-----TFNPESYELDKSFRLTRFTEL---------------------------------------------------------------------------------------KGTGCKVP--QDVLQKLL--ESL----------------QENH------------FQEDEQFLG-----------------------AVMPRL-----G-------------------IGMD----TCVIPL-----------R---H-GG-----LSLVQTTDYIYPIVDDPYMMGRIACANVLSDLYAMGV-TECDNMLMLLGVSNKMTDRE-RDKVMPLIIQGFKDAA--EEAGTS---VTGGQT--VLNPWIVLG-GVAT------------------------------------------------------------------T------------V----CQPNE-FIM--P----DN---AVPGDVLVLTKPLGTQVAVAVHQ--------------W--LDI---P-----E--K-----------W-NKIKL-------VVTQEDVELAYQEAMMNMAR-LN-----RTA-------------AG-LM----------HTFNA-HAATDITGFGILGHAQNLAKQQR-----NE----------------------------------------------------VSFVIHNLPVLAKMAAVSK----AC--GNMF-GLMHGTCP---------------------------------------------------ETSGGLLICL---------PR-EQAARFCAEIKSPKY-----------GEGH-Q-----AWIIGIVEKG-------NRTARIIDKPRIIEV-----------
>SPS.1.selenocysteine.Tursiops_truncatus.genome chromosome:GeneScaffold_2971 strand:- positions:3761-4930
------------------------------------------------------------------------------------------------------------------------------------------------------------------------------------------------------------------------------------------------------------------------------------------------------------------------------------------------------------------------------------------------------------------RPFEPQALGLSPSWRLTGFSGM---------------------------------------------------------------------------------------KGUGCKVP--QETLLKLL--AGL----------------TRPEVRPPLGRGLVGGREETAQEAG---------------LPVRAEPSPTLPTL-----G-------------------IGMD----SCVIPL-----------R---H-GG-----LSLVQTTDFFYPLVEDPYMMGRIACANVLSDLYAMGI-TECDNMLMLLSVSQSMTEEE-REKITPLMIKGFRDAA--EEGGTA---VTGGQT--VVNPWIIVG-GVAT------------------------------------------------------------------V------------V----CQPNE-FIM--P----DS---AVVGDVLVLTKPLGTQVAVNAHQ--------------W--LDN---P-----E--R-----------W-NKIKM-------VVSREEVELAYQEAMFNMAT-LN-----RIA-------------AG-LM----------HTFNA-HAATDITGFGILGHSQNLAKQQR-----NE----------------------------------------------------VSFVIHNLPIIAKMAAISK----AS--G-RF-GLLQGTSA---------------------------------------------------ETSGGLLICL---------PR-EQAARFCSEIKSSKY-----------GEGH-Q-----AWIVGIVEKG-------NRTARIIDKPRVIEV-----------
>SPS.8.threonine.Tursiops_truncatus.genome chromosome:GeneScaffold_1118 strand:- positions:202064-202268,197492-197595,195362-195469,194342-194496,190780-190870,188409-188508,178159-178371,176420-176580
-----------------------------------------------------------------------------------------------------------------------------------------------------------------------------------------------------------------------------------------------------------------------------------------------------------------------------------------------------------------------------------------------------RPRTMSARE-----SFNPESYELDKSFRLTRFTEL---------------------------------------------------------------------------------------KGTGCKVP--QDVLQKLL--ESL----------------QENH------------FQEDEQFLG-----------------------AVMPRL-----G-------------------IGMD----TCVIPL-----------R---H-GG-----LSLVQTTDYIYPIVDDPYMMGRIACANVLSDLYAMGV-TECDNMLMLLGISNKMTDRE-RDKVMPLIIQGFKDAA--EEAGTS---VTGGQT--VLNPWIVLG-GVAT------------------------------------------------------------------T------------V----CQPNE-FIM--P----DN---AVPGDVLVLTKPLGTQVAVAVHQ--------------W--LDI---P-----E--K-----------W-NKIKL-------VVTQEDVELAYQEAMMNMAR-LN-----RTA-------------AG-LM----------HTFNA-HAATDITGFGILGHAQNLAKQQR-----NE----------------------------------------------------VSFVIHNLPVLAKMAAVSK----AC--GNMF-GLMHGTCP---------------------------------------------------ETSGGLLICL---------PR-EQAARFCAEIKSPKY-----------GEGH-Q-----AWIIGIVEKG-------NRTARIIDKPRIIEV-----------
>SPS.2.selenocysteine.Dictyostelium_fasciculatum.genome chromosome:gi|328864870|gb|GL883029.1| strand:- positions:338658-338843,338381-338566,337667-338308
----------------------------------------------------------------------------------------------------------------------------------------------------------------------------------------------------------------------------------------------------------------------------------------------------------------------------------------------------------------------------------------------------------------------MGSKQEELLCKLTDFTKL---------------------------------------------------------------------------------------KGUGCKIP--QKELLSLL--EGI----------------GSG----------------------------------------------------------------------------IGFD----CSVVPT-----------K---F-ND-----IVMVSTTDFFFPNCDDPYLMGKIACANVLSDLYSFGI-ADCDNMLMILAGSTDMTPEQ-RTWSTRGMINGFNDNA--KIAGTN---ITGGQT--VKNPWPIIG-GVAT------------------------------------------------------------------S------------V----VKKDE-FIM--P----VG---AVAGDVLVLTKPLGTQVCANAHQ--------------W--LQGF--P-----E--K-----------W-ERITG-------VVTREQIIECWAYAVNSMAR-LN-----RTG-------------AR-MM----------MKHGA-HACTDVTGFGLLGHSMNLAKNQN-----AA----------------------------------------------------VYFEIDTLPIMQGMVEIDA----TL--NYNY-NLLKGMSA---------------------------------------------------ETSGGLLVAL---------PA-DKAQAFIDDMQEI--------------DKQ-P-----AWIIGKVKAS--------------DKPQS--------------
>SPS.1.selenocysteine.Dipodomys_ordii.genome chromosome:scaffold_9909 strand:- positions:37774-38931
------------------------------------------------------------------------------------------------------------------------------------------------------------------------------------------------------------------------------------------------------------------------------------------------------------------------------------------------------------------------------------------------------------------RPFEPQALGLSPTWRLTGFSGM---------------------------------------------------------------------------------------KGUGCKVP--QETLLKLL--EGL----------------TQPALRPPLGPGLVGSLDEVAQEAG---------------LQAAA----AFPTL-----S-------------------IGMD----SCVIPL-----------R---H-GG-----LSLIQTTDFFYPLVEDPYMMGRIACANVLSDLYAMGI-TECDNMLMLLSVSQSMSEEE-REKVTPLMVKGFRDAA--EEGGTA---VTGGQT--VVNPWIIIG-GVAT------------------------------------------------------------------V------------V----CQPNE-FIM--P----DS---AVVGDVLVLTKPLGTQVAVNAHQ--------------W--LDN---P-----E--R-----------W-GKIKM-------VVSKEEVELAYQEAMFNMAT-LN-----RTA-------------AG-LM----------HTFNA-HAATDITGFGILGHSQNLAKQQR-----NE----------------------------------------------------VSFVIHNLPIIAKMAAVSK----AS--G-RF-GLLQGTSS---------------------------------------------------ETSGGLLICL---------PR-EQAARFCSEIKSSKY-----------GEGH-Q-----AWIVGIVEKG-------NRTARIIDKPRVIEV-----------
>SPS.1.arginine.Drosophila_biarmipes.genome chromosome:scf7180000301506 strand:+ positions:3105951-3107144
--------------------------------------------------------------------------------------------------------------------------------------------------------------------------------------------------------------------------------------------------------------------------------------------------------------------------------------------------------------------------------MS------YAADVLNSAHLELHG-GGDA-E--LRRPFDPTAHDLDGSFRLTRFADL---------------------------------------------------------------------------------------KGRGCKVP--QDVLSKLV--SAL----------------QQDY---------SAQDQE-PQFL----------------------NV-AIPRI-----G-------------------IGLD----CSVIPL-----------R---H-GG-----LCLVQTTDFFYPIVDDPYMMGKIACANVLSDLYAMGV-TDCDNMLMLLAVSTKMTEKE-RDVVIPLIMRGFKDSA--LEAGTT---VTGGQS--VVNPWCTIG-GVAS------------------------------------------------------------------T------------I----CQPNE-YIV--P----DN---AVVGDVLVLTKPLGTQVAVNAHQ--------------W--IDQ---P-----E--R-----------W-NRIKL-------VVSEEDVRKAYHRAMNSMSR-LN-----RVA-------------AR-LM----------HKYNA-HGATDITGFGLLGHAQTLAAHQK-----KD----------------------------------------------------VSFVIHNLPVIAKMAAVAK----AC--GNMF-QLLQGHSA---------------------------------------------------ETSGGLLICL---------PR-EQAAAYCKDIEKQ--------------EGY-Q-----AWIIGIVEKG-------NKTARIIDKPRVIEVPAKD-------
>SPS.2.selenocysteine.Drosophila_biarmipes.genome chromosome:scf7180000302422 strand:+ positions:8250918-8251047,8251137-8251515,8251579-8251772,8251828-8252144
------------------------------------------------------------------------------------------------------------------------------------------------------------------------------------------------------------------------------------------------------------------------------------------------------------------------------------------------------------------------------------------------------------M-------FRPEQHGLSPEFQLTKFTTH---------------------------------------------------------------------------------------TGUSCKIP--QKVLEKYL--RGT----------------EIAS---------------------------------------------------------------------------SGMD----CAVIPL-----------N--RH-KE-----YLLVQTVDFFYPMVNDPELLGRIALANVLSDVYAVGV-TAFDTVEMIVSTSTSFTDKE-RDIVIALIMKGFKNSL--KANGYHKTPLVIRQL--KINPWCIIG-GIAT------------------------------------------------------------------S------------V----CRSEE-IIL--P----SN---AQPGDVLVLTKPLGGQMAMDAHL--------------W--QLN---------QTEK-----------Y-KTLLS-------EFSDDDIRETFEIAIKSMTY-LN-----KNA-------------AL-LM----------HKYQA-HCATDITGFGLLGHANNLAQFQK-----ER----------------------------------------------------VSFKINKLPIIKNVLKFSA----LI--GQST-KFRSGRSV---------------------------------------------------ETSGGLLICL---------SP-DAADQFCREFKEVTN-----------GEQK-------SFKIGRV------------------------------------
>SPS.1.selenocysteine.Oryctolagus_cuniculus.genome chromosome:Un0054 strand:+ positions:1758267-1759424
------------------------------------------------------------------------------------------------------------------------------------------------------------------------------------------------------------------------------------------------------------------------------------------------------------------------------------------------------------------------------------------------------------------RPFEPQTLGLSPSWRLTGFSGM---------------------------------------------------------------------------------------KGUGCKVP--QETLLKLL--AGL----------------TQPPVGPSLGPGLVGGQEQAAQDAG-------------------TGPGAAAPSL-----A-------------------IGLD----SCVIPL-----------R---H-GG-----LSLVQTTDFFYPLVEDPYMMGRIACANVLSDLYAMGI-TECDNMLMLLSVSQGMSEEE-REKVTPLMIQGFRDAA--EEGGTA---VTGGQT--VVNPWIIIG-GVAT------------------------------------------------------------------V------------V----CQPSE-FIM--P----DS---AVVGDVLVLTKPLGTQVAVNAHQ--------------W--LDN---P-----E--R-----------W-NKIKM-------VVSREEVELAYQEAMFNMAT-LN-----RTA-------------AG-LM----------HTFNA-HAATDITGFGILGHSQNLARQQR-----NE----------------------------------------------------VSFVIHNLPIIAKMVAISK----AS--G-RF-GLLQGTSA---------------------------------------------------ETSGGLLICL---------PR-EQAARFCSEIKSSKY-----------GEGH-Q-----AWIVGIVEKG-------NRTARIIDKPRVIEV-----------
>SPS.3.threonine.Oryctolagus_cuniculus.genome chromosome:16 strand:- positions:18205790-18205994,18198295-18198398,18196226-18196333,18194964-18195118,18188435-18188525,18187029-18187128,18181844-18182056,18181056-18181216
-----------------------------------------------------------------------------------------------------------------------------------------------------------------------------------------------------------------------------------------------------------------------------------------------------------------------------------------------------------------------------------------------------GPRTMSTRE-----SFNPESYELDKSFRLTRFTEL---------------------------------------------------------------------------------------KGTGCKVP--QDVLQKLL--ESL----------------QENH------------FQEDEQFLG-----------------------AVMPRL-----G-------------------IGMD----TCVIPL-----------R---H-GG-----LSLVQTTDYIYPIVDDPYMMGRIACANVLSDLYAMGV-TECDNMLMLLAVSNKMTDRE-RDKVMPLIIQGFKDAA--EEAGTS---VTGGQT--VLNPWIVLG-GVAT------------------------------------------------------------------T------------V----CQPNE-FIM--P----DN---AVPGDVLVLTKPLGTQVAVAVHQ--------------W--LDI---P-----E--K-----------W-NKIKL-------VVTQEDVELAYQEAMMNMAR-LN-----RTA-------------AG-LM----------HTFNA-HAATDITGFGILGHAQNLAKQQR-----NE----------------------------------------------------VSFVIHNLPVLAKMAAVSK----AC--GNMF-GLMHGTCP---------------------------------------------------ETSGGLLICL---------PR-EQAARFCAEIKSPKY-----------GEGH-Q-----AWIIGIVEKG-------NRTARIIDKPRIIEV-----------
>SPS.1.arginine.Drosophila_elegans.genome chromosome:scf7180000491349 strand:+ positions:713617-714810
--------------------------------------------------------------------------------------------------------------------------------------------------------------------------------------------------------------------------------------------------------------------------------------------------------------------------------------------------------------------------------MS------YAADVLNSAHLELHG-GGDA-E--LRRPFDPTAHDLDGSFRLTRFADL---------------------------------------------------------------------------------------KGRGCKVP--QDVLSKLV--SAL----------------QQDY---------SAQDQE-PQFL----------------------NV-AIPRI-----G-------------------IGLD----CSVIPL-----------R---H-GG-----LCLVQTTDFFYPIVDDPYMMGKIACANVLSDLYAMGV-TDCDNMLMLLAVSTKMTEKE-RDVVIPLIMRGFKDSA--LEAGTT---VTGGQS--VVNPWCTIG-GVAS------------------------------------------------------------------T------------I----CQPNE-YIV--P----DN---AVVGDVLVLTKPLGTQVAVNAHQ--------------W--IDQ---P-----E--R-----------W-NRIKL-------VVSEEDVRKAYHRAMNSMSR-LN-----RVA-------------AR-LM----------HKYNA-HGATDITGFGLLGHAQTLAAHQK-----KD----------------------------------------------------VSFVIHNLPVIAKMAAVAK----AC--GNMF-QLLQGHSA---------------------------------------------------ETSGGLLICL---------PR-EQAAAYCKDIEKQ--------------EGY-Q-----AWIIGIVEKG-------NKTARIIDKPRVIEVPAKD-------
>SPS.4.selenocysteine.Drosophila_elegans.genome chromosome:scf7180000491186 strand:+ positions:3439120-3439245,3439337-3439716,3439776-3439969,3440026-3440297,3478081-3478122
------------------------------------------------------------------------------------------------------------------------------------------------------------------------------------------------------------------------------------------------------------------------------------------------------------------------------------------------------------------------------------------------------------M-------FRPEKHGLEPDFQLTKFTTH---------------------------------------------------------------------------------------TGUSCKIP--QKVLEKYL--RGT----------------EI---------------------------------------------------------G-------------------SGMD----CAVIPL-----------N--RH-KD-----YLLVQTVDFFYPMVNDPELLGRIAIANVLSDVFAVGV-TDFDSVEIIVSTSTSFTKKE-QDVVISLIIKGFQNSL--QVNGYHKTPLVVRQL--KINPWCIVG-GIAT------------------------------------------------------------------S------------V----CRSGE-IIL--P----SN---AQPGDVLVLTKPLGGQMAMDAHL--------------W--QLN---------HNEK-----------Y-TTLLS-------EFSDDDIRETFQIAVKSMTY-LN-----KNA-------------AL-LM----------HKYQA-HCATDITGFGLLGHAHNLAQFQK-----QK----------------------------------------------------VLFKIDQLPIIKNVHKFSL----LI--GQST-KLSSGRSV---------------------------------------------------ETSGGLLICL---------SP-DAADKFCRDFQVA--------------KQS-------LFGAG--------------EGGG--------------------
>SPS.1.selenocysteine.Macropus_eugenii.genome chromosome:GeneScaffold_7429 strand:+ positions:21236-22447
-------------------------------------------------------------------------------------------------------------------------------------------------------------------------------------------------------------------------------------------------------------------------------------------------------------------------------------------------------------------------------------------------------------------PFEPQSLGLSPNRRLTSFSDM---------------------------------------------------------------------------------------KGUGCKVP--QEALLTLL--AGL----------------TRPEERPPRAPGLGLGFGDSAAEEAAGPAAPEPGPDAGPFLAPAAGASPSPPTL-----G-------------------IGMD----SCVIPL-----------R---H-GG-----LSLVQTTDFFYPLVEDPYMMGRIACANVLSDLYAMGI-TECDNMLMLLSVSQKMNEEE-KEKIMPLMIKGFRDAA--EEGGTS---VTGGQT--VINPWIIIG-GVAT------------------------------------------------------------------V------------V----CQPNE-FIM--P----DS---AVPGDVLVLTKPLGTQVAVNAHQ--------------W--LDN---P-----E--R-----------W-NKIKL-------VVTREDVELAYQEAMFNMAM-LN-----RTA-------------AG-LM----------HTFNA-HAATDVTGFGILGHAQNLAKQQR-----SQ----------------------------------------------------VSFVIHNLPIIAKMAAISK----AS--G-RF-GLLQGTSA---------------------------------------------------ETSGGLLICL---------PR-EHAARFCAEIKSPKY-----------GEGH-Q-----AWIIGIVEKG-------NQTARIIDKPGIIEV-----------
>SPS.3.threonine.Macropus_eugenii.genome chromosome:GeneScaffold_1224 strand:- positions:31511-31709,24680-24783,20721-20828,17799-17953,14780-14870,12023-12122,2502-2716
-------------------------------------------------------------------------------------------------------------------------------------------------------------------------------------------------------------------------------------------------------------------------------------------------------------------------------------------------------------------------------------------------------RAMSVRE-----SFNPESYELDKSFRLTRFTEL---------------------------------------------------------------------------------------KGTGCKVP--QDVLQKLL--ESL----------------QENH------------FQEDEQFLG-----------------------AVMPRL-----G-------------------IGMD----TCVIPL-----------R---H-GG-----LSLVQTTDYIYPIVDDPYMMGRIACANVLSDLYAMGV-TECDNMLMLLGISNKMTDRE-RDKVMPLIIQGFKDAA--EEAGTS---VTGGQT--VLNPWIVLG-GVAT------------------------------------------------------------------T------------V----CQPNE-FIM--P----DN---AVPGDVLVLTKPLGTQVAVAVHQ--------------W--LDI---P-----E--K-----------W-NKIKL-------VVTQEDVELAYQEAMMNMAR-LN-----RTA-------------AG-LM----------HTFNA-HAATDITGFGILGHAQNLAKQQR-----NE----------------------------------------------------VSFVIHNLPVLAKMAAVSK----AC--GNMF-GLMHGTCP---------------------------------------------------ETSG--------------------------------------------------------------------------------------------------
>SPS.5.selenocysteine.Branchiostoma_floridae.genome chromosome:chrUn strand:+ positions:124963925-124964108,124964673-124964776,124965431-124965580,124966103-124966215,124966541-124966631,124967132-124967231,124967886-124968098,124968640-124968806
------------------------------------------------------------------------------------------------------------------------------------------------------------------------------------------------------------------------------------------------------------------------------------------------------------------------------------------------------------------------------------------------------------------RVFDPVAHGLDKSFRLTRFADL---------------------------------------------------------------------------------------KGUCCKVP--QEVLLNLL--EGL----------------QNQT-----------IPEEQGQFLP-----------------------PHFAPI-----G-------------------IGMD----SCVVPL-----------R---Q-GG-----LSLVQTTDFFYPLVDDPYMQGKIACANVLSDLYAMGV-KTCDNMLMLLGVSNKMSDKE-RDTVVPLIIRGFKDLA--EEAGTM---VQGGQT--VLNPWVTIG-GVAT------------------------------------------------------------------T------------V----CPPNE-FIE--P----GN---AVVGDVLVLTKPLGTQVAVNAHQ--------------W--LDE---P-----E--R-----------W-NRIRL-------VVSEEDVERAYQESMFLMSK-LN-----RTA-------------AK-LM----------HKYNA-HGATDITGFGLLGHAKNLVQHQK-----NE----------------------------------------------------VSFTIHNLPVIAKMAAVAK----AC--GNMF-QLLQGYSA---------------------------------------------------ETSGGLLICL---------PR-EQAASFCKDIEGE--------------DKL-Q-----SWIIGIVEKG-------QRKARIIDKPRVIEVTPK-----IA-
>SPS.3.selenocysteine.Daphnia_pulex.genome chromosome:scaffold_101 strand:+ positions:427347-427641,427752-427856,427918-428066,428144-428256,428335-428525,428583-428795,428855-429036
--------------------------------------------------------------------------------------------------------------------------------------------------------------------------------------------------------------------------------------------------------------------------------------------------------------------------------------------------------------------------------MEQSNVSQEALAAVQAVQLELTGENATSLS--LRRPFDPVAHDLDASFRLTRYADL---------------------------------------------------------------------------------------KGUGCKLP--QDVLGKLLLSAGL----------------QDDD--------ANIQDHEQSQYL----------------------HF-PYTRI-----G-------------------VGMD----ASVTPL-----------R---H-GG-----LSLVQTTDFFYPLVDDPYMQGKIAAANVLSDLYAMGV-TECDNMLMLVGVSTKMSEKE-RDIVMPLIMRGFKDCA--LEAGTN---VTGGQT--VMNPWCTIG-GVAS------------------------------------------------------------------S------------V----CQTSE-LIM--P----DN---AVVGDVLVLTKPLGTQVAVNAHQ--------------W--LDL---Q-----D--R-----------W-NRIKL-------VVSEDDVRKAYLRSIDSMAR-LN-----RTA-------------AR-LM----------HKYNA-HAATDVTGFGLLGHAQNLAAHQK-----NE----------------------------------------------------VSFVIHNLPVIAKMAAVAK----AC--GNMF-QLLQGLSA---------------------------------------------------ETSGGMLICL---------PR-EQAAAYCKDIEKT--------------EGY-Q-----AWIIGIVEKG-------NRTARIIDKPRVIEVPAKEKEGELW-
>SPS.4.selenocysteine.Oryzias_latipes.genome chromosome:7 strand:- positions:4700851-4701055,4699738-4699841,4697547-4697654,4696860-4697014,4696203-4696280,4689899-4690053,4689561-4689773,4689296-4689474
------------------------------------------------------------------------------------------------------------------------------------------------------------------------------------------------------------------------------------------------------------------------------------------------------------------------------------------------------------------------------------------------------------------KPFNPEEHGLDRGFRLTAYSDL---------------------------------------------------------------------------------------KGUGCKVP--QEALLKLL--AGL----------------EPNQADGTGKS-----GDQDSEFG----------------------QQLAGPRL-----G-------------------IGLD----SCVIPL-----------R---H-GG-----LSLVQTTDFFYPLVEDPYMMGRIACANVLSDLYAMGI-TECDNMLMLLSVSQKMNEKD-REKVMPLMIRGFRDAA--EEGGTS---VTGGQT--VINPWIIVG-GVAS------------------------------------------------------------------V------------V----CQPNE-FIM--P----DG---AVPGDVLVLTKPLGTQVAVNAHHPCNVLNVFSRSTLLL--FPQ---P-----E--R-----------W-NKIKL-------VVTREEVKEAYQEAMFSMAT-LN-----RTA-------------AG-LM----------HKFQA-HAATDVTGFGLLGHANNLAMQQR-----SD----------------------------------------------------VAFVIHNLPIIAKMTAISK----AY--GNAF-RLLQGLSA---------------------------------------------------ETSGGLLVCL---------PR-EQAAKFCAEMKNHSS-------------GA-QGASGGAWIIGIVEKG-------ERSARIIEKPRIIEVPLR--------
>SPS.8.threonine.Oryzias_latipes.genome chromosome:6 strand:- positions:15687063-15687158,15686868-15686964,15686588-15686691,15686373-15686480,15685344-15685498,15685171-15685261,15684988-15685087,15683864-15684076,15683149-15683309
---------------------------------------------------------------------------------------------------------------------------------------------------------------------------------------------------------------------------------------------------------------------------------------------------------------------------------------------------------------------------------------------------------MSVRE-----SFNPESYELDKNFRLTRFTEL---------------------------------------------------------------------------------------KGTGCKVP--QDVLQKLL--ESL----------------QENH------------YQEDEQFLG-----------------------AVMPRL-----G-------------------IGMD----TCVIPL-----------R---H-GG-----LSLVQTTDYIYPIVDDPYMMGRIACANVLSDLYAMGV-TECDNMLMLLGVSNKMSEKE-RDKVIPLIIQGFKDAS--EEAGTS---VTGGQT--VLNPWVVMG-GVAT------------------------------------------------------------------T------------V----CQPNE-FIM--P----DN---AVPGDVLVLTKPLGTQVAVAVHQ--------------W--LDI---P-----E--K-----------W-NKIKL-------VVTQEDVELAYHEAMMNMAR-LN-----RTA-------------AG-LM----------HTFNA-HAATDITGFGILGHAQTLARQQR-----SE----------------------------------------------------VSFVIHNLPVLAKMAAVSK----AC--GNMF-GLMHGTCP---------------------------------------------------ETSGGLLICL---------PR-EQAARFCAEIKSPKY-----------GEGH-Q-----AWIIGIVEKG-------NRTARIIDKPRIIEV-----------
>SPS.1.arginine.Drosophila_erecta.genome chromosome:CH954179.1 strand:+ positions:15685556-15686749
--------------------------------------------------------------------------------------------------------------------------------------------------------------------------------------------------------------------------------------------------------------------------------------------------------------------------------------------------------------------------------MS------YAADVLNSAHLELHG-GGDA-E--LRRPFDPTAHDLDASFRLTRFADL---------------------------------------------------------------------------------------KGRGCKVP--QDVLSKLV--SAL----------------QQDY---------SAQDQE-PQFL----------------------NV-AIPRI-----G-------------------IGLD----CSVIPL-----------R---H-GG-----LCLVQTTDFFYPIVDDPYMMGKIACANVLSDLYAMGV-TDCDNMLMLLAVSTKMTEKE-RDVVIPLIMRGFKDSA--LEAGTT---VTGGQS--VVNPWCTIG-GVAS------------------------------------------------------------------T------------I----CQPNE-YIV--P----DN---AVVGDVLVLTKPLGTQVAVNAHQ--------------W--IDQ---P-----E--R-----------W-NRIKL-------VVSEEDVRKAYHRAMNSMSR-LN-----RVA-------------AR-LM----------HKYNA-HGATDITGFGLLGHAQTLAAHQK-----KD----------------------------------------------------VSFVIHNLPVIAKMAAVAK----AC--GNMF-QLLQGHSA---------------------------------------------------ETSGGLLICL---------PR-EQAAAYCKDIEKQ--------------EGY-Q-----AWIIGIVEKG-------NKTARIIDKPRVIEVPAKD-------
>SPS.5.selenocysteine.Drosophila_erecta.genome chromosome:CH954177.1 strand:+ positions:10950055-10950192,10950249-10950644,10950703-10950897,10950956-10951297
------------------------------------------------------------------------------------------------------------------------------------------------------------------------------------------------------------------------------------------------------------------------------------------------------------------------------------------------------------------------------------------------------------M-------FQPEKHGLEPDFQLTKFTTH---------------------------------------------------------------------------------------TGUSCKIP--QKVLEKYL--RGT------------------ENKN--NDEIIFS--------------------------------------------G-------------------SGMD----CAVIPL-----------R--RH-ND-----YLLIQTVDFFYPMVNDPELLGRIALANVLSDVYAVGV-TQFDTVEMIVSTSTSFSEKE-RDTVIALVIKGFQNSL--KANGYRNTPLIIRQL--KINPWCIIG-GIAT------------------------------------------------------------------S------------V----CRSEE-IIL--P----SN---AQPGDVLVLTKPLGGQMAMDAHL--------------W--QLN---------QTEK-----------Y-KKLLS-------ECSDDDIRETFEIALKSMTY-LN-----KNG-------------AL-LM----------HKYQA-HCATDITGFGLLGHANNLAQFQK-----KK----------------------------------------------------VSFQINKLPIIKNVLKFST----LV--GQST-KFRSGRSV---------------------------------------------------ETSGGLLICL---------PV-DAADKFCLDFEEATN-----------GEQK-------SFQIGHVI-A-------ANQSDAV-------------------
>SPS.3.selenocysteine.Petromyzon_marinus.genome chromosome:GL476343 strand:- positions:1202561-1202762,1198799-1198902,1197539-1197646,1196913-1197067,1196442-1196532,1195695-1195794,1194004-1194216,1191136-1191296
-------------------------------------------------------------------------------------------------------------------------------------------------------------------------------------------------------------------------------------------------------------------------------------------------------------------------------------------------------------------------------------------------------------AMSVHRYFDPEDHDLDKSFRLTKFSEL---------------------------------------------------------------------------------------KGUGCKVP--QETLLKLL--EGL----------------EQDG----------PYQDEHQQFMG-----------------------AVMPRL-----G-------------------IGMD----ACVIPL-----------R---H-GG-----LSLVQTTDFFYPLVDDPYMMGKIACANVLSDLYAMGV-TECDNMLMLLAISQKLSEKE-RDKVIPLMIRGFKDAA--EEAGTT---VTGGQT--VVNPWIVIG-GVAT------------------------------------------------------------------T------------V----CQPNE-FIM--P----DN---AVPGDVLVLTKPLGTQVAVNAHQ--------------W--LDM---P-----E--K-----------W-NKIKL-------VVTQEDVELAYQEAMFNMAR-LN-----RTA-------------AG-LM----------HTFNA-HAATDITGFGILGHAQNLAKQQR-----NE----------------------------------------------------VSFVIHNLPVIAKMAAISK----AC--GNLF-GLLQGTSA---------------------------------------------------ETSGGLLICL---------PR-EQAARFCAEIKSPKY-----------GEGH-Q-----AWIIGIVEKG-------GRTARIIDKPRIIEV-----------
>SPS.3.threonine.Latimeria_chalumnae.genome chromosome:JH128982.1 strand:- positions:38085-38280,34262-34365,24815-24922,23562-23716,22938-23028,12747-12846,9977-10189,2220-2380
--------------------------------------------------------------------------------------------------------------------------------------------------------------------------------------------------------------------------------------------------------------------------------------------------------------------------------------------------------------------------------------------------------TMSVRE-----SFNPESYELDKSFRLTRFTEL---------------------------------------------------------------------------------------KGTGCKVP--QDVLQKLL--ESL----------------QENH------------FQEDEQFLG-----------------------AVMPRL-----G-------------------IGMD----TCVIPL-----------R---H-GG-----LSLVQTTDYIYPIVDDPYMMGRIACANVLSDLYAMGV-TECDNMLMLLGISNKMTDKE-RDKVMPLIIQGFKDAA--EEAGTS---VTGGQT--VLNPWIVLG-GVAT------------------------------------------------------------------T------------V----CQPNE-FIM--P----DN---AVPGDVLVLTKPLGTQVAVAVHQ--------------W--LDI---P-----E--K-----------W-NKIKL-------VVTQEDVELAYQEAMMNMAR-LN-----RTA-------------AG-LM----------HTFNA-HAATDITGFGILGHAQNLAKQQR-----NE----------------------------------------------------VSFVIHNLPVLAKMAAVSK----AC--GNMF-GLMHGTCP---------------------------------------------------ETSGGLLICL---------PR-EQAARFCAEIKSPKY-----------GEGH-Q-----AWIIGIVEKG-------NRTARIIDKPRIIEV-----------
>SPS.10.selenocysteine.Latimeria_chalumnae.genome chromosome:JH128796.1 strand:- positions:202331-202526,197813-197916,197085-197192,192661-192815,190665-190755,189533-189632,188035-188247,186922-187082
-----------------------------------------------------------------------------------------------------------------------------------------------------------------------------------------------------------------------------------------------------------------------------------------------------------------------------------------------------------------------------------------------------------------QRPFQPEELGLDRAFRLTAFSEL---------------------------------------------------------------------------------------KGUGCKVP--QEALLKLL--QGL----------------NHGELGPGDGGPXXXXXXXXXXXX-------------------------------------------------------IGMD----SCVIPL-----------R---H-GG-----LSLVQTTDFFYPLVEDPYMMGRIACANVLSDLYAMGI-TECDNMLMLLSVSQKMSEQE-REIIMPLMIRGFRDAA--EEGGTS---VTGGQT--VINPWIIIG-GVAT------------------------------------------------------------------V------------V----CQPNE-FIM--P----HN---AIPGDVLVLTKPLGTQVAVNAHQ--------------W--LEI---P-----E--R-----------W-NKIKL-------VVSKEDVELAYQEAMLNMAM-LN-----RTA-------------AA-LM----------HTFNA-HAATDITGFGILGHAQNLAKEQR-----SE----------------------------------------------------VSFVIHNLPIIAKMAAVSK----AC--GTVF-GLLQGTSA---------------------------------------------------ETSGGLLICL---------PR-EQAARFCAEVKSPKY-----------GEGH-Q-----AWIIGIVEKG-------NRTARIIDKPRIIEV-----------
>SPS.1.arginine.Drosophila_santomea.genome chromosome:2R strand:- positions:10096743-10097936
--------------------------------------------------------------------------------------------------------------------------------------------------------------------------------------------------------------------------------------------------------------------------------------------------------------------------------------------------------------------------------MS------YAADVLNSAHLELHG-GGDA-E--LRRPFDPTAHDLDASFRLTRFADL---------------------------------------------------------------------------------------KGRGCKVP--QDVLSKLV--SAL----------------QQDY---------SAQDQE-PQFL----------------------NV-AIPRI-----G-------------------IGLD----CSVIPL-----------R---H-GG-----LCLVQTTDFFYPIVDDPYMMGKIACANVLSDLYAMGV-TDCDNMLMLLAVSTKMTEKE-RDVVIPLIMRGFKDSA--LEAGTT---VTGGQS--VVNPWCTIG-GVAS------------------------------------------------------------------T------------I----CQPNE-YIV--P----DN---AVVGDVLVLTKPLGTQVAVNAHQ--------------W--IDQ---P-----E--R-----------W-NRIKL-------VVSEEDVRKAYHRAMNSMSR-LN-----RVA-------------AR-LM----------HKYNA-HGATDITGFGLLGHAQTLAAHQK-----KD----------------------------------------------------VSFVIHNLPVIAKMAAVAK----AC--GNMF-QLLQGHSA---------------------------------------------------ETSGGLLICL---------PR-EQAAAYCKDIEKQ--------------EGY-Q-----AWIIGIVEKG-------NKTARIIDKPRVIEVPAKD-------
>SPS.3.selenocysteine.Drosophila_santomea.genome chromosome:2L strand:+ positions:13024904-13025068,13025117-13025500,13025559-13025753,13025808-13026149
------------------------------------------------------------------------------------------------------------------------------------------------------------------------------------------------------------------------------------------------------------------------------------------------------------------------------------------------------------------------------------------------------------M-------FQPEKHGLEPDFQLTKFTTH---------------------------------------------------------------------------------------TGUSCKIP--QKVLEKYL--RGT----------------EIENKK--NDGYLIGERS-----------------------------------------G-------------------SGMD----CAVIPL-----------R--RH-KD-----YLLIQTVDFFYPMVNDPELLGRIALANVLSDVYAVGV-TQFDTVEMIVSTSTSFSEKE-RDTVIALVMQGFQNSL--KANGYRNTPLIIRQL--KINPWCIIG-GIAT------------------------------------------------------------------S------------V----CRSEE-IVL--P----SN---AQPGDVLVLTKPLGGQMAMDAHL--------------W--QLN---------KTEK-----------Y-NKLLY-------ECSDDDIRETFEIAVKSMTY-LN-----KNG-------------AL-LM----------HKYQA-HCATDITGFGLLGHAKNLAEFQK-----EK----------------------------------------------------VSFQINKLPIIKNVLKFST----LV--GQST-KFRSGRSV---------------------------------------------------ETSGGLLICL---------PA-DAADQFCRDFKEATN-----------GEQK-------SFQIGHVI-A-------ANQSDAV-------------------
>SPS.1.selenocysteine.Bos_taurus.genome chromosome:25 strand:- positions:28437314-28438483
------------------------------------------------------------------------------------------------------------------------------------------------------------------------------------------------------------------------------------------------------------------------------------------------------------------------------------------------------------------------------------------------------------------RPFEPQALGLSPSWRLTGFSGM---------------------------------------------------------------------------------------KGUGCKVP--QETLLKLL--AGL----------------TRPEVLPAPGRGLVGGLEETAQEAG---------------LPVRAEPSPPFPTL-----G-------------------IGMD----SCVIPL-----------R---H-GG-----LSLVQTTDFFYPLVEDPYMMGRIACANVLSDLYAMGI-TECDNMLMLLSVSQSMPEEE-REKITPLMIKGFRDAA--EEGGTA---VTGGQT--VVNPWIIIG-GVAT------------------------------------------------------------------V------------V----CQPNE-FIL--P----DS---AVVGDVLVLTKPLGTQVAVNAHQ--------------W--LDN---P-----E--R-----------W-NKIKM-------VVSREEVELGYQEAMFNMAT-LN-----RIA-------------AG-LM----------HTFNA-HAATDITGFGILGHSQNLAKQQR-----NE----------------------------------------------------VSFVIHNLPIIAKMAAISK----AS--G-RF-GLLQGTSA---------------------------------------------------ETSGGLLICL---------PR-EQAARFCSEIKSSKY-----------GEGH-Q-----AWIVGIVEKG-------NRTARIIDKPRVIEV-----------
>SPS.12.threonine.Bos_taurus.genome chromosome:13 strand:- positions:27614584-27614788,27608534-27608637,27606487-27606594,27605662-27605816,27603741-27603831,27601762-27601861,27595149-27595361,27592559-27592719
-----------------------------------------------------------------------------------------------------------------------------------------------------------------------------------------------------------------------------------------------------------------------------------------------------------------------------------------------------------------------------------------------------GPRTMSARE-----SFNPESYELDKSFRLTRFTEL---------------------------------------------------------------------------------------KGTGCKVP--QDVLQKLL--ESL----------------QENH------------FQEDEQFLG-----------------------AVMPRL-----G-------------------IGMD----TCVIPL-----------R---H-GG-----LSLVQTTDYIYPIVDDPYMMGRIACANVLSDLYAMGV-TECDNMLMLLGVSNKMTDRE-RDKVMPLIIQGFKDAA--EEAGTS---VTGGQT--VLNPWIVLG-GVAT------------------------------------------------------------------T------------V----CQPNE-FIM--P----DN---AVPGDVLVLTKPLGTQVAVAVHQ--------------W--LDI---P-----E--K-----------W-NKIKL-------VVTQEDVELAYQEAMMNMAR-LN-----RTA-------------AG-LM----------HTFNA-HAATDITGFGILGHAQNLAKQQR-----NE----------------------------------------------------VSFVIHNLPVLAKMAAVSK----AC--GNMF-GLMHGTCP---------------------------------------------------ETSGGLLICL---------PR-EQAARFCAEIKSPKY-----------GEGH-Q-----AWIIGIVEKG-------NRTARIIDKPRIIEV-----------
>SPS.1.selenocysteine.Ictidomys_tridecemlineatus.genome chromosome:JH393311.1 strand:- positions:12891741-12892910
------------------------------------------------------------------------------------------------------------------------------------------------------------------------------------------------------------------------------------------------------------------------------------------------------------------------------------------------------------------------------------------------------------------RPFDPQTLGFSPSWRLTGFSGM---------------------------------------------------------------------------------------KGUGCKVP--QETLLKLL--AGL----------------SRPDVRPQPGPGLVGGQEEAAQEAG---------------LTSGTGPSPTFPFL-----S-------------------IGMD----SCVIPL-----------R---H-GG-----LSLVQTTDFFYPLVEDPYMMGRIACANVLSDLYAMGI-TECDNMLMLLSVSQSMNEEE-REKVTPLMVKGFRDAA--EEGGTA---VTGGQT--VVNPWIIIG-GVAT------------------------------------------------------------------V------------V----CQPNE-FIM--P----DN---AVVGDVLVLTKPLGTQVAANAHQ--------------W--LDN---P-----E--R-----------W-NKIKM-------VVSREEVELAYQEAMFNMAT-LN-----RTA-------------AG-LM----------HTFNA-HAATDITGFGILGHSQNLAKQQR-----NE----------------------------------------------------VSFVIHNLPIIAKMAAISK----AS--G-RF-GLLQGTSA---------------------------------------------------ETSGGLLICL---------PR-EQAARFCSEIKSSKY-----------GEGH-Q-----AWIVGIVEKG-------NRTARIIDKPRVIEV-----------
>SPS.8.threonine.Ictidomys_tridecemlineatus.genome chromosome:JH393423.1 strand:- positions:132211-132409,126871-126974,124647-124754,123315-123469,119706-119796,117301-117400,112097-112309,110064-110224
-------------------------------------------------------------------------------------------------------------------------------------------------------------------------------------------------------------------------------------------------------------------------------------------------------------------------------------------------------------------------------------------------------RTMSTRE-----SFNPESYELDKSFRLTRFTEL---------------------------------------------------------------------------------------KGTGCKVP--QDVLQKLL--ESL----------------QENH------------FQEDEQFLG-----------------------AVMPRL-----G-------------------IGMD----TCVIPL-----------R---H-GG-----LSLVQTTDYIYPIVDDPYMMGRIACANVLSDLYAMGV-TECDNMLMLLGVSNKMTDRE-RDKVMPLIIQGFKDAA--EEAGTS---VTGGQT--VLNPWIVLG-GVAT------------------------------------------------------------------T------------V----CQPNE-FIM--P----DN---AVPGDVLVLTKPLGTQVAVAVHQ--------------W--LDI---P-----E--K-----------W-NKIKL-------VVTQEDVELAYQEAMMNMAR-LN-----RTA-------------AG-LM----------HTFNA-HAATDITGFGILGHAQNLAKQQR-----NE----------------------------------------------------VSFVIHNLPVLAKMAAVSK----AC--GNMF-GLMHGTCP---------------------------------------------------ETSGGLLICL---------PR-EQAARFCAEIKSPKY-----------GEGH-Q-----AWIIGIVEKG-------NRTARIIDKPRIIEV-----------
>SPS.1.selenocysteine.Cricetulus_griseus.genome chromosome:gi|344161343|gb|JH003722.1| strand:- positions:22151-22363,21095-22102
---------------------------------------------------------------------------------------------------------------------------------------------------------------------------------------------------------------------------------------------------------------------------------------------------------------------------------------------------------------------------------MAEAAAGASGEAMAALVAAEGSFGPAGRSFSNYRPFEPQTLGFSPSWRLTSFSGM---------------------------------------------------------------------------------------KGUGCKVP--QETLLKLL----------------------------------VGGQEETAQEGG---------------LATRPASSSALPSL-----S-------------------IGMD----SCVIPL-----------R---H-GG-----LSLVQTTDFFYPLVEDPYMMGRIACANVLSDLYAMGI-TECDNMLMLLSVSQSMSEKE-REKVTPLMIKGFRDAA--EEGGTA---VTGGQT--VVNPWIIIG-GVAT------------------------------------------------------------------V------------V----CQQNE-FIM--P----DS---AVVGDVLVLTKPLGTQVAANAHQ--------------W--LDN---P-----E--K-----------W-NKIKM-------VVSREEVELAYQEAMFNMAT-LN-----RTA-------------AG-LM----------HTFNA-HAATDITGFGILGHSQNLAKQQK-----NE----------------------------------------------------VSFVIHNLPIIAKMAAISK----AS--G-RF-GLLQGTSA---------------------------------------------------ETSGGLLICL---------PR-EQAARFCSEIKSSKY-----------GEGH-Q-----AWIVGIVEKG-------NRTARIIDKPRVIEV-----------
>SPS.4.threonine.Cricetulus_griseus.genome chromosome:gi|344165023|gb|JH000042.1| strand:- positions:2383125-2383329,2379140-2379243,2376831-2376938,2375318-2375472,2372271-2372361,2369793-2369892,2362357-2362569,2360263-2360423
-----------------------------------------------------------------------------------------------------------------------------------------------------------------------------------------------------------------------------------------------------------------------------------------------------------------------------------------------------------------------------------------------------GPRTMSTRE-----SFNPESYELDKSFRLTRFTEL---------------------------------------------------------------------------------------KGTGCKVP--QDVLQKLL--ESL----------------QENH------------FQEDEQFLG-----------------------AVMPRL-----G-------------------IGMD----TCVIPL-----------R---H-GG-----LSLVQTTDYIYPIVDDPYMMGRIACANVLSDLYAMGV-TECDNMLMLLGVSNKMTDRE-RDKVIPLIIQGFKDAA--EEAGTS---VTGGQT--VLNPWIVLG-GVAT------------------------------------------------------------------T------------V----CQPNE-FIM--P----DN---AVPGDVLVLTKPLGTQVAVAVHQ--------------W--LDI---P-----E--K-----------W-NKIKL-------VVTQEDVELAYQEAMMNMAR-LN-----RTA-------------AG-LM----------HTFNA-HAATDITGFGILGHAQNLAKQQR-----NE----------------------------------------------------VSFVIHNLPVLAKMAAVSK----AC--GNMF-GLMHGTCP---------------------------------------------------ETSGGLLICL---------PR-EQAARFCAEIKSPKY-----------GEGH-Q-----AWIIGIVEKG-------NRTARIIDKPRIIEV-----------
>SPS.3.threonine.Melopsittacus_undulatus.genome chromosome:gi|366898690|gb|JH556467.1| strand:- positions:971399-971597,968184-968287,962817-962924,961814-961968,960941-961031,958041-958140,956327-956539,950841-951001
-------------------------------------------------------------------------------------------------------------------------------------------------------------------------------------------------------------------------------------------------------------------------------------------------------------------------------------------------------------------------------------------------------RTMSVRE-----SFNPESYELDKNFRLTRFTEL---------------------------------------------------------------------------------------KGTGCKVP--QDVLQKLL--ESL----------------QENH------------FQEDEQFLG-----------------------AVMPRL-----G-------------------IGMD----TCVIPL-----------R---H-GG-----LSLVQTTDYIYPIVDDPYMMGRIACANVLSDLYAMGV-TECDNMLMLLGISNKMTDRE-RDKVMPLIIQGFKDAA--EEAGTS---VTGGQT--VLNPWIVLG-GVAT------------------------------------------------------------------T------------V----CQPNE-FIM--P----DN---AVPGDVLVLTKPLGTQVAVAVHQ--------------W--LDI---P-----E--K-----------W-NKIKL-------VVTQEDVELAYQEAMMNMAR-LN-----RTA-------------AG-LM----------HTFNA-HAATDITGFGILGHAQNLAKQQR-----NE----------------------------------------------------VSFVIHNLPVLAKMAAVSK----AC--GNMF-GLMHGTCP---------------------------------------------------ETSGGLLICL---------PR-EQAARFCAEIKSPKY-----------GEGH-Q-----AWIIGIVEKG-------NRTARIIDKPRIIEV-----------
>SPS.7.cysteine.Volvox_carteri_f{ch46}_nagariensis.genome chromosome:GL378327.1 strand:- positions:1686660-1686762,1686219-1686375,1685663-1685805,1685091-1685281,1684426-1684510,1683602-1683789,1682977-1683174
------------------------------------------------------------------------------------------------------------------------------------------------------------------------------------------------------------------------------------------------------------AQV-----------------------------------------------------------------------------------------------------------------------------------------------------------------RLTQLSHG---------------------------------------------------------------------------------------GGCGCKIA--PAKLQEIL--LNV-------QL--DFGSPELL----------------------------------------------------------------------------VGASTSDDAAVYRL-----------------SPTQAL----ILTTDFFMPIVDDPGDFGRVAAANAISDVYAMG--GRPLLALSVLGMPV---NKL-PAGVIRRIIQGGADVC--RKAGIP---LAGGHS--IDSPEPIFGLVVAG------------------------------------------------------------------L------------AH------PD-HIR--A----NS--TGRPGDVLLLTKPLGVGAMTTAIK----------------------------------------------------------KGLLDE--HGYRQVIGTMTQ-LN------TV-------------GAELS----------DDPRV-HAMTDVTGFGLLGHLLEVCRGSG-----LH----------------------------------------------------GRVAAGAVPLMGPARGLAERGVLPGAVARNWDSYGASVSL-----------------------GPGVEPWLRD-------------LLVDPQTSGGLLLAV---------ES-GAEGEVLAKVRAAGF-----------TS---------AAIIGHLEAPGEEGR------------AAGTVSVSASSS----
>SPS.5.cysteine.Chlamydomonas_reinhardtii.genome chromosome:gi|158282898|gb|DS496109.1| strand:+ positions:97574-97670,98102-98258,98607-98862,99810-99894,100116-100303,100505-100657
--------------------------------------------------------------------------------------------------------------------------------------------------------------------------------------------------------------------------------------------------------------V-----------------------------------------------------------------------------------------------------------------------------------------------------------------RLTQLSHG---------------------------------------------------------------------------------------GGCGCKIA--PAKLQEIL--KGV-------QL--DFGSPDLL----------------------------------------------------------------------------VGASTSDDAAVYRL-----------------SPDLAL----ILTTDFFMPIVDDPRDFGRVAAANAISDVYAMG--GRPLLALSVLGMPV---NKL-PAAVISEIVAGGADVC--RQAGIP---LAGG----CGAARAGVG-CAAG------------------------------------------------------------------L------------A-------PG-ALS--S----GG--RGEGGE--------GRGRECV--------------------------------------------------------------------------VIGTMTQ-LN------TV-------------GTALG----------QDPRV-HAITDVTGFGLLGHLLEVCRGSG-----LA----------------------------------------------------ARVAAGAVPVMAPALALAQRGVFPGAVERNWDSYGAAVAV-----------------------EQGVESWRRD-------------LLVDPQTSGGLLLAV---------EP-GAAEELLAAVRAAGF-----------SQ---------AAAVGRLEAPGA-------------------------------
>SPS.1.cysteine.Naegleria_gruberi.genome chromosome:gi|284094290|gb|GG738852.1| strand:+ positions:697921-699003
-----------------------------------------------------------------------------------------------------------------------------------------------------------------------------------------------------------------------------------------------------------------------------------------------------------------------------------------------------------------------------------------------------------------MVEPSFSAENEGFNVKLTSTTHG---------------------------------------------------------------------------------------LGCGCKIR--AQTLSSIL--SKI-------PK--QPFDPNVL----------------------------------------------------------------------------VGTETSDDCGVYKL-----------------TSELAL----CATVDFFTPIVDSPKDFGAIACANALSDVYAMG--GECKVALNIVAFPV---KRL-SLDILQLILQGAQEKA--SEAGVT---IIGGHS--IEDNEPKFGMCVSG------------------------------------------------------------------L------------VH------PE-RIW--K----NV--GCRNGDVLLLTKPIGTGVLTTAMK----------------------------------------------------------KGLIGPNDDCSKKCIEWMST-LN------KS-------------ASEILRGLHRVNSSSTPYEI-HACTDITGFGLMGHLREMITGDN-----QD---------------------------------------------N----LYAQIESEKVPFMDKAYEMILSDIIPGGTINNMNFVQKITKF-----------------------NESVSQIVRT-------------LLCDAQTSGGLLFSV---------SP-HESEEIISDFKRLGI-----------SI---------WT-VGS--------------------------------I----
>SPS.2.cysteine.Naegleria_gruberi.genome chromosome:gi|284088094|gb|GG738883.1| strand:- positions:74983-75717,74638-74958
----------------------------------------------------------------------------------------------------------------------------------------------------------------------------------------------------------------------------------------------------------------------------------------------------------------------------------------------------------------------------------------------------------------------------ADNVKLTQLASG---------------------------------------------------------------------------------------LGCGCKIN--SRLLDSIL--QKL-------PK--QPENNSVL----------------------------------------------------------------------------VGNSTCDDAAVYKI-----------------NDHVAI----VSTIDFFAPIVDNPYDFGAIACANALSDVYAMG--GKPQTALSVVAFPS---RTL-PIEILQEILRGSIDKA--NEAGVA---IVGGHS--IDDEEPKFGMSVNG------------------------------------------------------------------I------------IH------PD-KIF--R----NV--GCEEGDLLFLTKRIGTGVITSAMK----------------------------------------------------------LGNVPYESETAQSAINSMKT-LN------RD-------------TSYVLR---------EMKSV-SSCTDVTGFGLLGHLKEIMKGSD-----LV----------------------------------------------------AQLNAKQIPLLDSSCLSLMRIVIPGGTKTNLENVQQFVEF-----------------------ASTLSKEEQL-------------ILADAQTSGGLLFTI---------SP-DEEEKLVNSFKEKNL-----------NL---------WK-IGEIVKKPNSVL------------IQVLD------Q----
