# Supplementary material for: Evolution of selenophosphate synthetases: emergence and relocation of function through independent duplications and recurrent subfunctionalization
Source: Genome Res. 2015 Sep;25(9):1256–67. doi: 10.1101/gr.190538.115 (PMC4561486; doi:10.1101/gr.190538.115)
Supplement: Supplemental Material [file supp_gr.190538.115_Supplemental_Material_S8.zip › documentSM8/SPS.prokaryotes.full.fa]

>SPS.1.selenocysteine.Clostridium_symbiosum_WAL-14673.genome chromosome:GL834357.1 strand:- positions:410258-411289
----------------------------------------------------------------------------------------------------------------------------------------------------------------------------------------------------------------------------------------------------------------------------------------------------------------------------------------------------------------------------------------------------------------------AD--------I-L--LTSMTA-------------------------------------------------------------------------------------------------------------------------------------------H-RGUAAKIGPDALAQVL-------C-H-L--P--KF-----------ND--PN-LLV-GFQ-TSDDAA--VY---RI--SD---------------------------------------E----------LALI-QTVDIFPPIVD-DPYSYGKTAAANALSDVYAMG--GRPKL--------AMNVFCFP-----E-TL--P-KSAVQAILQGGYEKVQEADAIICGGHTIQD-PVP-------------KYGLSVTG--FVHPDR---ILRNNTIQQGD------VLILTKALGTGILTTA---------WK-----G--------SL-L-TVPQQRELL-SSMEMLNR---YAAQTM-----E--------H--FSD--I-HACTDVTGFGLLGHAYEMAAG-S-----------------------------NLSIAIDSMALPAL-D--GAVDAAAM---GLVPAGAYKNR------EYL-------D-KLV----------------NIGPS--V-PD---SLSDL--MFDPQTSGGLLIS-----------------------------------V--PEKTGIE--LVKRL-NEK------CPAARIIGQV--ET-LD-KYPLTV--------L--------------------
>SPS.1.cysteine.Mycobacterium_avium_subsp{ch46}_paratuberculosis_Pt146.genome chromosome:AFPF01000888.1 strand:+ positions:169-885
-----------------------------------------------------------------------------------------------------------------------------------------------------------------------------------------------------------------------------------------------------------------------------------------------------------------------------------------------------------------------------------------------------------------------------Y------RLTQYAH-------------------------------------------------------------------------------------------------------------------------------------------G-GGCACKIPPGELEDVV-------R-G-L--GAASP-----------RDPLGE-LLV-GLD-SGDDAA--VV---RIR------------------------------------------Q-----G----TALI-ATTDFFTPVVD-DAYDWGRIAATNALSDVYAMG--GRPVV--------AVNLLGWP-----REVL--P-FELAAETLRGGLDVCGLAGCHLAGGHSVDD-PEP-------------KYGLAVTG--IADPNR---LLRNDSGKPGL------PLSLTKPLGIGVLNNR---------HK-----------------A-TGERFEEAI-AVMTTLNA---EAAGAA--------------L--AAG--V-ECATDVTGFGLLGHLHKLARA-S---------------------------------------------------------------------------------------------------------------------------------------------------------------------------------------------------------------------------------------------------------------
>SPS.1.cysteine.Pelobacter_propionicus_DSM_2379.genome chromosome:gi|118578449|ref|NC_008609.1| strand:+ positions:1833071-1834114
-------------------------------------------------------------------------------------------------------------------------------------------------------------------------------------------------------------------------------------------------------------------------------------------------------------------------------------------------------------------------------------------------------------MTD------TT--------I-R--LTQTVK-------------------------------------------------------------------------------------------------------------------------------------------G-AGCAAKLAPGDLDRAL-------C-G-L--DLPV-------------D--PN-LLV-GLE-RADDAG--VY---RI--SD---------------------------------------D----------LALV-QTIDFFPPMVD-DPYSFGQIAAANALSDIYAMG--GVPKT--------AMNVVAFP-----AKTM--D-ISVLRSVIEGGLDKMREAGVVLVGGHTVED-SEL-------------KYGLSVTG--FIHPDR---ILTKKNLQTGD------CLILTKPLGTGIVSTA---------IK-----A--------GL-A-GSDLTERVI-RNMTALNR---DAALVM-----G--------D--F-T--V-HACTDITGFGFLGHLAEMVVD-S-----------------------------GCGVRIIAADVPHY-P--EALEWADM---GLIPGGAYNNR------DFR-------G-MFV----------------DFGAA--V-SR---RFRDL--LFDPQTSGGLLIA-----------------------------------V--APNEAEQ--LVAAL-KAT---GI-E-CAAVVGEV-VEE-PL----ERIV-------V----------E---------
>SPS.1.cysteine.Porphyromonas_gingivalis_ATCC_33277.genome chromosome:gi|188993864|ref|NC_010729.1| strand:+ positions:1890853-1891896
---------------------------------------------------------------------------------------------------------------------------------------------------------------------------------------------------------------------------------------------------------------------------------------------------------------------------------------------------------------------------------------------------------------------------MNRSS---FDLLSTVE-------------------------------------------------------------------------------------------------------------------------------------------Y-GGCSAKLDPAKLSELL-------H-D-I--P--LP-----------VD--SR-IMV-DVS-THDDAG--VY---RL--ND---------------------------------------D----------TALI-VTTDFFPPVCS-DPYTFGRIAAANALSDVYAMG--GRPLL--------VLNLTMFP-----SEGI--P-VEVLADILRGGQQTIDESGAFTMGGHTIDD-PIP-------------KYGLAVTG--IVHPEH---LVTNAGVRAGQ------CLVLTKPLGIGVAMAA---------HR-----L--------GL-I-GSEVYEAAI-GQMCLLNR---AGAELM-----Q--------K--Y-G--I-RGATDITGFGLLGHAKELAEA-S-----------------------------DVCLHIDSRSVPVL-P--ECLSLLRD---GCIPGATFRNL------RFV-------G-DML----------------RADCP--T-E-----YKML--LADAQTSGGLLMA-----------------------------------V--DADRAED--LVADL-HRT---GL-HPFAAIIGYA--TDAE-DAAKLIVT----------------------------
>SPS.1.cysteine.Arcobacter_butzleri_JV22.genome chromosome:GL622205.1 strand:+ positions:697479-698513
-------------------------------------------------------------------------------------------------------------------------------------------------------------------------------------------------------------------------------------------------------------------------------------------------------------------------------------------------------------------------------------------------------------------------------MNNEYKLTKFVQ-------------------------------------------------------------------------------------------------------------------------------------------A-AGCAAKMGPGDLKQTI-------C-H-L--T--PD------------D--ER-ILV-GFD-TSEDAS--VY---QI--NE---------------------------------------S----------QAIV-QTLDFITPVVD-DPYIYGQIAAANALSDVFAMG--AEVKT--------AMNIVGFD-----RKNI--P-KDALGMILDGGNSKIKECGGVLLGGHTIES-PEM-------------YYGLSVTG--MIHPNE---VIRNNTPKIGH------VLVLTKPIGMGILTTA---------IK-----R--------DL-L-ELNLIKNCA-KIMASLNY---LPSKMM-----R--------K--Y-E--I-SSCTDITGFGLMGHALECTNN-------------------------------SITLNISHNDVPFV-K--EAFDFASN---DVIPGGTRRNM------KYV-------E-DKI----------------EFLPN--V-SD---IYKAL--LCDAQTSGGLLIA-----------------------------------M--KKDDAKE--FIKEL-EDY---SF--GYASIIGEV--IP-R--T-HKAIII--N------------------------
>SPS.1.selenocysteine.Campylobacter_jejuni_subsp{ch46}_jejuni_LMG_9879.genome chromosome:AIOI01000017.1 strand:- positions:65918-66937
------------------------------------------------------------------------------------------------------------------------------------------------------------------------------------------------------------------------------------------------------------------------------------------------------------------------------------------------------------------------------------------------------------------------------LQYKNQNLTHFVK-------------------------------------------------------------------------------------------------------------------------------------------A-AGUAAKLSPGGL-KTI-------L-N-F--M--QK------------T--PA-LLS-DIG-NNEDAS--VY---QI--SP---------------------------------------D----------LALV-QTLDFITPIVD-SAYHFGAIAAANALSDVFAMG--AEVIN--------ALNIVGFD-----TCNH--D-LNILKELLEGANDKVKECNALVVGGHTIES-TEL-------------FFGLSVTG--KVHPSK---FIANNTSKIGD------CIILTKPLGTGILSTA---------LK-----A--------QM-L-NQKHLDIML-KNMIELNY---KASQIA-----L--------K--F-H--P-SAMSDVTGFGLLGHLKEMLNK-------------------------------NISFEIFESELPFL-D--GVKEYFNM---GLIPAGAYKNL------EFI-------K-ELT----------------PDLN-----E-----EKLL--LCDPQTSGGLLIS-----------------------------------I--SEKDSLE--CLKKL-EDE---NI--Q-AKIIAKV--VN-K--Q-ENDIII--S------------------------
>SPS.1.selenocysteine.Aquifex_aeolicus_VF5.genome chromosome:gi|15282445|ref|NC_000918.1| strand:- positions:713842-714879
--------------------------------------------------------------------------------------------------------------------------------------------------------------------------------------------------------------------------------------------------------------------------------------------------------------------------------------------------------------------------------------------------------------------SGTFFINLSSMV----ELLKLVR-------------------------------------------------------------------------------------------------------------------------------------------S-SGUAAKVGPGDLQEIL-------K-G-F----NIY-----------TD--ES-TLV-S---IGDDAG--VY---EHN------------------------------------------G----------IIWV-YTVDIITPVVN-DPYLWGAISTANALSDVYAMG--GIPVN--------ALAISCFN-----NCEL--D-IEIFREVIRGALDKLREAKTVLLGGHTIDD-KEP-------------KFGLSVAG--ICPEGK---YITQSGAQVGQ------LLILTKPIGTGILIKG---------LK-----E--------GI-L-KEEDINEAI-ENMLALND---KARNLM--------------LSL--D--A-TACTDVTGFGLLGHAWNICKN-S-----------------------------NIGARIFFEKVPYY-Q--LSENLVKK---KIYPKGAIENL------NFV-------K-NYL-----------------------KS--N-LDNWKLILLSDPVTSGGLLFT-----------------------------------I--NKEKLEK--IDETA-KEL---EV---NYWIIGETIAENV-LEV-L--------------------------------
>SPS.1.cysteine.Enterococcus_faecalis_M7.genome chromosome:AGVN01000002.1 strand:- positions:9010-10008
------------------------------------------------------------------------------------------------------------------------------------------------------------------------------------------------------------------------------------------------------------------------------------------------------------------------------------------------------------------------------------------------------------------------------------------T-------------------------------------------------------------------------------------------------------------------------------------------S-GGCGAKIESRVLNQLL-------Q-H-L--P-ETP-----------AN--ER-LLV-GFE-HADDAA--VY---QI--TP---------------------------------------E----------KALI-STVDFFSPMVN-DPLSFGKIAVANALSDVYAMG--GTVLY--------ALNLVCFP-----Q-KM--S-KEWLEQMLLGGSLKLKEAGALLAGGHSIYD-HEP-------------KYGLAVTG--EVHPEN---LWHNNTPQVGD------VLILTKALGVGIIQAA---------VR-----G--------QL-A-KQTEQKIAQ-DSMERLNK---YAAANA-----R--------S--Y-A--V-HACTDVTGFGLLIHAKEMADN-------------------------------QVTLLIDTEVLPTI-T--GALAYAAE---CLVTAAGQRNR------QTI-------G-TTI----------------DY-SK--I-SM---EMQEL--LFDPQTSGGLLIS-----------------------------------V--AADEAAA--CLAAI-Q-----KE-DPVAKIIGEV--LP-KE----QQAVVL-----L--------------------
>SPS.1.selenocysteine.Campylobacter_showae_RM3277.genome chromosome:ACVQ01000027.1 strand:+ positions:69457-70494
------------------------------------------------------------------------------------------------------------------------------------------------------------------------------------------------------------------------------------------------------------------------------------------------------------------------------------------------------------------------------------------------------------------------SRANQTMIYNDKRLTKFVK-------------------------------------------------------------------------------------------------------------------------------------------A-AGUAAKLDPSGLHKTI-------G-D-L--N--LA------------H--PN-LLS-NIG-TNEDAS--VF---KI--TD---------------------------------------D----------IALV-QTLDFITPVAD-DPFIFGQIAAANSLSDVFAMG--GKVLN--------ALNIVGFD-----SCNL--S-GEILGEILRGGQDKVAECGGVIVGGHTIET-QQM-------------YYGLSVTG--VVSPGS---FWSNNSAREGD------ALILTKPLGTGILSTA---------IK-----A--------DL-L-NLTQIEQAV-ETMRQLNF---YAVTAL-----K--------G--I-S--V-TAATDVTGFGLLGHLSEMLND-------------------------------KISFEIYASNVPVI-A--AAREFADM---GIIPEGSYKNR------EFA-------S-KFV-------------------------RG---EADIL--LYDAQTSGGLLLA-----------------------------------V--PQSEANL--ALSRL-KEA---GY--ESSAVVGIA--KK-R--G-EYGINL--R------------------------
>SPS.1.cysteine.Arcobacter_butzleri_ED-1.genome chromosome:NC_017187.1 strand:+ positions:1449400-1450434
-------------------------------------------------------------------------------------------------------------------------------------------------------------------------------------------------------------------------------------------------------------------------------------------------------------------------------------------------------------------------------------------------------------------------------MNNEYKLTKFVQ-------------------------------------------------------------------------------------------------------------------------------------------A-AGCAAKMGPGDLKQTI-------C-H-L--T--PD------------D--ER-ILV-GFD-TSEDAS--VY---QI--NE---------------------------------------S----------QAIV-QTLDFITPVVD-DPYIYGQIAAANALSDVFTMG--AEVKT--------AMNIVGFD-----RKNI--P-KDALGMILDGGNSKIKECGGVLLGGHTIES-PEM-------------YYGLSVTG--MIHPNE---VIRNNTPKIGH------VLVLTKPIGMGILTTA---------IK-----R--------DL-L-ELNLIKDCA-KIMASLNY---LPSKMM-----R--------K--Y-E--I-SSCTDITGFGLMGHALECTNN-------------------------------SITLNISHNDVPFV-K--EAFDFASN---DVIPGGTRRNM------KYV-------E-DKI----------------EFLPN--V-SD---IYKAL--LCDAQTSGGLLIA-----------------------------------M--KKDDAKE--FIKEL-EDY---SF--GYASIIGEV--IP-R--T-HKAIII--N------------------------
>SPS.1.cysteine.Clostridium_botulinum_E1_str{ch46}_{ch39}BoNT_E_Beluga{ch39}.genome chromosome:ACSC01000002.1 strand:- positions:3237114-3238148
---------------------------------------------------------------------------------------------------------------------------------------------------------------------------------------------------------------------------------------------------------------------------------------------------------------------------------------------------------------------------------------------------------------MS-----KD--------I-K--LTSLTK-------------------------------------------------------------------------------------------------------------------------------------------N-SGCAAKIGPGVLHSVL-------S-S-L--P--KF-----------ED--EN-LIV-GFD-TSDDAC--VY---KI--ND---------------------------------------D----------TVVI-KTVDFFPPMVD-DPYTFGQVAAANALSDVYAMG--GNPSI--------AMNLICFP-----S-CL--D-ISIMREILAGGYDKVKEAGAVIAGGHTIAD-PTP-------------KYGLCVSG--FARPEE---ILSNSNAKTGD------VIILTKPLGIGIMNTA---------AK-----A--------EL-I-DEKKIKEVT-SIMSTLNK---YAKECT-----S--------G--L-E--I-HSCTDVTGFGLIGHSYEMASG-S-----------------------------KKTIEIFSKSIPII-D--EALDYAKM---GIIPEGMYNNL------DYL-------K-DKF----------------EIEAN--I-SQ---ELQDV--LIDPQTSGGLLLS-----------------------------------L--PEKHAKE--FLSRI-ENF---TP---YARIIGQV--LD-KG-D--KPIV-------I----------K---------
>SPS.1.cysteine.Streptomyces_sp{ch46}_SM8.genome chromosome:AMPN01000237.1 strand:+ positions:8636-8743,8801-9676
-------------------------------------------------------------------------------------------------------------------------------------------------------------------------------------------------------------------------------------------------------------------------------------------------------------------------------------------------------------------------------------------------------------EP---------------------RLTRYAS-------------------------------------------------------------------------------------------------------------------------------------------G-GGCACKIPPGELDALV-------A-A-L--A---P-----------APTAPE-LLV-GLDGGGDDAA--VV---RLD------------------------------------------A-----E----RALV-TTADFFTPVVD-DPYDWGRIAAANALSDVYAMG--GTPWA--------AVNLLAWP-----RETL--P-MELAAEVLRGGRDVAHAAGCQVSGGHSVTA-PEP-------------TYGMSVVG--LVHPDR---MLRLDAAVPGT------PLTLTKPLGTGVLNAR---------HK-----------------A-TGTVFPEAV-AVMTTLNR---DASLAA--------------V--AAG--V-RAGTDVTGFGLLGHAYKLARA-S-----------------------------GVTVAIEAAAVPLL-A--DARTAVAD---GFVSGGSRRNL------EWV-------A-PHV----EF-GA--------------L-PE---AGRLL--LADAQTSGGLLLA-----------G-----------------------E--IPGH-PV--IGEVL-PRG---TA---PVVVRG---------------------------------------------
>SPS.1.selenocysteine.Campylobacter_jejuni_subsp{ch46}_doylei_269{ch46}97.genome chromosome:gi|153950938|ref|NC_009707.1| strand:- positions:1638345-1639364
------------------------------------------------------------------------------------------------------------------------------------------------------------------------------------------------------------------------------------------------------------------------------------------------------------------------------------------------------------------------------------------------------------------------------LQYKNQNLTHFVK-------------------------------------------------------------------------------------------------------------------------------------------A-AGUAAKLSPGGL-KTI-------L-N-F--M--QK------------T--PA-LLS-DIG-NNEDAS--VY---QI--SP---------------------------------------D----------LALV-QTLDFITPIVD-SAYHFGAIAAANALSDVFAMG--AEVIN--------VLNIVGFD-----TCNH--D-LNILKELLEGANDKVQECNALVVGGHTIES-TEL-------------FFGLSVTG--KVYPSK---FIANNTSKIGD------CIILTKPLGTGILSTA---------LK-----A--------QM-L-NQKHLDIVL-KNMMELNY---KASQIA-----L--------K--F-H--P-NAMSDVTGFGLLGHLKEMLNE-------------------------------NISFEIFESELPFL-D--GVKEYFNM---GLIPAGAYKNL------EFI-------K-ELI----------------PDLN-----E-----EKLL--LCDPQTSGGLLIS-----------------------------------I--SEKESLE--CLKKL-EDE---NI--Q-AKIIAKV--VN-K--Q-ENDIII--S------------------------
>SPS.1.selenocysteine.Methanococcus_maripaludis_C6.genome chromosome:gi|159904396|ref|NC_009975.1| strand:+ positions:1642289-1642321,1642323-1643357
-------------------------------------------------------------------------------------------------------------------------------------------------------------------------------------------------------------------------------------------------------------------------------------------------------------------------------------------------------------------------------------------------------------------MKCLTISLKGGKIEEEIKLTQMVT-------------------------------------------------------------------------------------------------------------------------------------------L-HGUACKLPDTELENLV---------KGIISE---------------DDL--KHTKV-GLG---DDAA--VV---IKN------------------------------------------G----------MAIV-KTIDVFTPIVD-DPYLQGRIAACNSTSDVYAMG--ISEII-------GGLVFLGIP------PEL--P-VSVAKKMLQGFQDFCRENDTTIIGGHTILN-PWP-------------LIGGAITG--VGKEEE---ILTKAGCKNGD------VLILTKPLGNQSAMAL---------SRVTEEFEDLIDIPKEE----QKYILEKTI-ELMTTSNRIALLQLREL--------------ENELGEKIA-NAMTDVTGFGILGHSQEMAEQ-S-------------------------------NVEIEISCLPVI-K--GTPELASL-----------------------------------------------------------------FGHALCSGKGAETAGGLLIS-----------------------------------T--KPEYKDK--LIQKF-EEN---NI---YAFEVGKIV--NNGVGISKLSENVEILEI----------------------
>SPS.1.cysteine.Streptomyces_albus_J1074.genome chromosome:DS999645.1 strand:+ positions:2131136-2131243,2131301-2132176
-------------------------------------------------------------------------------------------------------------------------------------------------------------------------------------------------------------------------------------------------------------------------------------------------------------------------------------------------------------------------------------------------------------EP---------------------RLTRYAS-------------------------------------------------------------------------------------------------------------------------------------------G-GGCACKIPPGELDALV-------A-A-L--A---P-----------APTAPE-LLV-GLDGGGDDAA--VV---RLD------------------------------------------A-----E----RALV-TTADFFTPVVD-DPYDWGRIAAANALSDVYAMG--GTPWA--------AVNLLAWP-----RETL--P-MELAAEVLRGGRDVAHAAGCQVSGGHSVTA-PEP-------------TYGMSVVG--LVHPDR---MLRLDAAVPGT------PLTLTKPLGTGVLNAR---------HK-----------------A-TGTVFPEAV-AVMTTLNR---DASLAA--------------V--AAG--V-RAGTDVTGFGLLGHAYKLARA-S-----------------------------GVTVAIEAAAVPLL-A--DARTAVAD---GFVSGGSRRNL------EWV-------A-PHV----EF-GA--------------L-PE---AGRLL--LADAQTSGGLLLA-----------G-----------------------E--IPGH-PV--IGEVL-PRG---TA---PVVVRG---------------------------------------------
>SPS.7.selenocysteine.Helicobacter_canadensis_MIT_98-5491.genome chromosome:DS990370.1 strand:+ positions:155775-156023,156321-157109
-------------------------------------------------------------------------------------------------------------------------------------------------------------------------------------------------------------------------------------------------------------------------------------------------------------------------------------------------------------------------------------------------------------------------------IKDDIKITHFVQ-------------------------------------------------------------------------------------------------------------------------------------------S-AGUAAKVGLEDLSHLS-------C-N-L--K--NN-----------KD--PN-ILV-GFS-GNEDAG--IY---KI--SD---------------------------------------E----------LALV-QSADFITPLVN-DPYSYGQIAA---LSDIYAMG--GEVKT--------ALNLLMWD-----SCHL--D-SQMISEVLEGGLSKIKEAGGVLLGGHTIGD-KEQ-------------KYGLSVTG--IIHPQK---IWRNNTGQIGD------CLILTKPIGMGILTTA---------LK-----A--------DM-L-DSKTELKIS-QIMATLNQ---KAAKIA-----S--------K--Y-T--I-HACTDITGYGLLGHLYEMTNP-------------------------------KISIKLYSNQIPLL-Q--EAIEFAKM---GIIPGGSHSNQ------KAI-------N-PYC----------------HFNLP--L-DSLYLGVEIL--LFDAQTSGGLVFA-----------------------------------T--PYNQAQS--LLNEL-KSE---GI--DSAQIIGEI--IP-T--N-DSPINI--A------------------------
>SPS.1.cysteine.Clostridium_botulinum_E3_str{ch46}_Alaska_E43.genome chromosome:gi|188587536|ref|NC_010723.1| strand:+ positions:613640-614674
---------------------------------------------------------------------------------------------------------------------------------------------------------------------------------------------------------------------------------------------------------------------------------------------------------------------------------------------------------------------------------------------------------------MS-----KN--------I-K--LTSLTK-------------------------------------------------------------------------------------------------------------------------------------------N-SGCAAKIGPGVLHSVL-------S-S-L--P--KF-----------ED--EN-LIV-GFD-TSDDAC--VY---KI--ND---------------------------------------D----------TVVI-KTVDFFPPMVD-DPYTFGQVAAANALSDVYAMG--GNPSI--------AMNLICFP-----S-CL--D-ISIMREILAGGYDKVKEAGAVIAGGHTIAD-PTP-------------KYGLCVSG--FARPEE---ILSNSNAKIGD------VIILTKPLGIGIMNTA---------AK-----A--------EL-I-GENKIKEVT-SIMSTLNK---YAKECT-----S--------G--L-E--I-HSCTDVTGFGLIGHGYEMASG-S-----------------------------KKTIEIFSEYVPII-D--GALDYAKM---GIIPEGMYNNL------DYL-------K-DKF----------------VVEAN--I-SQ---ELQDV--LIDPQTSGGLLLS-----------------------------------L--PEKHAKE--FLSRI-EKF---TP---YAKIIGQV--LD-KG-D--KPIV-------I----------K---------
>SPS.1.selenocysteine.Thermodesulfobium_narugense_DSM_14796.genome chromosome:NC_015499.1 strand:+ positions:1602702-1603706
-----------------------------------------------------------------------------------------------------------------------------------------------------------------------------------------------------------------------------------------------------------------------------------------------------------------------------------------------------------------------------------------------------------------------------------PKLTSLVR-------------------------------------------------------------------------------------------------------------------------------------------C-AGUAAKLNPKDLGEVL-------K-D-L--P--KF-----------EH--PG-LIF-NSD-GLDDAG--AF---VI--KD---------------------------------------D----------IAIV-QSVDFFPPVVN-SPDLYGKIAAANSLSDLYAVG--AKPIT--------ALNILGFP-----RYDI--E-LNVINEILRGSHEKIKEAGALILGGHSMDD-IEL-------------KYGLSVTG--IAKKDE---LITHSNAQPGD------IIVLTKPLGTGILTSA---------LK-----I--------EL-I-DEIDMQDAL-NSMQELNY---FAGEAQ-----K--------R--F-K--A-SSGTDITGFGLIGHAVNIAKS-S-----------------------------NVIFEIFANSLPVF-E--KVLELADD---GVLPAGIFANI------DFY-------KDNVV----------------EIGK---I-PE---SYRYV--VYDPQTSGGLLST-----------------------------------Y--KPSVVDD--VLRFLINNK-------VSAHIIGVV-----KKGS----------------------------------
>SPS.1.selenocysteine.Campylobacter_coli_2685.genome chromosome:AIMO01000023.1 strand:+ positions:25917-26981
---------------------------------------------------------------------------------------------------------------------------------------------------------------------------------------------------------------------------------------------------------------------------------------------------------------------------------------------------------------------------------------------------------------MSFVARQKSSLYKENMEYKNQNLTHFVK-------------------------------------------------------------------------------------------------------------------------------------------A-AGUAAKLSPGGL-KTI-------L-N-F--M--QT------------S--PA-LLS-DIG-NNEDAS--VF---QI--SP---------------------------------------E----------LALV-QTLDFITPIVD-SAYHFGAIAAANALSDVFAMG--AEVIN--------ALNIVGFD-----TCHH--E-LNVLQELLQGANDKVQECGGIIVGGHTIES-GEL-------------FFGLSVTG--KVHPKK---FIANNTAKEGD------LILLTKPLGTGILSTA---------LK-----A--------QM-L-EEKHLDRML-ESMMDLNY---KSSQIA-----L--------R--F-G--V-NAMSDVTGFGFLGHLREMLND-------------------------------SISFTVFKNELPYL-E--GVKEYFDM---GLIPGGAYKNL------DFI-------Q-EFY----------------PGLN-----E-----EDLL--LCDPQTSGGLLIA-----------------------------------I--EEKKALE--CLKAL-EDE---NI--K-AKIVAKA--VA-K--Q-DDRFIF--S------------------------
>SPS.1.cysteine.Roseovarius_sp{ch46}_217.genome chromosome:CH902584.1 strand:+ positions:3098888-3100993
MSA-------SVPLTRDLVLIGGGHAHALVLRMWGMDPL--P-GARLTVIDPNPVAPYTGMLPGLVAGHYRREELEIDLVRLARFAGARLIVGAVTGIEAGAGRVTV--A----GRGEIGFDVASVDVGIHSGMPRVPGFAEHGVAAKPLGPFAGAWEGFL-------GRVADG-TAPQ--AAVIGGGIAGIELAMAMAYRLR-------------------------------------GVA-GRAEVTLIERS-AEI-APGAPVIRPRLIRACAAAGVRIVTGAEVAQV----------------------------------------TGAGVILSDGTQ-IAAGFVAGAAGARAHGWLAETGLPVTED-GFLRVGADLRVEGQEAIFAAGDCAHLSHAPRPKAGVYAVRAAPVLRDNLRAVLS--GG-K---TRPFHPQRDYLKLISLGGK---------SALGEK---MGMAF--GGPLLWRLKDRIDRKFMVQF-AELPAMAAAEAPRLRALG--------------------------------------GV-GDEP--LCGGCGAKVAPGVLREVL-------AAEL---SR-----------------G-R-EDV-LTG-PGDDAA--VI---RV-GG---------------------------------------------------VRQV-LTTDHLRGFTE-DLGVMARIAALHALGDVWAMG--AKPQA--------ALVSVTLP-----RLSEVLQ-ARSMAEIMAQAGDALRCAGAEIVGGHSTMG-AEA-------------SIGFTVTG--ILDGE----AITVAGTMPGD------VLILTRPLGSGVLLAA---------EM-----R--------GV-A-DGRDIAALL-AALQVPQG---EAAEIL-----G------Q---------A-HAMTDVTGFGLAGHLMAMCRA-S-----------------------------GVAAEVDLAQVPVY-A--GAEGLAAA---GVRSTIWAANV-------AA-------A-PVV-G-GAGPRLA------------------------L--LHDPQTAGGMLAA-----------------------------------V--GADAVQG--VVQRL-HAA---G-------------------------------------------------------
>SPS.1.selenocysteine.Campylobacter_jejuni_subsp{ch46}_jejuni_RB922.genome chromosome:CAFS01000042.1 strand:- positions:2505-3524
------------------------------------------------------------------------------------------------------------------------------------------------------------------------------------------------------------------------------------------------------------------------------------------------------------------------------------------------------------------------------------------------------------------------------LQYKNQNLTHFVK-------------------------------------------------------------------------------------------------------------------------------------------A-AGUAAKLSPGGL-KTI-------L-N-F--M--QK------------T--PA-LLS-DIG-NNEDAS--VY---QI--SP---------------------------------------D----------LALV-QTLDFITPIVD-SAYHFGAIAAANALSDVFAMG--AEVIN--------ALNIVGFD-----TCNH--D-LNILKELLEGANDKVKECNALVVGGHTIES-TEL-------------FFGLSVTG--KVHPSK---FIANNTSKIGD------CIILTKPLGTGILSTA---------LK-----A--------QM-L-NQKHLDIML-KNMIELNY---KASQIA-----L--------K--F-H--P-SAMSDVTGFGLLGHLKEMLNK-------------------------------NISFEIFESELPFL-D--GVKEYFNM---GLIPAGAYKNL------EFI-------K-ELT----------------PDLN-----E-----EKLL--LCDPQTSGGLLIS-----------------------------------I--SEKDSLE--CLKKL-EDE---NI--Q-AKIIAKV--VN-K--Q-ENDIII--S------------------------
>SPS.1.selenocysteine.Campylobacter_jejuni_subsp{ch46}_jejuni_LMG_9217.genome chromosome:AIOO01000004.1 strand:+ positions:14980-15978
-------------------------------------------------------------------------------------------------------------------------------------------------------------------------------------------------------------------------------------------------------------------------------------------------------------------------------------------------------------------------------------------------------------------------------------LTHFVK-------------------------------------------------------------------------------------------------------------------------------------------A-AGUAAKLSPGGL-KTI-------L-N-F--M--QK------------T--PA-LLS-DIG-NNEDAS--VY---QI--SP---------------------------------------D----------LALV-QTLDFITPIVD-SAYHFGAIAAANALSDVFAMG--AEVIN--------ALNIVGFD-----TCNH--D-VNILKELLEGANDKVQECNALVVGGHTIES-TEL-------------FFGLSVTG--KVHPSK---FIANNTSKIGD------CIILTKPLGTGILSTA---------LK-----A--------QM-L-NQKHLDIML-KNMMELNY---KASQIA-----L--------K--F-H--P-SAMSDVTGFGLLGHLKEMLNK-------------------------------NISFEIFQNEILFL-E--GAKEYFNM---GLIPAGAYKNL------EFI-------K-ELI----------------PDLN-----E-----EKLL--LCDPQTSGGLLIS-----------------------------------I--SEKESLE--CLKKL-EDE---NI--Q-AKIIAKV--VN-K--Q-ENDIII--S------------------------
>SPS.1.cysteine.Enterococcus_faecalis_ERV103.genome chromosome:JH805874.1 strand:- positions:25823-26821
------------------------------------------------------------------------------------------------------------------------------------------------------------------------------------------------------------------------------------------------------------------------------------------------------------------------------------------------------------------------------------------------------------------------------------------T-------------------------------------------------------------------------------------------------------------------------------------------S-GGCGAKIESRVLNQLL-------Q-H-L--P-ETP-----------AN--ER-LLV-GFE-HADDAA--VY---QI--TP---------------------------------------E----------KALI-STVDFFSPMVN-DPLSFGKIAVANALSDVYAMG--GTVLY--------ALNLVCFP-----Q-KM--S-KEWLEQMLLGGSLKLKEAGALLAGGHSIYD-HEP-------------KYGLAVTG--EVHPEN---LWHNNTPQVGD------VLILTKALGVGIIQAA---------VR-----G--------QL-A-KQTEQKIAQ-NSMERLNK---YAAANA-----R--------S--Y-A--V-HACTDVTGFGLLIHAKEMADN-------------------------------QVTLLIDTEALPTI-T--GALAYAAE---CLVTAAGQRNR------QTI-------G-TTI----------------DY-SK--I-SM---EMQEL--LFNPQTSGGLLIS-----------------------------------V--AADEAAA--CLAAI-Q-----KE-DPVAKIIGEV--LP-KE----QQAVVL-----L--------------------
>SPS.1.selenocysteine.Campylobacter_coli_H9.genome chromosome:AINV01000016.1 strand:- positions:23589-24653
---------------------------------------------------------------------------------------------------------------------------------------------------------------------------------------------------------------------------------------------------------------------------------------------------------------------------------------------------------------------------------------------------------------MSFVVRQKSSLYKENMEYKNQNLTHFVK-------------------------------------------------------------------------------------------------------------------------------------------A-AGUAAKLSPGGL-KTI-------L-N-F--M--QT------------S--PA-LLS-DIG-NNEDAS--VF---QI--SP---------------------------------------E----------LALV-QTLDFITPIVD-SAYHFGAIAAANALSDVFAMG--AEVIN--------ALNIVGFD-----TCHH--E-LNVLQELLQGANDKVQECGGIIVGGHTIES-GEL-------------FFGLSVTG--KVHPKK---FIANNTAKEGD------LILLTKPLGTGILSTA---------LK-----A--------QM-L-EEKHLDRML-ESMMGLNY---KSSQIA-----L--------R--F-G--V-NAMSDVTGFGFLGHLREMLND-------------------------------SISFMIFKDKLPYL-E--GVKEYFDM---GLIPGGAYKNL------DFI-------Q-EFY----------------PGLN-----E-----EDLL--LCDPQTSGGLLIS-----------------------------------I--EEKKALE--CLKAL-EDE---NI--K-AKIVAKA--VA-K--Q-DDRFIF--S------------------------
>SPS.1.cysteine.Enterococcus_faecalis_TX0104.genome chromosome:GG668923.1 strand:+ positions:317634-318632
------------------------------------------------------------------------------------------------------------------------------------------------------------------------------------------------------------------------------------------------------------------------------------------------------------------------------------------------------------------------------------------------------------------------------------------T-------------------------------------------------------------------------------------------------------------------------------------------S-GGCGAKIESRVLNQLL-------Q-H-L--P-ETP-----------AN--ER-LLV-GFE-HADDAA--VY---QI--TP---------------------------------------E----------KALI-STVDFFSPMVN-DPLSFGKIAVANALSDVYAMG--GTVLY--------ALNLVCFP-----Q-KM--S-KEWLEQMLLGGSLKLKEAGALLAGGHSIYD-HEP-------------KYGLAVTG--EVHPEN---LWHNNTQQVGD------VLILTKALGVGIIQAA---------VR-----G--------QL-A-KQTEQKIAQ-NSMERLNK---YAAANA-----R--------S--Y-A--V-HACTDVTGFGLLIHAKEMADN-------------------------------QVTLLIDTEALPTI-T--GALAYAAE---CLVTAAGQRNR------QTI-------G-TTI----------------DY-SK--I-SM---EMQEL--LFNPQTSGGLLIS-----------------------------------V--AADEAAA--CLAAI-Q-----KE-DPVAKIIGEV--LP-KE----QQAVVL-----L--------------------
>SPS.1.cysteine.gamma_proteobacterium_BDW918.genome chromosome:JH650815.1 strand:+ positions:325537-327831
MSIAIPPA--A--NYLDLVLIGGGHAHAQVIKMWGMQPL--A-GVRLTVISPQVQTPYSGMLPGLVAGHYQFDDAHIDLMRLCQFAGARFIQASVVAIDLEQKQLLLNDK----DRPPIGFDLLSINSGITPDL-SIAGAEQFATPVKPISDFYPRWQRTL-ETLRK------ASTPAA--ISVVGGGAAGVELILAMQHAIS------------------------------------QYPEIVTPSYHLLYSSAELL-KAYPQRIRKLVNTALQNKGVQLHAEAKVINI----------------------------------ADQRIDIEGAGHGQDKNHSLPSEHIFWCTNAKAADWPRHSGLACDAN-GFIAINDSLQSLSHDFVFAAGDTAQQVNHPRPAAGVFAVRQGPVLFANLQSKLL--GQ-P---LKQHRPQKDFLSILALGGK---------TAIAHR---PLWPTL-SGDWVWRWKDKIDRRFMAMF-SELS--M-STNQPRTQLVDPFITGD-------------------------------ETPSDAQAMRCGGCGAKVGASTLSKVI-------KQLSP-----VQ--------------RDD-IAW-GLD-APDDAA--AI---WINQDQNTAP----------------------------------------------QLLL-QSVDHFRAFID-EPYLLGQIAAQHALSDLFAMN--AQPQS--------AMAIASLP-----FAGDKIT-ERDLLQLMSGAVKVLNDNHCSLTGGHTSEA-AEL-------------SIGFVVNG--LAA--KNA-VLTKANLHEGE------VLILSQALGTGTLFAA---------HG-----Q--------LQ-A-QGKCLEGAL-AAMLSSNR---SAGKIF-----H------DHG-------A-TACTDVTGFGLLGHLVEMLKP-S-----------------------------GLSAQLKLGSIPAL-D--GALACLAN---GISSSLQEQNQ-------RI-------G-AAVKNTEAWRNHPVYP---------------------L--LFDPQTSGGLLAS-----------------------------------V--PHARAAA--CVQAL-REA---GY--PAACIIGG------------VYRDEAAASPIELTA-----------------
>SPS.1.cysteine.Acaryochloris_marina_MBIC11017.genome chromosome:gi|158333233|ref|NC_009925.1| strand:+ positions:1402663-1404831
----------------ELVLIGGGHSHAIALRNFAMNPL--P-GVRITLISEQSNTPYSGMLPGHVAGHYTYEECHIDLRRLATAAQAQLYVDRAIGLDLDRNQVNC--A----GHPPVRFDILSIDIGSTPELPDVPGILDYSVPVKPWRFFLHQWQQVI-DRVSQ-H----PNQPIS--IGVVGGGAGGVELVLTIQHQLQ--------------QI----------------LQAAGQPLA-NLTMHLFHRGARVM-TGHNARIRNRFQQILIQQGIHLHLKKTVLQV----------------------------------QKGK------VFCESGFQ-VECDTIFWVTRASAPIWPQQSGIATDER-GFIQVQPTLQSVSHPHIFAAGDIAAMVASPRPKAGVFAVRQGKPLAENLRRLLQ--GN-K---LQIYKPQSKFLSLISTGDR---------KAIMSW---GALPLGNESAWLWRWKDAIDRKFMDQF-REFL--E-MGPDVE------------------------------------------LPAENSIPMQCTGCGSKVGSPILEKTL-------SRLHQDYP--PL--------------RQD-ILV-GLG-GADDAA--VV---EVPPG---------------------------------------------------QVMV-HTLDYFRSLIN-DPFIFGQIAAHHSLSDLFAMG--AEPQS--------ALAMATLP-----YGSDQSL-QETLYHLLAGATKVLQQAGAELVGGHTTEG-AEL-------------AFGLACNG--LID--RKG-ILSKHGIQPEQ------VLILTKPLGTGLIFAA---------AM-----R--------QQ-T-RNLWIDSAL-QSMLQSNQ---AATQCF-----L------EYQ-------A-TACTDITGFGLIGHLSEMLRS-S-----------------------------PIHVQLNLNSIPAM-P--GVAEIISQ---NIHSSLYPQNL-------KA-------G-HWVANQDQFQTHPLWP---------------------L--LFDPQTSGGLLAT-----------------------------------V--PMEHASE--CLEDL-EKV---GY--RQSSIIG---------------------------------------------
>SPS.1.cysteine.Octadecabacter_antarcticus_307.genome chromosome:DS990574.1 strand:+ positions:2897116-2899173
MKS-------TIPYTRDLVLVGGGHTHALVLRSWGMNPL--P-GVRLTVINPGPTAPYSGMLPGFVAGHYTRVELDIDLVQLARFAGARLIAGKATLIDAVAKTITV--P----NRPDIAYDVAAIDVGVTSEMPRLAGFADHGIPAKPLGAFASRWDEYR-------A----SATAPK--VAVIGGGVAGAELAMAMAHALR---------------------------------------D-TSPQVSLIDRG-EVL-DSFDPPARNRLLAALEELGVTLVEHADVVEV----------------------------------------RADAVRLADDTL-IASDFTTGAAGAHPHGWIADIGLDL-LS-GSLIVGPTLQT-SDPNIFAVGDCAHLSHDPRPKAGVFAVRQASYLFDNLRARLS--GG-P---MRHYHPQKDYLKLISLGGK---------TALAEK---LGTAR--RGALLWKWKNHIDRKFMDKF-DSLPVMEQL-LPLRVAIGVKE-----------------------------------TL-GDAP--MCGGCGAKVGRGALQGAL-------ATL----PV-----------------TER-KDI-ISL-PGDDAA--LL---KT-GD---------------------------------------------------EMQV-FTTDHLSAVTD-DPVLMAEITTTHALGDIWAMG--ADPQA--------AVLSLTLP-----RMSAQLQ-QRTVTEITQTVARNL--GGAALVGGHTTMG-DGL-------------TIGLSITG--LCKRA----PITLAGAEVGD------VLVLTKPIGSGTILAA---------EM-----R--------RL-A-RGADVLGCY-QTMIKPQD---AAARLL-----K------D---------A-HAMTDVTGFGVAGHLAGICDA-S-----------------------------GVGADVRLVDVPLM-D--GALDLADA---GIRSTLYPDNR-------ND-------R-RIT--APDTANGA------------------------L--MFDPQTGGGLLAA-----------------------------------V--PKAKARA----------------------------------------------------------------------
>SPS.1.cysteine.Limnohabitans_sp{ch46}_Rim47.genome chromosome:ALKO01000018.1 strand:+ positions:173214-175541
MKPLDQ----P--VLRDLVLVGGGHSHVGVLRMFAMKPE--P-GVRITVICTDIDTPYSGMLPGYISGHYSFDEVHIDLGRLCAFAGARLYHDAVVSIDRKNQKVIC--K----NRPAVAYDLLSINIGSTPQVQQVEGAQTLVVPVKPIAQFNQRWLALL-DKARQ---WPMHRGRMT--IAVVGGGAGGVELLLSMQYRLR--------------NE----------------FKALGRSPE-DLKFVLLTSGETIL-PTHNPGVRKRFVQVLQARNVEVYNQAEVVQI----------------------------------SPGC------LHTRDGRT-FDADETMWVTQAGGPAWLQSTGLALDDK-GFILVHPQLQSLNDPLVFAAGDIASFAERPLEKAGVFAVRMAKPLADNLRRSLR--GQ-K---CVAYQPQRHWLALISTGNR---------HAVASR---GPLGF--AGDWVWRWKDRIDRQFMRRF-TELP--D-MANARAALQPG--ANLREALRAMGQLLKDIRAKGQAPTTRLTLTAEESLQAISAIAMRCGGCGAKVGANILSRAL-------GSLQP-----VE--------------RPD-VLI-GLH-SPDDAA--VV---RVPPG---------------------------------------------------MAVV-QTVDFFRAFID-DPYLFGKVAANHALGDIFAMG--AEPQT--------ATAVVTVP-----PGLESKV-EDLLTQMMGGAIEVLNAAGCALVGGHTGEG-AEL-------------ALGFAING--LIDENMTG-VMCKGGMQPGD------VLLLTKPMGTGTLFAA---------HA-----R--------HA-A-KGRWIAAAL-QSMLQSNQ---AGAQIL-----R------THG-------A-TACTDLTGFGLLGHLVEMTRP-S-----------------------------GVDAELQLSTLPLL-D--GAVDCVQA---GIVSSLQPANV-------RL-------R-RALRNADEFINDPRYP---------------------L--LFDPQTAGGLLAS-----------------------------------V--PAAQAAA--CVQAL-QAA---GY--THTAVIGC------------ITA-----------------------------
>SPS.1.cysteine.Prochlorococcus_marinus_str{ch46}_NATL1A.genome chromosome:gi|124024712|ref|NC_008819.1| strand:+ positions:351719-352321,352346-352462,352493-352636,352685-352768
-----------------------------------------------------------------------------------------------------------------------------------------------------------------------------------------------------------------------------------------------------------------------------------------------------------------------------------------------------------------------------------------------------------------------------------------------------------------------------------------------------------------------------------------------------------------------------------EMIKCRGCAAKLAFTPLSSAL-------KKVDLI-----------------------------ES-SKDDSI--NIG--ILNSD---------------------------------------------------KTLI-QSVDGFPSLIS-DPWLNGRLLAFHSCSDIWACG--GSVIS--------AQSLINLP-----SISNNLQ-KELLYQVLEGINSALTIQGANLIGGHTLES-RKI----SEEPFSLGIESSLTVNG--VIDD--KKYFWPKGGMRNGD------EILISRSLGTGIIFSA---------FM-----N--------GQ-V-KPYILDNVL-KEMNYINQ-----LTNL-----N----PRSKI-------V-NACTDITGFGLLGHLSEMLES-T-----------------------------NFKVTLELDNIPLY-D--GAKELLDK---GFESTLAPANQ-------IF-------L-KNIDGDKNLRFELK-----------------------I--LVDPQTCGPLVVC-----------------------------------C--SSIYSEK--LIQQ----------------------------------------------------------------
>SPS.1.selenocysteine.Fusobacterium_mortiferum_ATCC_9817.genome chromosome:GL987994.1 strand:+ positions:412438-413463
---------------------------------------------------------------------------------------------------------------------------------------------------------------------------------------------------------------------------------------------------------------------------------------------------------------------------------------------------------------------------------------------------------------------------------LDKLHLDRCS-------------------------------------------------------------------------------------------------------------------------------------------I-GGUASKIGPEVLSEIL-------H-D-L--P-S-V-----------ED--KN-LIV-GFE-KSDDAA--VY---KL--TE---------------------------------------D----------LAII-QTLDFFTPMTD-DPYIFGQIAAANSLSDVYAMG--GQPKT--------AMNIVCFP-----Q-KM--D-IKILGEILRGGAEKVMEAGAVLSGGHSIHD-PEV-------------KYGLSVTG--IAHPDK---ILKNHGCENGD------ILICTKKLGTGIVTTA---------SK-----V--------NL-A-SKEAIDESV-KQMTTLNK---YAAEII-----V--------N--Y-P--I-TACTDITGFGFLGHAYEMAKG-S-----------------------------DKTLVFEGDFIPYI-A--DAKEYAKE---FLITTGGQQNR------NFI-------G-RDI----------------DF-GK--N-PL---WLQEI--MFDPQTSGGLLFS-----------------------------------V--KKEQVGA--LMKEF-Q-----EK-NIDAYIIGSV--EE-KK----EKYLIV-----R--------------------
>SPS.1.cysteine.Clostridium_sp{ch46}_7{ch95}2{ch95}43FAA.genome chromosome:JH815222.1 strand:- positions:2524133-2525170
----------------------------------------------------------------------------------------------------------------------------------------------------------------------------------------------------------------------------------------------------------------------------------------------------------------------------------------------------------------------------------------------------------------------------------K--LTQLST-------------------------------------------------------------------------------------------------------------------------------------------R-CGCAGKFTPEGLAKVL-------S-H-I--E-AKA-----------EDRDPN-LIV-GFD-KSDDAG--VY---KI--SD---------------------------------------D----------LALV-QTVDFFTPVAN-DPYTFGQIAATNALSDVYAMG--GKPLT--------ALNLACFS-----A-TI--G-PEILAEILKGGADKIREAGATIAGGHTITD-EEI-------------KYGVSVTG--IVDPKK---VITNSGAKEGD------VLILTKPIGCGVLTTA---------LK-----I--------EF-I-TDEEFEEAA-NVMSTLNK---IASEEM-----Q--------K--V-G--V-NSCTDITGFGFIGHAYEMANG-S-----------------------------EVEIEIDSKKVPIM-N--KVIDLIKE---YCLPSGAYSNE------KYF-------E-EWV----------------DFSPE--I-SE---QMKLA--LFDPQTSGGLLIS-----------------------------------V--EENKADE--LLENI-NSR---SK--IKAEIIGKV--VK-KGTNKNIITV-------I--------------------
>SPS.1.selenocysteine.Campylobacter_coli_1148.genome chromosome:AIMX01000007.1 strand:+ positions:57436-58500
---------------------------------------------------------------------------------------------------------------------------------------------------------------------------------------------------------------------------------------------------------------------------------------------------------------------------------------------------------------------------------------------------------------MSFVARQKSSLYKENMEYKNQNLTHFVK-------------------------------------------------------------------------------------------------------------------------------------------A-AGUAAKLSPGGL-KTI-------L-N-F--M--QT------------S--PA-LLS-DIG-NNEDAS--VF---QI--SP---------------------------------------E----------LALV-QTLDFITPIVD-SAYHFGAIAAANALSDVFAMG--AEVIN--------ALNIVGFD-----TCHH--E-LNVLQELLQGANDKVQECGGIIVGGHTIES-GEL-------------FFGLSVTG--KVHPKK---FIANNTAKEGD------LILLTKPLGTGILSTA---------LK-----A--------QM-L-EEKHLDRML-ESMMGLNY---KSSQIA-----L--------R--F-G--V-NAMSDVTGFGFLGHLREMLND-------------------------------SISFMIFKDKLPYL-E--GVKEYFDM---GLIPGGAYKNL------DFI-------Q-EFY----------------PGLN-----E-----EDLL--LCDPQTSGGLLIS-----------------------------------I--EEKKALE--CLKAL-EDE---NI--K-AKIVAKA--VA-K--Q-DDRFIF--S------------------------
>SPS.1.cysteine.Prochlorococcus_marinus_str{ch46}_MIT_9312.genome chromosome:gi|78778385|ref|NC_007577.1| strand:+ positions:289027-289428,289456-289677,289699-289770,289801-289908,289960-290094
-----------------------------------------------------------------------------------------------------------------------------------------------------------------------------------------------------------------------------------------------------------------------------------------------------------------------------------------------------------------------------------------------------------------------------------------------------------------------------------------------------------------------------------------------------------------------------------SLNDCRGCAAKIPQFVLNKSL-------INSNLSSF---------------------------AS-SPEDSV--EI---YQNGQ---------------------------------------------------DIIL-QSVDGFPALVS-DPWLNAKITTLHACSDLWACG--AKLAS--------AQALISLP-----KVEREFQ-SYLFSQSLQGIKSTVEDHGGELLGGHTFEA-RSL-------------VISLTVQG--ILKN--GAKPWLKSGMNIGD------ILMMSRPLGVGIYFAG---------QM-----Q--------NI-N-MLGSSSEII-NNLLKSQQ---YLIDEI-----Y------LFQ-------V-NAATDITGYGFIGHLKEMVES-S-----------------------------NLKVLLDLFAFKAY-P--GVFDLIRK---DVKSTFFESNR-------EI-------F-ENSLDHQTFNERIS-----------------------L--LLDPQTCGPLLIS-----------------------------------C--NPKYENV--LKDKW-YKV---G-------------------------------------------------------
>SPS.1.selenocysteine.Campylobacter_coli_H6.genome chromosome:AINT01000014.1 strand:- positions:23672-24691
------------------------------------------------------------------------------------------------------------------------------------------------------------------------------------------------------------------------------------------------------------------------------------------------------------------------------------------------------------------------------------------------------------------------------LQYKNQNLTHFVK-------------------------------------------------------------------------------------------------------------------------------------------A-AGUAAKLSPGGL-KTI-------L-N-F--M--QT------------S--PA-LLS-DIG-NNEDAS--VF---QI--SP---------------------------------------E----------LALV-QTLDFITPIVD-SAYHFGAIAAANALSDVFAMG--AEVIN--------ALNIVGFD-----TCHH--E-LNVLQELLQGANDKVQECGGIIVGGHTIES-GEL-------------FFGLSVTG--KVHPKK---FIANNTAKEGD------LILLTKPLGTGILSTA---------LK-----A--------QM-L-EEKHLDRML-ESMMGLNY---KSSQIA-----L--------R--F-G--V-NAMSDVTGFGFLGHLREMLND-------------------------------SISFMIFKDKLPYL-E--GVKEYFDM---GLIPGGAYKNL------DFI-------Q-EFY----------------PGLN-----E-----EDLL--LCDPQTSGGLLIS-----------------------------------I--EEKKALE--CLKAL-EDE---NI--K-AKIVAKA--VA-K--Q-DDRFIF--S------------------------
>SPS.1.cysteine.Synechococcus_sp{ch46}_CC9605.genome chromosome:gi|78211558|ref|NC_007516.1| strand:- positions:193585-195510
M----------------LVMAGGGHSHALVLKRWAMKPEQRPRQ-SIVLVNRSSTTLYSGMVPGWIAGLYQLDELAIDLRQLCDQAGVAFVEAEITGLDPQDRCLRL--R----KRPALHFDWLSLDVGGVSRPSATGVPIKPLETSLAFLESEDPCD------------------PKP--LRVIGAGAAGLEVILALRRRWP------------------------------------------QRALQLQQRCGQLDPTVQKVLQRAKI-AL------------IDDER-----------------------------------------------------DYGGPSLLCTGSQGPAWLAVSGLPLDRD-GRIRTDRCLRVEGHPCLFASGDCAVISTEPRPASGVWAVRAGRPLAANLEAACQ--GQ-Q---LRPWHPQREALQLIGSHE-----D----AAWARW---GRWRLG-PSPLLWRLKQRIDHAFMAGFQQPATM------------------------------------------------------ADAAPMTCRGCAAKLPAQPLAAAL-------ERVG---L---------------------------GG-QPEDAA--HLP--GSEE------------------------------------------------------LL-QSVDGFPALVS-DPWLNGRLTALHACSDLWACG--ARVSS--------AMATITLP-----MVPANEQ-QELLVQTLAGIRSVLDEQGAELIGGHTMES-RSA----SPLPASLGVQITLSVNG--R-SS--QS-PWLKSGLQPGD------ALLISRPLGTGVLFAG---------AM-----T--------GA-T-KATDLDAAL-KGMAGSQH---TLLEQL-----E----PVRGD-------I-HACTDITGFGLLGHLGEMLQN-R-T---------------------------GLKILLNGAAIPAY-S--GALDLFER---GISSTLAPSNR-------TA-------W-CWLDGPVQLQQPPS-----------------AALLE-L--LVDPQTCGPLL---------------------------------------------------------------------------------------------------------------------
>SPS.1.cysteine.Enterococcus_faecalis_T11.genome chromosome:GG688647.1 strand:- positions:1214334-1215332
------------------------------------------------------------------------------------------------------------------------------------------------------------------------------------------------------------------------------------------------------------------------------------------------------------------------------------------------------------------------------------------------------------------------------------------T-------------------------------------------------------------------------------------------------------------------------------------------S-GGCGAKIESRVLNQLL-------Q-H-L--P-ETP-----------AN--ER-LLV-GFE-HADDAA--VY---QI--TP---------------------------------------E----------KALI-STVDFFSPMVN-DPLSFGKIAVANALSDVYAMG--GTVLY--------ALNLVCFP-----Q-KM--S-KEWLEQMLLGGSLKLKEAGVLLAGGHSIYD-HEP-------------KYGLAVTG--EVHPEN---LWHNNTPQVGD------VLILTKALGVGIIQAA---------VR-----G--------QL-A-KQTEQKIAQ-DSMERLNK---YAAANA-----R--------S--Y-A--V-HACTDVTGFGLLIHAKEMADN-------------------------------QVTLLIDTEALPTI-T--GALAYAGE---CLVTAAGQRNR------QTI-------G-TTI----------------DY-SK--I-SM---EMQEL--LFDPQTSGGLLIS-----------------------------------V--AADEAAA--CLAAI-Q-----KE-DPVAKIIGEV--LP-KE----QQAVVL-----L--------------------
>SPS.1.cysteine.Enterococcus_faecalis_ERV25.genome chromosome:JH806343.1 strand:+ positions:203226-204224
------------------------------------------------------------------------------------------------------------------------------------------------------------------------------------------------------------------------------------------------------------------------------------------------------------------------------------------------------------------------------------------------------------------------------------------T-------------------------------------------------------------------------------------------------------------------------------------------S-GGCGAKIESRVLNQLL-------Q-H-L--P-ETP-----------AN--ER-LLV-GFE-HADDAA--VY---QI--TP---------------------------------------E----------KALI-STVDFFSPMVN-DPLSFGKIAVANALSDVYAMG--GTVLY--------ALNLVCFP-----Q-KM--S-KEWLEQMLLGGSLKLKEAGALLAGGHSIYD-HEP-------------KYGLAVTG--EVHPEN---LWHNNTPQVGD------VLILTKALGVGIIQAA---------VR-----G--------QL-A-KQTEQKIAQ-NSMERLNK---YAAANA-----R--------S--Y-A--V-HACTDVTGFGLLIHAKEMADN-------------------------------QVTLLIDTEALPTI-T--GALAYAAE---CLVTAAGQRNR------QTI-------G-TTI----------------DY-SK--I-SM---EMQEL--LFNPQTSGGLLIS-----------------------------------V--AADEAAA--CLAAI-Q-----KE-DPVAKIIGEV--LP-KE----QQAVVL-----L--------------------
>SPS.1.selenocysteine.Helicobacter_suis_HS5.genome chromosome:ADHO01000049.1 strand:+ positions:698-1693
-------------------------------------------------------------------------------------------------------------------------------------------------------------------------------------------------------------------------------------------------------------------------------------------------------------------------------------------------------------------------------------------------------------------------------------LTQFVR-------------------------------------------------------------------------------------------------------------------------------------------C-AGUAAKVGLADLKQIT-------A-P-L--K---------------QPRTPG-VLL-DFS-DSDDCG--AL---QV-G-----------------------------------------G----------SLLV-QSVDVIPPVVD-DPYLYGQIATANALSDVFAKG--ARALS--------ALSILAWD-----QERV--S-KESVQAILQGSLDKLNECGCSLLGGHSLSD-LEQ-------------KFGLSVTG--VVLKEL----WRNNTAEIGD------VLILTKPLGSGIITTA---------LK-----R--------RV-I-A--NAPHAL-ISMATLNV---KAMEVL--------------Q--KFS--I-HACTDVTGFGLLGHVSQMLNP-S-----------------------------I-SIEIESASILLL-E--GALELARQ---GVYPGGSVANQ------KAL-------S-NQV-----------------------L-SHTSLPE---ILFYDAQTSGGLLAA-----------------------------------L--REEEAKE--CVQIL-RDE---GT--E-ARIIGQCVPRKSPPLIL--F------------------------------
>SPS.1.cysteine.Maritimibacter_alkaliphilus_HTCC2654.genome chromosome:CH902578.1 strand:+ positions:3760636-3762717
MQP-------QIPLTRDLVLIGGGHAHALAARMWGMKPV--P-GVRLTLINPGPTAPYSGMLPGHIAGHYTRDDLDIDLVKLARFAGARLILGAAEHIDPVGKNIRL--S----SGRRVAYDVASIDVGIHAEMPGIEGFADHGLGAKPLDRYASGWADFV-------ERAKAGEVAPQ--VAVIGGGVAGCELAMAMSHRLR-------------------------------------AAG-LTPSVTLIEAG-PDL-SGFTPKALGHVRRGLAQNGVTVLTGAAVEGV----------------------------------------TDTAVRLSERRR-VPAALTVGAAGAFAHGWLSSSPLPLTED-GFLRTRPTLQVEGHDDLFAVGDCAHLIETPRPKAGVYAVRAAPVLAANLRATVA--GG-A---LRSFRPQSDFLKLVSLGGK---------SALATK---WSAAV--SGPLLWRWKNRIDQKFMDRF-RHLPKMPAEPLPDQVAQGVRQ-----------------------------------EL-GSEAQMLCAGCGSKVGPGVLSAAL-------DRLG---SG-----------------ARR-DDV-LTG-PGDDAA--VL---AI-GG---------------------------------------------------ARQV-LTTDHLRAFTE-DPALFSRIAAIHALGDIWAMG--AEPQA--------ALVSLTVP-----RQSEALQ-ARVIEDMMGAAQEVFTQAGAEIVGGHSTMG-AET-------------VLGFTLTG--LLDRD----PITVAGARPGD------ALILTRPIGTGTILAG---------EM-----Q--------GV-A-EGRDVAAML-NRMARAQG---DTARAL-----A------P---------A-HAMTDVTGFGLAGHLAAICRA-S-----------------------------DVGAEIDLAAVPTY-P--GARALAAR---GVRSTIHAANM-------AA-------A-PVA-GFGDGDLMA------------------------L--LHDPQTAGGFLAA-----------------------------------V-------------------------------------------------------------------------------
>SPS.1.selenocysteine.Campylobacter_fetus_subsp{ch46}_venerealis_str{ch46}_Azul-94.genome chromosome:ACLG01000961.1 strand:+ positions:453-1160
---------------------------------------------------------------------------------------------------------------------------------------------------------------------------------------------------------------------------------------------------------------------------------------------------------------------------------------------------------------------------------------------------------------------------MKQFIYNNKNLTKFIK-------------------------------------------------------------------------------------------------------------------------------------------S-AGUAAKLDPLGLTQSI-------G-S-I--L--EP------------H--SK-LLS-SIN-SNEDAG--VF---LL--ED---------------------------------------G----------RAIV-QTLDFITPVVD-DPFLYGMIAAANSLSDIFAMG--AKAIT--------AMNIVGFD-----SCHF--E-NEILHEIMAGGKNKIKECGAVLVGGHSIES-KET-------------IYGLSVTG--SVDSSK---FWSNNSAKIND------ILILTKPLGSGVLTTA---------LK-----A--------DM-L-SLDEIREIS-NLMSQLNF---YAVDAI-----T--------G--L-K--V-NAVTDVTGFGCLG-------------------------------------------------------------------------------------------------------------------------------------------------------------------------------------------------------------------------------------------------------------------------
>SPS.1.cysteine.Rhodobacteraceae_bacterium_KLH11.genome chromosome:DS999531.1 strand:+ positions:171170-173269
MHTA------PLPLTRDLVLIGGGHTHALLLRKWGMNPL--P-GARVTVINPGPTAPYSGMLPGFVAGHYKRWELDIDLVRLARFAGARVILGAVEGIDPDTHQIHI--P----GRPPVAFDVAAVNVGITSDMPALPGFAEHAVPAKPLGAFAARWDQYL-------A----QAGPAS--VAVIGGGVAGVELALAMAHALR-------------------------------------AKR-REAQVTLIDSA-TAL-TATVPKASATIRQAMKEFGIEVLEQASIKQI----------------------------------------SAARIVLTDGRE-IPADFITGAAGARPYDWISRCGLDL-HN-GYIRVNAYLQS-SDPAIFAAGDCAHLSDNPRPKAGVYAVREAPVLFDNLRAALG--AG-R---MRRYVPQKDYLKLISLGGK---------SALAER---LGTSF--SGPLMWKWKNHIDQSFMDKF-RNLPRMAVPALPRDHAAGLSE-----------------------------------AL-GEKP--MCGGCGAKVGRGALQTAL-------QNM----PQ-----------------TER-ADI-TPL-PGDDAA--LL---TV-GD---------------------------------------------------VKQV-MTSDHLRSFTH-DPALMTRIAAVHALGDIWAMG--ALPQA--------ATATVILP-----RLSAELQ-QRTMAEIMQTASAALREAGAEIVGGHSSVG-DEM-------------TIGFTLTG--LCDSD----PITLTGAQPGD------ALILTKPLGSGVLMAA---------EM-----A--------GL-A-GGAQVAAAF-RHMIQPQA---EASRIL-----R------S---------A-HAMTDVTGFGLAGHLQGICDA-S-----------------------------ECGATLSLDAIPIM-D--GAAELSDQ---GVRSTLYPDNR-------AI-------V-PGL---PTGGKAD------------------------L--LCDPQTAGGLLAA-----------------------------------V--AADQADK--LCAQL-QQA---G-------------------------------------------------------
>SPS.1.selenocysteine.Helicobacter_cetorum_MIT_00-7128.genome chromosome:NC_017737.1 strand:- positions:1260018-1261046
------------------------------------------------------------------------------------------------------------------------------------------------------------------------------------------------------------------------------------------------------------------------------------------------------------------------------------------------------------------------------------------------------------------------------KTLSSKKLTHFVS-------------------------------------------------------------------------------------------------------------------------------------------C-AGUAAKVGLEDLAHLM-------A-N-L--K---------------QTDDKN-LLV-GFK-ESDDCG--IY---RLRD-----------------------------------------N----------TLLV-QSVDFITPVVD-DAFMYGQIAGANALSDVFAKR--AKAIT--------AMSLLMWD-----KEHL--E-AIDIQAILEGAQAKLDEAKCALVGGHSIVD-KEQ-------------KYGLSVTG--IIEDGI---FWRNNGAVVGD------SIILTKPIGSGILTTA---------LK-----R--------GL-M-EYSSSLEVV-QSMASLNL---RAKEIA--------------Q--KFE--V-RACTDVTGFGLLGHLKEMLNS-H-----------------------------I-SIEVMAKEVLVF-D--RAIEFLEQ---EVVPMGSRKNK------EFL-------S-PFV-----------------------K-SHFKGND---LIFYDAQTSGGLLIA-----------------------------------L--NEKDAKE--LLKQL-VDN---DI--Q-ASIIAQCVKKQDIPLKL--L------------------------------
>SPS.1.selenocysteine.Clostridium_bolteae_ATCC_BAA-613.genome chromosome:DS480686.1 strand:+ positions:58912-59946
----------------------------------------------------------------------------------------------------------------------------------------------------------------------------------------------------------------------------------------------------------------------------------------------------------------------------------------------------------------------------------------------------------------------SD--------I-K--LTELTG-------------------------------------------------------------------------------------------------------------------------------------------SCGGUASKIGPDTLAQVL-------R-G-L--P--TF-----------HD--DR-LLV-GYD-TSDDAA--VY---QL--TP---------------------------------------E----------LALI-QTVDIFPPAVD-DAYEYGQIAAANSLSDVWAMG--GEARL--------CMNILMFP-----E-HL--P-FETVQAILRGGYDKVAEAEAIVVGGHTIKD-DIP-------------KYGLCVSG--VVHPDR---ILRNNSIQKGD------VLILTKPLGTGVLTNA---------DR-----G--------GL-L-SDSEHKAMV-DCMAALNK---YAADAV-----R--------N--LDG--V-HACTDVTGFSLLGHSYEMCGE-S-----------------------------GLTVIIDSSRVPLL-P--GADSYASM---GLVPAVAYQNM------NHL-------K-DKV----------------ALPKD--L-PS---HVHDL--LFDPQTSGGLLYS-----------------------------------V--ASQEAGR--IMEAL-QKA------CQSPAVIGHV--DG-PS-AHPVMV--------I--------------------
>SPS.1.selenocysteine.Campylobacter_jejuni_subsp{ch46}_jejuni_414.genome chromosome:NZ_CM000855.1 strand:- positions:1436490-1437512
---------------------------------------------------------------------------------------------------------------------------------------------------------------------------------------------------------------------------------------------------------------------------------------------------------------------------------------------------------------------------------------------------------------I--------------LKYKNQNLTHFVK-------------------------------------------------------------------------------------------------------------------------------------------A-AGUAAKLSPGGL-KTI-------L-N-F--M--QK------------S--PA-LLS-DIG-SNEDAS--VY---QI--SS---------------------------------------D----------LALV-QTLDFITPVVN-SAYHFGAIAAANALSDVFAMG--AEVIN--------ALNIVGFD-----TCNH--D-LSLLKELLEGANDKVQECNALIVGGHTIES-SEL-------------FFGLSVTG--KVHPSK---FIANNTAKIGD------CVILTKPLGTGVLSTA---------LK-----A--------QM-L-KQKHLDTML-ESMMELNY---KASQIA-----L--------K--F-H--P-NAMSDVTGFGLLGHLKEMLNE-------------------------------NISFEIFESELPFL-D--GAKEYFNM---GLIPAGAYKNL------EFM-------K-EIN----------------PNLN-----E-----EKLL--LCDPQTSGGLLIS-----------------------------------I--SEKKALE--CLKKL-EDE---NI--Q-AKIIAKV--VN-K--Q-ENDIII--S------------------------
>SPS.2.cysteine.Reinekea_blandensis_MED297.genome chromosome:CH724155.1 strand:- positions:218077-220086
MKPNSP-------FERDLVLIGGGHTHALVIRMLAMKPI---EGVRVTLISDTIQTPYSGMLPGFLAGHYSVDDTHIDLNQLCRLAGVRFVHDRVIGLDPQHHRVQL--A----QHADLSYDKLSINTGSTPNL-SLPGAREHAIGVKPVSQLKAKWQQLL--------DRYDPNQPPH--WTVVGGGAAGVEVVLAMAHRFA--------------------------------------QQGQPIQLSLLHAGTELL-RGYRPGVRRRAELALKRAGVERISGFNVAQV----------------------------------------KADALISDRGQR-LSTDQSLWCTPAAAPSWPGDAGLDTDRQ-GFIAVNRFLQSTSHPDIYACGDVAAMVQSPRPKAGVYAVRSAPFLAENLRRSFT--AE-P---PKPVRLQTDFLSLLSLGDR---------TAAGQR---GPLSF--SGAWVWRWKDRIDRAFMRRFSEFGQALP---------------------------------------------------ATEASTMHCAGCGSKLGPAMLSETL-------SELG-YR-------------------EP-----------AEDA---VA---LPLKQ---------------------------------------------------GHLW-QSLDGFRSFTD-DLYRLGIVSVHHAVNDSYAMG--LAPSS--------AQVWINLA-----FSHPRLA-RRDFKWLMHGVHDALREHDARLIGGHSTEG-AET-------------HMAVVVNA--EGQA-----RWPKRGAQPGD------WLMLNRPIGTGILLAA---------DM-----A--------GS-A-HPADIESLW-QHLLTSNR---DFFEAL-----A------DTP-------V-NAATDITGFGLIGHVLEMMAD-T-----------------------------STSAVIEVDTVPLL-P--GAHELSKQ---GVQSTLLPQLE-------PL-------L-RDCQIERPTDAR-LR----------------------C--LLDPQTQGGL----------------------------------------------------------------------------------------------------------------------
>SPS.1.cysteine.Enterococcus_faecalis_D6.genome chromosome:GG688629.1 strand:- positions:1209884-1210882
------------------------------------------------------------------------------------------------------------------------------------------------------------------------------------------------------------------------------------------------------------------------------------------------------------------------------------------------------------------------------------------------------------------------------------------T-------------------------------------------------------------------------------------------------------------------------------------------S-GGCGAKIESRVLNQLL-------Q-H-L--P-ETP-----------AN--ER-LLV-GFE-HADDAA--VY---QI--TP---------------------------------------E----------KALI-STVDFFSPMVN-DPLSFGKIAVANALSDVYAMG--GTVLY--------ALNLVCFP-----Q-KM--S-KEWLEQMLLGGSLKLKEAGALLAGGHSIYD-HEP-------------KYGLAVTG--EVHPEN---LWHNNTPQVGD------VLILTKALGVGIIQAA---------VR-----G--------QL-A-KQTEQKIAQ-DSMERLNK---YAAANA-----R--------S--Y-A--V-HACTDVTGFGLLIHAKEMADN-------------------------------QVTLLIDTEALPTI-T--GALAYAAE---CLVTAAGQRNR------QTI-------G-TTI----------------DY-SK--I-SM---EMQEL--LFDPQTSGGLLIS-----------------------------------V--AADEAAA--CLAAI-Q-----KE-DPVAKIIGEV--LP-KE----QQAVVL-----L--------------------
>SPS.1.cysteine.Anaerococcus_obesiensis_ph10.genome chromosome:HE978532.1 strand:+ positions:404036-405028
-----------------------------------------------------------------------------------------------------------------------------------------------------------------------------------------------------------------------------------------------------------------------------------------------------------------------------------------------------------------------------------------------------------------------------------------C----------------------------------------------------------------------------------------------------------------------------------------------GGCNAKIPQESLGETL-------S-S-I--K--NF-----------KR--DD-VLI-GYD-TMDDCA--LI---RV--DK---------------------------------------N----------NGIV-STLDFFPPMVS-DPYIFGQIAAANALSDIYAMG--AEPIC--------GLNIVLFP-----EDED----INILKKILQGGASKVIEAGASLVGGHSIHD-PKI-------------KYGLSVTG--KVDIDK---VWKNNTPKEKD------ILILTKPLGVTLVTNA---------YG-----I--------DI-L-GQKEMDKAI-SSMIFLNK---YAKEIL-----E--------K--Y-R--I-SSATDVTGFSFMGHLSEMLGD-------------------------------KYSAIIDSKNIPIL-D--GAKKAASE---FVFTKGGQRNR------MHM-------E-NMV----------------EFLVD----NF---ALEEV--LYDPQTSGGLLVS-----------------------------------I--NKDDAKD--ALEEL-RKN---NI---NAKIVGQI--SK-KYDKSIFI-E----------------------------
>SPS.1.selenocysteine.Campylobacter_jejuni_subsp{ch46}_jejuni_6399.genome chromosome:CAFT01000009.1 strand:- positions:61794-62813
------------------------------------------------------------------------------------------------------------------------------------------------------------------------------------------------------------------------------------------------------------------------------------------------------------------------------------------------------------------------------------------------------------------------------LQYKNQNLTHFVK-------------------------------------------------------------------------------------------------------------------------------------------A-AGUAAKLSPGGL-KTI-------L-N-F--M--QK------------T--PA-LLS-DIG-NNEDAS--VY---QI--SP---------------------------------------D----------LALV-QTLDFITPIVD-SAYHFGAIAAANALSDVFAMG--AEVIN--------ALNIVGFD-----TCNH--D-LNILKELLEGANDKVKECNALVVGGHTIES-TEL-------------FFGLSVTG--KVHPSK---FIANNTSKIGD------CIILTKPLGTGILSTA---------LK-----A--------QM-L-NQKHLDIML-KNMIELNY---KASQIA-----L--------K--F-H--P-SAMSDVTGFGLLGHLKEMLNK-------------------------------NISFEIFESELPFL-D--GVKEYFNM---GLIPAGAYKNL------EFI-------K-ELT----------------PDLN-----E-----EKLL--LCDPQTSGGLLIS-----------------------------------I--SEKDSLE--CLKKL-EDE---NI--Q-AKIIAKV--VN-K--Q-ENDIII--S------------------------
>SPS.1.selenocysteine.Campylobacter_jejuni_subsp{ch46}_jejuni_2008-979.genome chromosome:AIOU01000007.1 strand:+ positions:14980-15978
-------------------------------------------------------------------------------------------------------------------------------------------------------------------------------------------------------------------------------------------------------------------------------------------------------------------------------------------------------------------------------------------------------------------------------------LTHFVK-------------------------------------------------------------------------------------------------------------------------------------------A-AGUAAKLSPGGL-KTI-------L-N-F--M--QK------------T--PA-LLS-DIG-NNEDAS--VY---QI--SP---------------------------------------D----------LALV-QTLDFITPIVD-SAYHFGAIAAANALSDVFAMG--AEVIN--------ALNIVGFD-----TCNH--D-LNILKELLEGANDKVKECNALVVGGHTIES-TEL-------------FFGLSVTG--KVHPSK---FIANNTSKIGD------CIILTKPLGTGILSTA---------LK-----A--------QM-L-NQKHLDIML-KNMMELNY---KASQIA-----L--------K--F-H--P-SAMSDVTGFGLLGHLKEMLNK-------------------------------NISFEIFESELPFL-D--GVKEYFNM---GLIPAGAYKNL------EFI-------K-ELT----------------PDLN-----E-----EKLL--LCDPQTSGGLLIS-----------------------------------I--SEKDSLE--CLKKL-EDE---NI--Q-AKIIAKV--VN-K--Q-ENDIII--S------------------------
>SPS.1.selenocysteine.Campylobacter_curvus_525{ch46}92.genome chromosome:gi|154173617|ref|NC_009715.1| strand:- positions:1656279-1657310
--------------------------------------------------------------------------------------------------------------------------------------------------------------------------------------------------------------------------------------------------------------------------------------------------------------------------------------------------------------------------------------------------------------------------------YTNKKLTKFVR-------------------------------------------------------------------------------------------------------------------------------------------A-AGUAAKLDPAGLHKSI-------G-G-L--N--LS------------H--PA-LLT-RTD-TNEDAS--VF---KL--TD---------------------------------------D----------LALV-QTLDFITPVVD-DPYLYGQIAAANSLSDVFAMG--AQVIN--------ALNIVGFD-----SCNL--D-SEILSQIMQGGLSKVRECGGVIVGGHSIAT-PEM-------------YYGLSVTG--RVHPKK---FWANYTSKVGD------TLILTKPLGMGALSTA---------IK-----A--------DM-L-NLEQIKEAA-RYMSQLNF---YAVGAM-----E--------G--I-R--V-NAATDVTGFGFLGHLSEMGRD-------------------------------DISFEIFTRDVPIL-A--SAREVAAI---GLLPEGSYKNR------EFC-------A-KFL----------------NM-----D-AN---DADIL--LFDAQTSGGLLLA-----------------------------------V--DANDAKN--ALKRL-KEA---GY--EMTSVVGTV--NE-RKLG-QNLINL--KP-----------------------
>SPS.1.selenocysteine.Campylobacter_jejuni_subsp{ch46}_jejuni_S3.genome chromosome:NC_017281.1 strand:- positions:1481191-1482189
-------------------------------------------------------------------------------------------------------------------------------------------------------------------------------------------------------------------------------------------------------------------------------------------------------------------------------------------------------------------------------------------------------------------------------------LTHFVK-------------------------------------------------------------------------------------------------------------------------------------------A-AGUAAKLSPGGL-KTI-------L-N-F--M--QK------------T--PA-LLS-DIG-NNEDAS--VY---QI--SR---------------------------------------D----------LALV-QTLDFITPIVD-SAYHFGAIAAANALSDVFAMG--AEVIN--------ALNIVGFD-----TCNH--D-VNILKELLEGANDKVQECNALVVGGHTIES-TEL-------------FFGLSVTG--KVHPSK---FIANNTSKIGD------CIILTKPLGTGILSTA---------LK-----A--------QM-L-NQKHLDIML-KNMMELNY---KASQIA-----L--------K--F-H--P-SAMSDVTGFGLLGHLKEMLNK-------------------------------NISFEIFQNEILFL-E--GAKEYFNM---GLIPAGAYKNL------EFI-------K-ELI----------------PDLN-----E-----EKLL--LCDPQTSGGLLIS-----------------------------------I--SEKESLE--CLKKL-EDE---NI--Q-AKIIAKV--VN-K--Q-ENDIII--S------------------------
>SPS.1.cysteine.Enterococcus_faecalis_ATCC_29200.genome chromosome:GG668755.1 strand:+ positions:292422-293420
------------------------------------------------------------------------------------------------------------------------------------------------------------------------------------------------------------------------------------------------------------------------------------------------------------------------------------------------------------------------------------------------------------------------------------------T-------------------------------------------------------------------------------------------------------------------------------------------S-GGCGAKIESRVLNQLL-------Q-H-L--P-ETP-----------AN--ER-LLV-GFE-HADDAA--VY---QI--TP---------------------------------------E----------KALI-STVDFFSPMVN-DPLSFGKIAVANALSDVYAMG--GTVLY--------ALNLVCFP-----Q-KM--S-KEWLEQMLLGGSLKLKEAGALLAGGHSIYD-HEP-------------KYGLAVTG--EVHPEN---LWHNNTPQVGD------VLILTKALGVGIIQAA---------VR-----G--------QL-A-KQTEQKIAQ-DSMERLNK---YAAANA-----R--------S--Y-A--V-HACTDVTGFGLLIHAKEMADN-------------------------------QVTLLIDTEALPTI-T--GALAYAGE---CLVTAAGQRNR------QTI-------G-TTI----------------DY-SK--I-SM---EMQEL--LFDPQTSGGLLIS-----------------------------------V--AADEAAA--CLAAI-Q-----KE-DPVAKIIGEV--LP-KE----QQAVVL-----L--------------------
>SPS.1.cysteine.Alcanivorax_hongdengensis_A-11-3.genome chromosome:AMRJ01000002.1 strand:+ positions:53883-55976
----------------DLLLVGGGHSHALILRMLAMKPI--A-GVRLTLISPDSLTAYSGMLPGLVAGHYSLEDTHIDLRRLCQTCGCRFVRASVTALDPTRHRVTL--D----DGTTLDYDWMSLDVGAIPD-APHGGP-SSLIPVKPVASFYQRWQQLL-KDMSA------RPGPSR--LAVVGGGAGGTEMVLAMATALA--------------------------------------HRQQEAQLSLYTGAGLL--PGYPARARRHMAAHLQRHRVSLHEGVRVTTD----------------------------------EQGQ--------LRADGQPVPTDFVLWCTGVRGLPWLAASGLPCDER-GFLRVHDTLQSVGDEHIFAAGDCAAFPA-PLPKAGVFAVRQAATLAANLRAAIG--GR-P---LRRYRPQRRFLSLLSAGDK---------VAVASR---GTALVA-NGGWVWRWKDRIDRAFMDKFHRQLP--R-MAMPAP------------------------------------------SATAAPATMHCAGCGAKVGSEALSEAL-------ADLQPQI-------------------NEG-IEA-GVA-QAEDAA--VI---RWPAG---------------------------------------------------QTLV-QSLDYFPAFID-EPHLFGRLAVLHSLSDLYAMN--ASPHS--------ALANVCLP-----WLHPRLQ-RRDLQRLMAGAVFELNRAGCTLVGGHTIEG-PQL-------------AAGFTVNG--RAA--DGT-LWQKTGARPGD------VLILTKPLGTGIQLAS---------LM-----H--------GL-A-RGPWLDATL-DSMLQSNA---LARDAL-----I------PFQ-------P-SACTDVTGFGLFGHLHEICQQ-S-----------------------------GVIAELNLQDLPLL-P--GTEALLAK---GVRSTLHPANA-------AL-------L-THYD-YPGTDDTPTLL---------------------A--GCDPQTCGGLLAA-----------------------------------L--AAEQADQ--ALQVL-AQK---G-------------------------------------------------------
>SPS.1.selenocysteine.Methanococcus_aeolicus_Nankai-3.genome chromosome:gi|150400439|ref|NC_009635.1| strand:- positions:743460-744503
-------------------------------------------------------------------------------------------------------------------------------------------------------------------------------------------------------------------------------------------------------------------------------------------------------------------------------------------------------------------------------------------------------------------IK-----------SKDIKLTQMVE-------------------------------------------------------------------------------------------------------------------------------------------L-HGUACKLPNTELEALV---------KDIISK---------------EDL--EKTLV-GLG---DDAA--VI---IRN------------------------------------------N----------LAIV-KTVDVFTPIVD-DPYTQGKIAACNSISDVYAMG--VLDII-------GVLVIMGIP------QNL--P-IECAKEMLKGFQDFCRADDTTIIGGHTILN-PAP-------------IIGGSVSG--VGRKED---ILTKGGAKEGD------ILILTKPLGTQSAMAL---------SRVGEEYEDLLEITAKE----KERIIDKAI-ELMTTSNRGALMALREL--------------ERENNEKIA-NAMTDITGFGILGHSQEMAEQ-S-------------------------------DVDIEINLLPII-K--KTDYLSSS-----------------------------------------------------------------FGHQLLKGYGAETAGGLFIS-----------------------------------V--NPNYADK--LVEKL-RIS---GN---YAYMVGKVLKSKSDVGKAHLSDNLKILEIS---------------------
>SPS.1.cysteine.Enterococcus_faecalis_OG1RF.genome chromosome:NC_017316.1 strand:- positions:2055563-2056561
------------------------------------------------------------------------------------------------------------------------------------------------------------------------------------------------------------------------------------------------------------------------------------------------------------------------------------------------------------------------------------------------------------------------------------------T-------------------------------------------------------------------------------------------------------------------------------------------S-GGCGAKIESRVLNQLL-------Q-H-L--P-ETP-----------AN--ER-LLV-GFE-HADDAA--VY---QI--TP---------------------------------------E----------KALI-STVDFFSPMVN-DPLSFGKIAVANALSDVYAMG--GTVLY--------ALNLVCFP-----Q-KM--S-KEWLEQMLLGGSLKLKEAGALLAGGHSIYD-HEP-------------KYGLAVTG--EVHPEN---LWHNNTPQVGD------VLILTKALGVGIIQAA---------VR-----G--------QL-A-KQTEQKIAQ-DSMERLNK---YAAANA-----R--------S--Y-A--V-HACTDVTGFGLLIHAKEMADN-------------------------------QVTLLIDTEVLPTI-T--GALAYAAE---CLVTAAGQRNR------QTI-------G-TTI----------------DY-SK--I-SM---EMQEL--LFDPQTSGGLLIS-----------------------------------V--AADEAAA--CLAAI-Q-----KE-DPVAKIIGEV--LP-KE----QQAVVL-----L--------------------
>SPS.1.selenocysteine.Clostridium_sp{ch46}_7{ch95}3{ch95}54FAA.genome chromosome:JH376517.1 strand:- positions:404377-405408
----------------------------------------------------------------------------------------------------------------------------------------------------------------------------------------------------------------------------------------------------------------------------------------------------------------------------------------------------------------------------------------------------------------------AD--------I-L--LTSMTA-------------------------------------------------------------------------------------------------------------------------------------------H-RGUAAKIGPDALAQVL-------C-H-L--P--KF-----------ND--PN-LLV-GFQ-TSDDAA--VY---RI--SD---------------------------------------E----------LALI-QTVDIFPPIVD-DPYFYGKTAAANALSDVYAMG--GRPKL--------AMNVFCFP-----E-TL--P-KSAVQAILQGGYEKVQEADAIICGGHTIQD-PVP-------------KYGLSVTG--FVHPDR---ILRNNTIQQGD------VLILTKALGTGILTTA---------WK-----G--------SL-L-TVPQQRELL-SSMEMLNR---YAAQTM-----E--------H--FSD--I-HACTDVTGFGLLGHAYEMAAG-S-----------------------------NLSIAIDSMALPAL-D--GAVDAAAM---GLVPAGAYKNR------EYL-------D-KLV----------------NIGPS--V-PD---SLSDL--MFDPQTSGGLLIS-----------------------------------V--PEKTGIE--LVKRL-NEK------CPAARIIGQV--ET-LD-KYPLTV--------L--------------------
>SPS.1.selenocysteine.Campylobacter_coli_2692.genome chromosome:AIMQ01000036.1 strand:- positions:11123-12187
---------------------------------------------------------------------------------------------------------------------------------------------------------------------------------------------------------------------------------------------------------------------------------------------------------------------------------------------------------------------------------------------------------------MSFVARQKSSLYKENMEYKNQNLTHFVK-------------------------------------------------------------------------------------------------------------------------------------------A-AGUAAKLSPGGL-KTI-------L-N-F--M--QT------------S--PA-LLS-DIG-NNEDAS--VF---QI--SP---------------------------------------E----------LALV-QTLDFITPIVD-SAYHFGAIAAANALSDVFAMG--AEVIN--------ALNIVGFD-----TCHH--E-LNVLQELLQGANDKVQECGGIIVGGHTIES-GEL-------------FFGLSVTG--KVHPKK---FIANNTAKEGD------LILLTKPLGTGILSTA---------LK-----A--------QM-L-EEKHLDRML-ESMMGLNY---KSSQIA-----L--------R--F-G--V-NAMSDVTGFGFLGHLREMLND-------------------------------SISFMIFKDKLPYL-E--GVKEYFDM---GLIPGGAYKNL------DFI-------Q-EFY----------------PGLN-----E-----EDLL--LCDPQTSGGLLIS-----------------------------------I--EEKKALE--CLKAL-EDE---NI--K-AKIVAKA--VA-K--Q-DDRFIF--S------------------------
>SPS.1.cysteine.Chlorogloeopsis_sp{ch46}_PCC_9212.genome chromosome:AJLM01000165.1 strand:+ positions:28250-30469
MQQNLQ----P--IIKDLVLIGGGHTHAIVLRMFGMKPL--P-GVRITLITESYDTPYSGMLPGHIAGFYNHDQCHIDLQPLARFAQAQLYIDRVVGLDLENKKVIC--A----HRPAVAFDLLSIDIGSTPATISVPGAAEYAIPAKPVSQLLKHWYQIV-ENFAH-K----PQESLT--LAIVGGGAGGVELALSMQAHLEIEK---------RTRG----------------LTD-ESLMP-NLTIHLFQRNAELM-PNYHHSVQYLVHQLLTKRGIQVHLGESVCKV----------------------------------EPNK------VICESGLT-VECNHIFWVTAASAPLWLKAAGLATDEQ-GFILVNDRLQSLSHPHVFAAGDIATIVNYPRPKAGVFAVRQGKPLFENLRRILL--GK-P---LKPYKPQKQYLSLIGTGDG---------RAIATR---GSFTLP-PHKLLWHWKDWIDRRFMKRF-SNLP--E-MGEPKDKVKFPPSPYP--------------------------------PLSHSSSVMRCAGCGSKVGSTVLEKVL-------YRIKQEQPIREE--------------RQD-IVI-GLD-TPDDAA--VM---QVPAN---------------------------------------------------KLMV-QTVDYFRTLIN-DPYIFGQISANHCLSDIFAMG--ATPQS--------ALAIATIP-----YAAPAKV-EETLYQLLSGAVKVLNQTQAPLIGGHTTEG-AEL-------------GFGLTCNG--LAY--PDK-LLRKGGMQPGQ------VLILTKALGTGTLFAA---------DM-----H--------RQ-A-KGCWIDAAV-ESMLLSNQ---VAATCL-----M------KYG-------A-TACTDVTGFGLLGHLMEMVQA-S-----------------------------GVAVELQLETIPVL-P--GARKTLQK---GIFSSIHPENL-------RA-------S-RYIANFEQWEDHPNYP---------------------L--LFDPQTSGGLLAS-----------------------------------I--PVEQANS--CVAEL-KAL---G-------------------------------------------------------
>SPS.1.selenocysteine.Campylobacter_jejuni_subsp{ch46}_jejuni_110-21.genome chromosome:AIPC01000017.1 strand:+ positions:14960-15979
------------------------------------------------------------------------------------------------------------------------------------------------------------------------------------------------------------------------------------------------------------------------------------------------------------------------------------------------------------------------------------------------------------------------------LQYKNQNLTHFVK-------------------------------------------------------------------------------------------------------------------------------------------A-AGUAAKLSPGGL-KTI-------L-N-F--M--QK------------T--PA-LLS-DIG-NNEDAS--VY---QI--SP---------------------------------------D----------LALV-QTLDFITPIVD-SAYHFGAIAAANALSDVFAMG--AEVIN--------ALNIVGFD-----TCNH--D-LNILKELLEGANDKVKECNALVVGGHTIES-TEL-------------FFGLSVTG--KVHPSK---FIANNTSKIGD------CIILTKPLGTGILSTA---------LK-----A--------QM-L-NQKHLDIML-KNMIELNY---KASQIA-----L--------K--F-H--P-SAMSDVTGFGLLGHLKEMLNK-------------------------------NISFEIFESELPFL-D--GVKEYFNM---GLIPAGAYKNL------EFI-------K-ELT----------------PDLN-----E-----EKLL--LCDPQTSGGLLIS-----------------------------------I--SEKDSLE--CLKKL-EDE---NI--Q-AKIIAKV--VN-K--Q-ENDIII--S------------------------
>SPS.1.selenocysteine.Campylobacter_jejuni_subsp{ch46}_jejuni_LMG_23264.genome chromosome:AIOF01000007.1 strand:+ positions:14983-15981
-------------------------------------------------------------------------------------------------------------------------------------------------------------------------------------------------------------------------------------------------------------------------------------------------------------------------------------------------------------------------------------------------------------------------------------LTHFVK-------------------------------------------------------------------------------------------------------------------------------------------A-AGUAAKLSPGGL-KTI-------L-N-F--M--QK------------T--PA-LLS-DIG-NNEDAS--VY---QI--SP---------------------------------------D----------LALV-QTLDFITPIVD-SAYHFGAIAAANALSDVFAMG--AEVIN--------ALNIVGFD-----TCNH--D-LNILKELLEGANDKVKECNALVVGGHTIES-TEL-------------FFGLSVTG--KVHPSK---FIANNTSKIGD------CIILTKPLGTGILSTA---------LK-----A--------QM-L-NQKHLDIML-KNMMELNY---KASQIA-----L--------K--F-H--P-SAMSDVTGFGLLGHLKEMLNK-------------------------------NISFEIFESELPFL-D--GVKEYFNM---GLIPAGAYKNL------EFI-------K-ELT----------------PDLN-----E-----EKLL--LCDPQTSGGLLIS-----------------------------------I--SEKDSLE--CLKKL-EDE---NI--Q-AKIIAKV--VN-K--Q-ENDIII--S------------------------
>SPS.1.cysteine.Congregibacter_litoralis_KT71.genome chromosome:CH672401.1 strand:- positions:897540-899729
MLNPIS-------PTRDLVLVGGGHSHVLVMKKLAMSAL--S-DLRVTLISPAAFTPYSGMLPGLLAGHYSFEETHIDLMRFCQWAGIRFLVDTVESLDPDARTLHC--R----SRGVVSYDLLSIDIGSSPELDSVPGAREFAIPVKPVAELWNRWESLS-RQDNL--------AGRR--IAIVGGGAGSVEIALAIAHHLG----------------------------------------RQQPDLALYCGSEEVL-PGYSKGARKRVVEQLNKLGVVLHCSHRVRRV--------------------------TESQLQFESPDSSDSDNANFDNANFDNADYESLIWCTGAAAAPWIKESGLPVDER-GFMQVEDTLQSTGYENVFGAGDIATQYRHPRPKAGVYAVRQGPVLAENLLAYHA--GE-S---LREHKPQSEFLSMLALGPQ---------RAVAQR---NGLSV--SGAWVWRWKDRIDREFMARF-RDLAPRQ-M----DSAKP-R------------------------------------TASDDKTQAPCGGCGAKVSGDALHAVL-------AELRAM--------------------YPE-LLP-AAG-CLDDAM--PV-----RSD---------------------------------------------------GPLL-QSLDALRGLVD-DPWRMGRIAAQHALSDLYAVG--AKPHS--------AQALVTLP-----FAAPALL-RRDLLMVLQGALSVFDEVGCTLDGGHSMQG-PEL-------------QLGFAVNG---VLAAGDA-PLPKRGAQPGD------TLLLSKTLGSGALFAA---------HM-----Q--------GL-A-DGRHVDDAL-HALEQGNG---AAAKIA-----R------DYQ-------A-RAVTDVTGFGLAGHLLEMLGD-------------------------------TLAADIELGKLKIT-D--GALDAMTA---GVFSTLHEPNR---QAIVAR-------W-APPEDLPLL-----AE---------------------L--LFDPQTSGGLLMA-----------------------------------M--PPEKAAQ--ACEAL-HAQ---AV--E-AELIGT------------L-------------------------------
>SPS.1.cysteine.Enterococcus_faecalis_str{ch46}_Symbioflor_1.genome chromosome:NC_019770.1 strand:- positions:2082902-2083900
------------------------------------------------------------------------------------------------------------------------------------------------------------------------------------------------------------------------------------------------------------------------------------------------------------------------------------------------------------------------------------------------------------------------------------------T-------------------------------------------------------------------------------------------------------------------------------------------S-GGCGAKIESRVLNQLL-------Q-H-L--P-ETP-----------AN--ER-LLV-GFE-HADDAA--VY---QI--TP---------------------------------------E----------KALI-STVDFFSPMVN-DPLSFGKIAVANALSDVYAMG--GTVLY--------ALNLVCFP-----Q-KM--S-KEWLEQMLLGGSLKLKEAGALLAGGHSIYD-HEP-------------KYGLAVTG--EVHPEN---LWHNNTPQVGD------VLILTKALGVGIIQAA---------VR-----G--------QL-A-KQREQKIAQ-DSMERLNK---YAAVNA-----R--------S--Y-A--V-HACTDVTGFGLLIHAKEMADN-------------------------------QVTLLIDTEALPTI-T--GALAYAGE---CLVTAAGQRNR------QTI-------G-TTI----------------DY-SK--I-SM---EMQEL--LFDPQTSGGLLIS-----------------------------------V--AADEAAA--CLAAI-Q-----KE-DPVAKIIGEV--LP-KE----QQAVVL-----L--------------------
>SPS.1.cysteine.Pseudomonas_tolaasii_6264.genome chromosome:AKYY01000037.1 strand:- positions:1803-2828
--------------------------------------------------------------------------------------------------------------------------------------------------------------------------------------------------------------------------------------------------------------------------------------------------------------------------------------------------------------------------------------------------------------------------------------MDKSE-------------------------------------------------------------------------------------------------------------------------------------------S-GGCGCKIPSSVLTNIL-------SQT-A--AANTV-----------SD--DK-VVM-GFE-SSDDCA--VY---DAG------------------------------------------E----------KYLL-FTTDFFSPIVN-DPFVFGQLAASNAVSDIFASG--GSPLI--------ANSIMAFD-----PELV--S-VEQVTQMILGAQSVMNKFNVSIVGGHTIKN-SQP-------------LYGFSIIG--EVEKHR---LKKNNTARVGD------LLVMTRPIGVGILANA---------LK-----T--------GV-I-EQEDIAASTLARITGDNA---FGRTLS--------------E--TPE--V-SSLTDITGFGLIGHISEMVGL-G-----------------------------QLDVDLNTGSLVFY-D--GTESLAVA--VTSADSGIFSNI------KKY-------A-QNV----------------EYLADLPL------AKKFL--LHDPQTNGGLLFT-----------------------------------V--SAEGFEQ--NRQKW-------QALCPDLIVIGRMTEGTGKIKVY---------------------------------
>SPS.1.selenocysteine.Anaerotruncus_colihominis_DSM_17241.genome chromosome:DS544193.1 strand:+ positions:199117-200151
---------------------------------------------------------------------------------------------------------------------------------------------------------------------------------------------------------------------------------------------------------------------------------------------------------------------------------------------------------------------------------------------------------------AE-----NQ--K-------R--LTQMTA-------------------------------------------------------------------------------------------------------------------------------------------S-AGUAAKIGPGVLAQVL-------C-S-L--P--TF-----------ND--PD-LLV-GFD-KSDDAC--VY---RI--SD---------------------------------------T----------LALV-QTVDFFPPVVD-DPYAFGQIAAANALSDVYAMG--GTPKL--------AMNLLCYP-----T-CL--D-KQTVREILAGGCDKVKEAGAILAGGHTIQD-NEP-------------KYGLCVSG--FVDPHK---ILTNSGAQPGD------WLILTKPLGAGILNTA---------AK-----A--------DL-L-TPEQFAPAI-ESMATLNR---AAAEAA-----A--------P--F-Q--I-NACTDVTGFGLLGHAFEMADA-S-----------------------------GVTIRLFVKEFPVL-G--QARELASM---GVLPAGAYANS------TYL-------E-GKV----------------SFADH--V-AR---ETRDL--AFDPQTSGGLLLS-----------------------------------L--PESEARE--LMRVL-PAA---AP---WARVIGEV--LP-AG-P--SAIL-------V----------E---------
>SPS.1.selenocysteine.Desulfobacterium_autotrophicum_HRM2.genome chromosome:NC_012108.1 strand:- positions:3938893-3939945
----------------------------------------------------------------------------------------------------------------------------------------------------------------------------------------------------------------------------------------------------------------------------------------------------------------------------------------------------------------------------------------------FL-------------MKD------SK--K-----I-R--LTESVA-------------------------------------------------------------------------------------------------------------------------------------------G-AGUASKLSPGDLDKAL-------C-G-M--VFPT-------------N--EH-VMV-GLE-RADDAG--VY---KV--SD---------------------------------------D----------LALI-QTVDFFTPIVD-DPYWFGQIAAANALSDVYAMG--GTPKT--------AMNLVAFP-----VKEM--D-ISVLRQIIQGGIDKLVEAEVVLLGGHSIED-KEL-------------KYGLSVTG--FVHPQK---VLIKGNLNPGN------QLILTKPLGTGIINTA---------IK-----A--------AM-A-SQALTDTVT-RLMATLNR---QAADIM-----S--------G--F-D--V-TACTDVTGFGLIGHLAEMILG-S-----------------------------GMTVRLFSKNVPVI-Q--EALTFASM---GLIPAGAYKNR------EFR-------E-TMT----------------QFSGN--V-DQ---SLQAV--LVDPQTSGGLLIS-----------------------------------V--KASQASQ--LLSAL-KNA---GI-S-DAALIGEV-IDG-LG----EKIL-------I----------E---------
>SPS.1.cysteine.Sulfitobacter_sp{ch46}_NAS-14{ch46}1.genome chromosome:CH959312.1 strand:- positions:1560116-1562194
MHRH------DIPLTQDLVLIGGGHAHALVLRKWGMNPL--P-GARLTVINPGPTAPYTGMLPGYIAGHYSRETLEIDLVRLCRFAGARLILSHATDIDRTARLVHV--E----DRAPIAYDVASFDIGITAKM-GIPGFDGFAVGAKPLDVYAKRWRDFL-------AAVTSGDIEPE--IAVIGGGVAGCELSLAMAHAVR-------------------------------------SAG-IEPRVTLLQSD-PTL-SGLGNRARHTVEAKLRGAKVTLHTGVRVTEI----------------------------------------AADHVVLGSGDK-IPSQLTVGAAGAFPHEWLAQTDLPL-RD-GFIETTPDLSLPGDPTVFAVGDCAAMPFAPRPKAGVFAVRAAPVLYHNLRAALT--NG-P---RKPFKPQKRYLKLISLGEK---------SALAEK---FDLAF--SGPALWRWKDRIDRAFMDKL-DDLPPMQPPALPDTLAQGARD-----------------------------------IL-AAKP--LCGGCGAKVGNTVLRDGL-------SSL----YG-----------------PTD-AAI-LSV-LGDDAA--VL---KQPGG---------------------------------------------------GFQV-ISADHLRALIH-DPALMTRIAAVHALGDIWAMG--AQPQV--------ALSSIVLP-----HMSQALQ-SRTLQEITDAARAIFDHAGATIVGGHTSMG-DEM-------------TIGFTVTG--TRETP----PITLSGAQAGD------CLVLTRPIGSGIIMAA---------HM-----E--------GT-A-RGADVAQAL-NEMAEPQD---RQAFHL-----R------R---------A-NAMTDVTGFGLAGHIAAICRA-S-----------------------------RLSAEISADAIPVY-S--GARDLSDR---GVHSSLYHPNV-------DN-------A-P-----TRGRSDP------------------------L--LHDPQTAGGLLAA-----------------------------------L--PPAEAE-----------------------------------------------------------------------
>SPS.1.cysteine.Mycobacterium_avium_subsp{ch46}_paratuberculosis_JQ5.genome chromosome:AHAZ01000044.1 strand:- positions:55159-55842
-----------------------------------------------------------------------------------------------------------------------------------------------------------------------------------------------------------------------------------------------------------------------------------------------------------------------------------------------------------------------------------------------------------------------------Y------RLTQYAH-------------------------------------------------------------------------------------------------------------------------------------------G-GGCACKIPPGELEDVV-------R-G-L--GAASP-----------RDPLGE-LLV-GLD-SGDDAA--VV---RIR------------------------------------------Q-----G----TALI-ATTDFFTPVVD-DAYDWGRIAATNALSDVYAMG--GRPVV--------AVNLLGWP-----REVL--P-FELAAETLRGGLDVCGLAGCHLAGGHSVDD-PEP-------------KYGLAVTG--IADPNR---LLRNDSGKPGL------PLSLTKPLGIGVLNNR---------HK-----------------A-TGERFEEAI-AVMTTLNA---EAAGAA--------------L--AAG--V-ECATDVTGFGL---------------------------------------------------------------------------------------------------------------------------------------------------------------------------------------------------------------------------------------------------------------------------
>SPS.1.selenocysteine.Campylobacter_coli_2698.genome chromosome:AIMR01000016.1 strand:- positions:23556-24620
---------------------------------------------------------------------------------------------------------------------------------------------------------------------------------------------------------------------------------------------------------------------------------------------------------------------------------------------------------------------------------------------------------------MSFVARQKSSLYKENMEYKNQNLTHFVK-------------------------------------------------------------------------------------------------------------------------------------------A-AGUAAKLSPGGL-KTI-------L-N-F--M--QT------------S--PA-LLS-DIG-NNEDAS--VF---QI--SP---------------------------------------E----------LALV-QTLDFITPIVD-SAYHFGAIAAANALSDVFAMG--AEVIN--------ALNIVGFD-----TCHH--E-LNVLQELLQGANDKVQECGGIIVGGHTIES-GEL-------------FFGLSVTG--KVHPKK---FIANNTAKEGD------LILLTKPLGTGILSTA---------LK-----A--------QM-L-EEKHLDRML-ESMMGLNY---KSSQIA-----L--------R--F-G--V-NAMSDVTGFGFLGHLREMLND-------------------------------SISFMIFKDKLPYL-E--GVKEYFDM---GLIPGGAYKNL------DFI-------Q-EFY----------------PGLN-----E-----EDLL--LCDPQTSGGLLIA-----------------------------------I--EEKKALE--CLKAL-EDE---NI--K-AKIVAKA--VA-K--Q-DDRFIF--S------------------------
>SPS.1.selenocysteine.Campylobacter_jejuni_subsp{ch46}_jejuni_86605.genome chromosome:AIOJ01000016.1 strand:- positions:69821-70840
------------------------------------------------------------------------------------------------------------------------------------------------------------------------------------------------------------------------------------------------------------------------------------------------------------------------------------------------------------------------------------------------------------------------------LQYKNQNLTHFVK-------------------------------------------------------------------------------------------------------------------------------------------A-AGUAAKLSPGGL-KTI-------L-N-F--M--QK------------T--PA-LLS-DIG-NNEDAS--VY---QI--SR---------------------------------------D----------LALV-QTLDFITPIVD-SAYHFGAIAAANALSDVFAMG--AEVIN--------ALNIVGFD-----TCNH--D-LNILKELLEGANDKVQECNALVVGGHTIES-TEL-------------FFGLSVTG--KVHPSK---FIANNTAKVGD------CIILTKPLGTGILSTA---------LK-----A--------QM-L-NQKHLDIML-KSMMELNY---KASQIA-----L--------K--F-H--P-NAMSDVTGFGLLGHLKEMLNK-------------------------------NISFEIFESELPFL-D--GVKEYFNM---GLIPAGAYKNL------EFI-------K-ELI----------------PDLN-----E-----EKLL--LCDPQTSGGLLIS-----------------------------------I--SEKESLE--CLKKL-EDE---NI--Q-AKIIAKV--VN-K--Q-ENDIII--S------------------------
>SPS.1.cysteine.Enterococcus_faecalis_TX1322.genome chromosome:GG669017.1 strand:+ positions:267603-268601
------------------------------------------------------------------------------------------------------------------------------------------------------------------------------------------------------------------------------------------------------------------------------------------------------------------------------------------------------------------------------------------------------------------------------------------T-------------------------------------------------------------------------------------------------------------------------------------------S-GGCGAKIESRVLNQLL-------Q-H-L--P-ETP-----------AN--ER-LLV-GFE-HADDAA--VY---QL--TP---------------------------------------E----------KALI-STVDFFSPMVN-DPLSFGKIAVANALSDVYAMG--GTVLY--------ALNLVCFP-----Q-KM--S-KEWLEQMLLGGSLKLKEAGALLAGGHSIYD-HEP-------------KYGLAVTG--EVHPEK---LWHNNTPQVGD------VLILTKALGVGIIQAA---------VR-----G--------QL-A-KQTEQKIAQ-DSMERLNK---YAAANA-----R--------S--Y-A--V-HACTDVTGFGLLIHAKEMADN-------------------------------QVTLLIDTEALPTI-T--GALAYAAE---CLVTAAGQRNR------QTI-------G-TTI----------------DY-SK--I-SM---EMQEL--LFDPQTSGGLLIS-----------------------------------V--AADEAAA--CLAAI-Q-----KE-DPVAKIIGEV--LP-KE----QQAVVL-----L--------------------
>SPS.1.cysteine.Clostridium_botulinum_B_str{ch46}_Eklund_17B.genome chromosome:gi|187932320|ref|NC_010674.1| strand:+ positions:648382-649416
---------------------------------------------------------------------------------------------------------------------------------------------------------------------------------------------------------------------------------------------------------------------------------------------------------------------------------------------------------------------------------------------------------------MS-----KD--------I-K--LTSLTK-------------------------------------------------------------------------------------------------------------------------------------------N-SGCAAKIGPGVLHSVL-------S-S-L--P--KF-----------ED--EN-LIV-GFD-TSDDAC--VY---KI--ND---------------------------------------D----------TVVI-KTVDFFPPMVD-DPYTFGQVAAANALSDVYAMG--GNPSI--------AMNLICFP-----S-CL--D-ISIMREILAGGYDKVKEAGAVIAGGHTIAD-PTP-------------KYGLCVSG--FARPEE---ILSNSNAKTGD------VIILTKPLGIGIMNTA---------AK-----A--------EL-I-DENKIKEVT-SIMSTLNK---YAKECT-----L--------G--L-E--I-HSCTDVTGFGLIGHSYEMASG-S-----------------------------KKTIEIFSESIPII-D--GALDYAKM---GIIPEGMYNNL------DYL-------K-DKF----------------AVGAN--I-SQ---ELQDV--LIDPQTSGGLLLS-----------------------------------L--PEKQAKE--FLSRI-ENF---TP---YARIIGQV--LD-KG-D--KPIV-------I----------K---------
>SPS.1.cysteine.Anaerostipes_sp{ch46}_3{ch95}2{ch95}56FAA.genome chromosome:GL629687.1 strand:- positions:231475-232479
----------------------------------------------------------------------------------------------------------------------------------------------------------------------------------------------------------------------------------------------------------------------------------------------------------------------------------------------------------------------------------------------------------------------------------------FCK-------------------------------------------------------------------------------------------------------------------------------------------S-GGCTAKLGPGMLEHVL-------S-K-I--P-K-K-----------KD--EN-LLI-GFD-HADDAA--VY---RL--SD---------------------------------------D----------LAVV-QTLDFFPPMVE-DPYIFGQIAAANALSDIYAMG--GTVKT--------ALNIVCFP-----E-KM--D-LNILGEILLGGNSKVTEAGGTLAGGHSIAD-VDV-------------KYGLSVMG--TIHPEK---ILANNGVREGD------VLLLTKPLGAGIVLAA---------NQ-----M--------KE-A-SAAAYEQAV-NSMTTLNK---YAAEVL-----S--------G--Y-E--V-HGCTDVTGFGFLKHLSEMIGE-Q-----------------------------QYSAQIDSSQIPYI-E--DAERYADE---FYLTAAGQRNR------NSV-------G-SDV----------------EF-SD--V-PF---WMEEI--LFDPQTSGGLLAG-----------------------------------I--RPEDAQS--ALEKL-K-----KL-GLPCAAVGRI--TK-RR----EKKILV-----Y--------------------
>SPS.1.cysteine.Arcobacter_butzleri_RM4018.genome chromosome:gi|157736271|ref|NC_009850.1| strand:+ positions:1523138-1524172
-------------------------------------------------------------------------------------------------------------------------------------------------------------------------------------------------------------------------------------------------------------------------------------------------------------------------------------------------------------------------------------------------------------------------------MNNEYKLTKFVQ-------------------------------------------------------------------------------------------------------------------------------------------A-AGCAAKMGPGDLKQTI-------C-H-L--T--PD------------D--ER-ILV-GFD-TSEDAS--VY---QI--NE---------------------------------------S----------QAIV-QTLDFITPVVD-DPYIYGQIAAANALSDVFAMG--AEVKT--------AMNIVGFD-----RKNI--P-KDALEMILDGGNSKIKECGGVLLGGHTIES-PEM-------------YYGLSVTG--MIHPNE---IIRNNTPKIGH------VLVLTKPIGMGILTTA---------IK-----R--------DL-L-ELNLIKDCA-KIMASLNY---LPSKMM-----R--------K--Y-E--V-SSCTDITGFGLMGHALECTNN-------------------------------SITLNISHNDVPFV-K--EAFDFASN---DVIPGGTRRNM------KYV-------E-DKI----------------EFLPN--V-SD---IYKAL--LCDAQTSGGLLIA-----------------------------------M--KKDDAKE--FIKEL-EDY---SF--GYASIIGEV--IP-R--T-HKAIII--N------------------------
>SPS.1.selenocysteine.Campylobacter_coli_1957.genome chromosome:AINF01000029.1 strand:- positions:59833-60897
---------------------------------------------------------------------------------------------------------------------------------------------------------------------------------------------------------------------------------------------------------------------------------------------------------------------------------------------------------------------------------------------------------------MSFVARQKSSLYKENMEYKNQNLTHFVK-------------------------------------------------------------------------------------------------------------------------------------------A-AGUAAKLSPGGL-KTI-------L-N-F--M--QT------------S--PA-LLS-DIG-NNEDAS--VF---QI--SP---------------------------------------E----------LALV-QTLDFITPIVD-SAYHFGAIAAANALSDVFAMG--AEVIN--------ALNIVGFD-----TCHH--E-LNVLQELLQGANDKVQECGGIIVGGHTIES-GEL-------------FFGLSVTG--KVHPKK---FIANNTAKEGD------LILLTKPLGTGILSTA---------LK-----A--------QM-L-EEKHLDRML-ESMMGLNY---KSSQIA-----L--------R--F-G--V-NAMSDVTGFGFLGHLREMLND-------------------------------SISFMIFKDKLPYL-E--GVKEYFDM---GLIPGGAYKNL------DFI-------Q-EFY----------------PGLN-----E-----EDLL--LCDPQTSGGLLIS-----------------------------------I--EEKKALE--CLKAL-EDE---NI--K-AKIVAKA--VA-K--Q-DDRFIF--S------------------------
>SPS.1.cysteine.Prochloron_didemni_P3-Solomon.genome chromosome:JH608914.1 strand:+ positions:3-1000,1147-2041
------------------------------------------------------------MLPGHVAGFYSYDETHMDLRCLAGFAQAQFYLDKAVGLDLVNNRVIC--K----DRPPVFFDYLSLDIGSTPATIGVDGAEKYAIPAKPVPLFLSAWNDLI-TSYTE-N----RNKHLS--IAIVGGGAGGVELALNMDARLR------------------------------------QINPRASFTIHLLHGQSQLL-SNHNQWVSKRLKEILLQRGIKLHLSTRVRSV----------------------------------KADR------VVVNSGLD-LPCDRVFWVTQASAPSWLEESGLTLDSR-GFILVEDTLQSVSHSHIFAAGDIATMKNYSRPKAGVFAVRQGKPLFVNLQRILL--GE-K---LEPYRPQKRFLGLIGTGDK---------KAIASW---SSFGW--QSSLLWHWKDYIDRKFMNLF-SNFP--P-IA-------------------GNK---------QQTLRLPFDFAQGERSVQATNP---CKGCGAKVGSRVLEKVF-------QRLTI-----QQ--------------NED-III-GID-KPDDAA--VV---KVPNG---------------------------------------------------QLMV-HTIDYFPSLIN-DPFIFGQIATNHCLSDIFAMG--ATPTT--------ALAVATIP-----HGKMAQI-EETLYQLLSGATKTLHESKTALVGGHTTRG-TEL-------------AFGLSCNG--VVD--EGK-ILRKNGMKSGQ------VLVLTKAMGTGTLFAA---------SM-----S--------YK-A-KGRWIDGAV-ESMLVSNR---KAAEIF-----S------QQG-------A-TACTDITGFGLLGHLVEMVKA-S-------------------------AEEVSLRVELNLEAIPIL-A--GALETIEM---GIYSELQPQNL-------QA---------------------------------------------------------------------------------------------------------------------------------------------------------------------------------
>SPS.1.cysteine.Rhodobacter_sp{ch46}_SW2.genome chromosome:ACYY01000010.1 strand:- positions:84437-86587
MQND------DLPLTRDLVMIGGGHAHALVLRMWGMDPM--P-GVRVTVINPGPVAPYTGMLPGHIAGHYRRDQMMIDLVPLARFAGARAIMDRVVGIDRVARRVLL--A----SGQAISYDVASVDIGIGSALPGVPGFAEHAVAAKPLGGYADRWQAFV-------AQ---APAAPR--VVVVGGGLGGVELALASAHRLQ-------------------------------------AAG-LQPSVTVLEQAAVAL-PGIGAGARAALLAHMQRLGVRLLLNAAPVRI----------------------------------------EAGAVVL-DGQT-LPSDFTLAVAGTRPQGWLADTGLAL-RD-GFLTVGPTLQT-SDPAIFAVGDCADLAFAPRPKAGVYAVREAPFLFDNLRAVLS--GKST---LRRYRPQRDYLKLVSTGGQ---------GAVADK---FGLRL--DGGWLWLWKNSIDLKFMEKF-ASYPAMTPPPPAGPVAAGVAQ-----------------------------------AL-GEKP--LCGGCGAKVGADALTTAL-------ASL----PA-----------------PAR-PDV-VSG-AGDDAA--VL---RC-GD---------------------------------------------------GFQV-ISTDHLRAFSH-DPALMARICATHALGDIWAMG--AAPQV--------ALAQITLP-----RMSPRMQ-AETLREIMAAASEVFRAEGADVVGGHTATG-AEL-------------TLGFTVTG--LAKR-----ILAKGGARPGD------ALILTKPLGTGTILAA---------EM-----A---GQRAPGL-M-LGEAVVAAL-ASMTRSLG---PDAAIL-----T------PQ--------A-HAMTDVTGFGLAGHLLEMLTA-S-----------------------------NCAAEISLPAIPLL-P--GAEALAAT---GAASSLAPANR-------AA-------C-TARMAFNDTPRAA------------------------L--LFDPQTAGGLLAA-----------------------------------V--PADQATA--LLTAL-HAA---NV--RAAIIG----------------------------------------------
>SPS.1.cysteine.Veillonella_dispar_ATCC_17748.genome chromosome:GG667605.1 strand:+ positions:404698-405723
-----------------------------------------------------------------------------------------------------------------------------------------------------------------------------------------------------------------------------------------------------------------------------------------------------------------------------------------------------------------------------------------------------------------------------------VRLTDYVT-------------------------------------------------------------------------------------------------------------------------------------------S-GGCACKIGPHILNRVL-------K-A-V--T--PV-----------TN--EH-VLA-DMT-GADDAG--VY---KL--SD---------------------------------------K----------LALV-QTLDFFTPMVN-DPVLFGKIAAANALSDVYAMG--GTPLT--------AMNIVGFP-----VPLV--E-QGVLTDVLNGAGSIVAESGAAIVGGHSIEN-KEP-------------IFGMSVTG--QVNPNR---IWKNKGAQVGD------VLILTKRIGTGIMNNA---------LK-----G--------DL-F--PVGTEQAV-TSMSTLNR---VGAEVA-----H--------N--F-T--I-HACTDVTGFSLMGHSVEMASA-S-----------------------------DVTIHIKAYDIPLF-D--DVIEAAQM---GLVPAASYGNR------KAI-------T-DVQ----------------VDQA---L-DP---VWTDI--LFDPQTSGGLLFS-----------------------------------V--PANEGEQ--LVEAL-HKA---GI--DCAAIIGTV--ES-FSGLAVRVTE----------------------------
>SPS.1.cysteine.Synechococcus_sp{ch46}_WH_8102.genome chromosome:gi|33864539|ref|NC_005070.1| strand:- positions:190043-191362
----------------------------------------------------------------------------------------------------------------------------------------------------------------------------------------------------------------------------------------------------------------------------------------------------------------------------------------------------------------CTGSRAPIWLAASGLPVDGD-GRLRTNAQLQVEGNEHIFASGDCAVMAAAPRPASGVWAVRAAIPLAWNLEASCL--DR-P---LRPWRPQRQALQLIGDQQ-----G----RAWARW---GRWQLG-PSGWLWQWKRRIDRRFMAGFRSSEPM------------------------------------------------------TASEPMACRGCAAKLPAQPLAAAL-------EQAG---L---------------------------TG-APEDAA--RIE--GDPP------------------------------------------------------LL-QSVDGFPALVS-DPWLNGRLTTLHACSDLWACG--VRVDS--------AQAIVTLP-----VLEAAEQ-QELLVQTLCGVRSVLEEQQAQLIGGHTLES-RSE----PPHCPSLGVQLSLCVNG--R-SA---A-PWSKGGIAHGD------VLLLSRPLGTGVLFAA---------AM-----A--------GA-C-QPEALDTVL-QHMSRSQH---RLLDQL-----E----PHRQA-------I-HACTDVTGFGLLGHLGEMLAS-S-S---------------------------PLRITLWTNRIPAY-P--EAMDRLAQ---GYASSLAPANR-------RS-------W-QWLDGLIQLDDSPS-----------------QALLE-L--LVDPQTCGPLL---------------------------------------------------------------------------------------------------------------------
>SPS.1.selenocysteine.Desulfovibrio_desulfuricans_subsp{ch46}_desulfuricans_str{ch46}_ATCC_27774.genome chromosome:NC_011883.1 strand:+ positions:817693-818781
------------------------------------------------------------------------------------------------------------------------------------------------------------------------------------------------------------------------------------------------------------------------------------------------------------------------------------------------------------------------------------------------------------------------TTTVNLRKETRMKLLEKAR-------------------------------------------------------------------------------------------------------------------------------------------A-AGUAAKLAPGALERLL-------H-G-L--PLGTR-----------PDLEAR-VLA-GRA-RNEDAV--VL---TV--PP---------------------------------------G----------RAIV-QTVDILAPIVN-DGFHFGRIAAANALSDVYAMG--GEPWS--------AMNVAFFP--QALAEED--P-DGILASILRGGLEAMNEAGAVLAGGHTVQD-EEL-------------KYGLAVTG--IIDPDH---MARNDGLRPGQ------KLLLTKPLGTGVLATG---------VK-----A--------GW-D-GADQSEAELIRWCSRLNS---VGGAVI-----R--------T--L-R--L-AAATDITGFGLGGHALEMALA-S-----------------------------GVCVVFETEALPLM-P--RALEYARD---GLIPAGSHLNR------KHC-------A-CSS----------------LVEKG--V-DE---ALESL--AFDAQTSGGLLLA-----------------------------------V--PPDQVDE--ACALL-------HAGGDLACLVGEVA--EPRPDGKALVLR----------------------------
>SPS.1.cysteine.Sulfurospirillum_deleyianum_DSM_6946.genome chromosome:NC_013512.1 strand:- positions:2062771-2063796
--------------------------------------------------------------------------------------------------------------------------------------------------------------------------------------------------------------------------------------------------------------------------------------------------------------------------------------------------------------------------------------------------------------------------------NNEAKLTKYVK-------------------------------------------------------------------------------------------------------------------------------------------A-AGCAAKLGPGDLTEAI-------G-G-L--N--CT------------H--EK-VLV-GMD-ESDDAS--VY---YL--DE---------------------------------------G----------RALV-QTVDIITPVVD-DPFVYGQIAAANSLSDVFAMG--GEVAT--------AMNIVGFD-----GCHQ--P-RSVLKEILAGGQSKVNECGGVIIGGHTIEA-PEM-------------TYGMSVTG--FVHPLK---IYRNNTPRVGD------VLILTKPLGMGVLTTS---------IK-----A--------DM-L-ESSVVEKVA-SILATLNH---KASRIM-----Q--------K--Y-D--V-SACTDITGFGLLGHAYEMSFH-------------------------------RVSIGFWLKEIPIL-E--EAKAMADM---GIIPAGAYNNK------AYV-------S-MYV----------------DA--K--V-PY---KDEIL--LYDAQTSGGLLMA-----------------------------------V--SQKDAPK--LLQEL-LDE---GL--SYSAIIAEV--FE-K--E-EKPLFY--M------------------------
>SPS.3.cysteine.Marinobacter_algicola_DG893.genome chromosome:ABCP01000002.1 strand:- positions:62093-64330
MQQSEQ----P--VLRDIVLIGGGHSHVGVLKRFAMNPV--P-GVRLTLICRDTHTPYSGMLPGYVAGHYSYDEVHIDLSKLAEFAGARFYRDEAIGIDRGRKRVVC--R----SRPDVPYDILSVNIGSAPKVGDVSGAAEHAVPVKPINGFNNRWLSLL-SRLEN------HDGPMT--VAVVGAGAGGVELTLAMQFRLR--------------NE----------------LEKRGHDPD-QLHFHLFDADQQIL-PTHNAKVRAVFAETLASRGVKIHLGSAVSEV----------------------------------AANR------LTTESGDT-LSVNEVLWVTRAGGPEWLRDTGLALDDG-GFIRVTDTLQTETDGDIFAAGDIANVVNHPREKAGVFAVRQGRPLADNLRRHAL--GK-P---AKPFRPQKKWLALISTGDK---------FAVASR---GDLSL--AGSWVWRWKNSIDRRFMAKF-NDLP--A-MEENA--ALPD----------------------TGA-----AQNPEEASQAISAVAMRCGGCGAKVGSTVLSRAL-------GELRP-----IE--------------RDD-ILI-GLH-APDDAA--VL---TVPPG---------------------------------------------------KAVV-HTVDFFRAFID-DPYVFGRVAANHALGDVFAMG--AEAQS--------ATAVATVP-----YGIESKV-EDVVYQMMSGAVEVLNEAGCALVGGHTGEG-REL-------------ALGFAVNG--LID--PDD-VMSKGGLRAGD------VLLLTKPIGTGTLFAA---------HA-----K--------LA-A-KGRWVDSAL-ASMMQSNK---DAAQCL-----R------RYG-------S-RACTDVTGFGLLGHLVEMTRP-S-----------------------------GVDAELDLMAIPIL-P--GAEETAAA---GILSSLQPANI-------RL-------R-RGIRDQERWVNHPRYP---------------------L--IFDPQTAGGLLAS-----------------------------------I--PADQADA--CISEL-KAL---GY--PHTAIIGR------------VLPQD---------------------------
>SPS.1.cysteine.Gordonia_sihwensis_NBRC_108236.genome chromosome:BANU01000010.1 strand:- positions:20498-21469
------------------------------------------------------------------------------------------------------------------------------------------------------------------------------------------------------------------------------------------------------------------------------------------------------------------------------------------------------------------------------------------------------------------------------------RLTDYAH-------------------------------------------------------------------------------------------------------------------------------------------G-GGCACKIPAGELEDAV-------R-G-L--VGQ-R-----------SP---D-VLV-GLD-DGDDAA--AV---RVA------------------------------------------D-----G----LAVL-STADFFTPVVD-SAYDWGAIAAANALSDVYAMG--GRPVV--------AINLVGWP-----REVL--P-MELLTEVLRGGLDVGAQAGCPVIGGHTIDD-PEP-------------KYGMAVTG--VADPDR---LLRNDAAEPGL------PLTLTKPLGVGLLNNR---------HK-----------------R-TGEVFPNAI-ASMTALNR---DAADAA--------------V--ANG--V-QAATDVTGFGLLGHLYKMCRA-S-----------------------------GVSAVVEASAVPVL-D--GALEALRD---GYVSGGTRRNL------DWV-------R-PHL----GAGAG--------------V-SE---DDLLL--LADAQTSGGLLVV-----------G-----EVPG-------------HP--V-IG-HT--VAGGV-P-G----I---------TVR------------------------------------------
>SPS.1.selenocysteine.Geobacter_sulfurreducens_PCA.genome chromosome:gi|39995111|ref|NC_002939.4| strand:+ positions:642216-643250
--------------------------------------------------------------------------------------------------------------------------------------------------------------------------------------------------------------------------------------------------------------------------------------------------------------------------------------------------------------------------------------------------------------MT-------E--G-----I-K--LTSLVK-------------------------------------------------------------------------------------------------------------------------------------------A-AGUAAKLGPAGLEQAL-------S-D-M--V--RE-----------DD--PN-LLV-GPE-TADDAG--VY---RI--GE---------------------------------------G----------LALV-ETVDIITPLVD-DPYTFGRIAAANALSDVFAMG--GRPVT--------AMNLVFFP-----ACAL--P-GSVLSAILAGGHDALREAGACLVGGHTVED-DEL-------------KYGLAVTG--LISPSR---VVRNATARAGD------RLVLTKPLGTGIVSTA---------IK-----A--------DM-A-PAALTAEAV-RWMTMLNA---EAAGLM-----L--------E--C-G--A-SACTDVTGFGLVGHACEVARG-A-----------------------------GVTLRLHLEQVPVL-D--GVMGLVAD---GLVPAGCYRNR------DHY-------A-PFV----------------GAPRS--D-DD---RLLP---LFDPQTSGGLLLS-----------------------------------L--SPSSAGR--FLAAA-GDR---GL---FALEVGEV--LP-AG-ECAVDIV----------------------------
>SPS.1.selenocysteine.Campylobacter_jejuni_subsp{ch46}_jejuni_87459.genome chromosome:AIPE01000065.1 strand:- positions:42909-43907
-------------------------------------------------------------------------------------------------------------------------------------------------------------------------------------------------------------------------------------------------------------------------------------------------------------------------------------------------------------------------------------------------------------------------------------LTHFVK-------------------------------------------------------------------------------------------------------------------------------------------A-AGUAAKLSPGGL-KTI-------L-N-F--M--QK------------T--PA-LLS-DIG-NNEDAS--VY---QI--SP---------------------------------------D----------LALV-QTLDFITPIVD-SAYHFGAIAAANALSDVFAMG--AEVIN--------ALNIVGFD-----TCNH--D-LNILKELLEGANDKVKECNALVVGGHTIES-TEL-------------FFGLSVTG--KVHPSK---FIANNTSKIGD------CIILTKPLGTGILSTA---------LK-----A--------QM-L-NQKHLDIML-KNMMELNY---KASQIA-----L--------K--F-H--P-SAMSDVTGFGLLGHLKEMLNK-------------------------------NISFEIFESELPFL-D--GVKEYFNM---GLIPAGAYKNL------EFI-------K-ELT----------------PDLN-----E-----EKLL--LCDPQTSGGLLIS-----------------------------------I--SEKDSLE--CLKKL-EDE---NI--Q-AKIIAKV--VN-K--Q-ENDIII--S------------------------
>SPS.3.cysteine.Thioalkalivibrio_thiocyanoxidans_ARh_4.genome chromosome:AGFB01000006.1 strand:+ positions:39234-41495
MQTSSA----P--VAKDLVLVGGGHSHVAVLRRFGMRPL--P-GLRLTLITRDIHTPYSGMLPGYVAGHYDFDECHIDLGPLARFAGARLYHGEVEALDLEQRSVRV--A----GRPPVAFDLLSINTGSRPGTMQVPGAAEHTLPVKPIDRFLEGWERLI-DRVAA------SQGRFR--VAVVGGGAGGVELALATRYRLR--------------RL----------------LAEHGDDPN-RLEYLLLTQGPEIL-PTHSPGVRRRFQRVLGERGIRVLTGHTVVEV----------------------------------REGT------VRADGRPE-VNADAVLWVTSASAPAWPRESGLAVDAA-GFIRVDDRLQSLSHPGVFAAGDVATLPD-PRPKSGVFAVRQGPVLTDNLRRAAT--GR-P---LRPYRAQRRFLGLISTGDR---------YAVASR---GAWSM--EGAWLWRLKDRIDRRFMERY-NNLP--Q-MDE------------------------------TKGPELASGVADEQAIRELSTLAMRCGGCGAKVGSTVLTRVM-------QRLPV-----TR--------------RDD-VVL-GID-APDDAT--VL---SVPEG---------------------------------------------------RLLV-QSVDYFRAFID-DSYTFGRIAANHALGDLFAMG--AEAQS--------ALAIATVP-----YGRERVV-EEALYELLAGALAVLEPAGAVLAGGHSSEG-AEL-------------AFGLTVNG--LVD--PDA-IWRKGGLQAGD------ALVLTKPLGTGTLFAA---------DM-----R--------GK-A-KGRWISDAI-ASMCVSNQ---QAGDCL-----R------RFG-------A-TACTDVTGFGLLGHLLEMTRA-S-----------------------------NVDAVLEVGAVPLL-D--GAGETVAA---GIVSSLQPQNL-------RL-------R-RGVADLERAAKHPHFP---------------------L--LFDPQTAGGLLAG-----------------------------------V--PAERAAA--CVDEL-RRL---GY--PAAAVIGA------------IEARGSVAEPVRIAL-----------------
>SPS.1.selenocysteine.Campylobacter_jejuni_subsp{ch46}_jejuni_87330.genome chromosome:AIPD01000022.1 strand:- positions:46637-47656
------------------------------------------------------------------------------------------------------------------------------------------------------------------------------------------------------------------------------------------------------------------------------------------------------------------------------------------------------------------------------------------------------------------------------LQYKNQNLTHFVK-------------------------------------------------------------------------------------------------------------------------------------------A-AGUAAKLSPGGL-KTI-------L-N-F--M--QK------------T--PA-LLS-DIG-NNEDAS--VY---QI--SP---------------------------------------D----------LALV-QTLDFITPIVD-SAYHFGAIAAANALSDVFAMG--AEVIN--------ALNIVGFD-----TCNH--D-LNILKELLEGANDKVKECNALVVGGHTIES-TEL-------------FFGLSVTG--KVHPSK---FIANNTSKIGD------CIILTKPLGTGILSTA---------LK-----A--------QM-L-NQKHLDIML-KNMIELNY---KASQIA-----L--------K--F-H--P-SAMSDVTGFGLLGHLKEMLNK-------------------------------NISFEIFESELPFL-D--GVKEYFNM---GLIPAGAYKNL------EFI-------K-ELT----------------PDLN-----E-----EKLL--LCDPQTSGGLLIS-----------------------------------I--SEKDSLE--CLKKL-EDE---NI--Q-AKIIAKV--VN-K--Q-ENDIII--S------------------------
>SPS.1.selenocysteine.Campylobacter_lari_RM2100.genome chromosome:NC_012039.1 strand:+ positions:335669-336691
--------------------------------------------------------------------------------------------------------------------------------------------------------------------------------------------------------------------------------------------------------------------------------------------------------------------------------------------------------------------------------------------------------------------------------YKDQKLTQYVK-------------------------------------------------------------------------------------------------------------------------------------------A-AGUAAKLDSVGL-DKI-------L-G-I--L--KP------------H--EN-ILS-GIG-NNEDAS--VY---KL--NE---------------------------------------D----------LALV-QTLDFITPVVD-SAYHFGAIAAANALSDVFAMG--AEVIN--------ALNIVGFD-----TCHF--N-NEILLEVLEGARVKVEEAGAVLVGGHTIEN-DEF-------------IFGLSVTG--VVHPKK---FIANNSAKDGD------VILLTKPIGSGIISTA---------IK-----A--------SL-L-EKEKILKAV-EQMSFLNL---YASRIL-----R--------E--F-K--SLSALSDVTGFGLLGHLKEMLNK-------------------------------EIMIEVYKNEIPLM-D--GVLSMANM---GIIPAGAYKNK------DSL-------K-IWV----------------ENLN-----EK---DEDIM--YFDPQTSGGLLAS-----------------------------------M--SENEAVE--ALKIL-KDH---NI--E-AKIIARC--VR-N--T-HNYLLL--C------------------------
>SPS.1.cysteine.Porphyromonas_endodontalis_ATCC_35406.genome chromosome:ACNN01000016.1 strand:+ positions:17380-18441
------------------------------------------------------------------------------------------------------------------------------------------------------------------------------------------------------------------------------------------------------------------------------------------------------------------------------------------------------------------------------------------------------------------------QA-MELVPPPLIDLLEGQE-------------------------------------------------------------------------------------------------------------------------------------------Q-GGCSAKLDPKELHKIL-------A-D-L--P--VP-----------HS--DR-LLV-GTD-TSDDAG--VY---QL--NE---------------------------------------N----------EALI-VTTDFFPPVAS-DPYTFGRISATNALSDVYAMG--GSPLL--------CLNIVLFP-----SSQM--P-LEVLREILRGGQSAADEAGALIVGGHTIED-SPV-------------KYGMAVVG--RVHPRR---VITNRGVKPGD------ALILTKPLGTGILIAA---------HR-----L--------GM-A-REEDYQEAL-LSMQRLNR---YAAEQM-----T--------Q--V-S--T-HAATDITGFGLVGHAMQMALA-S-----------------------------GVELHFESSAIPAL-P--GVRDLLHE---GCIPGGALRNR------RYV-------E-EHL----------------HSHAS--P-E-----ETLL--LCDAQTSGGLLIA-----------------------------------L--PEEEAPD--LLRRL-QDN---PN-TAQSALIGVA--SPASPNGSALTIW----------------------------
>SPS.1.cysteine.Prochlorococcus_marinus_str{ch46}_MIT_9211.genome chromosome:gi|159902540|ref|NC_009976.1| strand:+ positions:308869-309264,309289-309471,309496-309600,309631-309768,309823-309918
---------------------------------------------------------------------------------------------------------------------------------------------------------------------------------------------------------------------------------------------------------------------------------------------------------------------------------------------------------------------------------------------------------------------------------------------------------------------------------------------------------------------------------------------------------------------------------------CRGCAAKVSEGTLKEAL-------KEVDLQKL---------------------------GD-YPEDAS--MVS--SSKGT---------------------------------------------------GTLM-QSVDGFPALIS-DPWLNARLTALHACSDIWASG--ASVIS--------AQAVITLP-----VLNSYLQ-KELLVQSIAGIKSVLEPQGAKLIGGHTFES-RNE------------PIISLSING--ILKP--GQLPLNKRGLKPKD------ELLISRGLGSGVIFAG---------TM-----H--------GA-T-SSEVLETTL-DTLSQIKK---PINQNL-----D------SFV-------I-NACTDITGYGLLGHLGEMLKS-S-----------------------------GLRIKLYPDSIPIL-K--GAKKLLRS---GFSSTFAQSNR-------SF-------F-SLLNSFKNH----------------------QVIKE-L--IVDPQTCGPLLVS-----------------------------------C--PQNVSQI--LLNK----------------------------------------------------------------
>SPS.4.cysteine.Rhodoferax_ferrireducens_T118.genome chromosome:gi|89898822|ref|NC_007908.1| strand:- positions:1744305-1746557
MQAPEQ----P--ILRDIVLVGGGHSHVGVLKSFGMQPV--P-GVRLTVICTDMHTPYSGMLPGYVAGHYDYDEVHIDLSRLAVFAGARLYRDEVIGLDRVNRKVLC--R----NRPPVPYDVLSINIGSTPQLHGVPGALENAIAVKPITRFNERWLALL-ERVQR------HPGTTT--VAVVGAGAGGVELLLAMQWRLR--------------HA----------------LRALGRNPD-ELVFHLFSSDANIL-PTHNLGVRRRFDAVLAERQVRVHRNAAVTQV----------------------------------TPGR------LQTAAGEV-IDTDEIVWVTRAGGAAWLRDTGLALDAD-GFIQVTDTLQTVTDPAVFAAGDIASMVNHPLEKAGVFAVRQGPPLAANLRLSVQ--GG-T---LKPYHPQRSWLALISTGDR---------YAVASR---GWLGF--AGAWVWRWKDWIDRRFMAKF-QDLT--P-MDTHGTRAQPT----------------------SAGVAGTVQLTPEESLQAISAIAMRCGGCGAKVGATVLSRAL-------SQLHP-----VQ--------------RED-VII-GLS-DPDDAA--VV---RVPAG---------------------------------------------------KAMV-HSVDFFRSFID-DPYLFGKVAANHALGDIWAMG--AQAQS--------ATAIATVP-----SGLESKV-EDVLFQMMTGALEVLNEANCALVGGHTGEG-KEL-------------ALGFAING--LIDDDPAQ-ILRKNGMCPGD------VLILTKPIGTGTLFAA---------HA-----R--------LS-A-KGRWIDAAL-QSMVVSNQ---KGAQCL-----R------EFG-------A-TACTDLTGFGLLGHLVEMTRP-S-----------------------------GVDAELDLGALPLL-D--GAQECVAA---GIVSSLQSANV-------RL-------R-RALRNQEAMVNHPRYP---------------------L--IFDPQTAGGLLAS-----------------------------------V--PADKAQA--CIAAL-REL---GY--SHTVAIGR------------V-------------------------------
>SPS.2.selenocysteine.Plesiocystis_pacifica_SIR-1.genome chromosome:ABCS01000029.1 strand:+ positions:8979-9131,9236-9898,9917-10093
-------------------------------------------------------------------------------------------------------------------------------------------------------------------------------------------------------------------------------------------------------------------------------------------------------------------------------------------------------------------------------------------------------------AMPDTPRDEDL------------RLTAFAD-------------------------------------------------------------------------------------------------------------------------------------------G-GGUAAKLRLGDLVEVL-------D-G-M--LPP-A-----------AG----------------------------------------------------------------------------------------SANVVVGLVD-DPETFGRIAAANALSDVYAMG--GRPLW--------ALNLVFFP-----DDRL--P-LTVLRDIMRGSSQACAEAGVAVVGGHTVRN-GDL-------------KFGLAVTGMLEPDARR---SLANTRAMPGQ------QLVLTKALGTGIVASA---------IK-----K--------GV-A-TPAQVDAAV-RSMTRLNG---EAAHAA--------------R--RLG--A-TACTDVTGFGLLGHLSNILEG-S-----------------------------RLRAELELERLPLL-P--GALEHLGA---GIYPGGSKANL------SHV-------E-GRL----RRAHA-----------------S---ALTHI--AADAQTSGGLLVA-----------------------------------M--PPDGAER--LVEAL-RSS---GH---PAAIVGELARADADEVGVIELRA----------------------------
>SPS.1.selenocysteine.Clostridium_clostridioforme_2{ch95}1{ch95}49FAA.genome chromosome:JH376870.1 strand:- positions:58444-59487
-------------------------------------------------------------------------------------------------------------------------------------------------------------------------------------------------------------------------------------------------------------------------------------------------------------------------------------------------------------------------------------------------------------------SPMSD--------I-K--LTELTG-------------------------------------------------------------------------------------------------------------------------------------------SCGGUASKIGPDTLAQVL-------R-G-L--P--TF-----------HD--DR-LLV-GYD-TSDDAA--VY---QL--TP---------------------------------------E----------LALI-QTVDIFPPAVD-DAYEYGQIAAANSLSDVWAMG--GEARL--------CMNILMFP-----E-HL--P-FDTVQAILRGGYDKAAEAEAIVVGGHTIKD-DIP-------------KYGLCVSG--VVHPDR---ILRNNSIQKGD------VLILTKPLGTGVLTNA---------DR-----G--------GL-L-SDSEHKAMV-DCMAALNK---YAADAV-----R--------S--LDG--V-HACTDVTGFSLLGHSYEMCGE-S-----------------------------GLTVIIDSSRVPLL-P--GADNYASM---GLVPAVAYQNM------KHL-------K-DKV----------------ALPKD--L-PS---HVHDL--LFDPQTSGGLLYS-----------------------------------V--ASQEAGR--IMEAL-QKA------CQTPAVIGHV--EG-PS-SHPVMV--------I--------------------
>SPS.1.selenocysteine.Desulfurobacterium_thermolithotrophum_DSM_11699.genome chromosome:NC_015185.1 strand:+ positions:1530189-1531217
---------------------------------------------------------------------------------------------------------------------------------------------------------------------------------------------------------------------------------------------------------------------------------------------------------------------------------------------------------------------------------------------------------------------------------EKFKLTTTVR-------------------------------------------------------------------------------------------------------------------------------------------A-SGUGAKLSPVGLEKVL-------K-N-L--N--VP-----------RD--KN-VLI-GIE-TAEDAG--VY---KL--TE---------------------------------------D----------IALV-QTADFITPVVD-DPFVYGQIAVANALSDVYAMG--GKPVT--------AINLVMFA-----SCKV--P-MGYLSKILEGGADKLKEAEVSLIGGHTVDD-LET-------------KYGLAVTG--IVHPEK---IIKNSTAKPND------VLIYTKPLGIGVLTTA---------IK-----A--------DI-A-KEEEVEEVS-NVMTTLNK---YASEAM-----V--------E--V-G--V-SACTDITGFGFLGHLYEMIKY-S-----------------------------KVGAEIYTENLLFL-K--GAKEYTSM---GLLPAATYENI------DYV-------G-DFV----------------EFSES--V-DD---DEKML--LYDPQTSGGLLIA-----------------------------------V--PEEKADE--LIDKL-KEK---GV--KWIQKAGKI--ID-E----EKIKVF---------------------------
>SPS.1.selenocysteine.Campylobacter_jejuni_subsp{ch46}_jejuni_LMG_23269.genome chromosome:AIOG01000023.1 strand:+ positions:14982-15980
-------------------------------------------------------------------------------------------------------------------------------------------------------------------------------------------------------------------------------------------------------------------------------------------------------------------------------------------------------------------------------------------------------------------------------------LTHFVK-------------------------------------------------------------------------------------------------------------------------------------------A-AGUAAKLSPGGL-KTI-------L-N-F--M--QK------------T--PA-LLS-DIG-NNEDAS--VY---QI--SP---------------------------------------D----------LALV-QTLDFITPIVD-SAYHFGAIAAANALSDVFAMG--AEVIN--------ALNIVGFD-----TCNH--D-LNILKELLEGANDKVKECNALVVGGHTIES-TEL-------------FFGLSVTG--KVHPSK---FIANNTSKIGD------CIILTKPLGTGILSTA---------LK-----A--------QM-L-NQKHLDIML-KNMMELNY---KASQIA-----L--------K--F-H--P-SAMSDVTGFGLLGHLKEMLNK-------------------------------NISFEIFESELPFL-D--GVKEYFNM---GLIPAGAYKNL------EFI-------K-ELT----------------PDLN-----E-----EKLL--LCDPQTSGGLLIS-----------------------------------I--SEKDSLE--CLKKL-EDE---NI--Q-AKIIAKV--VN-K--Q-ENDIII--S------------------------
>SPS.1.cysteine.Enterococcus_faecalis_ERV62.genome chromosome:JH805824.1 strand:- positions:26050-27048
------------------------------------------------------------------------------------------------------------------------------------------------------------------------------------------------------------------------------------------------------------------------------------------------------------------------------------------------------------------------------------------------------------------------------------------T-------------------------------------------------------------------------------------------------------------------------------------------S-GGCGAKIESRVLNQLL-------Q-H-L--P-ETP-----------AN--ER-LLV-GFE-HADDAA--VY---QI--TP---------------------------------------E----------KALI-STVDFFSPMVN-DPLSFGKIAVANALSDVYAMG--GTVLY--------ALNLVCFP-----Q-KM--S-KEWLEQMLLGGSLKLKEAGALLAGGHSIYD-HEP-------------KYGLAVTG--EVHPEN---LWHNNTPQVGD------VLILTKALGVGIIQAA---------VR-----G--------QL-A-KQTEQKIAQ-NSMERLNK---YAAANA-----R--------S--Y-A--V-HACTDVTGFGLLIHAKEMADN-------------------------------QVTLLIDTEALPTI-T--GALAYAAE---CLVTAAGQRNR------QTI-------G-TTI----------------DY-SK--I-SM---EMQEL--LFNPQTSGGLLIS-----------------------------------V--AADEAAA--CLAAI-Q-----KE-DPVAKIIGEV--LP-KE----QQAVVL-----L--------------------
>SPS.1.selenocysteine.Campylobacter_upsaliensis_RM3195.genome chromosome:AAFJ01000005.1 strand:+ positions:83235-84248
--------------------------------------------------------------------------------------------------------------------------------------------------------------------------------------------------------------------------------------------------------------------------------------------------------------------------------------------------------------------------------------------------------------------------------YKDQKLTHFVK-------------------------------------------------------------------------------------------------------------------------------------------A-AGUAAKLDPCGL-KTI-------L-N-F--M--QT------------S--PA-LLS-SIG-NNEDAS--VY---QI--SE---------------------------------------D----------LALV-QTLDFITPVVD-SAYHFGAIAAANALSDIFAMG--AEVIN--------ALNIVGFD-----NKNH--N-LELLGEILAGANDKVQEAGGIVVGGHTIES-AEL-------------FFGLSVTG--KVHPKQ---FIANNTAQIGD------VIILTKPLGIGILSTA---------LK-----G--------GL-L-EKTHLNSML-ESMLTLNL---KASRLA-----V--------K--F-K--A-SAMSDVTGFGLLGHLKEMLNP-------------------------------QISIRIFENSLPLL-R--GVRGYFDI---GLIPAGAYQNY------EFI-------K-KSC----------------PHLQ-----E-----NTLL--FCSPETSGGLLIA-----------------------------------L--DEKNANA--LLKAL-QDE---GI--N-AAIIALC--ES-K--G-QKELEL--I------------------------
>SPS.1.selenocysteine.Campylobacter_jejuni_subsp{ch46}_jejuni_xy259.genome chromosome:CAFR01000067.1 strand:- positions:41602-42621
------------------------------------------------------------------------------------------------------------------------------------------------------------------------------------------------------------------------------------------------------------------------------------------------------------------------------------------------------------------------------------------------------------------------------LQYKNQNLTHFVK-------------------------------------------------------------------------------------------------------------------------------------------A-AGUAAKLSPGGL-KTI-------L-N-F--M--QK------------T--PA-LLS-DIG-NNEDAS--VY---QI--SP---------------------------------------D----------LALV-QTLDFITPIVD-SAYHFGAIAAANALSDVFAMG--AEVIN--------ALNIVGFD-----TCNH--D-LNILKELLEGANDKVKECNALVVGGHTIES-TEL-------------FFGLSVTG--KVHPSK---FIANNTSKIGD------CIILTKPLGTGILSTA---------LK-----A--------QM-L-NQKHLDIML-KNMIELNY---KASQIA-----L--------K--F-H--P-SAMSDVTGFGLLGHLKEMLNK-------------------------------NISFEIFESELPFL-D--GVKEYFNM---GLIPAGAYKNL------EFI-------K-ELT----------------PDLN-----E-----EKLL--LCDPQTSGGLLIS-----------------------------------I--SEKDSLE--CLKKL-EDE---NI--Q-AKIIAKV--VN-K--Q-ENDIII--S------------------------
>SPS.1.selenocysteine.Campylobacter_jejuni_subsp{ch46}_jejuni_60004.genome chromosome:AIOE01000060.1 strand:+ positions:14955-15974
------------------------------------------------------------------------------------------------------------------------------------------------------------------------------------------------------------------------------------------------------------------------------------------------------------------------------------------------------------------------------------------------------------------------------LQYKNQNLTHFVK-------------------------------------------------------------------------------------------------------------------------------------------A-AGUAAKLSPGGL-KTI-------L-N-F--M--QK------------T--PA-LLS-DIG-NNEDAS--VY---QI--SR---------------------------------------D----------LALV-QTLDFITPIVD-SAYHFGAIAAANALSDVFAMG--AEVIN--------ALNIVGFD-----TCNH--D-LNILKELLEGANDKVQECNALVVGGHTIES-TEL-------------FFGLSVTG--KVHPSK---FIANNTAKVGD------CIILTKPLGTGILSTA---------LK-----A--------QM-L-NQKHLDIML-KSMMELNY---KASQIA-----L--------K--F-H--P-NAMSDVTGFGLLGHLKEMLNK-------------------------------NISFEIFESELPFL-D--GVKEYFNM---GLIPAGAYKNL------EFI-------K-ELI----------------PDLN-----E-----EKLL--LCDPQTSGGLLIS-----------------------------------I--SEKESLE--CLKKL-EDE---NI--Q-AKIIAKV--VN-K--Q-ENDIII--S------------------------
>SPS.1.cysteine.Clostridium_botulinum_CDC66177.genome chromosome:ALYJ01000084.1 strand:- positions:96320-97354
---------------------------------------------------------------------------------------------------------------------------------------------------------------------------------------------------------------------------------------------------------------------------------------------------------------------------------------------------------------------------------------------------------------MS-----KD--------I-K--LTSLTK-------------------------------------------------------------------------------------------------------------------------------------------N-SGCAAKIGPGVLHSVL-------S-S-L--P--KF-----------ED--EN-LIV-GFD-TSDDAC--VY---KI--ND---------------------------------------D----------TVVI-KTVDFFPPMVD-DPYTFGQVAAANALSDVYAMG--GNPSI--------AMNLICFP-----S-CL--D-ISIMREILAGGYDKVKEAGAVIAGGHTIAD-PTP-------------KYGLCVSG--FARPEE---ILSNSNAKTGD------VIILTKPLGIGIMNTA---------AK-----A--------EL-I-DENKIKEVT-SIMSTLNK---YAKECT-----L--------G--L-E--I-HSCTDVTGFGLIGHSYEMASG-S-----------------------------KKTIEIFSESIPII-D--GALDYAKM---GIIPEGMYNNL------DYL-------K-DKF----------------AVGAN--I-SQ---ELQDV--LIDPQTSGGLLLS-----------------------------------L--PEKQAKE--FLSRI-ENF---TP---YARIIGQV--LD-KG-D--KPIV-------I----------K---------
>SPS.1.selenocysteine.Campylobacter_jejuni_subsp{ch46}_jejuni_CG8421.genome chromosome:ABGQ01000010.1 strand:+ positions:56538-57539
------------------------------------------------------------------------------------------------------------------------------------------------------------------------------------------------------------------------------------------------------------------------------------------------------------------------------------------------------------------------------------------------------------------------------------NLTHFVK-------------------------------------------------------------------------------------------------------------------------------------------A-AGUAAKLSPGGL-KTI-------L-N-F--M--QK------------T--PA-LLS-DIG-NNEDAS--VY---QI--SP---------------------------------------D----------LALV-QTLDFITPIVD-SAYHFGAIAAANALSDVFAMG--AEVIN--------ALNIVGFD-----TCNH--D-LNILKELLEGANDKVKECNALVVGGHTIES-TEL-------------FFGLSVTG--KVHPSK---FIANNTSKIGD------CIILTKPLGTGILSTA---------LK-----A--------QM-L-NQKHLDIML-KNMMELNY---KASQIA-----L--------K--F-H--P-SAMSDVTGFGLLGHLKEMLNK-------------------------------NISFEIFESELPFL-D--GVKEYFNM---GLIPAGAYKNL------EFI-------K-ELT----------------PDLN-----E-----EKLL--LCDPQTSGGLLIS-----------------------------------I--SEKDSLE--CLKKL-EDE---NI--Q-AKIIAKV--VN-K--Q-ENDITI--S------------------------
>SPS.1.cysteine.Enterococcus_faecalis_ERV31.genome chromosome:JH806449.1 strand:+ positions:168235-169233
------------------------------------------------------------------------------------------------------------------------------------------------------------------------------------------------------------------------------------------------------------------------------------------------------------------------------------------------------------------------------------------------------------------------------------------T-------------------------------------------------------------------------------------------------------------------------------------------S-GGCGAKIESRVLNQLL-------Q-H-L--P-ETP-----------AN--ER-LLV-GFE-HADDAA--VY---QI--TP---------------------------------------E----------KALI-STVDFFSPMVN-DPLSFGKIAVANALSDVYAMG--GTVLY--------ALNLVCFP-----Q-KM--S-KEWLEQMLLGGSLKLKEAGALLAGGHSIYD-HEP-------------KYGLAVTG--EVHPEN---LWHNNTPQVGD------VLILTKALGVGIIQAA---------VR-----G--------QL-A-KQTEQKIAQ-NSMERLNK---YAAANA-----R--------S--Y-A--V-HACTDVTGFGLLIHAKEMADN-------------------------------QVTLLIDTEALPTI-T--GALAYAAE---CLVTAAGQRNR------QTI-------G-TTI----------------DY-SK--I-SM---EMQEL--LFNPQTSGGLLIS-----------------------------------V--AADEAAA--CLAAI-Q-----KE-DPVAKIIGEV--LP-KE----QQAVVL-----L--------------------
>SPS.1.selenocysteine.Campylobacter_jejuni_subsp{ch46}_jejuni_ATCC_33560.genome chromosome:AIOL01000098.1 strand:- positions:8710-9729
------------------------------------------------------------------------------------------------------------------------------------------------------------------------------------------------------------------------------------------------------------------------------------------------------------------------------------------------------------------------------------------------------------------------------LQYKNQNLTHFVK-------------------------------------------------------------------------------------------------------------------------------------------A-AGUAAKLSPGGL-KTI-------L-N-F--M--QK------------T--PA-LLS-DIG-NNEDAS--VY---QI--SP---------------------------------------D----------LALV-QTLDFITPIVD-SAYHFGAIAAANALSDVFAMG--AEVIN--------ALNIVGFD-----TCNH--D-VNILKELLEGANDKVQECNALVVGGHTIES-TEL-------------FFGLSVTG--KVHPGK---FIANNTAKVGD------CIILTKPLGTGILSTA---------LK-----A--------QM-L-NQKHLDIML-KSMMELNY---KASQIA-----L--------K--F-H--P-NAMSDVTGFGLLGHLKEMLNK-------------------------------NISFEIFESELPFL-D--GVKEYFNM---GLIPAGAYKNL------EFI-------K-ELI----------------PDLN-----E-----EKLL--LCDPQTSGGLLIS-----------------------------------I--SEKESLE--CLKKL-EDE---NI--Q-AKIIAKV--VN-K--Q-ENDIII--S------------------------
>SPS.1.cysteine.Candidatus_Puniceispirillum_marinum_IMCC1322.genome chromosome:NC_014010.1 strand:+ positions:465142-467292
------MDKSSSSILGDVVLLGGGHAQIAVLKMFAMKPI---AGIRLTLVTNDMRTPYSGMLPGFVEGVWDDDDLHIDLATLAQFAGARIIHASCTGIDADHKRLLFD------HRPTLRFDVLSVNIGGQPALDAIDGAMEHAIPVKPIAQFQHRLNDVL-------------SADKKHKLSVIGGGAAGCELALALSKRWL--------------------------------------------------------------------------------TETGKRPELRLFSRSNRLMPYMAARAGKLIEADLNAIGAHIHKGAEVTSIHANGLSCRDGQTYDFDACFLVSAVKPPAWLASSTIERDENGFIRVGQNLQSLSHPYIFASGDIASLHPYSRPKAGVFAVRAGRILAQNLQRYIK------QQSLRPWNPQSRYLALIGTADGAAIAAHGSFGFKAHYLWRLKVWIDQRFMGKYKSLAMPPTPKTDTLDAINSDEGKHSDPAFAAM------------------------------------------------RCLGCGAKTGHETLQNAM-------REA-VSIAIGMG-----------AD--PD-LMP-DDS-LAEDAA-------SLPSPAP--------------------------------------N----------MRIL-QSVDMLSEIVS-DPFKLGQIASVHAFSDIYAML--GKPLY--------SLAIINLN-----EAKISIQ-TDQLTHILAGTLLAHSKAGVKLVGGHTSEG-GSL-------------SVGFSVTG---TRPEH-----GAYTPAPKD-----AVIILSKPIGTGLVMAG---------HM--------------QLKA-RGNWITSTI-DTMCMSNH---QATKIA--------------M--EHG--I-EWVTDITGFGLARHVLNLANRAG-----------------------------ATGCYLYPDAIISL-P--GAQFMADN---GIVSSLAGQNQ------AAV-------RLDHN-----------------------GCDQ---HRTPL--LFDPQTSGGLAML-----------------------------------A--KPEQADH--ILA-----------------------------------------------------------------
>SPS.1.selenocysteine.Helicobacter_suis_HS1.genome chromosome:ADGY01000081.1 strand:- positions:9071-10066
-------------------------------------------------------------------------------------------------------------------------------------------------------------------------------------------------------------------------------------------------------------------------------------------------------------------------------------------------------------------------------------------------------------------------------------LTQFVR-------------------------------------------------------------------------------------------------------------------------------------------C-AGUAAKVGLADLKQIT-------A-P-L--K---------------QPRTPG-VLL-DFS-DSDDCG--AL---QV-G-----------------------------------------G----------SLLV-QSVDVIPPVVD-DPYLYGQIATANALSDVFAKG--ARALS--------ALSILAWD-----QERV--S-KESVQAILQGSLDKLNECGCSLLGGHSLSD-LEQ-------------KFGLSVTG--VVLKEL----WRNNTAEIGD------VLILTKPLGSGIITTA---------LK-----R--------RV-I-A--NAPHAL-ISMATLNV---KAMEVL--------------Q--KFS--I-HACTDVTGFGLLGHVSQMLNP-S-----------------------------I-SIEIESASILLL-E--GALELARQ---GVYPGGSVANQ------KAL-------S-NQV-----------------------L-SHTSLPE---ILFYDAQTSGGLLAT-----------------------------------L--KENEAKE--CVQIL-KDE---GI--E-AQIIGQCVPRKSPPLIL--F------------------------------
>SPS.1.cysteine.Enterococcus_faecalis_OG1X.genome chromosome:AFHH01000003.1 strand:+ positions:64598-65596
------------------------------------------------------------------------------------------------------------------------------------------------------------------------------------------------------------------------------------------------------------------------------------------------------------------------------------------------------------------------------------------------------------------------------------------T-------------------------------------------------------------------------------------------------------------------------------------------S-GGCGAKIESRVLNQLL-------Q-H-L--P-ETP-----------AN--ER-LLV-GFE-HADDAA--VY---QI--TP---------------------------------------E----------KALI-STVDFFSPMVN-DPLSFGKIAVANALSDVYAMG--GTVLY--------ALNLVCFP-----Q-KM--S-KEWLEQMLLGGSLKLKEAGALLAGGHSIYD-HEP-------------KYGLAVTG--EVHPEN---LWHNNTPQVGD------VLILTKALGVGIIQAA---------VR-----G--------QL-A-KQTEQKIAQ-DSMERLNK---YAAANA-----R--------S--Y-A--V-HACTDVTGFGLLIHAKEMADN-------------------------------QVTLLIDTEVLPTI-T--GALAYAAE---CLVTAAGQRNR------QTI-------G-TTI----------------DY-SK--I-SM---EMQEL--LFDPQTSGGLLIS-----------------------------------V--AADEAAA--CLAAI-Q-----KE-DPVAKIIGEV--LP-KE----QQAVVL-----L--------------------
>SPS.1.cysteine.Enterococcus_faecalis_TX1342.genome chromosome:GL454584.1 strand:+ positions:202238-203236
------------------------------------------------------------------------------------------------------------------------------------------------------------------------------------------------------------------------------------------------------------------------------------------------------------------------------------------------------------------------------------------------------------------------------------------T-------------------------------------------------------------------------------------------------------------------------------------------S-GGCGAKIESRVLNQLL-------Q-H-L--P-ETP-----------AN--ER-LLV-GFE-HADDAA--VY---QI--TP---------------------------------------E----------KALI-STVDFFSPMVN-DPLSFGKIAVANALSDVYAMG--GTVLY--------ALNLVCFP-----Q-KM--S-KEWLEQMLLGGSLKLKEAGALLAGGHSIYD-HEP-------------KYGLAVTG--EVHPEN---LWHNNTPQVGD------VLILTKALGVGIIQAA---------VR-----G--------QL-A-KQTEQKIAQ-DSMERLNK---YAAANA-----R--------S--Y-A--V-HACTDVTGFGLLIHAKEMADN-------------------------------QVTLLIDTEALPTI-T--GALAYAGE---CLVTAAGQRNR------QTI-------G-TTI----------------DY-SK--I-SM---EMQEL--LFDPQTSGGLLIS-----------------------------------V--AADEAAA--CLAAI-Q-----KE-DPVAKIIGEV--LP-KE----QQAVVL-----L--------------------
>SPS.1.cysteine.Burkholderia_pseudomallei_DM98.genome chromosome:ABBI01001295.1 strand:+ positions:258-905
------------------------------------------------------------------------------------------------------------------------------------------------------------------------------------------------------------------------------------------------------------------------------------------------------------------------------------------------------------------------------------------------------MTETKQTDAA------------------APRLTSLSH-------------------------------------------------------------------------------------------------------------------------------------------G-GGCGCKIAPGVLSELLRRTA-PPA-L-F--P--------------------D-LLV-GTE-TSDDAA--VY---RLN------------------------------------------D-----E----QAIV-ATTDFFMPIVD-DPFDFGRIAATNALSDVYAMG--GKPIL--------ALALVGMP-----INVL--P-HETIAAVLRGGEAVCADAGIPVAGGHSIDS-VEP-------------IYGLAALG--VVHPAR---VKRNAAARAGD------VLVLGKPLGVGVLSAA---------LK-----K--------DR-L-DAQGYAQMI-ATTTKLN------------------------------------------------------------------------------------------------------------------------------------------------------------------------------------------------------------------------------------------------------------------------------------------------------------------------
>SPS.1.cysteine.Microcoleus_sp{ch46}_PCC_7113.genome chromosome:NC_019738.1 strand:- positions:6863497-6865824
MQPVTH----P--IVKDLVLIGGGHTHAIALRMLGMNQL--P-GLRITLITDTSHTPYSGMLPGHVAGYYDFDECHIDLRHLAQFAQAQLYIDRAVGLDLKNNKVLC--A----NHPPVAFDVLSIDIGSTPAKVDVPGAAQYAIPAKPVPQFLQHWNQFV-EDFAN-N----PQQPMH--LGIVGGGAGGVELALTMQGRLH--------------QI----------------LQAKEHPQQEQPQIHLFQRGAQLM-PNHNSWVRRHLYNLLMNRGVQVHLEETVSEV----------------------------------LPDK------IHCESGLQ-VECDYTFWVTNASAPQWIEESGLKTDSD-GFILVGDTLQSLSHPHIFAAGDIATMVNHPRPKAGVFAVRQGKPLFENLTAFLL--EK-P---LKPYKPQQQFLGLIGTGDGEAKDASTPRSAIASW---GALCW--QSPLLWRWKDYIDRKFMQRF-SDLS--P-M--GNGQEHKIPNSKSILPLVSNS---------LFLSSPINKGGVRGVKEGSPNPTMRCAGCGSKVGSSTLERVL-------QRLQLQTPNWTQ--------------RED-ILI-GLG-TPDDAA--VI---QVPAG---------------------------------------------------QVMV-QSIDYFPALLS-DPYIFGQISTHHGLSDIFAMG--ATPQS--------ALAMVSVP-----YASEDKV-EETLYQLLSGAMNVLYQAQAQLIGGHTTEG-AEL-------------AFGLACNG--LAA--PEK-LLKKGGMQPGQ------VLILTKALGTGTLFAA---------DM-----R--------LQ-V-KGRWIDQAV-HSMLLSNQ---EAANVF-----V------EYG-------A-TACTDITGFGLLGHLMEMVKA-S-----------------------------GVAVELDLEAIPVL-E--GALETLEK---GIMSSLQPQNL-------RA-------S-YYINNLPEVSTSPKYP---------------------L--LFDPQTSGGLLAA-----------------------------------V--PAGQADL--CLATL-QAR---GY--AQSRIVGC------------V-------------------------------
>SPS.1.unaligned.Candidatus_Arthromitus_sp{ch46}_SFB-1.genome chromosome:AFXR01000288.1 strand:+ positions:1-786
---------------------------------------------------------------------------------------------------------------------------------------------------------------------------------------------------------------------------------------------------------------------------------------------------------------------------------------------------------------------------------------------------------------------------------------------------------------------------------------------------------------------------------------------------------------------------------------------------------------------------------------------------------------------------------------------------------------------------------------------------AAANSLSDVYAMG--GIPVL--------CLNIVGFP------KCL--P-IEVLCDILKGSADKVKEAGAIVTGGHSIQD-NEP-------------KFGLSVIG--KVCPDS---VYKNYGAKIGD------KLVLTKRLGVGTIITA---------IK-----G--------EI-C-SDDAYNDAV-ASMTTLNK---YAYEAS-----I--------G--I-K--I-NACTDITGFSLLGHGYEMAYG-S-----------------------------KVSLHLDKKSIPVI-E--SSIEYLRN---GFIPEGTYSNK------KYL-------S-NNV----------------YCK----C-EE---WVEDI--LFEPQTSGGLLFS-----------------------------------V--EEDDLER--FKKNL-ESR---HV---FYKVIGEV--RK-LE-D--KFLY-------V----------E---------
>SPS.1.cysteine.Enterococcus_faecalis_JH1.genome chromosome:GG692706.1 strand:- positions:1067975-1068973
------------------------------------------------------------------------------------------------------------------------------------------------------------------------------------------------------------------------------------------------------------------------------------------------------------------------------------------------------------------------------------------------------------------------------------------T-------------------------------------------------------------------------------------------------------------------------------------------S-GGCGAKIESRVLNQLL-------Q-H-L--P-ETP-----------AN--ER-LLV-GFE-HADDAA--VY---QI--TP---------------------------------------E----------KALI-STVDFFSPMVN-DPLSFGKIAVANALSDVYAMG--GTVLY--------ALNLVCFP-----Q-KM--S-KEWLEQMLLGGSLKLKEAGALLAGGHSIYD-HEP-------------KYGLAVTG--EVHPEN---LWHNNTPQVGD------VLILTKALGVGIIQAA---------VR-----G--------QL-A-KQTEQKIAQ-DSMERLNK---YAAANA-----R--------S--Y-A--V-HACTDVTGFGLLIHAKEMADN-------------------------------QVTLLIDTEALPTI-T--GALAYAGE---CLVTAAGQRNR------QTI-------G-TTI----------------DY-SK--I-SM---EMQEL--LFDPQTSGGLLIS-----------------------------------V--AADEAAA--CLAAI-Q-----KE-DPVAKIIGEV--LP-KE----QQAVVL-----L--------------------
>SPS.1.selenocysteine.Campylobacter_jejuni_subsp{ch46}_jejuni_2008-831.genome chromosome:AIOV01000013.1 strand:- positions:64850-65869
------------------------------------------------------------------------------------------------------------------------------------------------------------------------------------------------------------------------------------------------------------------------------------------------------------------------------------------------------------------------------------------------------------------------------LQYKNQNLTHFVK-------------------------------------------------------------------------------------------------------------------------------------------A-AGUAAKLSPGGL-KTI-------L-N-F--M--QK------------T--PA-LLS-DIG-NNEDAS--VY---QI--SR---------------------------------------D----------LALV-QTLDFITPIVD-SAYHFGAIAAANALSDVFAMG--AEVIN--------ALNIVGFD-----TCNH--D-LNILKELLEGANDKVQECNALVVGGHTIES-TEL-------------FFGLSVTG--KVHPSK---FIANNTAKVGD------CIILTKPLGTGILSTA---------LK-----A--------QM-L-NQKHLDIML-KSMMELNY---KASQIA-----L--------K--F-H--P-NAMSDVTGFGLLGHLKEMLNK-------------------------------NISFEIFESELPFL-D--GVKEYFNM---GLIPAGAYKNL------EFI-------K-ELI----------------PDLN-----E-----EKLL--LCDPQTSGGLLIS-----------------------------------I--SEKESLE--CLKKL-EDE---NI--Q-AKIIAKV--VN-K--Q-ENDIII--S------------------------
>SPS.1.selenocysteine.Campylobacter_jejuni_subsp{ch46}_jejuni_CG8486.genome chromosome:AASY01000001.2 strand:- positions:72514-73512
-------------------------------------------------------------------------------------------------------------------------------------------------------------------------------------------------------------------------------------------------------------------------------------------------------------------------------------------------------------------------------------------------------------------------------------LTHFVK-------------------------------------------------------------------------------------------------------------------------------------------A-AGUAAKLSPGGL-KTI-------L-N-F--M--QK------------T--PA-LLS-DIG-NNEDAS--VY---QI--SP---------------------------------------D----------LALV-QTLDFITPIVD-SAYHFGAIAAANALSDVFAMG--AEVIN--------ALNIVGFD-----TCNH--D-LNILKELLEGANDKVKECNALVVGGHTIES-TEL-------------FFGLSVTG--KVHPSK---FIANNTSKIGD------CIILTKPLGTGILSTA---------LK-----A--------QM-L-NQKHLDIML-KNMMELNY---KASQIA-----L--------K--F-H--P-SAMSDVTGFGLLGHLKEMLNK-------------------------------NISFEIFESELPFL-D--GVKEYFNM---GLIPAGAYKNL------EFI-------K-ELT----------------PDLN-----E-----EKLL--LCDPQTSGGLLIS-----------------------------------I--SEKDSLE--CLKKL-EDE---NI--Q-AKIIAKV--VN-K--Q-ENDIII--S------------------------
>SPS.1.selenocysteine.Desulfovibrio_sp{ch46}_3{ch95}1{ch95}syn3.genome chromosome:GL384291.1 strand:- positions:173346-174371
----------------------------------------------------------------------------------------------------------------------------------------------------------------------------------------------------------------------------------------------------------------------------------------------------------------------------------------------------------------------------------------------------------------------------------KMKLLEKAR-------------------------------------------------------------------------------------------------------------------------------------------A-AGUAAKLAPGALERLL-------R-G-L--APETP-----------PELEAR-VLA-GRA-RNEDAV--VL---SV--PP---------------------------------------G----------KALV-QTVDILAPIVN-DAFAFGRIAAANALSDVYALG--GEPWC--------AMNVACFP--QALAEDD--P-EQALTSILRGGQDALLEAGAVLAGGHTVQD-DEL-------------KYGLAVTG--IIDPAH---IAVNDGLRPGQ------RLLLTKALGTGILATA---------VK-----A--------RW-E-GAAESEAELIRCCGRLNK---VGGAAI-----R--------A--F-H--L-PAATDITGFGLGGHALEMALA-S-----------------------------NACVALDTAALPLL-P--RVLEYARD---GLIPAGSHLNR------KHW-------A-CST----------------LVEPG--V-DE---ALESV--TFDAQTSGGLLLA-----------------------------------V--PPDLLGP--VRDML-------ESGGDLAREVGE-------------VLP----------------------------
>SPS.1.selenocysteine.Campylobacter_jejuni_subsp{ch46}_jejuni_LMG_23216.genome chromosome:AIOA01000014.1 strand:+ positions:4674-5693
------------------------------------------------------------------------------------------------------------------------------------------------------------------------------------------------------------------------------------------------------------------------------------------------------------------------------------------------------------------------------------------------------------------------------LQYKNQNLTHFVK-------------------------------------------------------------------------------------------------------------------------------------------A-AGUAAKLSPGGL-KTI-------L-N-F--M--QK------------T--PA-LLS-DIG-NNEDAS--VY---QI--SR---------------------------------------D----------LALV-QTLDFITPIVD-SAYHFGAIAAANALSDVFAMG--AEVIN--------ALNIVGFD-----TCNH--D-LNILKELLEGANDKVQECNALVVGGHTIES-TEL-------------FFGLSVTG--KVHPSK---FIANNTSKVGD------CIILTKPLGTGILSTA---------LK-----A--------QM-L-NQKHLDILL-KSMMELNY---KASQIA-----L--------K--F-H--P-SAMSDVTGFGLLGHLKEMLNK-------------------------------NISFEIFESELPFL-D--GVKEYFNM---GLIPAGAYKNL------EFI-------K-EFI----------------PDLN-----E-----EKLL--LCDPQTSGGLLIS-----------------------------------I--SEKESLE--CLKKL-EDE---NI--Q-AKIIAKV--AN-K--Q-ENDIII--S------------------------
>SPS.1.cysteine.Synechococcus_sp{ch46}_RS9917.genome chromosome:CH724158.1 strand:+ positions:983651-985747
MHSPGSFV--PASASEHLLLAGGGHSHALLLRRWAMQPQRRPPG-LITLVSRSRTSLYSGMIPGLIAGDYQPGDVSLDLAALADRAGVAFVQAEITGIDPHSQQLRL--Q----DRPALHYERLSCNLGCITPALEGSQAIKPLEPALAWLDSQDAEDGAA-GDRET--------PASP--FTVVGSGLAALEVVLALRQRWP------------------------------------------QRRLQLQARNLDHLPASLRTALKNARIQL------------LAAEP-----------------------------------------------------AGRGPVLNCSGSRAPAWLAASGLPCDGR-GRLRTNTSLQVLGHPEILAAGDCAVIDAAPRPPSGVWAVRAARPLARSLESLAA--GR-T---PPPWYPQRRALQLLGNR------P----QAWALW---GPLWFG-PQRWLWRWKQRIDRRFMARLQPHSAMTG------------------------------------------------AAEGAEQAAMLCRGCAAKLPAQPLQRAL-------TNAGLDRL---------------------------GR-LPEDAQ--SLG--HDDQG---------------------------------------------------QLLL-QSVDGFPALLS-DPWRNGRLTALHACSDLWACG--ALPRS--------AQAVVTLP-----AVAEGLQ-QHLLGQSLAGIRDALSEQGAELIGGHTLEA-RNSGPEATPSPISLGLQISLSVQG--AITP--ER-FWPKRGLQAGD------QLWLSRPLGTGVLFAA---------AM-----A--------GV-A-TAADLERAQ-QQMNQSQH---ELVEAL-----QGLQRHDPGA-------I-HAATDITGFGLLGHLLEMLPP-D-R---------------------------SRRLQLHAETIPAL-P--GALGLLTD---GIASSLAPANR-------LA-------W-RALE-PDG--DQPAAVTLQLGAMTAGS-SAHQALLE-L--LVDPQTCGPLL---------------------------------------------------------------------------------------------------------------------
>SPS.1.selenocysteine.Geobacter_sp{ch46}_M21.genome chromosome:NC_012918.1 strand:- positions:4068601-4069629
--------------------------------------------------------------------------------------------------------------------------------------------------------------------------------------------------------------------------------------------------------------------------------------------------------------------------------------------------------------------------------------------------------------MT-------D--K-----V-R--LTTMVQ-------------------------------------------------------------------------------------------------------------------------------------------A-AGUAAKLGPAGLEEAI-------H-D-I--T--RS-----------DD--PN-LIV-GVE-GAEDAG--IY---RI--GD---------------------------------------N----------LALV-ETTDIITPLVD-DPFTFGRIAAANALSDVYAMG--GRPVT--------AMNLAFFP-----ACSL--P-TKVLAAILAGGSDALKEAGACLVGGHTVED-NEL-------------KFGLAVTG--LIDPAR---VVRNCTARPGD------LIVITKPLGTGIVSTA---------IK-----A--------EM-V-EPVLEAEAT-RWMTILNA---QAAELM-----V--------A--C-R--A-TAATDVTGFGFIGHACEMALG-A-----------------------------KVTFRIELARVPVI-P--GVPALIDD---GLVPAGCYRNR------QHY-------E-QHV----------------S--GK--S-GD---PLLP---LFDPQTSGGLLIT-----------------------------------F--APDDART--FLSRA-GEE---GL---FAACIGEV--EP-AG-GTPLVFV----------------------------
>SPS.5.cysteine.Celeribacter_baekdonensis_B30.genome chromosome:AMRK01000003.1 strand:+ positions:437410-439569
MQE--------LPLTRDLVLIGGGHTHALILKRWGMKPL--P-GVRVTVINPGAIAAYSGMLPGFVAGHYQRQDLELDLLRLARFAGARAVLGRASGIDRAARLIHV--D----GRPPIAYDVASIDIGITSAMPDLPGFADHGIAAKPLEAFASRWHAFR-------ARALRGEVVPE--VAVIGGGVAGAELAMAMAHALR-------------------------------------AVP--SAKVTLIDRS-EIL-SELRRSTRRALLEALATSGVVLRPQCEVDKI----------------------------------------GPETIILGDGST-LPSHFTLGAAGARPYDWLAQTGLDL-SE-GFVTVGPSLQS-SDPMILAAGDCAHMAHAPRPKAGVFAVRQAPVLFYNLRALLS--EPAERADLHTYHPQNDYLKLISLGSK---------SALADK---AGIRM--SGPVMWRWKNHIDLAFMSKL-KDLDPMTAKPLPDSVALGLRD-----------------------------------EVEGKKP--MCGACGAKVGGDILTRVL-------HASDGTDPH-----------------PDR-GDV-LHL-PGDDAA--IL---TH-GD---------------------------------------------------TWQV-ASVDHLRSFVT-DPVLMTRITATHALGDIWAMG--AAPQA--------VLATITLP-----PLSAALQ-ERWLTEIMQAAQDVFTAEGAQIIGGHTSMG-AEL-------------SMGFTVTG--LLDR-----PITLKGARPGD------QIILTKPIGTGVMLAA---------DM-----A--------MQ-A-HGRDMERAY-ASMVQSSG---AASRIL-----N------A---------A-HAMTDVTGFGLAGHLLGICRA-S-----------------------------QVGAHLRLVDVPLL-P--GALTLAKS---GMRSTIFPANR-------AY-------A-AEY-QGPETARAD------------------------L--LFDPQTAGGLLAT-----------------------------------V--SPMRAEK--LLSAL-RDA---GY--PSAIIG--E--------I----------------------------------
>SPS.1.cysteine.Enterococcus_faecalis_Fly1.genome chromosome:GG692670.1 strand:+ positions:248604-249602
------------------------------------------------------------------------------------------------------------------------------------------------------------------------------------------------------------------------------------------------------------------------------------------------------------------------------------------------------------------------------------------------------------------------------------------T-------------------------------------------------------------------------------------------------------------------------------------------S-GGCGAKIESRVLNQLL-------Q-H-L--P-ETP-----------AN--ER-LLV-GFE-HADDAA--VY---QI--TP---------------------------------------E----------KALI-STVDFFSPMVN-DPLSFGKIAVANALSDVYAMG--GTVLY--------ALNLVCFP-----Q-KM--S-KEWLEQMLLGGSLKLKEAGALLAGGHSIYD-HEP-------------KYGLAVTG--EVHPEN---LWHNNTPQVGD------VLILTKALGVGIIQAA---------VR-----G--------QL-A-KQTEQKIAQ-DSMERLNK---YAAANA-----R--------S--Y-A--V-HACTDVTGFGLLIHAKEMADN-------------------------------QVTLLIDTEALPTI-T--GALAYAAE---CLVTAAGQRNR------QTI-------G-TTI----------------DY-SK--I-SM---EMQEL--LFDPQTSGGLLIS-----------------------------------V--AADEAAA--CLAAI-Q-----KE-DPVAKIIGEV--LP-KE----QQAVVL-----L--------------------
>SPS.4.cysteine.Fischerella_thermalis_PCC_7521.genome chromosome:AJLL01000052.1 strand:+ positions:28324-30618
MKQNIQ----P--VTKDLVLIGGGHSHAIALFMLGMKPL--S-GIRLTLITDRFDTPYSGMLPGHIAGFYTHDQCHIDLRLLTNFAKAQLYIDQVVGLDLENKKVIC--V----DRPEVGFDLLSVDIGSTPATISVPGAAEYAIGAKPVSNLLKHWYQLL-EDIAD-N----PQKPLS--IGIVGGGAGGVELALSMQAHLY-QVCKVYPLKFFSKRE----------------VIDHNTLKQGALKIHLFHRDTELM-PNSHWSAQRTVKQLLSKRGIQLHLGESVCKV----------------------------------EPGK------VRCESGLT-VECDRIFWVTQASAPQWLKAAGLETDEQ-GFILVNDTLQSLSHAYVFAAGDIATMVNHPRPKAGVFAVRQGKPLFENLRRFLL--GK-P---LKPYIPQKQYLSLIGTGDG---------RAIATR---GPFTLP-PHRLLWQWKDWIDRRFMERF-SKGL--E-RWGDGMMGRWQEDRNYQIQN---------------P------------KSKIQNSVMRCAGCGSKVGGTVLDKVL-------HRIKLEQPLGKD--------------RED-III-GLD-APDDAA--VV---QVPAN---------------------------------------------------RLLV-QTIDYFPSLIN-DPYIFGQISANHCLSDIFAMG--ATPQS--------ALALATIP-----YAAPAKV-EETLYQLLSGAVKVLNKAQAPLIGGHTTEG-VEL-------------GFGLSCNG--LGE--PDK-LLRKGGMQPGQ------VLILTKALGTGTLFAA---------DM-----R--------RQ-A-KGRWIEGAV-ESMLLSNQ---AAAKCL-----L------QHG-------A-TACTDVTGFGLLGHLMEMVQA-S-----------------------------KVAVELELEAIPVL-A--GARETVEL---KIFSSLHPENL-------SN-------S-RYISNLYIGENHSNYP---------------------L--LFDPQTSGGLLAS-----------------------------------I--PIEQADR--CLAAL-KGL---GY--GQSSVIGG------------V-------------------------------
>SPS.1.selenocysteine.Campylobacter_coli_111-3.genome chromosome:AIMI01000014.1 strand:- positions:80304-81368
---------------------------------------------------------------------------------------------------------------------------------------------------------------------------------------------------------------------------------------------------------------------------------------------------------------------------------------------------------------------------------------------------------------MSFVARQKSSLYKENMEYKNQNLTHFVK-------------------------------------------------------------------------------------------------------------------------------------------A-AGUAAKLSPGGL-KTI-------L-N-F--M--QI------------S--PA-LLS-DIG-NNEDAS--VF---QI--SP---------------------------------------E----------LALV-QTLDFITPIVD-SAYHFGAIAAANALSDVFAMG--AEVIN--------ALNIVGFD-----TCHH--E-LNVLQELLQGANDKVQECGGIIVGGHTIES-GEL-------------FFGLSVTG--KVHPKK---FIANNTAKEGD------LILLTKPLGTGILSTA---------LK-----A--------QM-L-EEKHLDRML-ESMMDLNY---KSSQIA-----L--------R--F-G--V-NAMSDVTGFGFLGHLREMLND-------------------------------SISFTVFKNELPYL-E--GVKEYFDM---GLIPGGAYKNL------DFI-------Q-EFY----------------PGLN-----E-----ENLL--LCDPQTSGGLLIA-----------------------------------I--EEKKALE--CLKAL-EDE---NI--K-AKIVAKA--VA-K--Q-DDRFIF--S------------------------
>SPS.1.selenocysteine.Campylobacter_jejuni_subsp{ch46}_jejuni_84-25.genome chromosome:AANT02000001.1 strand:+ positions:179302-180321
------------------------------------------------------------------------------------------------------------------------------------------------------------------------------------------------------------------------------------------------------------------------------------------------------------------------------------------------------------------------------------------------------------------------------LQYKNQNLTHFVK-------------------------------------------------------------------------------------------------------------------------------------------A-AGUAAKLSPGGL-KTI-------L-N-F--M--QK------------T--PA-LLS-DIG-NNEDAS--VY---QI--SP---------------------------------------D----------LALV-QTLDFITPIVD-SAYHFGAIAAANALSDVFAMG--AEVIN--------ALNIVGFD-----TCNH--D-LNILKELLEGANDKVKECNALVVGGHTIES-TEL-------------FFGLSVTG--KVHPSK---FIANNTSKIGD------CIILTKPLGTGILSTA---------LK-----A--------QM-L-NQKHLDIML-KNMIELNY---KASQIA-----L--------K--F-H--P-SAMSDVTGFGLLGHLKEMLNK-------------------------------NISFEIFESELPFL-D--GVKEYFNM---GLIPAGAYKNL------EFI-------K-ELT----------------PDLN-----E-----EKLL--LCDPQTSGGLLIS-----------------------------------I--SEKDSLE--CLKKL-EDE---NI--Q-AKIIAKV--VN-K--Q-ENDIII--S------------------------
>SPS.1.cysteine.Veillonella_sp{ch46}_3{ch95}1{ch95}44.genome chromosome:GG770201.1 strand:+ positions:309648-310673
-----------------------------------------------------------------------------------------------------------------------------------------------------------------------------------------------------------------------------------------------------------------------------------------------------------------------------------------------------------------------------------------------------------------------------------VRLTDYVT-------------------------------------------------------------------------------------------------------------------------------------------S-GGCACKIGPHILNRVL-------K-A-L--T--PV-----------TN--EH-VLA-DMT-GADDAG--VY---QI--SD---------------------------------------T----------FALV-QTLDFFTPMVN-DPGLFGKIAAANALSDVYAMG--GTPLT--------AMNIVGFP-----VPLV--E-QGVLTDVLNGAGSIVAEAGAAIVGGHSIEN-KEP-------------IFGMSVTG--QVNPHQ---IWKNKGAQVGD------VLVLTKRIGTGIMNNA---------LK-----A--------DL-F--PVGTEQAV-TSMSTLNR---VAAEVA-----H--------N--F-T--V-HACTDVTGFSLMGHSVEMASA-S-----------------------------NVTIHIKVYDIPLF-D--DVIEAAQM---GLIPAASYGNR------KAI-------T-EVQ----------------VDED---L-DP---IWSDI--VFDPQTSGGLLFS-----------------------------------V--PASEGEP--LVQAF-HKA---GI--DCAAIVGTV--ES-FSGLAVRVTE----------------------------
>SPS.1.cysteine.Marinobacter_sp{ch46}_BSs20148.genome chromosome:NC_018268.1 strand:+ positions:2119240-2120697
-----------------------------------------------------------------------------------------------------------------------------------------------------------------------------------------------------------------------------------------------------------------------------------------------------------------------------------------------------------------TRAGGPKWLARTGLALDDG-LFIRVRNTLQVENNDRIFAVGDIANMTHHPREKAGVFAVRQGKPLADNLRRMAL--GK-T---PLNYHPQKKWLALISTGDR---------YAVASR---GKLSV--SGTLVWHWKDQIDRRFMKKF-KELP--A-MPNKL--VKPN----------------------TAA-----ARSTEDAAQALSLATMRCGGCGAKVGSTVLSRAL-------SKLQP-----VN--------------RDD-VIV-GLH-APDDAA--VL---RMPPG---------------------------------------------------KAIV-QTVDFFRAFID-DPYLFGQIAANHSLGDIFAMG--ATPQS--------ATAIATVP-----YGIESKV-EEQIYQMMAGAVSVLNDANCALVGGHTGEG-QEL-------------ALGFAVNG--LID--PAV-LMSKGGMQPGD------AIILTKPIGTGTLLAA---------HA-----Q--------LI-A-KGRWIDAAL-RCMTQSSA---SAAECF-----Q------QHH-------A-TACTDVTGFGLLGHLAEMLRP-S-----------------------------SCAVELNLATIPLL-D--GALETSSQ---GILSSLHIANS-------SA-------A-SRIEQVSQWQNHPVYP---------------------L--LFDPQTAGGLLAS-----------------------------------V--PANNVED--CLMAL-RQR---GY--AHAAVVGV------------V-------------------------------
>SPS.1.cysteine.Micromonospora_sp{ch46}_L5.genome chromosome:NC_014815.1 strand:+ positions:1854110-1855090
-------------------------------------------------------------------------------------------------------------------------------------------------------------------------------------------------------------------------------------------------------------------------------------------------------------------------------------------------------------------------------------------------------------------D-----A---I------RLTDYAR-------------------------------------------------------------------------------------------------------------------------------------------G-GGCACKIPPGELEAMV-------A-G-L--G---A-----------TGGSAD-LLV-GLE-NGDDAA--VV---RLD------------------------------------------E-----R----TGLV-STADFFTPVVD-DAYDWGRIAAANALSDVYAMG--GTPLV--------ALNLLCWP-----RGVL--P-PEMAREVLRGGLDVAREANCHLAGGHSVDD-DGP-------------KYGLAVTG--VVRPEE---LITLDAGRAGL------PLSLTKPLGVGVLNTR---------HK-----------------Q-TGQRFPEAV-ESMARLNR---DAARAA--------------I--AAG--I-RCGTDVTGFGLLGHASKLARA-S-----------------------------RLTVAIDAAAVPYL-T--GAREALRD---GYVSGGTRRNL------EWV-------T-PWT----DF-GG--------------A-DE---GEQLL--LADAQTSGGLLVA-----------G-----------------------E--VPGG-TV--IGELL-P-A---SE---HLIR------------VR---------------------------------
>SPS.1.selenocysteine.Dethiobacter_alkaliphilus_AHT_1.genome chromosome:ACJM01000001.1 strand:+ positions:110366-111400
-----------------------------------------------------------------------------------------------------------------------------------------------------------------------------------------------------------------------------------------------------------------------------------------------------------------------------------------------------------------------------------------------------------------------K--K-----A-R--LTQLTC-------------------------------------------------------------------------------------------------------------------------------------------S-GGUAAKMPPGALAQVL-------C-K-L--P-EMK-----------DD---N-LLV-GCD-SFADAG--VY---RV--RD---------------------------------------D----------LALV-QTLDFFTPVVD-DPYAYGQIAAANALSDVYAMG--AKPLT--------VMNIVCFP-----SRSL--G-PEVLAEILKGGADKVLEAGALIVGGHSVED-NEP-------------KYGLSVTG--TVHPDK---LITNSAAKDGD------VLVLTKPLGSGLILTA---------AK-----A--------EM-A-AAGDLLAVE-KAMKTLNK---DAAEVM-----A--------E--V-G--V-HAATDITGFGLLGHARELALA-S-----------------------------GVALEISFGRVPLF-S--GALRAAGM---GLVPAGAYANR------EYV-------A-EGL----------------ANPEA--V-EE---RAMDV--LCDPQTSGGLLIA-----------------------------------V--SEEKEKE--LLAAL-KGR---NV---EAASIGRV--LN-GK-A--GTIT-------L----------TP--------
>SPS.1.cysteine.Rhodococcus_rhodochrous_BKS6-46.genome chromosome:AGVW02000132.1 strand:+ positions:3157-3999
------------------------------------------------------------------------------------------------------------------------------------------------------------------------------------------------------------------------------------------------------------------------------------------------------------------------------------------------------------------------------------------------------------------MTAHVDLPEGAI------RLTQYAA-------------------------------------------------------------------------------------------------------------------------------------------G-GGCACKVPPGELERVL-------G-G-L--QGG--------------RAAGE-LLV-GVE-NGDDGA--AV---RID------------------------------------------PAPDGSG----RAVI-VTADFFTPVVD-DPYDWGRIAATNAMSDVYAMG--GTPII--------AVNLLGWP-----RELI--P-FELAAEVMRGGADACAEAGAHLAGGHSIDD-REP-------------KYGLAVTG--LGDPDR---LLRNDAATPGL------PLTLTKPLGLGILNNR---------HK-----------------A-TGERFEEAV-AVMTTLNR---DAAQLA--------------H--DAG--V-RAATDVTGFGLLGHLMKMMRA-S-----------------------------GTTAVIDSAAVPYV-A--GARESLAE---GFVPGG-----------------------------------------------------------------------------------------------------------------------------------------------------------------------------------------------
>SPS.1.cysteine.Enterococcus_faecalis_TX0312.genome chromosome:GL456769.1 strand:+ positions:139367-140365
------------------------------------------------------------------------------------------------------------------------------------------------------------------------------------------------------------------------------------------------------------------------------------------------------------------------------------------------------------------------------------------------------------------------------------------T-------------------------------------------------------------------------------------------------------------------------------------------S-GGCGAKIESRVLNQLL-------Q-H-L--P-ETP-----------AN--ER-LLV-GFE-HADDAA--VY---QI--TP---------------------------------------E----------KALI-STVDFFSPMVN-DPLSFGKIAVANALSDVYAMG--GTVLY--------ALNLVCFP-----Q-KM--S-KEWLEQMLLGGSLKLKEAGALLAGGHSIYD-HEP-------------KYGLAVTG--EVHPEN---LWHNNTPQVGD------VLILTKALGVGIIQAA---------VR-----G--------QL-A-KQTEQKIAQ-DSMERLNK---YAAANA-----R--------S--Y-A--V-HACTDVTGFGLLIHAKEMADN-------------------------------QVTLLIDTEALPTI-T--GALAYAGE---CLVTAAGQRNR------QTI-------G-TTI----------------DY-SK--I-SM---EMQEL--LFDPQTSGGLLIS-----------------------------------V--AADEAAA--CLAAI-Q-----KE-DPVAKIIGEV--LP-KE----QQAVVL-----L--------------------
>SPS.1.selenocysteine.Campylobacter_coli_1891.genome chromosome:AINB01000003.1 strand:- positions:48526-49590
---------------------------------------------------------------------------------------------------------------------------------------------------------------------------------------------------------------------------------------------------------------------------------------------------------------------------------------------------------------------------------------------------------------MSFVARQKSSLYKENMEYKNQNLTHFVK-------------------------------------------------------------------------------------------------------------------------------------------A-AGUAAKLSPGGL-KTI-------L-N-F--M--QT------------S--PA-LLS-DIG-NNEDAS--VF---QI--SP---------------------------------------E----------LALV-QTLDFITPIVD-SAYHFGAIAAANALSDVFAMG--AEVIN--------ALNIVGFD-----TCHH--E-LNVLQELLQGANDKVQECGGIIVGGHTIES-GEL-------------FFGLSVTG--KVHPKK---FIANNTAKEGD------LILLTKPLGTGILSTA---------LK-----A--------QM-L-EEKHLDRML-ESMMGLNY---KSSQIA-----L--------R--F-G--V-NAMSDVTGFGFLGHLREMLND-------------------------------SISFMIFKDKLPYL-E--GVKEYFDM---GLIPGGAYKNL------DFI-------Q-EFY----------------PGLN-----E-----EDLL--LCDPQTSGGLLIS-----------------------------------I--EEKKALE--CLKAL-EDE---NI--K-AKIVAKA--VA-K--Q-DDRFIF--S------------------------
>SPS.1.cysteine.Veillonella_atypica_ACS-134-V-Col7a.genome chromosome:AEDS01000011.1 strand:+ positions:47545-48570
-----------------------------------------------------------------------------------------------------------------------------------------------------------------------------------------------------------------------------------------------------------------------------------------------------------------------------------------------------------------------------------------------------------------------------------VRLTDYVT-------------------------------------------------------------------------------------------------------------------------------------------S-GGCACKIGPHILERVL-------K-S-V--T--PV-----------TN--EH-VLA-DMT-GADDAG--VY---QI--SD---------------------------------------Q----------LALV-QTLDFFTPVVN-DPTLFGKIAAANALSDVYAMG--GIPLT--------AMNIVGFP-----VPLV--E-QGVLTDVLNGAASIVSESGAAIVGGHSIEN-KEP-------------IFGMSITG--QVNPNE---IWKNKGARVGD------VLVLTKRIGTGIMNNA---------LK-----A--------DL-F--PTGTAQAV-ASMSTLNR---VAAEVA-----H--------N--F-T--I-HACTDVTGFSLMGHSVEMASA-S-----------------------------NVTIHIKIYDIPLF-D--GVIDAARM---GLVPAASYVNR------KAI-------T-DVQ----------------VDKI---L-DS---VWTDI--LFDPQTSGGLLFS-----------------------------------V--PAAEGPD--LVKAL-HDV---GV--EGATIVGAV--ES-FSGLAVRVTK----------------------------
>SPS.1.selenocysteine.Dehalogenimonas_lykanthroporepellens_BL-DC-9.genome chromosome:NC_014314.1 strand:+ positions:1470033-1471070
-----------------------------------------------------------------------------------------------------------------------------------------------------------------------------------------------------------------------------------------------------------------------------------------------------------------------------------------------------------------------------------------------------------------------D--D-----K-R--LTEYSA-------------------------------------------------------------------------------------------------------------------------------------------Y-SGUAAKIGPGDLAKAL-------C-G-L--P--LK-----------SY--SD-VLV-GLE-KADDAG--VY---RL--TP---------------------------------------D----------IALV-QTIDVITPVVD-DPFSFGQIAAANSLSDVYAMG--GRPVT--------AMSYVGFP-----LDGA--D-IDVLRRILAGALSKLDEAGCALVGGHSVKD-TEI-------------KFGLSVTG--VVHPDR---VLTKGGVRPGD------RLILTKPIGTGILNTA---------LK-----A--------DL-L-DAASVAMVM-DHMKMLNR---AAAEVM-----V--------E--S-G--A-GAATDITGFGLVGHAAEMAAL-S-----------------------------QVGLNISFSRIPTM-P--GARQWAEA---GLVPGGAYSNR------EYR-------L-DIL----------------DAPMP--L-EE---WMLDI--LFDPQTSGGLLIA-----------------------------------V--PADAADT--MVERI-REK---GC--EFVADIGEA--VA-GP-AGRIIIS-------E--------------------
>SPS.1.cysteine.Synechococcus_sp{ch46}_BL107.genome chromosome:DS022298.1 strand:+ positions:141586-142569
---------------------------------------------------------------------------------------------------------------------------------------------------------------------------------------------------------------------------------------------------------------------------------------------------------------------------------------------------------------------------------------------------------------------------------------------------------------------------------------------------------------------------------------------------------------------------------------CRGCAAKLPAAPLTAAL-------LQAG---L---------------------------QG-QAEDAA--NLG--GTPA------------------------------------------------------LL-QSVDGFPALVS-DPWLNGRLTSLHACSDLWACG--AKVTS--------AMAVITLP-----ASHPTEQ-QELLHQTLAGVQSVLVEQGASLIGGHTLES-RSS----TPSPTTLGLQVALSVNG--Q-SS---A-PWAKGGIQPGD------ALLLSRPLGVGVIFAA---------AM-----A--------GV-A-KPKDVEATL-RTMNQSQH---HLVAAL-----Q----KHGAD-------I-HACTDVTGFGLLGHLGEMLQG-S-K---------------------------SITIQLWTDRIPAH-P--GAMDLLAQ---GLASSLAPANR-------DA-------W-SWLEGPVQLNQSPS-----------------QACLE-L--LVDPQTCGPLIVA-----------------------------------C--TATAAES--L-----TAQ---DS--AWIQVGTAGSGHG---------------------------------------
>SPS.1.gapped.Rhodobacterales_bacterium_Y4I.genome chromosome:DS995281.1 strand:+ positions:2009647-2010072,2010475-2010708,2010960-2011640
MDSS------RLPLTRDLVLIGGGHTHALVLRKWGMRPL--P-GARLTVINPGPSAPYSGMLPGFVAGHYAREELDIDLVRLARFAGARVVLGAAEHIDTAAQRVHV--P----GRPPVAYDVASVDIGITSAMPDLPGFAEHGIPAKPLGRFAAQW---------------------------------------------------------------------------------------------------------------------------------------------------------------------------------------------------------------------------------------NVFAAGDCAHMDFAPRPKAGVYAVRQAPVLAHNLRSTLT--GD-P---LRKYRPQKDYLKLISMGAK---------EALGER---FGTTL--AGPVMW--------------------------------------------------------------------------------------------------------------------------------------------------------------------------------------------------------------------AQQV-ISTDHLRSFTN-DPVMMARIAAVHALGDIWAMG--AEPQA--------ATASLILP-----RMSPELQ-SRTLHEIMATAAEVMQQAGAAIIGGHTSLG-DEL-------------TVGFTVTG--LCPRP----PITLAGAKPGD------ALILTKPLGSGVVMAA---------EM-----A--------GE-A-DGGWVAAAL-EQMSQPQG---EAARIL-----Q------D---------A-HAMTDVTGFGLLGHLLGICEA-S-----------------------------RTGAEVFTGRVPLM-Q--GAADLADR---GIRSSLLAANQ-------AA-------L-PEL---KTTG--------------------------------------------------------------------------------------------------------------------------------------------------------------
>SPS.1.cysteine.Crocosphaera_watsonii_WH_8501.genome chromosome:AADV02000127.1 strand:- positions:1945-4137
MKSNLT----Q--LTHNLVLIGGGHSHAIVLKLWGMNPI--P-GVHLTLITDRTHTAYSGMLPGQVADFYSFEDTHIDLRCLTQFAQANFYLDTVKDLDLENKQIIC--E----EHPPIAFDYLSIDIGSVPAKNSILGASDYAIPAKPVSQFLTAWEKIK-TTVES-H----PKQPYN--LTIIGGGAGGVELAFNMRTCLT--------------NI----------------LENVKEKID-KLTITLIHKGDGLL-TGHNHWISERLQFLLLENGTNIYLNETVIEI----------------------------------KANSSRNYT-INCSSGLE-IRSDWVFLVTQASAPQWIEKTGLRTDKK-GFILVNNYLQSVSHSYIFAAGDIATIENYSRPKAGVFAVRQGQPLFNNLQSIIL--DN-K---LQAYSPQKLYLSLIGTGNK---------KAIASW---GKLSL--EADWLWTWKDNIDRKFMKRF-KDFS--P-MES----------------------------------------------QIKNNNFIPCNGCGSKVGISILERTL-------KRLKI-----DQ--------------NSE-IVI-GLN-SPDDAA--II---DISKQ---------------------------------------------------ELLV-QTIDYLPIFVS-DPFIFGQITTNHCLSDLWAMG--AKAHS--------VSAVVTLP-----YGFDSII-EEILYQLLQGCLKILSKNQIFLTGGHTLQG-EKL-------------GFGLSCNG--FIL--PNQ-ILQKSGMQTDE------KLIITKPLGTGTLLAA---------EM-----K--------YK-T-KGYWIDNTI-KSMLLSNK---KASEIF-----L------KFE-------A-SACTDITGFGLVGHLIEMMKS-S-----------------------------QVSVELNLDKIPTL-I--GAIETSKQ---GITSSLYPKNL-------EN-------N-TYLNSEQDMENNPKFS---------------------L--LFDPQTSGGLLAS-----------------------------------I--PEKNSDR--CLQEL-VKA---GY--TDSQIIGK------------V-------------------------------
>SPS.1.selenocysteine.Desulfatibacillum_alkenivorans_AK-01.genome chromosome:NC_011768.1 strand:- positions:626551-627543
--------------------------------------------------------------------------------------------------------------------------------------------------------------------------------------------------------------------------------------------------------------------------------------------------------------------------------------------------------------------------------------------------------------------------------P-R--LTEMVR-------------------------------------------------------------------------------------------------------------------------------------------S-SGUAAKLGPGDLEDVM-------A-G-L--P--DQ-----------KH--PD-LLV-GTS-TSDDAG--VF---RL--TP---------------------------------------D----------IALV-QTLDFFTPIVD-SPYHFGQIAAANSLSDVYAMG--GRPLT--------AMNIVCFP-----VCDL--P-NSVLTETLRGGLDKMTEAGVALAGGHSVDD-KEF-------------KYGLSVTG--VVHPSK---ILTNANVKKGD------LLVLTKPIGTGVLATA---------VK-----G--------QV-D-FQESESLLI-EISGTLNR---RAGEIM-----H--------T--F-E--P-HACTDVTGFGLAGHALEMSKG-S-----------------------------NLSVTLFAHEAMFI-P--KALELASM---GLLPAGTYANR------QFC-------E-NYT----------------KVHPS--V-EQ---VQADL--VFDPQTSGGLLVS-----------------------------------M--TPAMARD--YVSAM-NDQ---G---LFAVIAGE-------------------------------------V------
>SPS.1.selenocysteine.Campylobacter_jejuni_subsp{ch46}_jejuni_55037.genome chromosome:AIOH01000028.1 strand:- positions:119520-120539
------------------------------------------------------------------------------------------------------------------------------------------------------------------------------------------------------------------------------------------------------------------------------------------------------------------------------------------------------------------------------------------------------------------------------LQYKNQNLTHFVK-------------------------------------------------------------------------------------------------------------------------------------------A-AGUAAKLSPGGL-KTI-------L-N-F--M--QK------------T--PA-LLS-DIG-NNEDAS--VY---QI--SP---------------------------------------D----------LALV-QTLDFITPIVD-SAYHFGAIAAANALSDVFAMG--AEVIN--------ALNIVGFD-----TCNH--D-INILKELLEGANDKVQECNALVVGGHTIES-TEL-------------FFGLSVTG--KVHPSK---FIANNTAKVGD------CIILTKPLGTGILSTA---------LK-----A--------QM-L-NQKHLDIML-KSMMELNY---KASQIA-----L--------K--F-H--P-SAMSDVTGFGLLGHLKEMLNK-------------------------------NISFEIFESELPFL-D--GVKEYFNM---GLIPAGAYKNL------EFI-------K-ELI----------------PDLN-----E-----EKLL--LCDPQTSGGLLIS-----------------------------------I--SEKESLE--CLKKL-EDE---NI--Q-AKIIAKV--VN-K--Q-ENDIII--S------------------------
>SPS.1.cysteine.Finegoldia_magna_ACS-171-V-Col3.genome chromosome:AECM01000025.1 strand:- positions:133552-134613
-------------------------------------------------------------------------------------------------------------------------------------------------------------------------------------------------------------------------------------------------------------------------------------------------------------------------------------------------------------------------------------------------------------------MLDKKYKTIKPEDV-K--LTEFTQ-------------------------------------------------------------------------------------------------------------------------------------------T-AGCAAKIGPGKLAEVL-------S-H-L--E---------------KINDEN-LVV-GLD-TSDDCA--VY---KV--RD---------------------------------------D----------LCLI-QSLDFFTPVVN-DPYTFGQVAAANSLSDLYAMG--SDPLL--------ALNIVCFS-----D-CM--N-QDILVEILKGGADKAKEAGCLLVGGHTIQD-DEP-------------KYGLSVTG--INHPDK---IWANSTAKVGD------VIVLTKKLGVGIVNTA---------IK-----G--------GM-D-NQKLFDEVI-KSMSTLNK---YAKEAC-----D--------G--L-D--V-HAATDVTGFGLCGHALEMAKG-S-----------------------------DLTIEIDSKNLPIF-E--GVEEFVNL---GLVPKGAYDNR------NFI-------R-NDV----------------KISKN--V-SS---FVDDV--VFDPQTSGGLLIA-----------------------------------L--SEDDANK--LVKKL-HES---GQ--V-GNIIGKV--KE-K--SDHFIEV-------I--------------------
>SPS.1.cysteine.Moorea_producens_3L.genome chromosome:GL890840.1 strand:+ positions:101161-103527
MQAAPQ----P--ITTDLVLVGGGHSHAIALKKFAMKPL--P-GVRITLITDNAHTPYSGMLPGHVAGFYSYDEAHIDLRRLAVFSKAQLYLDQGIGLELTEKKVIC--A----NHPPVAFDYLSIDIGSTPATVGTPGAAKYSIPAKPVPLFLAAWEQIA-AQVEQ-N----PMDPFT--LGIVGGGAGGVELALNMQAKLH--------------GI----------------LTDAGQPTE-KLQVHLFHRGTQLL-PQHNRSVSRHLEKIFLQRGIRLHLGERVSEIAANGDDHPLGACPSYTNISSESILLPGNTENEQDAPSTNLQKW-VICDSGLK-IACHHVFWVTQASAPSWIKASGLATDER-GFVLVADTLQSISHPHVFATGDIATMQNYQRPKAGVFAVRQGKPLFENLRRIVL--GQ-K---LLPYHPQARYLSLIGTGDK---------QAIASW---SFLEW--RSPLLWLWKDQIDRKFMDKF-DDLP--S-MEAEQPSSRGDQESQRQEDNLSSS---------LL-------------PSPISKPKMHCAGCGSKVGSTILEKVI-------KRL----PI-MG--------------GAD-IMI-GLG-DPDDAA--VL---QVPAG---------------------------------------------------QLLV-QTVDYFRSLID-DPYIFGQVASNHCLSDIFAMG--ATPQS--------ALAIVTIP-----YGTDEKI-EETLYQLMSGANKILQDCQSPLIGGHTTEG-AEL-------------AFGLSCNG--LVH--PNQ-LLRKSGMKPGQ------VLILTKAIGTGTLFAA---------DM-----R--------YQ-A-KGRWIEQAL-ESMLLSNQ---TAAQVL-----L------ESG-------A-TACTDITGFGLFGHLFEMVKA-S-----------------------------QVGVELDLDTIPIL-P--GAIETVQA---GITSSLHPQNL-------RL-------A-IYINNATQASDLAKYQ---------------------L--LFDPQTSGGLLAA-----------------------------------I--PAENLDE--CIKKL-KTF---GH--KQSSLIGR------------V-------------------------------
>SPS.5.cysteine.Prochloron_didemni_P2-Fiji.genome chromosome:JH605347.1 strand:- positions:4766-6856
MQPN------S--IIKDLVLVGGGHSHAIALKLLAMQPI--P-GVRITLISDTSHTPYSGMLPGHVAGFYSYDETHMDLRCLAGFAQAQFYLDKAVGLDLVNNRVIC--K----DRPPVFFDYLSLDIGSTPATIGVDGAEKYAIPAKPVPLFLSAWNDLI-TSYTE-N----RNKHLS--IAIVGGGAGGVELALNMDARLR------------------------------------QINPRASFTIHLLHGQSQLL-SNHNQWVSKRLKEILLQRGIKLHLSTRVRSV----------------------------------KADR------VVVNSGLD-LPCDRVFWVTQASAPSWLEESGLTLDSR-GFILVEDTLQSVSHSHIFAAGDIATMKNYSRPKAGVFAVRQGKPLFVNLQRILL--GE-K---LEPYRPQKRFLGLIGTGDK---------KAIASW---SSFGW--QSSLLWHWKDYIDRKFMNLF-SNFP--P-MSQEQKVHRLEAYPTSKQQTTNNK---------QQTTN--NKQQKTKNKQQTTNP---CKGCGAKVGSRVLEKVF-------QRLTI-----QQ--------------NED-III-GID-KPDDAA--VV---KVPNG---------------------------------------------------QLMV-HTIDYFPSLIN-DPFIFGQIATNHCLSDIFAMG--ATPTT--------ALAVATIP-----HGKMAQI-EETLYQLLSGATKTLHESKTALVGGHTTRG-TEL-------------AFGLSCNG--VVD--EGK-ILRKNGMKSGQ------VLVLTKAMGTGTLFAA---------SM-----S--------YK-A-KGRWIDGAV-ESMLVSNR---KAAEIF-----S------QQG-------A-TACTDITGFGLLGHLVEMVKA-S-------------------------AEEVSLRVELNLEAIPIL-A--GALETIEM---GIYSELQPQNL-------QA---------------------------------------------------------------------------------------------------------------------------------------------------------------------------------
>SPS.1.cysteine.Nitrosomonas_sp{ch46}_Is79A3.genome chromosome:NC_015731.1 strand:- positions:553682-555784
M---------P--HKKDLRLIGGGHSHIAVIKKLGMKPI--P-GLRVTLISNNTLTPYSGMLPGLIAGHYTVEDCHIDLRKLCQWAGVQFICSEVQHIDLLAKQIYC--H----QYPSLRYDLLSINVGSQPALDEIKNATAYGHPIKPVKQFLQNWHQWL-ESAQI------SRQSKR--IVVIGGGAAGVEILLAMHYKLC-------------------------------------NTTSIYADFTLICADQHIL-SSHNERVQAFFKHHLQVLGIRIICGKQVVSV----------------------------------TEHQ------LTLNDNTT-LNYDFSAWAIHAGAQTWVAESGLKCDDR-GFIQVDQYLRSISHPDIFAVGDSAAFKPTPLPKAGVYAVRQGPVLAKNIVAQLE--NR-H---LLPFKPQRHFLSLLTTGDR---------YAVASR---GTLFA--RGKWVWVWKNHIDRTFMARF-NPQP----MANNH-------------------------------------------NSHGGIESMRCGGCGAKVGSNILQNVL-------SQLDVQS-------------------HPD-IVS---D-PGDDAA--II---NLPAN---------------------------------------------------TRWL-QSVDFFRSFID-DPYLLGRIAAIHSLGDIYAMG--GIPHS--------ALVTAIIP-----YSSEPIM-QETLLHLMRGVLKTLKDENTALIGGHSGEG-SEM-------------AIGLTVNG--TLP--SIE-ALTKSGLTPGD------SLILTKPIGSGVLLAA---------NM-----A--------AR-C-QGLWLDQAL-AYMLQSNR---TAATIL-----R------SCA-------A-RSCTDVTGFGLLGHLQEMLLA-S-----------------------------QCSASLSMDAIPIM-E--GAQQYSQQ---NIQSTLYAANK-------QA-------S-QC---QYYSGQHPSYP---------------------L--LFDPQTAGGLLAG-----------------------------------I--PAERTNE--CLHAL-TAA---G-------------------------------------------------------
>SPS.1.cysteine.Mycobacterium_avium_subsp{ch46}_paratuberculosis_Pt154.genome chromosome:AFPG01000454.1 strand:- positions:2-727
-----------------------------------------------------------------------------------------------------------------------------------------------------------------------------------------------------------------------------------------------------------------------------------------------------------------------------------------------------------------------------------------------------------------------------Y------RLTQYAH-------------------------------------------------------------------------------------------------------------------------------------------G-GGCACKIPPGELEDVV-------R-G-L--GAASP-----------RDPLGE-LLV-GLD-SGDDAA--VV---RIR------------------------------------------Q-----G----TALI-ATTDFFTPVVD-DAYDWGRIAATNALSDVYAMG--GRPVV--------AVNLLGWP-----REVL--P-FELAAETLRGGLDVCGLAGCHLAGGHSVDD-PEP-------------KYGLAVTG--IADPNR---LLRNDSGKPGL------PLSLTKPLGIGVLNNR---------HK-----------------A-TGERFEEAI-AVMTTLNA---EAAGAA--------------L--AAG--V-ECATDVTGFGLLGHLHKLARA-S-----------------------------GVT-------------------------------------------------------------------------------------------------------------------------------------------------------------------------------------------------------------------------------
>SPS.1.cysteine.Veillonella_atypica_KON.genome chromosome:KB291555.1 strand:+ positions:84885-85910
-----------------------------------------------------------------------------------------------------------------------------------------------------------------------------------------------------------------------------------------------------------------------------------------------------------------------------------------------------------------------------------------------------------------------------------VRLTDYVT-------------------------------------------------------------------------------------------------------------------------------------------S-GGCACKIGPHILERVL-------K-A-V--T--PV-----------IN--EH-VLA-DMT-GADDAG--VY---QI--SD---------------------------------------Q----------LALV-QTLDFFTPVVN-DPTLFGKIAAANALSDVYAMG--GIPLT--------AMNIVGFP-----VPLV--E-QGVLTDVLNGAASIVSESGAAIVGGHSIEN-KEP-------------IFGMSITG--QVNPNE---IWKNKGARVGD------VLVLTKRIGTGIMNNA---------LK-----A--------DL-F--PTGTAQAV-ASMSTLNR---VAAEVA-----H--------N--F-T--I-HACTDVTGFSLMGHSVEMASA-S-----------------------------NVTIHIKIYDIPLF-D--DVIDAARM---GLVPAASYGNR------KAI-------T-DVQ----------------VDKI---L-DS---VWTDI--LFDPQTSGGLLFS-----------------------------------V--PATEGPD--FVKAL-HDV---GV--EGATIVGAV--ES-FSGLAVRVTK----------------------------
>SPS.1.selenocysteine.Flexistipes_sinusarabici_DSM_4947.genome chromosome:NC_015672.1 strand:- positions:2185505-2186530
------------------------------------------------------------------------------------------------------------------------------------------------------------------------------------------------------------------------------------------------------------------------------------------------------------------------------------------------------------------------------------------------------------------------------MIK----LTHLVK-------------------------------------------------------------------------------------------------------------------------------------------A-AGUAAKIGPEDLQKTL-------E-G-L--K--IY-----------KD--DN-LLV-GFE-TSDDAG--VY---KI--AE---------------------------------------N----------KYLV-QSIDVITPVVD-EPYNFGRIAAVNSLSDLYAMG--GRPLT--------AMTLLMY------NCDI--A-GSIMHEIMQGACDELGRTGCVLVGGHTLED-NEV-------------KFGLSVTG--MIDDGK---IMKNNTLKPGD------ALVYTKPLGIGIITTA---------IK-----G--------EM-A-EEDEISDVT-ELMLLSNQ---KASEII-----K--------N--Y-P--V-SACTDITGYGLAGHALEMSKF-S-----------------------------GCSINFFTEKIPVI-E--GALNYAEM---GIIPAGAYHNR------QFL-------G-HHY----------------SFSEN--H-RN----KEML--MFDPQTSGGLLIG-----------------------------------V--NRKYADE--LVNEL-KRS---GY--KDSCIIGEA--VE-L--ADH-YIVF--E------------------------
>SPS.1.selenocysteine.Campylobacter_jejuni_subsp{ch46}_jejuni_H22082.genome chromosome:AEIP01000006.1 strand:+ positions:14974-15993
------------------------------------------------------------------------------------------------------------------------------------------------------------------------------------------------------------------------------------------------------------------------------------------------------------------------------------------------------------------------------------------------------------------------------LQYKNQNLTHFVK-------------------------------------------------------------------------------------------------------------------------------------------A-AGUAAKLSPGGL-KTI-------L-N-F--M--QK------------T--PA-LLS-DIG-NNEDAS--VY---QI--SP---------------------------------------D----------LALV-QTLDFITPIVD-SAYHFGAIAAANALSDVFAMG--AEVIN--------ALNIVGFD-----TCNH--D-LNILKELLEGANDKVKECNALVVGGHTIES-TEL-------------FFGLSVTG--KVHPSK---FIANNTSKIGD------CIILTKPLGTGILSTA---------LK-----A--------QM-L-NQKHLDIML-KNMIELNY---KASQIA-----L--------K--F-H--P-SAMSDVTGFGLLGHLKEMLNK-------------------------------NISFEIFESELPFL-D--GVKEYFNM---GLIPAGAYKNL------EFI-------K-ELT----------------PDLN-----E-----EKLL--LCDPQTSGGLLIS-----------------------------------I--SEKDSLE--CLKKL-EDE---NI--Q-AKIIAKV--VN-K--Q-ENDIII--S------------------------
>SPS.1.selenocysteine.Campylobacter_jejuni_subsp{ch46}_jejuni_1997-10.genome chromosome:AIOY01000055.1 strand:+ positions:14992-15990
-------------------------------------------------------------------------------------------------------------------------------------------------------------------------------------------------------------------------------------------------------------------------------------------------------------------------------------------------------------------------------------------------------------------------------------LTHFVK-------------------------------------------------------------------------------------------------------------------------------------------A-AGUAAKLSPGGL-KTI-------L-N-F--M--QK------------T--PA-LLS-DIG-NNEDAS--VY---QI--SP---------------------------------------D----------LALV-QTLDFITPIVD-SAYHFGAIAAANALSDVFAMG--AEVIN--------ALNIVGFD-----TCNH--D-LNILKELLEGANDKVKECNALVVGGHTIES-TEL-------------FFGLSVTG--KVHPSK---FIANNTSKIGD------CIILTKPLGTGILSTA---------LK-----A--------QM-L-NQKHLDIML-KNMMELNY---KASQIA-----L--------K--F-H--P-SAMSDVTGFGLLGHLKEMLNK-------------------------------NISFEIFESELPFL-D--GVKEYFNM---GLIPAGAYKNL------EFI-------K-ELT----------------PDLN-----E-----EKLL--LCDPQTSGGLLIS-----------------------------------I--SEKDSLE--CLKKL-EDE---NI--Q-AKIIAKV--VN-K--Q-ENDIII--S------------------------
>SPS.2.cysteine.Pseudomonas_fuscovaginae_UPB0736.genome chromosome:JH605201.1 strand:+ positions:70859-71875
-----------------------------------------------------------------------------------------------------------------------------------------------------------------------------------------------------------------------------------------------------------------------------------------------------------------------------------------------------------------------------------------------------------------------------------------SE-------------------------------------------------------------------------------------------------------------------------------------------S-GGCGCKIPSSVLSKIL-------SET-A--AASEA-----------KN--DK-VVL-GFE-SSDDCA--VY---DAG------------------------------------------D----------HYLL-FTTDFFSPIVN-DPYVFGQLAASNAVSDIFASG--GKPLI--------ANSIMAFD-----PEQV--P-VDQVTQMILGAQSVMNRFNVTVVGGHTIKN-SQP-------------LYGFSIIG--EVEKNR---LKRNNTARKGD------LLIMTRPLGVGILANA---------LK-----A--------GL-I-DQTDISPATLEQITGHNA---FGRTLS--------------E--YDE--V-SSLTDITGFGLIGHACEVVGL-G-----------------------------QLNIELDTSSLDFY-E--DAESLAVA--VTAADSGLFANI------RKY-------S-QYV----------------EYQTELPL------ATKFL--LHDPQTNGGLLFT-----------------------------------V--SEAQFSA--NQAIW-------QTLSPSMKVIGRLVDGTGKIHVR---------------------------------
>SPS.1.cysteine.Prochlorococcus_marinus_bv{ch46}_HNLC2.genome chromosome:GL947595.1 strand:+ positions:276813-277205,277233-277454,277476-277547,277578-277685,277737-277871
--------------------------------------------------------------------------------------------------------------------------------------------------------------------------------------------------------------------------------------------------------------------------------------------------------------------------------------------------------------------------------------------------------------------------------------------------------------------------------------------------------------------------------------------------------------------------------------DCRGCASKVSQDILNKAL-------RNSQLINF---------------------------VD-NTEDAS--EI---FKNEK---------------------------------------------------EIIL-QSIDGFPALVS-DPWLNARITTLHACSDLWACG--AKLSS--------AQVLISLP-----KVNYEFQ-DYLFSQSLKGIKFTIEELGGELLGGHTFET-RNF-------------VISLSVQG--IIKN--GKKPWKKNGLKSGD------ILLLSRPLGVGIIFAA---------QM-----Q--------NI-N-LFNSTNLLY-KSLRTSQQ---FLVDQI-----Y------QLQ-------I-NAATDITGFGFIGHLKEMVKS-S-----------------------------NIKAVLNLMSFNTY-P--NVMELIRK---GVKSTLFDGNK-------KI-------Y-EEDLSTGKISDKIE-----------------------L--LLDPQTCGPLLIS-----------------------------------C--KPKYEKY--FKNNW-YKV---G-------------------------------------------------------
>SPS.1.selenocysteine.Campylobacter_coli_H8.genome chromosome:AINU01000029.1 strand:- positions:23473-24537
---------------------------------------------------------------------------------------------------------------------------------------------------------------------------------------------------------------------------------------------------------------------------------------------------------------------------------------------------------------------------------------------------------------MSFVARQKSSLYKENMEYKNQNLTHFVK-------------------------------------------------------------------------------------------------------------------------------------------A-AGUAAKLSPGGL-KTI-------L-N-F--M--QT------------S--PA-LLS-DIG-NNEDAS--VF---QI--SP---------------------------------------E----------LALV-QTLDFITPIVD-SAYHFGAIAAANALSDVFAMG--AEVIN--------ALNIVGFD-----TCHH--E-LNVLQELLQGANDKVQECGGIIVGGHTIES-GEL-------------FFGLSVTG--KVHPKK---FIANNTAKEGD------LILLTKPLGTGILSTA---------LK-----A--------QM-L-EEKHLDRML-ESMMGLNY---KSSQIA-----L--------R--F-G--V-NAMSDVTGFGFLGHLREMLND-------------------------------SISFMIFKDKLPYL-E--GVKEYFDM---GLIPGGAYKNL------DFI-------Q-EFY----------------PGLN-----E-----EDLL--LCDPQTSGGLLIS-----------------------------------I--EEKKALE--CLKAL-EDE---NI--K-AKIVAKA--VA-K--Q-DDRFIF--S------------------------
>SPS.1.cysteine.Hyphomonas_neptunium_ATCC_15444.genome chromosome:gi|114797051|ref|NC_008358.1| strand:+ positions:2619226-2621310
MHP-------DWPLSRDLVLIGGGHTHALVLRKWGMNPL--P-GARVTLINPGAASPYTGMLPGHIAGHYTRDELDIDLVRLARFAGARIVFDTACGLDLMAKRVHL--T----GRPPIRYDVVSIDIGATAELPGIEGFTQHAHSVKPLGLFASAWQSFL-------EKAAMQGRPAD--CAVIGGGVAGVELALAMAYRLK-------------------------------------TSGLAEARITLIESGPGLL-QATSAVTRRILMRALSRSGITVLTGAQVTRI----------------------------------------SSGAIALAGRES-LPADFIVSAAGARPYPWLAETGLAH-TG-GFLNVGPDLRTLTDPDVFAAGDCAHLTHAPRPKAGVYAVRAAPILFENLRARLS--GQ-T---LREFAPQSDYLKLISKGDR---------SAVGHK---HFFTL--SGRSVWRLKDHIDKTFMARL-HDLPAMRTPPPPRVRALDEEA-----------------------------------ET-RSEP--LCGGCGSKVGRQNLISAL-------SGL----PP-----------------ALH-ADT-ITG-AGDDAA--VL---RS-GA---------------------------------------------------RLQV-ISTDHLRAFVD-DPYLMARIAAVHALGDVCAMG--AAPQS--------ALLSLIIP-----RMSDPMQ-KATVAEVVAAVSDVLRAAGADLVGGHTSMG-REL-------------TIGLTVTG--LLDGP----AIGLTGARPGD------AILLTKPLGTGVILAA---------EM-----R--------GL-A-RGKDVEHAL-ASMQRPLA---AASKIL-----A------PA--------A-HAMTDVTGFGLAGHLMSILEA-S-----------------------------DVSARIALPDLPVL-P--GAEQLSAQ---GIRSSLWQSNA-------SL-------E-PRI-SRPASPISD------------------------L--IYDPQTAGGLLAV-----------------------------------V--PS---------------------------------------------------------------------------
>SPS.1.selenocysteine.Campylobacter_coli_LMG_23336.genome chromosome:AINM01000008.1 strand:- positions:23566-24585
------------------------------------------------------------------------------------------------------------------------------------------------------------------------------------------------------------------------------------------------------------------------------------------------------------------------------------------------------------------------------------------------------------------------------LQYKNQNLTHFVK-------------------------------------------------------------------------------------------------------------------------------------------A-AGUAAKLSPGGL-KTI-------L-N-F--M--QT------------S--PA-LLS-DIG-NNEDAS--VF---QI--SP---------------------------------------E----------LALV-QTLDFITPIVD-SAYHFGAIAAANALSDVFAMG--AEVIN--------ALNIVGFD-----TCHH--E-LNVLQELLQGANDKVQECGGIIVGGHTIES-GEL-------------FFGLSVTG--KVHPKK---FIANNTAKEGD------LILLTKPLGTGILSTA---------LK-----A--------QM-L-EEKHLDRML-ESMMGLNY---KSSQIA-----L--------R--F-G--V-NAMSDVTGFGFLGHLREMLND-------------------------------SISFMIFKDKLPYL-E--GVKEYFDM---GLIPGGAYKNL------DFI-------Q-EFY----------------PGLN-----E-----EDLL--LCDPQTSGGLLIS-----------------------------------I--EEKKALE--CLKAL-EDE---NI--K-AKIVAKA--VA-K--Q-DDRFIF--S------------------------
>SPS.1.selenocysteine.Campylobacter_jejuni_subsp{ch46}_jejuni_140-16.genome chromosome:AIPF01000014.1 strand:- positions:60816-61835
------------------------------------------------------------------------------------------------------------------------------------------------------------------------------------------------------------------------------------------------------------------------------------------------------------------------------------------------------------------------------------------------------------------------------LQYKNQNLTHFVK-------------------------------------------------------------------------------------------------------------------------------------------A-AGUAAKLSPGGL-KTI-------L-N-F--M--QK------------T--PA-LLS-DIG-NNEDAS--VY---QI--SP---------------------------------------D----------LALV-QTLDFITPIVD-SAYHFGAIAAANALSDVFAMG--AEVIN--------ALNIVGFD-----TCNH--D-LNILKELLEGANDKVQECNALVVGGHTIES-TEL-------------FFGLSVTG--KVHPSK---FIANNTAKVGD------CIILTKPLGTGILSTA---------LK-----A--------QM-L-NQKHLDIML-KSMMELNY---KASQIA-----L--------K--F-H--P-SAMSDVTGFGLLGHLKEMLNK-------------------------------NISFEIFESELPFL-D--GVKEYFNM---GLIPAGAYKNL------EFI-------K-ELI----------------PDLN-----E-----EKLL--LCDPQTSGGLLIS-----------------------------------I--SEKESLE--CLKKL-EDE---NI--Q-AKIIAKV--VN-K--Q-ENDIII--S------------------------
>SPS.1.selenocysteine.Campylobacter_coli_1909.genome chromosome:AINC01000009.1 strand:- positions:59492-60556
---------------------------------------------------------------------------------------------------------------------------------------------------------------------------------------------------------------------------------------------------------------------------------------------------------------------------------------------------------------------------------------------------------------MSFVARQKSSLYKENMEYKNQNLTHFVK-------------------------------------------------------------------------------------------------------------------------------------------A-AGUAAKLSPGGL-KTI-------L-N-F--M--QT------------S--PA-LLS-DIG-NNEDAS--VF---QI--SP---------------------------------------E----------LALV-QTLDFITPIVD-SAYHFGAIAAANALSDVFAMG--AEVIN--------ALNIVGFD-----TCHH--E-LNVLQELLQGANDKVQECGGIIVGGHTIES-GEL-------------FFGLSVTG--KVHPKK---FIANNTAKEGD------LILLTKPLGTGILSTA---------LK-----A--------QM-L-EEKHLDRML-ESMMGLNY---KSSQIA-----L--------R--F-G--V-NAMSDVTGFGFLGHLREMLND-------------------------------SISFMIFKDKLPYL-E--GVKEYFDM---GLIPGGAYKNL------DFI-------Q-EFY----------------PGLN-----E-----EDLL--LCDPQTSGGLLIS-----------------------------------I--EEKKALE--CLKAL-EDE---NI--K-AKIVAKA--VA-K--Q-DDRFIF--S------------------------
>SPS.1.cysteine.Enterococcus_faecalis_TX2141.genome chromosome:GL457054.1 strand:+ positions:203629-204627
------------------------------------------------------------------------------------------------------------------------------------------------------------------------------------------------------------------------------------------------------------------------------------------------------------------------------------------------------------------------------------------------------------------------------------------T-------------------------------------------------------------------------------------------------------------------------------------------S-GGCGAKIESRVLNQLL-------Q-H-L--P-ETP-----------AN--ER-LLV-GFE-HADDAA--VY---QI--TP---------------------------------------E----------KALI-STVDFFSPMVN-DPLSFGKIAVANALSDVYAMG--GTVLY--------ALNLVCFP-----Q-KM--S-KEWLEQMLLGGSLKLKEAGALLAGGHSIYD-HEP-------------KYGLAVTG--EVHPEN---LWHNNTPQVGD------VLILTKALGVGIIQAA---------VR-----G--------QL-A-KQREQKIAQ-DSMERLNK---YAAVNA-----R--------S--Y-A--V-HACTDVTGFGLLIHAKEMADN-------------------------------QVTLLIDTEALPTI-T--GALAYAGE---CLVTAAGQRNR------QTI-------G-TTI----------------DY-SK--I-SM---EMQEL--LFDPQTSGGLLIS-----------------------------------V--AADEAAA--CLAAI-Q-----KE-DPVAKIIGEV--LP-KE----QQAVVL-----L--------------------
>SPS.1.cysteine.Enterococcus_faecalis_TX4000.genome chromosome:GL476263.1 strand:+ positions:202863-203861
------------------------------------------------------------------------------------------------------------------------------------------------------------------------------------------------------------------------------------------------------------------------------------------------------------------------------------------------------------------------------------------------------------------------------------------T-------------------------------------------------------------------------------------------------------------------------------------------S-GGCGAKIESRVLNQLL-------Q-H-L--P-ETP-----------AN--ER-LLV-GFE-HADDAA--VY---QI--TS---------------------------------------E----------KALI-STVDFFSPMVN-DPLSFGKIAVANALSDVYAMG--GTVLY--------ALNLVCFP-----Q-KM--S-KEWLEQMLLGGSLKLKEAGALLAGGHSIYD-HEP-------------KYGLAVTG--EVHPEN---LWHNNTPQVGD------VLILTKALGVGIIQAA---------VR-----G--------QL-A-KQTEQKIAQ-DSMERLNK---YAAANA-----R--------S--Y-A--V-HACTDVTGFGLLIHAKEMADN-------------------------------QVTLLIDTEALPTI-T--GALAYAAE---CLVTAAGQRNR------QTI-------G-TTI----------------DY-SK--I-SM---EMQEL--LFDPQTSGGLLIS-----------------------------------V--AADEAAA--CLAAI-Q-----KE-DPVAKIIGEV--LP-KE----QQAVVL-----L--------------------
>SPS.1.selenocysteine.Campylobacter_coli_59-2.genome chromosome:AIND01000030.1 strand:- positions:47921-48985
---------------------------------------------------------------------------------------------------------------------------------------------------------------------------------------------------------------------------------------------------------------------------------------------------------------------------------------------------------------------------------------------------------------MSFVARQKSSLYKENMEYKNQNLTHFVK-------------------------------------------------------------------------------------------------------------------------------------------A-AGUAAKLSPGGL-KTI-------L-N-F--M--QT------------S--PA-LLS-DIG-NNEDAS--VF---QI--SP---------------------------------------E----------LALV-QTLDFITPIVD-SAYHFGAIAAANALSDVFAMG--AEVIN--------ALNIVGFD-----TCHH--E-LNVLQELLQGANDKVQECGGIIVGGHTIES-GEL-------------FFGLSVTG--KVHPKK---FIANNTAKEGD------LILLTKPLGTGILSTA---------LK-----A--------QM-L-EEKHLDRML-ESMMGLNY---KSSQIA-----L--------R--F-G--V-NAMSDVTGFGFLGHLREMLND-------------------------------SISFMIFKDKLPYL-E--GVKEYFDM---GLIPGGAYKNL------DFI-------Q-EFY----------------PGLN-----E-----EDLL--LCDPQTSGGLLIS-----------------------------------I--EEKKALE--CLKAL-EDE---NI--K-AKIVAKA--VA-K--Q-DDRFIF--S------------------------
>SPS.1.cysteine.Anaerococcus_prevotii_DSM_20548.genome chromosome:NC_013171.1 strand:- positions:417149-418159
-----------------------------------------------------------------------------------------------------------------------------------------------------------------------------------------------------------------------------------------------------------------------------------------------------------------------------------------------------------------------------------------------------------------------------------MKNLEVC----------------------------------------------------------------------------------------------------------------------------------------------GGCNAKIAAGNLDKLL-------K-D-I--T--PY-----------RR--HD-VLV-GFD-KNDDAA--II---DI--DG---------------------------------------E----------TCVI-QTLDFFPTMVE-DPYLFGQIAAANALSDVYAMG--GEVIS--------ALNIVTFP-----LEED----FAILKEILRGGNDKVSEAKASLTGGHSIHD-KTI-------------KYGLSVTG--KVKKKE---IRENNTPKDGD------VILLTKKIGTGLVTAN---------FA-----Q--------GL-V-SDEDFEACT-RQMATLNK---YARDIF-----V--------K--Y-Q--I-HAATDITGFGLLGHLSEMAGN-------------------------------DFTIILESAKVPVL-S--PAKKLAAE---FLYTSGGQNNR------NYL-------E-GDV----------------EFMID----DF---AMEEV--LFDPQTSGGLCIS-----------------------------------V--SPEEADK--IITDF-REN---NL---EIYQIGQV--KR-KRSYKIIV-K----------------------------
>SPS.1.selenocysteine.Campylobacter_jejuni_subsp{ch46}_jejuni_1893.genome chromosome:AIPK01000007.1 strand:- positions:60816-61835
------------------------------------------------------------------------------------------------------------------------------------------------------------------------------------------------------------------------------------------------------------------------------------------------------------------------------------------------------------------------------------------------------------------------------LQYKNQNLTHFVK-------------------------------------------------------------------------------------------------------------------------------------------A-AGUAAKLSPGGL-KTI-------L-N-F--M--QK------------T--PA-LLS-DIG-NNEDAS--VY---QI--SP---------------------------------------D----------LALV-QTLDFITPIVD-SAYHFGAIAAANALSDVFAMG--AEVIN--------ALNIVGFD-----TCNH--D-LNILKELLEGANDKVQECNALVVGGHTIES-TEL-------------FFGLSVTG--KVHPSK---FIANNTAKVGD------CIILTKPLGTGILSTA---------LK-----A--------QM-L-NQKHLDIML-KSMMELNY---KASQIA-----L--------K--F-H--P-SAMSDVTGFGLLGHLKEMLNK-------------------------------NISFEIFESELPFL-D--GVKEYFNM---GLIPAGAYKNL------EFI-------K-ELI----------------PDLN-----E-----EKLL--LCDPQTSGGLLIS-----------------------------------I--SEKESLE--CLKKL-EDE---NI--Q-AKIIAKV--VN-K--Q-ENDIII--S------------------------
>SPS.2.pseudo.Bacillus_cereus_SJ1.genome chromosome:ADFM01000196.1 strand:+ positions:2-241,244-456
-----------------------------------------------------------------------------------------------------------------------------------------------------------------------------------------------------------------------------------------------------------------------------------------------------------------------------------------------------------------------------------------------------------------------------------------------------------------------------------------------------------------------------------------------------------------------------------------------------------------------------------------------------------------------------------------------------------------------------V-STTDFFMPIVD-DPFDFGRIAATNAISDIYAMG--GDPLL--------AIAILGWP-----VNVL--P-PEVAREVIAGGRRVCDEAGIPLAGGHSID--PEP-------------IFGLAVTG--IVEKRH---LKRNDTATLGS------RLYLTKPLGIGILTTA---------EK-----R--------AL-L-RPEDRHLAR-DTMCQLNR---PGSR----------------------------------------------------------------------------------------------------------------------------------------------------------------------------------------------------------------------------------------------------------------------------------------------------------------
>SPS.4.cysteine.Fischerella_muscicola_PCC_7414.genome chromosome:AJLK01000026.1 strand:- positions:11-2284
MQQNIQ----P--ITKDLVLIGGGHSHAIALLMFGMKPL--A-GIRLTLITDRVDTPYSGMLPGHIAGFYSHDQCHIDLRLLTNFAKAQLYIDRVVGLDLENKKVIC--A----NRPEVGFDLLSIDIGSTPATIFVPGAAEYAIGAKPVSNLLKHWYQLL-EDRAD-N----PQKPLS--IGIVGGGAGGVELALSMQAHLY-QVSKVYPLTFFSKRE----------------VIDHNTLKQGVLEIHLFGRDAELM-PNYHWSVQRTVKQLLIKRGIQLHLGENVCKV----------------------------------EPGK------VICESGLT-VECDRIFWVTQASAPHWLKAAGLATDEQ-GFILVNDALQSLSHRYVFAAGDIATMVNHPRPKAGVFAVRQGKPLFENLRRFLL--GK-P---LKPYIPQKQYLSLIGTGDG---------RAIATR---GPFTLP-PHRLLWQWKDWIDRRFMERF-SNFP--Q-M--SLVIGHWSL-VNSKIQ-------------------------------RTNDKTMRCAGCGSKVGGTVLEKVL-------HRIKLEQPVGED--------------RKD-III-GLD-APDDAA--VV---QLPAN---------------------------------------------------RLLV-QTIDYFPSLIN-DPYIFGQISANHCLSDIFAMG--ATPQS--------ALALATIP-----YAAPAKV-EETLYQLLSGAVKVLNQAQAPLIGGHTTGG-AEL-------------GFGLSCNG--LAE--SDK-LLRKGGMQPGQ------VLILTKAVGTGTLFAA---------DM-----R--------CQ-A-KGRWIEDAV-ESMLLSNQ---AAAKCL-----L------QHG-------A-TACTDVTGFGLLGHLMEMVQA-S-----------------------------KVAVELEMGAIPVL-P--GARETVQL---GIFSSLHPENL-------SY-------S-RYISNLHIGENHPNYP---------------------L--LFDPQTSGGLLAA-----------------------------------I--SIEQADR--CLVAL-KAL---GY--EQSCVIGG------------V-------------------------------
>SPS.1.selenocysteine.Paenisporosarcina_sp{ch46}_TG20.genome chromosome:ALJG01000280.1 strand:+ positions:6418-7458
----------------------------------------------------------------------------------------------------------------------------------------------------------------------------------------------------------------------------------------------------------------------------------------------------------------------------------------------------------------------------------------------------------------S-----RE--K-----V-R--LTSLST-------------------------------------------------------------------------------------------------------------------------------------------K-GGUGCKIGPEDLAQVL-------R-H-L--P-KSI-----------DD--PN-LLV-GLA-TSDDAG--VY---KI--ND---------------------------------------D----------TALV-QTLDFFTPIVD-DPYMFGQIGAANALSDVYAMG--GKPLT--------VMNIVAFP-----INTL--D-KSILAEILVGASDKVRESGAVLVGGHSIDD-QEP-------------KFGLSVTG--TIHPDR---ILSNASAKPGD------RIILTKPIGVGILTTA---------IK-----N--------NL-L-PEEDLVEVM-NVMATLNK---TAAEVM-----E--------N--Y-T--V-NACTDVTGFGLLGHMMEIAKG-S-----------------------------MVGITVSNKDVPIL-A--KARELAEQ---NVIPGGTLKNH------KWL-------A-EDI----------------DYGPN--I-SK---VEQLI--LCDAVTSGGLLIS-----------------------------------V--PEEEAVT--LYYEL-QEK---GV--Q-SAIIGEV--TK-EN-A--CRIK-------V----------I---------
>SPS.1.selenocysteine.Anaerolinea_thermophila_UNI-1.genome chromosome:NC_014960.1 strand:+ positions:1051654-1052691
---------------------------------------------------------------------------------------------------------------------------------------------------------------------------------------------------------------------------------------------------------------------------------------------------------------------------------------------------------------------------------------------------------------------------------RKIRLTTLSS-------------------------------------------------------------------------------------------------------------------------------------------C-AGUASKLNAETLAHVL-------R-P-L--KDVFA-----------TQQYPD-LLV-GLD-QPDDAA--IW---RL--SD---------------------------------------D----------RALV-ITTDFFTPVVD-DAYDYGAIAAANSLSDIYAMG--GEPFL--------ALNVAALP-----P-QL--P-HELLAEIIRGAAEKAREAGVVVAGGHTVQD-KEP-------------KFGLVVVG--FVHPGK---ILTKSGARVGD------RLVLTKPLGFGTVTTA---------LK-----R--------GV-A-EPQDIEEAV-TWMKQLNR---QAAQLA-----R--------Q--F-D--L-KAGTDVTGFSLLGHALEMARE-S-----------------------------GVGMRFRYSQIPFL-S--CAYKYARQ---FIFPGGASDNR------LYF-------G-QWV----------------QFDAN--L-DE---HEQML--LFDPQTSGGLLLA-----------------------------------V--PSDRIDA--FLEEA-------PTQGISIWEVGEV-----VSGEGIEVTW----------------------------
>SPS.1.cysteine.Enterococcus_faecalis_62.genome chromosome:NC_017312.1 strand:- positions:2727147-2728145
------------------------------------------------------------------------------------------------------------------------------------------------------------------------------------------------------------------------------------------------------------------------------------------------------------------------------------------------------------------------------------------------------------------------------------------T-------------------------------------------------------------------------------------------------------------------------------------------S-GGCGAKIESRVLNQLL-------Q-H-L--P-ETP-----------AN--ER-LLV-GFE-HADDAA--VY---QI--TP---------------------------------------E----------KALI-STVDFFSPMVN-DPLSFGKIAVANALSDVYAMG--GTVLY--------ALNLVCFP-----Q-KM--S-KEWLEQMLLGGSLKLKEAGALLAGGHSIYD-HEP-------------KYGLAVTG--EVHPEN---LWHNNTPQVGD------VLILTKALGVGIIQAA---------VR-----G--------QL-A-KQTEQKIAQ-DSMERLNK---YAAANA-----R--------S--Y-A--V-HACTDVTGFGLLIHAKEMADN-------------------------------QVTLLIDTEALPTI-T--GALAYAGE---CLVTAAGQRNR------QTI-------G-TTI----------------DY-SK--I-SM---EMQEL--LFDPQTSGGLLIS-----------------------------------V--AADEAAA--CLAAI-Q-----KE-DPVAKIIGEV--LP-KE----QQAVVL-----L--------------------
>SPS.1.selenocysteine.Treponema_denticola_F0402.genome chromosome:GL872364.1 strand:+ positions:940522-941565
---------------------------------------------------------------------------------------------------------------------------------------------------------------------------------------------------------------------------------------------------------------------------------------------------------------------------------------------------------------------------------------------------------------------NED--------F-D--LLKAAK-------------------------------------------------------------------------------------------------------------------------------------------N-PGUGAKLSAGALDKLL-------K-N-F--S--VR-----------ND--DN-LLV-GFN-TSDDAA--VY---KI--ND---------------------------------------E----------TALI-STIDFFPPVSG-DPYIFGQVAAANSLSDIYAMG--GEPKL--------ALNLFCIT-----K-DM--P-EDMIKEILRGGFDKVYEAGAIVCGGHTIYD-DSP-------------KYGLAVNG--FVHPKK---ILENSTAKEGD------VLILTKPIGTGILLTA---------SK-----A--------DM-S-PPEELDRCY-KIMAFLNA---KARNIM-----V--------K--YR---I-NACTDITGFGLLGHLYEMGKG-S-----------------------------CMSIEVDYKSVPIY-K--SVIESAEM---GMMPAGVYSNR------SFV-------G-DNV----------------VF-EN--V-PL---AYQDL--MFDPQTSGGLLIS-----------------------------------V--DKDDAAA--LYEEL-SQALENTP-CGKPAIIGLV--TK-RE-EKILRV--------S--------------------
>SPS.1.cysteine.Enterococcus_faecalis_TX4248.genome chromosome:GL454487.1 strand:+ positions:112480-113478
------------------------------------------------------------------------------------------------------------------------------------------------------------------------------------------------------------------------------------------------------------------------------------------------------------------------------------------------------------------------------------------------------------------------------------------T-------------------------------------------------------------------------------------------------------------------------------------------S-GGCGAKIESRVLNQLL-------Q-H-L--P-ETP-----------AN--ER-LLV-GFE-HADDAA--VY---QI--TP---------------------------------------E----------KALI-STVDFFSPMVN-DPLSFGKIAVANALSDVYAMG--GTVLY--------ALNLVCFP-----Q-KM--S-KEWLEQMLLGGSLKLKEAGALLAGGHSIYD-HEP-------------KYGLAVTG--EVHPEN---LWHNNTPQVGD------VLILTKALGVGIIQAA---------VR-----G--------QL-A-KQTEQKIAQ-DSMERLNK---YAAANA-----R--------S--Y-A--V-HACTDVTGFGLLIHAKEMADN-------------------------------QVTLLIDTEALPTI-T--GALAYAGE---CLVTAAGQRNR------QTI-------G-TTI----------------DY-SK--I-SM---EMQEL--LFDPQTSGGLLIS-----------------------------------V--AADEAAA--CLAAI-Q-----KE-DPVAKIIGEV--LP-KE----QQAVVL-----L--------------------
>SPS.1.selenocysteine.Campylobacter_jejuni_subsp{ch46}_jejuni_53161.genome chromosome:AION01000015.1 strand:+ positions:14977-15975
-------------------------------------------------------------------------------------------------------------------------------------------------------------------------------------------------------------------------------------------------------------------------------------------------------------------------------------------------------------------------------------------------------------------------------------LTHFVK-------------------------------------------------------------------------------------------------------------------------------------------A-AGUAAKLSPGGL-KTI-------L-N-F--M--QK------------T--PA-LLS-DIG-NNEDAS--VY---QI--SP---------------------------------------D----------LALV-QTLDFITPIVD-SAYHFGAIAAANALSDVFAMG--AEVIN--------ALNIVGFD-----TCNH--D-LNILKELLEGANDKVKECNALVVGGHTIES-TEL-------------FFGLSVTG--KVHPSK---FIANNTSKIGD------CIILTKPLGTGILSTA---------LK-----A--------QM-L-NQKHLDIML-KNMMELNY---KASQIA-----L--------K--F-H--P-SAMSDVTGFGLLGHLKEMLNK-------------------------------NISFEIFESELPFL-D--GVKEYFNM---GLIPAGAYKNL------EFI-------K-ELT----------------PDLN-----E-----EKLL--LCDPQTSGGLLIS-----------------------------------I--SEKDSLE--CLKKL-EDE---NI--Q-AKIIAKV--VN-K--Q-ENDIII--S------------------------
>SPS.1.selenocysteine.Desulfovibrio_vulgaris_str{ch46}_{ch39}Miyazaki_F{ch39}.genome chromosome:NC_011769.1 strand:- positions:115306-116373
--------------------------------------------------------------------------------------------------------------------------------------------------------------------------------------------------------------------------------------------------------------------------------------------------------------------------------------------------------------------------------------------------------------------------PSQGQGMSRIRLVDSVK-------------------------------------------------------------------------------------------------------------------------------------------A-AGUAAKVAPGDLERIL-------A-G-L--PRDPS-----------VE--DR-VIV-GTR-HNEDAA--VV---RL--PG---------------------------------------G----------QSIV-QTLDFFTPIVN-DPYHFGRIAAANALSDVYAMG--GEPWC--------AMNIVCFP-----VKRL--P-ESILADILRGGSDALREAGAALVGGHSVED-DEL-------------KYGLSVTG--LIDPEI---IASNAGLRPGD------HLLLTKPLGTGILATA---------VK-----A--------NW-P-GCDAHEEELFRWASRLNK---GAGRVI-----R--------E--L-R--L-KAATDVTGFGLGGHCLEMAGA-S-----------------------------GVTVALDTAALPVL-P--GVTELAGM---GLVPEGSHANR------AHC-------H-KHV----------------HVAPG--V-SP---VLVDV--AFDAQTSGGMLLA-----------------------------------V--SPDQMDA--ATTLL-------AETGDPAYPVGEVL--KPLPGGVRLLLR----------------------------
>SPS.1.cysteine.Streptomyces_hygroscopicus_subsp{ch46}_jinggangensis_5008.genome chromosome:NC_017765.1 strand:- positions:2473452-2474450
-----------------------------------------------------------------------------------------------------------------------------------------------------------------------------------------------------------------------------------------------------------------------------------------------------------------------------------------------------------------------------------------------------------------------PAHQAPV------RLTQFAH-------------------------------------------------------------------------------------------------------------------------------------------G-GGCACKIPPGELEEVV-------A-G-L--TAPPL-----------AGGDTP-LLV-GLA-TGDDAA--VV---T------------------------------------------------HRG----TALV-CTADFFTPVVD-DPYDWGRIAAANALSDVYAMG--GRPVL--------AVNLLAWP-----RDRL--P-FDLAREVLRGGLDIATEAGCHIGGGHSVDD-PEP-------------KYGMAVTG--IADPAR---LLRNDAGRPGL------PLSLTKPLGIGVLNNR---------HK-----------------A-TGERFAHAV-ATMAALNR---EASEAA--------------L--AAG--A-ECATDVTGFGFLGHLHKLARA-S-----------------------------GVTAVVDTAAVPYL-E--GAREAVRD---GYVSGGTRRNL------EWV-------A-PHT----DF-GD--------------T-DA---DTRLL--LADAQTSGGLLVA-----------G-----------------------E--VPGA-PV--VGELV-P-R---GA---HSVV------------LR---------------------------------
>SPS.1.cysteine.Citreicella_sp{ch46}_SE45.genome chromosome:GG704598.1 strand:+ positions:93132-95192
MKTP------ALPLTRDLVLVGGGHAHALVLRMWGMDPL--P-GARVTLINPGPTAPYSGMLPGHVAGHYGRDELDIDLVKLARFAGARVVLGTAEGIDLAAREIRV--P----GRPPVGFDVASIDIGITSAMPDLPGFAEHAVPAKPLGPFATRWAAFR-------D----LSGPAS--VAVIGGGVAGAELAAAMAHALR-------------------------------------MRN-RPAEVHLVDRG-AAL-SALRPRAAEKLRAALAAQGVTLHEHAPVAAV----------------------------------------TARGLTLADGRT-LDAAFVTGAAGAWPQAWLRDSGLAL-HK-GFIAVGPTLQS-SDPDIFAAGDCAHLTETPRPKAGVFAVREAPVLLANLRARLA--GDGA---LRPYRPQKDYLKLISLGEK---------AALGDR---FGMAL--SGPLMWRWKDRIDRRFMAKF-HDLPQMPVPKLPVPRAAGTVE-----------------------------------AL-GDKP--MCGGCGAKVGRDALGAAL-------SHL----PP-----------------PAR-ADV-TPL-PGDDAA--LL---LT-GG---------------------------------------------------TRQV-MTTDHLRAFVE-DPVTMARIAVVHALGDIWAMG--AEPQA--------ATASITLP-----RMSEALA-QRSLTEILTAASAILREAGAEIVGGHSSMG-DET-------------TIGFTLTG--LCEAE----PITLSGAREGD------VLVLTKPLGSGVIMAA---------EM-----A--------GA-A-CGAWVAAAL-AIMTRSQG---DAAALL-----R------G---------A-HAMTDVTGFGLAGHLHGILMA-S-----------------------------GKGAELRRDAIPLL-D--GALELAAQ---GQRSTLYPKNR-------DA-------V-PGL--VPQDPLED------------------------L--LFDPQTAGGLLAC-----------------------------------H--P----------------------------------------------------------------------------
>SPS.1.cysteine.Veillonella_atypica_ACS-049-V-Sch6.genome chromosome:AEDR01000005.1 strand:- positions:5506-6531
-----------------------------------------------------------------------------------------------------------------------------------------------------------------------------------------------------------------------------------------------------------------------------------------------------------------------------------------------------------------------------------------------------------------------------------VRLTDYVT-------------------------------------------------------------------------------------------------------------------------------------------S-GGCACKIGPHILNRVL-------N-A-V--T--PV-----------TN--EH-VLA-DMT-GADDAG--VY---KI--SD---------------------------------------Q----------FALV-QTLDFFTPVVN-DPTLFGKIAAANALSDVYAMG--GTPLT--------AMNIVGFP-----VPLV--E-QGVLTDVLNGAAAIVSEAGAAIVGGHSIEN-KEP-------------IFGMSVTG--QVNPHE---IWKNKGAQVGD------VLVLTKRIGTGLMNNA---------LK-----A--------DL-F--PTGTTQAI-ASMSTLNR---VAAEVA-----H--------H--F-T--I-HACTDVTGFSLMGHSVEMASA-S-----------------------------NVTIRIKAYDIPLF-D--DVIEAAQM---GLVPAASYGNR------KAI-------T-DVQ----------------VDAS---L-DA---VWTDI--LFDPQTSGGLLFS-----------------------------------V--PATEGPD--LVKAL-HDA---GV--ECATIVGAV--ES-FSGLAVRVTK----------------------------
>SPS.1.selenocysteine.Bacillus_azotoformans_LMG_9581.genome chromosome:AJLR01000042.1 strand:- positions:120630-121667
-----------------------------------------------------------------------------------------------------------------------------------------------------------------------------------------------------------------------------------------------------------------------------------------------------------------------------------------------------------------------------------------------------------------------E--K-----I-R--LTAMST-------------------------------------------------------------------------------------------------------------------------------------------K-AGUGCKIGPAELSQVL-------R-L-L--P-ERE-----------HD--PN-LLV-GID-TSDDAG--IY---RV--SD---------------------------------------E----------LALI-QTVDYFTPIVD-DPYMFGQIAAANALSDVYAMG--GEPKT--------VLNIVGFP-----VKKL--G-ADMLAEILKGAADKVKEAGAIIVGGHSIDD-QEP-------------KFGMAVTG--YVHPEK---FFRNVGAKPGD------ALVLTKPIGVGILTTG---------IK-----R--------GV-V-TPEQEEKVI-ETMAMLNK---KAAEAL-----E--------G--F-Q--I-HAVTDVTGFGLLGHACEMAKG-S-----------------------------NVSMTITYDDVPIL-D--GTYNLAEQ---GVIPGGSKSNF------AWL-------K-DDV----------------EFASS--I-TE---SSQYI--LCDAITSGGLLVS-----------------------------------L--PKEEAKA--YVQKL-HEQ---NI--TAAQIIGEV--NE-LN-K--KSLY-------I----------K---------
>SPS.1.cysteine.Streptomyces_chartreusis_NRRL_3882.genome chromosome:JH161830.1 strand:- positions:3183-3992
-----------------------------------------------------------------------------------------------------------------------------------------------------------------------------------------------------------------------------------------------------------------------------------------------------------------------------------------------------------------------------------------------------------------------------V------RLTQFAH-------------------------------------------------------------------------------------------------------------------------------------------G-GGCACKIPPGELGTVL-------S-G-L--VKPET-----------TASDTP-LLV-GLA-TGDDAA--VV---TLP------------------------------------------AEGSAST----QAVV-STADFFTPVVD-DAYDWGRIAAANALSDVYAMG--GRPLL--------AVNLLAWP-----RGVL--P-FDLAREVLRGGLDVAAEAGCHVGGGHSVDD-PEP-------------KYGMAVTG--LADPAR---LLRNDAGRPGM------PLSLSKPLGLGVLNNR---------HK-----------------A-TGERFAHAV-ATMVTLNR---DASAAA--------------L--AVG--A-TCATDITGFGFLGHLHKLARA-S-----------------------------GVTAVVDTAAVPYL-D--GAREAVRD---GYV--------------------------------------------------------------------------------------------------------------------------------------------------------------------------------------------------
>SPS.6.unaligned.Streptomyces_chartreusis_NRRL_3882.genome chromosome:JH163165.1 strand:- positions:2473-3141,2086-2328
-------------------------------------------------------------------------------------------------------------------------------------------------------------------------------------------------------------------------------------------------------------------------------------------------------------------------------------------------------------------------------------------------------------------------------------------------------------------------------------------------------------------------------------------------------------------------------------------------------------------V-----------------------------DSS-HRDDAA--LY---EIAP-----------------------------------------G----------RLLA-VTADFGTPVSS-DAKVWGRIAVQNALSDVYAMG--ARPLL--------ALSLLALP------SHL--G-LDVMSDLTAAAVATLTESTTPLVGGHTVVS-EVP-------------MFGLCVVG--EVLAGQ---ALLLGNARPGQ------VLILTKALGTGIVTAG---------RK-----A--------GV-A-SPSLVRMAE-ELMSTSNR---AAAEAA--------------V--RCG--I-RAATDVTGFGLIGHLLNMLSA-S-----------------------------GCAAVVRAHTVPVX-X--XXXXXXXX---GVVPNSGERNQ------FAV-------E-DRT-----------------------TWSDVAYGMRLI--LSDAQTSGGLLLA-----------------------------------A--DRAAAEA--FMAAS-VRD---GI---AASVIGAVTDGPAGTLEVRR-------------------------------
>SPS.5.cysteine.Leptolyngbya_sp{ch46}_PCC_7376.genome chromosome:NC_019683.1 strand:+ positions:791784-793937
-------------QMTDLVLVGGGHSHAIALRMWAMNPL--P-DVHLTLISNVTYTPYSGMLPGYVAGFYDYEETHIDLRRLAYFAKADFLRDEVVGLDLEKKQVIC--R----DRPPVRFDHLSLDIGSTPSMGKISGAKEYAIPAKPVPEFLSAWQVIL-DNASK-H----PTQKQE--IIIVGGGAGGTELAFNIHHALT--------------QK----------------LASPD-----LLSLQLVHRGPELVNGNGNPWVSQLTEKLLRERGVNIHLNQNVAQV----------------------------------SKNG------LQCQSGLK--LTGQVIWVTQASAPAWIKQSGIQADTH-GFVVIDETLRSPSHPFVFATGDIASMQDHPRPKAGVFAVRQGKPLFQNWQRTFT--GD-D---LIHYKPQKRYLALIGTGDK---------QAIATR---GKLGW--RAKWLWDWKDKIDRKFMDQF-TDLP--E-M-KPMM------------------------------------------TMAEPKPKMYCAGCGAKVGKDILSAAL-------ADLEI-----SE--------------TDG-VIV-GLD-QPDDAA--VI---QVPND---------------------------------------------------KLLV-QTVDYFPSLIN-DPYLLGQIVTQHCLSDLYTMG--AMPHS--------VLVLASIP-----HGKARVQ-QGLLSQMLAGVTKVLREENIALIGGHTNES-DKL-------------GLGLTCNG--FIE--RDD-IWRKGKVKAGQ------ALILTKPLGTGTLFAA---------EM-----Q--------QA-A-KGKWINGAI-ASMVQSNR---KAAEIL-----R------NHS-------A-TACTDITGFGLAGHLLEMLQT-S-----------------------------GLSAELYLDQLPIL-D--GALESIAQ---DFTSSLAPQNH-------TA-------E-QFIHSEIKSRAKPKYE---------------------L--IFDPQTSGGLLAS-----------------------------------I--DEEQREN--CIKAL-RQN---HY--LASAQIGK------------I-------------------------------
>SPS.1.cysteine.Enterococcus_faecalis_ERV72.genome chromosome:JH805474.1 strand:+ positions:150137-151135
------------------------------------------------------------------------------------------------------------------------------------------------------------------------------------------------------------------------------------------------------------------------------------------------------------------------------------------------------------------------------------------------------------------------------------------T-------------------------------------------------------------------------------------------------------------------------------------------S-GGCGAKIESRVLNQLL-------Q-H-L--P-ETP-----------AN--ER-LLV-GFE-HADDAA--VY---QI--TP---------------------------------------E----------KALI-STVDFFSPMVN-DPLSFGKIAVANALSDVYAMG--GTVLY--------ALNLVCFP-----Q-KM--S-KEWLEQMLLGGSLKLKEAGALLAGGHSIYD-HEP-------------KYGLAVTG--EVHPEN---LWHNNTPQVGD------VLILTKALGVGIIQAA---------VR-----G--------QL-A-KQTEQKIAQ-NSMERLNK---YAAANA-----R--------S--Y-A--V-HACTDVTGFGLLIHAKEMADN-------------------------------QVTLLIDTEALPTI-T--GALAYAAE---CLVTAAGQRNR------QTI-------G-TTI----------------DY-SK--I-SM---EMQEL--LFNPQTSGGLLIS-----------------------------------V--AADEAAA--CLAAI-Q-----KE-DPVAKIIGEV--LP-KE----QQAVVL-----L--------------------
>SPS.1.cysteine.Enterococcus_faecalis_ERV68.genome chromosome:JH805265.1 strand:- positions:25826-26824
------------------------------------------------------------------------------------------------------------------------------------------------------------------------------------------------------------------------------------------------------------------------------------------------------------------------------------------------------------------------------------------------------------------------------------------T-------------------------------------------------------------------------------------------------------------------------------------------S-GGCGAKIESRVLNQLL-------Q-H-L--P-ETP-----------AN--ER-LLV-GFE-HADDAA--VY---QI--TP---------------------------------------E----------KALI-STVDFFSPMVN-DPLSFGKIAVANALSDVYAMG--GTVLY--------ALNLVCFP-----Q-KM--S-KEWLEQMLLGGSLKLKEAGALLAGGHSIYD-HEP-------------KYGLAVTG--EVHPEN---LWHNNTPQVGD------VLILTKALGVGIIQAA---------VR-----G--------QL-A-KQTEQKIAQ-NSMERLNK---YAAANA-----R--------S--Y-A--V-HACTDVTGFGLLIHAKEMADN-------------------------------QVTLLIDTEALPTI-T--GALAYAAE---CLVTAAGQRNR------QTI-------G-TTI----------------DY-SK--I-SM---EMQEL--LFNPQTSGGLLIS-----------------------------------V--AADEAAA--CLAAI-Q-----KE-DPVAKIIGEV--LP-KE----QQAVVL-----L--------------------
>SPS.1.cysteine.Anaerococcus_sp{ch46}_PH9.genome chromosome:HE978617.1 strand:+ positions:365108-366100
-----------------------------------------------------------------------------------------------------------------------------------------------------------------------------------------------------------------------------------------------------------------------------------------------------------------------------------------------------------------------------------------------------------------------------------------C----------------------------------------------------------------------------------------------------------------------------------------------GGCNAKIPQESLGETL-------S-S-I--K--NF-----------KR--DD-VLI-GYD-TMDDCS--LI---RV--DK---------------------------------------N----------NGIV-TTLDFFPPMVS-DPYIFGQIAAANALSDIYAMG--AEPIC--------GLNIVLFP-----EDKD----INILKKILQGGASKVIEAGASLVGGHSIHD-PKI-------------KYGLSVTG--KVDIDR---VWKNNTPNEKD------FLILTKPLGVTLVTNA---------YG-----I--------DI-L-GQKEMDKAI-SSMIFLNK---YAKEIL-----E--------K--Y-R--I-SSATDVTGFSFIGHLSEMLGD-------------------------------KYSAIVDSKNIPIL-D--GAKKAASE---FVFTKGGQRNR------MHM-------E-NSV----------------EFLLD----DF---ALEEV--LYDPQTSGGLLVS-----------------------------------I--NKDDAKD--ALEEL-RKS---GI---DAKIIGQI--SK-KYDKAIFV-E----------------------------
>SPS.1.unaligned.Salmonella_enterica_subsp{ch46}_enterica_serovar_Typhimurium_str{ch46}_STm5.genome chromosome:AMEH01000401.1 strand:+ positions:2-700
----------------------------------------------------------------------------------------------------------------------------------------------------------------------------------------------------------------------------------------------------------------------------------------------------------------------------------------------------------------------------------------------------------------------------------------------------------------------------------------------------------------------------------------------------------------------------------------------------------------------------------------------------------------------------------------------------------------------------------------------------------------------------------------------------PDIAREVTEGGRFACRQAGIALAGGHSIDA-PEP-------------IFGLAVTG--VVPTER---VKKNSTAQAGC------KLFLTKPLGIGVLTTA---------EK-----K--------SL-L-KPEHQGLAT-EVMCRMNV---AGAAFA--------------N--IDG--V-KAMTDVTGFGLLGHLSEMCQG-A-----------------------------GVQALLCYQDIPKL-P--GVEEYIAL---GAVPGGTERNF------ASY-------G-HLM-------GD--------------M-SR---EVRSL--LCDPQTSGGLLLA-----------------------------------V--TPDAEDD--VKATA-AEF---GI---DLTAIGELVEA---RGGRA--MVE--I---R--------------------
>SPS.1.cysteine.Veillonella_parvula_ACS-068-V-Sch12.genome chromosome:AEXI01000012.1 strand:+ positions:9815-10840
-----------------------------------------------------------------------------------------------------------------------------------------------------------------------------------------------------------------------------------------------------------------------------------------------------------------------------------------------------------------------------------------------------------------------------------VRLTDYVT-------------------------------------------------------------------------------------------------------------------------------------------S-GGCACKIGPHILNRVL-------K-A-V--T--PV-----------TN--EH-VLA-DMT-GADDAG--VY---QI--SD---------------------------------------T----------FALV-QTLDFFTPMVN-DPGLFGKIAAANALSDVYAMG--GTPLT--------AMNIVGFP-----VPLV--E-QGVLTDVLNGAGSIVAEAGAAIVGGHSIEN-KEP-------------IFGMSVTG--QVNPHQ---IWKNKGAQVGD------VLVLTKRIGTGIMNNA---------LK-----A--------DL-F--PVGTEQAV-TSMSTLNR---VAAEVA-----H--------N--F-T--V-HACTDVTGFSLMGHSVEMASA-S-----------------------------NVTIHIKVYDIPLF-D--DVIEAAQM---GLIPAASYGNR------KAI-------T-EVQ----------------VDED---L-DP---IWSDI--VFDPQTSGGLLFS-----------------------------------V--PASEGEP--LVQAF-HKA---GI--DCAAIVGTV--ES-FSGLAVRVTE----------------------------
>SPS.1.cysteine.Micromonospora_aurantiaca_ATCC_27029.genome chromosome:NC_014391.1 strand:+ positions:1607416-1608396
-------------------------------------------------------------------------------------------------------------------------------------------------------------------------------------------------------------------------------------------------------------------------------------------------------------------------------------------------------------------------------------------------------------------D-----A---I------RLTDYAR-------------------------------------------------------------------------------------------------------------------------------------------G-GGCACKIPPGELEAMV-------A-G-L--G---A-----------TGGSAD-LLV-GLE-NGDDAA--VV---RLD------------------------------------------E-----R----TGLV-STADFFTPVVD-DAYDWGRIAAANALSDVYAMG--GTPLV--------ALNLLCWP-----RGVL--P-PEMAREVLRGGLDVAREANCHLAGGHSVDD-DGP-------------KYGLAVTG--VVRPEE---LITLDAGRAGL------PLSLTKPLGVGVLNTR---------HK-----------------Q-TGQRFPEAV-ESMARLNR---DAARAA--------------I--AAG--I-RCGTDVTGFGLLGHASKLARA-S-----------------------------RLTVAIDAAAMPYL-P--GAREALRD---GYVSGGTRRNL------EWV-------T-PWT----DF-GG--------------A-DE---GEQLL--LADAQTSGGLLVA-----------G-----------------------E--VPGG-TV--IGELL-P-A---SE---HLIR------------VR---------------------------------
>SPS.1.cysteine.Enterococcus_faecalis_HH22.genome chromosome:GG668821.1 strand:- positions:199572-200570
------------------------------------------------------------------------------------------------------------------------------------------------------------------------------------------------------------------------------------------------------------------------------------------------------------------------------------------------------------------------------------------------------------------------------------------T-------------------------------------------------------------------------------------------------------------------------------------------S-GGCGAKIESRVLNQLL-------Q-H-L--P-ETP-----------AN--ER-LLV-GFE-HADDAA--VY---QI--TS---------------------------------------E----------KALI-STVDFFSPMVN-DPLSFGKIAVANALSDVYAMG--GTVLY--------ALNLVCFP-----Q-KM--S-KEWLEQMLLGGSLKLKEAGALLAGGHSIYD-HEP-------------KYGLAVTG--EVHPEN---LWHNNTPQVGD------VLILTKALGVGIIQAA---------VR-----G--------QL-A-KQTEQKIAQ-DSMERLNK---YAAANA-----R--------S--Y-A--V-HACTDVTGFGLLIHAKEMADN-------------------------------QVTLLIDTEALPTI-T--GALAYAAE---CLVTAAGQRNR------QTI-------G-TTI----------------DY-SK--I-SM---EMQEL--LFDPQTSGGLLIS-----------------------------------V--AADEAAA--CLAAI-Q-----KE-DPVAKIIGEV--LP-KE----QQAVVL-----L--------------------
>SPS.1.cysteine.Brachyspira_pilosicoli_95{ch47}1000.genome chromosome:NC_014330.1 strand:+ positions:1434904-1435941
------------------------------------------------------------------------------------------------------------------------------------------------------------------------------------------------------------------------------------------------------------------------------------------------------------------------------------------------------------------------------------------------------------------------------EK---IELLSCAL-------------------------------------------------------------------------------------------------------------------------------------------E-GGCSAKIPPDLLEKTL-------S-PIL--K--TK-----------VD--SN-LLS-DVD-IGDDAG--VY---KI--SE---------------------------------------D----------NAII-FTVDFFPPVVA-DPYLFGEIAACNSISDIYAMG--GEPKL--------ALNITMYP-----KEN---S-LNTLATILKGGQDKATEAGVLVVGGHTITD-TAI-------------KYGMAVIG--FANPNN---ITTNSAAKDGD------IIILTKPLGTGACLAA---------MR-----Q--------GL-I-KESAITDVF-NAMSTLNK---KACAVM-----N--------K--Y-N--A-KCATDVTGFGLAGHAYKMAKA-S-----------------------------DVTIEINTSALPMF-E--KSYEVLDM---GCIPGAAFTNM------RYV-------G-ENI----------------LVDEN--V-DY---SLKML--TFDPQTAGGLFIC-----------------------------------V--DKANAEN--MLADL-WRE---GI-DC-AAIVGRV--TKKN-REYIHLTK----------------------------
>SPS.1.selenocysteine.Campylobacter_jejuni_subsp{ch46}_jejuni_2008-894.genome chromosome:AIOQ01000012.1 strand:- positions:42924-43943
------------------------------------------------------------------------------------------------------------------------------------------------------------------------------------------------------------------------------------------------------------------------------------------------------------------------------------------------------------------------------------------------------------------------------LQYKNQNLTHFVK-------------------------------------------------------------------------------------------------------------------------------------------A-AGUAAKLSPGGL-KTI-------L-N-F--M--QK------------T--PA-LLS-DIG-NNEDAS--VY---QI--SP---------------------------------------D----------LALV-QTLDFITPIVD-SAYHFGAIAAANALSDVFAMG--AEVIN--------ALNIVGFD-----TCNH--D-INILKELLEGANDKVQECNALVVGGHTIES-TEL-------------FFGLSVTG--KVHPSK---FIANNTAKVGD------CIILTKPLGTGILSTA---------LK-----A--------QM-L-NQKHLDIML-KSMMELNY---KASQIA-----L--------K--F-H--P-GAMSDVTGFGLLGHLKEMLNK-------------------------------NISFEIFESELPFL-D--GVKEYFNM---GLIPAGAYKNL------EFI-------K-ELI----------------PDLN-----E-----EKLL--LCDPQTSGGLLIS-----------------------------------I--SEKESLE--CLKKL-EDE---NI--Q-AKIIAKV--VN-K--Q-ENDIII--S------------------------
>SPS.1.cysteine.alpha_proteobacterium_HIMB59.genome chromosome:NC_018644.1 strand:+ positions:95494-96468
--------------------------------------------------------------------------------------------------------------------------------------------------------------------------------------------------------------------------------------------------------------------------------------------------------------------------------------------------------------------------------------------------------------------------------------------------------------------------------------------------------------------------------------------------------------------------------------C-QGCGSKVSKNTLVNFL-------S----------------------NQKSNN---------ELSDAT-------EIKFKQ--------------------------------------------------NEIL-QTIDHIKLFQSFNPYDFGIISYLHSQNDILSAG--GTVHS--------LSVSIGVP-----FSKNLVE-SFYLEYFMRGIQNEAEKDRASLASGHSYQT-EEP-------------AITVTMNGNKIEKSNKFLGIEGN-------------LIYLSKPLGTGYLLAA---------YF-----Q--------NSKLFSISDFEKLL-NYLKKGNK---LAAQSA--------------F--LCG--S-QLMTDISGFGLASHLGDICQS-S-----------------------------NLSAQIQLNKDILI-N--DKLEILKN----FESSGYKNNY-----LSSF-------NSIDI-----------------------KNDH---PLSKI--VFDPQTNGPLLIA-----------------------------------I--DKEKKNE--FENNF-EKN---YL--SKPLLIGEFIKRKEKQIYFE--------------------------------
>SPS.1.selenocysteine.Hydrogenivirga_sp{ch46}_128-5-R1-1.genome chromosome:ABHJ01000006.1 strand:- positions:25385-26392
------------------------------------------------------------------------------------------------------------------------------------------------------------------------------------------------------------------------------------------------------------------------------------------------------------------------------------------------------------------------------------------------------------------------------FM----ELLKLVR-------------------------------------------------------------------------------------------------------------------------------------------S-SGUAAKLGPGDLQEIL-------E-G-L----DLY-----------MD--EH-TLV-S---VGDDAG--VY---EHN------------------------------------------G----------TVYV-HTVDFITPVVN-DPYLWGAISSANSLSDVYAMG--GIPLT--------ALAVVGFN-----NCDL--D-VGVFKEVMRGAVDKLREAKTVLLGGHTVDD-KEP-------------KFGLAVTG--VCPEGS---YVTQNSAKPGQ------LVVLTKPIGTGVMIKA---------LK-----E--------GL-L-KEEDINEAL-ENMLTLND---RASELM--------------KSV--E--A-TACTDVTGFGLLGHAWNICKN-S-----------------------------GVGMRIYFERVPVY-P--QAIELIKR---KVYPKGAQDNH------SFV-------R-EFL-----------------------RT--E-LEWWKVLLLCDPVTSGGLLFT-----------------------------------V--DSDKESE--LVSTA-ENI---GL---KTWVLGSVTGEGS-IET-L--------------------------------
>SPS.1.selenocysteine.Campylobacter_coli_37{ch47}05.genome chromosome:AINK01000011.1 strand:+ positions:1130-2194
---------------------------------------------------------------------------------------------------------------------------------------------------------------------------------------------------------------------------------------------------------------------------------------------------------------------------------------------------------------------------------------------------------------MSFVARQKSSLYKENMEYKNQNLTHFVK-------------------------------------------------------------------------------------------------------------------------------------------A-AGUAAKLSPGGL-KTI-------L-N-F--M--QT------------S--PA-LLS-DIG-NNEDAS--VF---QI--SP---------------------------------------E----------LALV-QTLDFITPIVD-SAYHFGAIAAANALSDVFAMG--AEVIN--------ALNIVGFD-----TCHH--E-LNVLQELLQGANDKVQECGGIIVGGHTIES-GEL-------------FFGLSVTG--KVHPKK---FIANNTAKEGD------LILLTKPLGTGILSTA---------LK-----A--------QM-L-EEKHLDRML-ESMMGLNY---KSSQIA-----L--------R--F-G--V-NAMSDVTGFGFLGHLREMLND-------------------------------SISFMIFKDKLPYL-E--GVKEYFDM---GLIPGGAYKNL------DFI-------Q-EFY----------------PGLN-----E-----EDLL--LCDPQTSGGLLIS-----------------------------------I--EEKKALE--CLKAL-EDE---NI--K-AKIVAKA--VA-K--Q-DDRFIF--S------------------------
>SPS.1.cysteine.Enterococcus_faecalis_ERV81.genome chromosome:JH805109.1 strand:+ positions:108725-109723
------------------------------------------------------------------------------------------------------------------------------------------------------------------------------------------------------------------------------------------------------------------------------------------------------------------------------------------------------------------------------------------------------------------------------------------T-------------------------------------------------------------------------------------------------------------------------------------------S-GGCGAKIESRVLNQLL-------Q-H-L--P-ETP-----------AN--ER-LLV-GFE-HADDAA--VY---QI--TP---------------------------------------E----------KALI-STVDFFSPMVN-DPLSFGKIAVANALSDVYAMG--GTVLY--------ALNLVCFP-----Q-KM--S-KEWLEQMLLGGSLKLKEAGALLAGGHSIYD-HEP-------------KYGLAVTG--EVHPEN---LWHNNTPQVGD------VLILTKALGVGIIQAA---------VR-----G--------QL-A-KQTEQKIAQ-NSMERLNK---YAAANA-----R--------S--Y-A--V-HACTDVTGFGLLIHAKEMADN-------------------------------QVTLLIDTEALPTI-T--GALAYAAE---CLVTAAGQRNR------QTI-------G-TTI----------------DY-SK--I-SM---EMQEL--LFNPQTSGGLLIS-----------------------------------V--AADEAAA--CLAAI-Q-----KE-DPVAKIIGEV--LP-KE----QQAVVL-----L--------------------
>SPS.1.cysteine.Phaeobacter_gallaeciensis_2{ch46}10.genome chromosome:NC_018286.1 strand:- positions:1346815-1348119
-----------------------------------------------------------------------------------------------------------------------------------------------------------------------------------------------------------------------------------------------------------------------------------------------------------------------------------------------------------------------PWLADSGLDL-HH-GFIRVDSTLQT-SQIGVFASGDCAHFSSDPRPKAGVYAVRQAPVLYHNLRASLT--KD-P---LRQYQPQKDYLKLISMGDK---------TAVGER---FGQTL--SGRWMWRWKDHIDQTFMAQF-RDLPQMETPALPPEHTHDLPE-----------------------------------AL-GEKP--MCGGCGAKVGARALKTTL-------SAQ----PE-----------------VRR-ADI-RPL-PGDDAA--LL---MT-GG---------------------------------------------------QRQV-LSTDHLRAFTA-DPVVMARIAAVHALGDIWAMG--AAPQA--------ATANLILP-----KLSPALQ-VRTLSEIMTAAGEIIRDAGADIVGGHTSVG-DEL-------------TIGFSVTG--LCDGQ----PITLAGAQPGD------ALILTKPLGTGVIMAA---------EM-----T--------GA-A-GGASVAAAL-TSMSQPQG---QAAELL-----R------G---------A-HAMTDVTGFGLLGHLLGICEA-S-----------------------------KLGAELRLDAIPYL-P--GAAALSAQ---GVQSSLFAENA-------AQ-------L-PEI---STGGVQD------------------------L--LFDPQTAGGLLAA-----------------------------------L--P----------------------------------------------------------------------------
>SPS.1.cysteine.Veillonella_sp{ch46}_oral_taxon_158_str{ch46}_F0412.genome chromosome:AENU01000018.1 strand:- positions:127052-128077
-----------------------------------------------------------------------------------------------------------------------------------------------------------------------------------------------------------------------------------------------------------------------------------------------------------------------------------------------------------------------------------------------------------------------------------VRLTDYVT-------------------------------------------------------------------------------------------------------------------------------------------N-GGCACKIGPHILNRVL-------K-A-V--T--PV-----------TN--DQ-VLA-DMT-GSDDAG--VY---KI--SD---------------------------------------T----------LALV-QTLDFFTPMVN-DPVLFGKIAAANALSDVYAMG--GTPLT--------AMNIVGFP-----VPLV--E-QGILTDVLNGAGSIVAESGAAIVGGHSIEN-KEP-------------IFGMSVTG--QVNPNC---IWKNKGAQVGD------VLVLTKRIGTGIMNNA---------LK-----A--------DL-F--PIGTEQAV-TSMSTLNR---VGAEVA-----H--------N--Y-T--V-HACTDVTGFSLMGHSVEMASA-S-----------------------------DVTIHIKAYDIPLF-D--DVIEAAQM---GLVPAASYGNR------KAI-------T-DVQ----------------VDQA---L-DP---VWTDI--LFDPQTSGGLLFS-----------------------------------V--PASEGTQ--LVDSL-HQA---GI--DCAAIIGTV--ES-FSGLAVRVTE----------------------------
>SPS.3.pseudo.Pseudomonas_tolaasii_NCPPB_2192.genome chromosome:AJXK01010885.1 strand:+ positions:5487-5666,5669-6241,6244-6510
--------------------------------------------------------------------------------------------------------------------------------------------------------------------------------------------------------------------------------------------------------------------------------------------------------------------------------------------------------------------------------------------------------------------------------------MDQSE-------------------------------------------------------------------------------------------------------------------------------------------S-GGCGCKIPSSVLTNIL-------SQT-A--AANTV-----------SD--DK-VVM-GFE-SSDDCA--VY---DAG------------------------------------------E----------KYLL-FTT-FFSPIVN-DPFVFGQLAASNAVSDIFASG--GSPLI--------ANSIMAFD-----PELV--S-VEQVTQMILGAQSVMNKFNVSIVGGHTIKN-SQP-------------LYGFSIIG--EVEKHR---LKKNNTARVGD------LLVMTRPIGVGILANA---------LK-----T--------GV-I-EQEDIAASTLARITGDNA---FGRTLS--------------E--TPE--V-SSLTDITGFGLIGHISELVGL-G-----------------------------QLDVDLNTGSLVFM----GTESLAVA--VTSADSGIFSNI------KKY-------A-QNV----------------EYLADLPL------AKKFL--LHDPQTNGGLLFT-----------------------------------V--SAEGFEQ--NRQRW-------QALCPDLIIIGRMTEGTGKIKVY---------------------------------
>SPS.1.cysteine.Chlorogloeopsis_fritschii_PCC_6912.genome chromosome:AJLN01000120.1 strand:- positions:66318-68537
MQQNLQ----P--IIKDLVLIGGGHTHAIVLRMFGMKPL--P-GVRITLITESYDTPYSGMLPGHIAGFYNHDQCHIDLQPLARFAQAQLYIDRVVGLDLENKKVIC--A----HRPAVAFDLLSIDIGSTPATISVPGAAEYAIPAKPVSQLLKHWYQIV-ENFAH-K----PQESLT--LAIVGGGAGGVELALSMQAHLEIEK---------RTRG----------------LTD-ESLMP-NLTIHLFQRNAELM-PNYHHSVQYLVHQLLTKRGIQVHLGESVCKV----------------------------------EPNK------VICESGLT-VECNHIFWVTAASAPLWLKAAGLATDEQ-GFILVNDRLQSLSHPHVFAAGDIATIVNYPRPKAGVFAVRQGKPLFENLRRILL--GK-P---LKPYKPQKQYLSLIGTGDG---------RAIATR---GSFTLP-PHKLLWHWKDWIDRRFMKRF-SNLP--E-MGEPKDKVKFPPSPYP--------------------------------PLSHSSSVMRCAGCGSKVGSTVLEKVL-------YRIKQEQPIREE--------------RQD-IVI-GLD-TPDDAA--VM---QVPAN---------------------------------------------------KLMV-QTVDYFRTLIN-DPYIFGQISANHCLSDIFAMG--ATPQS--------ALAIATIP-----YAAPAKV-EETLYQLLSGAVKVLNQTQAPLIGGHTTEG-AEL-------------GFGLTCNG--LAY--PDK-LLRKGGMQPGQ------VLILTKALGTGTLFAA---------DM-----H--------RQ-A-KGCWIDAAV-ESMLLSNQ---VAATCL-----M------KYG-------A-TACTDVTGFGLLGHLMEMVQA-S-----------------------------GVAVELQLETIPVL-P--GARKTLQK---GIFSSIHPENL-------RA-------S-RYIANFEQWEDHPNYP---------------------L--LFDPQTSGGLLAS-----------------------------------I--PVEQANS--CVAEL-KAL---G-------------------------------------------------------
>SPS.1.cysteine.Enterococcus_faecalis_X98.genome chromosome:GG688434.1 strand:+ positions:281958-282956
------------------------------------------------------------------------------------------------------------------------------------------------------------------------------------------------------------------------------------------------------------------------------------------------------------------------------------------------------------------------------------------------------------------------------------------T-------------------------------------------------------------------------------------------------------------------------------------------S-GGCGAKIESRVLNQLL-------Q-H-L--P-ETP-----------AN--ER-LLV-GFE-HADDAA--VY---QI--TS---------------------------------------E----------KALI-STVDFFSPMVN-DPLSFGKIAVANALSDVYAMG--GTVLY--------ALNLVCFP-----Q-KM--S-KEWLEQMLLGGSLKLKEAGALLAGGHSIYD-HEP-------------KYGLAVTG--EVHPEN---LWHNNTPQVGD------VLILTKALGVGIIQAA---------VR-----G--------QL-A-KQTEQKIAQ-DSMERLNK---YAAANA-----R--------S--Y-A--V-HACTDVTGFGLLIHAKEMADN-------------------------------QVTLLIDTEALPTI-T--GALAYAAE---CLVTAAGQRNR------QTI-------G-TTI----------------DY-SK--I-SM---EMQEL--LFDPQTSGGLLIS-----------------------------------V--AADEAAA--CLAAI-Q-----KE-DPVAKIIGEV--LP-KE----QQAVVL-----L--------------------
>SPS.1.selenocysteine.Campylobacter_coli_1098.genome chromosome:AIMW01000039.1 strand:+ positions:16302-17366
---------------------------------------------------------------------------------------------------------------------------------------------------------------------------------------------------------------------------------------------------------------------------------------------------------------------------------------------------------------------------------------------------------------MSFVARQKSSLYKENMEYKNQNLTHFVK-------------------------------------------------------------------------------------------------------------------------------------------A-AGUAAKLSPGGL-KTI-------L-N-F--M--QT------------S--PA-LLS-DIG-NNEDAS--VF---QI--SP---------------------------------------E----------LALV-QTLDFITPIVD-SAYHFGAIAAANALSDVFAMG--AEVIN--------ALNIVGFD-----TCHH--E-LNVLQELLQGANDKVQECGGIIVGGHTIES-GEL-------------FFGLSVTG--KVHPKK---FIANNTAKEGD------LILLTKPLGTGILSTA---------LK-----A--------QM-L-EEKHLDRML-ESMMGLNY---KSSQIA-----L--------R--F-G--V-NAMSDVTGFGFLGHLREMLND-------------------------------SISFMIFKDKLPYL-E--GVKEYFDM---GLIPGGAYKNL------DFM-------Q-ELY----------------SSLN-----E-----EDLL--LCDPQTSGGLLIS-----------------------------------I--EEKKALE--CLKAL-EDE---NI--K-AKIVAKA--VA-K--Q-DDRFLF--S------------------------
>SPS.1.selenocysteine.Campylobacter_coli_86119.genome chromosome:AIMU01000005.1 strand:+ positions:56200-57264
---------------------------------------------------------------------------------------------------------------------------------------------------------------------------------------------------------------------------------------------------------------------------------------------------------------------------------------------------------------------------------------------------------------MSFVARQKSSLYKENMEYKNQNLTHFVK-------------------------------------------------------------------------------------------------------------------------------------------A-AGUAAKLSPGGL-KTI-------L-N-F--M--QT------------S--PA-LLS-DIG-NNEDAS--VF---QI--SP---------------------------------------E----------LALV-QTLDFITPIVD-SAYHFGAIAAANALSDVFAMG--AEVIN--------ALNIVGFD-----TCHH--E-LNVLQELLQGANDKVQECGGIIVGGHTIES-GEL-------------FFGLSVTG--KVHPKK---FIANNTAKEGD------LILLTKPLGTGILSTA---------LK-----A--------QM-L-EEKHLDRML-ESMMGLNY---KSSQIA-----L--------R--F-G--V-NAMSDVTGFGFLGHLREMLND-------------------------------SISFMIFKDKLPYL-E--GVKEYFDM---GLIPGGAYKNL------DFI-------Q-EFY----------------PGLN-----E-----EDLL--LCDPQTSGGLLIS-----------------------------------I--EEKKALE--CLKAL-EDE---NI--K-AKIVAKA--VA-K--Q-DDRFIF--S------------------------
>SPS.1.selenocysteine.Campylobacter_jejuni_subsp{ch46}_jejuni_2008-1025.genome chromosome:AIOP01000024.1 strand:- positions:46638-47657
------------------------------------------------------------------------------------------------------------------------------------------------------------------------------------------------------------------------------------------------------------------------------------------------------------------------------------------------------------------------------------------------------------------------------LQYKNQNLTHFVK-------------------------------------------------------------------------------------------------------------------------------------------A-AGUAAKLSPGGL-KTI-------L-N-F--M--QK------------T--PA-LLS-DIG-NNEDAS--VY---QI--SP---------------------------------------D----------LALV-QTLDFITPIVD-SAYHFGAIAAANALSDVFAMG--AEVIN--------ALNIVGFD-----TCNH--D-LNILKELLEGANDKVKECNALVVGGHTIES-TEL-------------FFGLSVTG--KVHPSK---FIANNTSKIGD------CIILTKPLGTGILSTA---------LK-----A--------QM-L-NQKHLDIML-KNMIELNY---KASQIA-----L--------K--F-H--P-SAMSDVTGFGLLGHLKEMLNK-------------------------------NISFEIFESELPFL-D--GVKEYFNM---GLIPAGAYKNL------EFI-------K-ELT----------------PDLN-----E-----EKLL--LCDPQTSGGLLIS-----------------------------------I--SEKDSLE--CLKKL-EDE---NI--Q-AKIIAKV--VN-K--Q-ENDIII--S------------------------
>SPS.1.cysteine.Desulfosporosinus_orientis_DSM_765.genome chromosome:NC_016584.1 strand:- positions:4370562-4371572
-------------------------------------------------------------------------------------------------------------------------------------------------------------------------------------------------------------------------------------------------------------------------------------------------------------------------------------------------------------------------------------------------------------------------------------LLSNCT-------------------------------------------------------------------------------------------------------------------------------------------S-GGCGAKIGPGELSKVL-------A-G-M--P-VF------------SD--HN-LLV-GFD-ASDDAA--VY---QI--AE---------------------------------------N----------TAIV-STVDFFSPMVD-DARSFGRIAAANALSDVYSMG--GTPLF--------ALNLVCYP-----E-RM--E-IDALGEILLGGAEKIQEAGALLCGGHSIYD-KEP-------------KYGLAVTG--RLDPKQ---IWRNNTPVPGD------QLILTKPLGIGIVMAA---------LR-----G--------EV-A-DEEAVQAAI-SSMQRLNK---YAAEKM-----H--------S--F-P--I-SACTDITGFGLLAHAREMAGE-------------------------------AASLVIYSSELPYI-P--QARTYAGD---FLITAAAQRNR------NHM-------G-GFV----------------DL-GE--T-PF---ALQEL--MFDPQTSGGLFLS-----------------------------------V--PKACAQE--LLSAI-Q-----EV-ESQAKIVGEV--LP-PQ----NSSILV-----R--------------------
>SPS.1.selenocysteine.Campylobacter_fetus_subsp{ch46}_fetus_82-40.genome chromosome:gi|118474057|ref|NC_008599.1| strand:+ positions:308409-309422
--------------------------------------------------------------------------------------------------------------------------------------------------------------------------------------------------------------------------------------------------------------------------------------------------------------------------------------------------------------------------------------------------------------------------------YNNKNLTKFIK-------------------------------------------------------------------------------------------------------------------------------------------S-AGUAAKLDPLGLTQSI-------G-S-I--L--EP------------H--SK-LLS-SIN-SNEDAG--VF---LL--ED---------------------------------------G----------RAIV-QTLDFITPVVD-DPFLYGMIAAANSLSDIFAMG--AKAIT--------AMNIVGFD-----SCHF--E-NEILHEIMAGGKNKIKECGAVLVGGHSIES-KET-------------IYGLSVTG--SVDSSK---FWSNNSAKIND------ILILTKPLGSGVLTTA---------LK-----A--------DM-L-SLDEIREIS-NLMSQLNF---YAVDAL-----S--------G--L-K--V-NAVTDVTGFGFLGHLSEMLRD-------------------------------DISFDLYKNGIPLL-A--SAKKFANL---GFIPEGSYKNS------VFT-------A-KIC-------------------------NI---KPDIL--LSDAQTSGGLIIS-----------------------------------I--NEDDAYK--ALSNL-KNA---GY--ESSCIVGTV--KS-K--S-EYKINL--I------------------------
>SPS.1.cysteine.Veillonella_parvula_ATCC_17745.genome chromosome:ADFU01000011.1 strand:- positions:124505-125530
-----------------------------------------------------------------------------------------------------------------------------------------------------------------------------------------------------------------------------------------------------------------------------------------------------------------------------------------------------------------------------------------------------------------------------------VRLTDYVT-------------------------------------------------------------------------------------------------------------------------------------------S-GGCACKIGPHILNRVL-------K-A-V--T--PV-----------TN--EH-VLA-DMT-GADDAG--VY---QI--SD---------------------------------------S----------FALV-QTLDFFTPMVN-DPGLFGKIAAANALSDVYAMG--GTPLT--------AMNIVGFP-----VPLV--E-QGVLTDVLNGAGLIVAEAGAAIVGGHSIEN-KEP-------------IFGMSVTG--QVNPHQ---IWKNKGAQVGD------VLVLTKRIGTGIMNNA---------LK-----A--------DL-F--PVGTEQAV-TSMSTLNR---AAAEVA-----H--------N--F-T--V-HACTDVTGFSLMGHSVEMASA-S-----------------------------NVTIHIKVYDIPLF-D--DVIEAAQM---GLVPAASYGNR------KAI-------T-EVQ----------------VDEA---L-DP---VWTDI--VFDPQTSGGLLFS-----------------------------------V--PASEGEP--LVQAF-HKA---GI--DCAAIVGTV--ES-FSGLAVRVTE----------------------------
>SPS.1.cysteine.Roseovarius_sp{ch46}_TM1035.genome chromosome:ABCL01000004.1 strand:+ positions:7975-10080
MPA-------YVPLTRDLVLIGGGHAHALVLRMWGMDPL--P-GARLTVIDPNPVAPYTGMLPGLVAGHYRREELEIDLVRLARFAGARLIVGAVTGIDAAAGRVTV--A----GRGEIGFDVASVDVGIHSAMPQVPGFADYGVAAKPLGPFAGAWEEFL-------RRVADG-AAPQ--AAVIGGGIAGIELAMAMAYRLK-------------------------------------GVA-GRAEVTLIERS-AEI-APGAPVIRPRLTRACVAAGVRIVTGGDVAQV----------------------------------------TGAGVILGDGTE-IAAGFVAGAAGARAHGWLAKTGLPVTAD-GFLRVGADLRVEGQEAIFAAGDCAHLTHAPRPKAGVYAVRAAPVLRDNLRAVLS--GG-T---TRAFHPQRDYLKLISLGEK---------SALAEK---MGMAF--GGRLLWRLKDRIDRKFMVQF-GDLPVMGAAEAPAVRALG--------------------------------------DL-GPEP--LCGGCGAKVAPGVLSAVL-------AQER---PP-----------------A-R-ADI-VTG-PGDDAA--MI---MV-GG---------------------------------------------------VRQV-LTTDHLRGFTE-DLGVMARIAALHALGDVWAMG--AKPQA--------ALVSVTVP-----RMSEGLQ-ARTMAEIMAQAGEALRTAGAEIVGGHSTLG-AEA-------------SIGFTVTG--LLERD----AITVAGARVGD------ALILTRPIGSGVLLAA---------EM-----R--------GL-A-DGRDIAALL-AALQVPQG---AAAEIL-----L------G---------A-HAMTDVTGFGLAGHLMAICRA-S-----------------------------GVAAEVDLAAVPVY-D--GAEALAAA---GVRSTIWAANV-------AA-------A-PVT-G-GAGARVA------------------------L--LHDPQTAGGMLAA-----------------------------------V--DGGEAEE--LVARL-RAA---G-------------------------------------------------------
>SPS.1.selenocysteine.Campylobacter_sp{ch46}_FOBRC14.genome chromosome:ALJJ01000016.1 strand:- positions:66415-67446
--------------------------------------------------------------------------------------------------------------------------------------------------------------------------------------------------------------------------------------------------------------------------------------------------------------------------------------------------------------------------------------------------------------------------------YTNKKLTKFVR-------------------------------------------------------------------------------------------------------------------------------------------A-AGUAAKLDPAGLHKSI-------G-G-L--N--LS------------H--PA-LLT-RTD-TNEDAS--VF---KL--TD---------------------------------------D----------LALV-QTLDFITPVVD-DPYLYGQIAAANSLSDVFAMG--AQVIN--------ALNIVGFD-----SCNL--D-SEILSQIMQGGLSKVRECGGVIVGGHSIAT-PEM-------------YYGLSVTG--RVHPKK---FWANYTSKVGD------TLILTKPLGMGALSTA---------IK-----A--------DM-L-NLEQIKEAA-RYMSQLNF---YAVGAM-----E--------G--I-R--V-NAATDVTGFGFLGHLSEMGRD-------------------------------DISFEIFTRDVPIL-A--SAREVAAI---GLLPEGSYKNR------EFC-------A-KFL----------------NM-----D-AN---DADIL--LFDAQTSGGLLLA-----------------------------------V--DANDAKN--ALKRL-KEA---GY--EMTSVVGTV--NE-RKLG-QNLINL--KP-----------------------
>SPS.1.selenocysteine.Campylobacter_jejuni_subsp{ch46}_jejuni_51494.genome chromosome:AINZ01000018.1 strand:- positions:57078-58076
-------------------------------------------------------------------------------------------------------------------------------------------------------------------------------------------------------------------------------------------------------------------------------------------------------------------------------------------------------------------------------------------------------------------------------------LTHFVK-------------------------------------------------------------------------------------------------------------------------------------------A-AGUAAKLSPGGL-KTI-------L-N-F--M--QK------------T--PA-LLS-DIG-NNEDAS--VY---QI--SP---------------------------------------D----------LALV-QTLDFITPIVD-SAYHFGAIAAANALSDVFAMG--AEVIN--------ALNIVGFD-----TCNH--D-LNILKELLEGANDKVKECNALVVGGHTIES-TEL-------------FFGLSVTG--KVHPSK---FIANNTSKIGD------CIILTKPLGTGILSTA---------LK-----A--------QM-L-NQKHLDIML-KNMMELNY---KASQIA-----L--------K--F-H--P-SAMSDVTGFGLLGHLKEMLNK-------------------------------NISFEIFESELPFL-D--GVKEYFNM---GLIPAGAYKNL------EFI-------K-ELT----------------PDLN-----E-----EKLL--LCDPQTSGGLLIS-----------------------------------I--SEKDSLE--CLKKL-EDE---NI--Q-AKIIAKV--VN-K--Q-ENDIII--S------------------------
>SPS.1.selenocysteine.Campylobacter_jejuni_subsp{ch46}_jejuni_LMG_23211.genome chromosome:AIPO01000001.1 strand:- positions:147579-148598
------------------------------------------------------------------------------------------------------------------------------------------------------------------------------------------------------------------------------------------------------------------------------------------------------------------------------------------------------------------------------------------------------------------------------LQYKNQNLTHFVK-------------------------------------------------------------------------------------------------------------------------------------------A-AGUAAKLSPGGL-KTI-------L-N-F--M--QK------------T--PA-LLS-DIG-NNEDAS--VY---QI--NS---------------------------------------D----------LALV-QTLDFITPIVD-SAYHFGAIAAANALSDVFAMG--AEVIN--------ALNIVGFD-----TCNH--D-LNILKELLEGANDKVQECNALVVGGHTIES-TEL-------------FFGLSVTG--KVHPSK---FIANNTAKVGD------CIILTKPLGTGILSTA---------LK-----A--------QM-L-NQKHLDIML-KSMMELNY---KASQIA-----L--------K--F-H--P-SAMSDVTGFGLLGHLKEMLNK-------------------------------NISFEIFESELPFL-D--GVKEYFNM---GLIPAGAYKNL------EFI-------K-ELI----------------PDLN-----E-----EKLL--LCDPQTSGGLLIS-----------------------------------I--SEKESLE--CLKKL-EDE---NI--Q-AKIIAKV--VN-K--Q-ENDIII--S------------------------
>SPS.3.selenocysteine.Sulfurimonas_gotlandica_GD1.genome chromosome:AFRZ01000001.1 strand:- positions:105433-106464
-------------------------------------------------------------------------------------------------------------------------------------------------------------------------------------------------------------------------------------------------------------------------------------------------------------------------------------------------------------------------------------------------------------------------------MNNESKLTKFVQ-------------------------------------------------------------------------------------------------------------------------------------------A-AGUAAKMGPGDLKQTI-------C-S-L--V--PD------------D--EN-VLV-GFE-NSEDAC--VF---KI--NE---------------------------------------N----------EALV-QTVDFITPVVD-DPYIYGKIAAANSLSDIFAMG--AEVKT--------ALNIVGFD-----KTNH--N-YEVLSEILRGGNEKIKECGGVLMGGHTIES-LEM-------------YYGLSVTG--MIHPNK---ILRNNTPKIGH------VLVLTKPIGMGILTTA---------IK-----R--------DL-L-KESTTLEAV-KVMEALNH---LPSRLL-----K--------E--Y-D--V-SACTDITGFGLLGHAFESTND-------------------------------NVSLSIDASAVPVM-A--DAFDLAAK---DVVPGGSKRNM------KYL-------E-DKV----------------SFIGE--S-QK----YRLM--FCDAQTSGGLLIS-----------------------------------M--NEEDAAE--YVKRV-EDL---TF--GYASIIGSI--IP-R--G-DRPIIV--Y------------------------
>SPS.1.selenocysteine.Pyramidobacter_piscolens_W5455.genome chromosome:ADFP01000066.1 strand:+ positions:7469-8497
------------------------------------------------------------------------------------------------------------------------------------------------------------------------------------------------------------------------------------------------------------------------------------------------------------------------------------------------------------------------------------------------------------------------------------RLTQLSH-------------------------------------------------------------------------------------------------------------------------------------------S-SGUAAKIGPEDLAKVL-------A-D-L--P---------------RPHDDR-ILT-DWE-GGEDAA--LW---KI--TE---------------------------------------E----------RVGI-LTLDFITPVVD-DPYVWGQIAAANSISDVFAMG--GSPLV--------ALNIVAFP-----LNCL--P-LDMLKRLMEGGASKVSESGAFLMGGHSVED-QEP-------------KYGLCVFG--EVERDA---MWRTTGAQPGD------ALLLTKPLGTGIMATA---------IK-----A--------EMA--DPAQADQAV-RWMTALND---LPRRMT--------------PEQRRR--V-HAATDVTGFGLAGHSLDMLSD-H-----------------------------RVDLELSVEALPLL-D--GAADLAQM---GLFPAGGYRNE------KLY--APQIDHLEKI-------------------------SR---TYRDF--LFDTQTSGGLMMA-----------------------------------C--PPADAEE--IVALA-KRH---GF--DRAGVIGRFKPGTGRIVC---V------------------------------
>SPS.1.selenocysteine.Campylobacter_gracilis_RM3268.genome chromosome:ACYG01000008.1 strand:- positions:14-1033
------------------------------------------------------------------------------------------------------------------------------------------------------------------------------------------------------------------------------------------------------------------------------------------------------------------------------------------------------------------------------------------------------------------------------MIYRDFNLTKFIA-------------------------------------------------------------------------------------------------------------------------------------------A-AGUAAKLDPAGLTENL-------G-N-L--I--EP------------N--AN-LLS-STC-SNEDAS--VF---RI--SD---------------------------------------D----------LALV-QTLDFITPLVD-DPFVFGQIAAANSLSDVFAMG--GEVIN--------ALNIVGFD-----DCHF--S-NEILREILRGGKDKIKECGGALVGGHTIST-PEI-------------YYGLSVTG--RVNPRK---FWSNNTAREGD------LLILTKPLGTGIIATA---------IK-----A--------KF-L-KFEEFRDAI-ESMILLNF---YAVRAL-----A--------G--L-K--I-HAATDVTGFGLLGHALEMIND-------------------------------SVSFKIYPSKIPLL-K--SALKCLDE---GLIPAGSYKNL------KFI-------A-PGV-------------------------DS---EPDIM--LCDAQTSGGLLLA-----------------------------------V--AEKDAAR--ALANL-KNA---GY--TSSAIIGEV--VA-R--A-EHKIYL--V------------------------
>SPS.1.cysteine.Enterococcus_faecalis_TX0635.genome chromosome:GL455329.1 strand:- positions:645-1643
------------------------------------------------------------------------------------------------------------------------------------------------------------------------------------------------------------------------------------------------------------------------------------------------------------------------------------------------------------------------------------------------------------------------------------------T-------------------------------------------------------------------------------------------------------------------------------------------S-GGCGAKIESRVLNQLL-------Q-H-L--P-ETP-----------AN--ER-LLV-GFE-HADDAA--VY---QI--TP---------------------------------------E----------KALI-STVDFFSPMVN-DPLSFGKIAVANALSDVYAMG--GTVLY--------ALNLVCFP-----Q-KM--S-KEWLEQMLLGGSLKLKEAGALLAGGHSIYD-HEP-------------KYGLAVTG--EVHPEN---LWHNNTPQVGD------VLILTKALGVGIIQAA---------VR-----G--------QL-A-KQTEQKIAQ-DSMERLNK---YAAANA-----R--------S--Y-A--V-HACTDVTGFGLLIHAKEMAGN-------------------------------QVTLLIDTEALPTI-T--GALAYAAE---CLVTAAGQRNR------QTI-------G-TTI----------------DY-SK--I-SM---EMQEL--LFDPQTSGGLLIS-----------------------------------V--AADEAAA--CLAAI-Q-----KE-DPVAKIIGEV--LP-KE----QQAVVL-----L--------------------
>SPS.1.cysteine.Verrucosispora_maris_AB-18-032.genome chromosome:NC_015434.1 strand:+ positions:1689566-1689760,1689764-1690075,1690079-1690513,1717512-1717566,1742190-1742221
-------------------------------------------------------------------------------------------------------------------------------------------------------------------------------------------------------------------------------------------------------------------------------------------------------------------------------------------------------------------------------------------------------------VASRAGDVDHVRVAEQV------RLTRYAR-------------------------------------------------------------------------------------------------------------------------------------------G-GGCACKIPPGELEAMV-------A-G-L--G---P-----------AAGSAD-LLV-GLE-HGDDAA---V---RLD------------------------------------------E-----R----TGVV-TTADFFTPVVD-DAYDWGRIAATNALSDVYAMG--GEPLV--------ALNLLCWP-----REVL--P-LELAREVLRGGLDVARAAGCHLAGGHSVDD-DGP-------------KYGLAVTG--LVRP-E---LITLDKGQAGL------PLSLTKPLGVGVLNTR---------HK-----------------N-TGESFPEAV-AAMTTLNR---EAARAA--------------V--AAG--V-RCGTDVTGFGLLGHASKLARA-S-----------------------------ELTVAIDIDRVPYL-A--GAREAARD---GYVSGGSRRNL------EWV-------T-PWT----DL-AA--------------A-GE---IDRLL--LADAQTSGGLLVAVPPESA-----P-----------------------E--VVAD-AA--KAGGR-P-A---GE-----VG------------AV---------------------------------
>SPS.1.selenocysteine.Campylobacter_jejuni_subsp{ch46}_jejuni_04197.genome chromosome:CAFU01000039.1 strand:- positions:6-1025
------------------------------------------------------------------------------------------------------------------------------------------------------------------------------------------------------------------------------------------------------------------------------------------------------------------------------------------------------------------------------------------------------------------------------LQYKNQNLTHFVK-------------------------------------------------------------------------------------------------------------------------------------------A-AGUAAKLSPGGL-KTI-------L-N-F--M--QK------------T--PA-LLS-DIG-NNEDAS--VY---QI--SP---------------------------------------D----------LALV-QTLDFITPIVD-SAYHFGAIAAANALSDVFAMG--AEVIN--------ALNIVGFD-----TCNH--D-LNILKELLEGANDKVKECNALVVGGHTIES-TEL-------------FFGLSVTG--KVHPSK---FIANNTSKIGD------CIILTKPLGTGILSTA---------LK-----A--------QM-L-NQKHLDIML-KNMIELNY---KASQIA-----L--------K--F-H--P-SAMSDVTGFGLLGHLKEMLNK-------------------------------NISFEIFESELPFL-D--GVKEYFNM---GLIPAGAYKNL------EFI-------K-ELT----------------PDLN-----E-----EKLL--LCDPQTSGGLLIS-----------------------------------I--SEKDSLE--CLKKL-EDE---NI--Q-AKIIAKV--VN-K--Q-ENDIII--S------------------------
>SPS.1.cysteine.Enterococcus_faecalis_ERV93.genome chromosome:JH804979.1 strand:+ positions:149976-150974
------------------------------------------------------------------------------------------------------------------------------------------------------------------------------------------------------------------------------------------------------------------------------------------------------------------------------------------------------------------------------------------------------------------------------------------T-------------------------------------------------------------------------------------------------------------------------------------------S-GGCGAKIESRVLNQLL-------Q-H-L--P-ETP-----------AN--ER-LLV-GFE-HADDAA--VY---QI--TP---------------------------------------E----------KALI-STVDFFSPMVN-DPLSFGKIAVANALSDVYAMG--GTVLY--------ALNLVCFP-----Q-KM--S-KEWLEQMLLGGSLKLKEAGALLAGGHSIYD-HEP-------------KYGLAVTG--EVHPEN---LWHNNTPQVGD------VLILTKALGVGIIQAA---------VR-----G--------QL-A-KQTEQKIAQ-NSMERLNK---YAAANA-----R--------S--Y-A--V-HACTDVTGFGLLIHAKEMADN-------------------------------QVTLLIDTEALPTI-T--GALAYAAE---CLVTAAGQRNR------QTI-------G-TTI----------------DY-SK--I-SM---EMQEL--LFNPQTSGGLLIS-----------------------------------V--AADEAAA--CLAAI-Q-----KE-DPVAKIIGEV--LP-KE----QQAVVL-----L--------------------
>SPS.1.cysteine.Enterococcus_faecalis_TX0309B.genome chromosome:GL454247.1 strand:- positions:68168-69166
------------------------------------------------------------------------------------------------------------------------------------------------------------------------------------------------------------------------------------------------------------------------------------------------------------------------------------------------------------------------------------------------------------------------------------------T-------------------------------------------------------------------------------------------------------------------------------------------S-GGCGAKIESRVLNQLL-------Q-H-L--P-ETP-----------AN--ER-LLV-GFE-HADDAA--VY---QI--TS---------------------------------------E----------KALI-STVDFFSPMVN-DPLSFGKIAVANALSDVYAMG--GTVLY--------ALNLVCFP-----Q-KM--S-KEWLEQMLLGGSLKLKEAGALLAGGHSIYD-HEP-------------KYGLAVTG--EVHPEN---LWHNNTPQVGD------VLILTKALGVGIIQAA---------VR-----G--------QL-A-KQTEQKIAQ-DSMERLNK---YAAANA-----R--------S--Y-A--V-HACTDVTGFGLLIHAKEMADN-------------------------------QVTLLIDTEALPTI-T--GALAYAAE---CLVTAAGQRNR------QTI-------G-TTI----------------DY-SK--I-SM---EMQEL--LFDPQTSGGLLIS-----------------------------------V--AADEAAA--CLAAI-Q-----KE-DPVAKIIGEV--LP-KE----QQAVVL-----L--------------------
>SPS.1.cysteine.Isosphaera_pallida_ATCC_43644.genome chromosome:NC_014962.1 strand:+ positions:4268367-4268405,4268424-4268993,4269036-4269488
-----------------------------------------------------------------------------------------------------------------------------------------------------------------------------------------------------------------------------------------------------------------------------------------------------------------------------------------------------------------------------------------------------------------------MSSPLAPPAESSARLTDYAN-------------------------------------------------------------------------------------------------------------------------------------------C-AGCAGKLASLGITQLL-------S-DLP--P--RP-----------ND--PN-LLV-ATE-TRDDAG--VY---QL--ND---------------------------------------G----------LALV-QTVDFFPPLVD-DPRDFGRIAAANALSDVYAMN--GRPLT--------VLNLVGFP-----DDEL--P-LSLLGAILRGAGEIVTEAGAVTVGGHSIRD-REI-------------KFGLSVTG--LADPAA---VWTNAAARPGD------LLILTKPLGTGFITTA---------AK-----R--------RS-A-PEDLLTRAV-ASMTQLNRIGQTAAHAA-----P--------V--G-T--V-HAVTDVTGYGLAGHGFEMAHA-A-----------------------------GVHFEFRATDLPRF-P--GVESLATP---EFRTRAAATNR------AFV-------A-DHL----------------VIAQD--A-DP---IGVEL--AFDPQTSGGLLMA-----------------------------------V--APEAVEP--ILAEL-QRL---GA-LA-AAVVGRV--VALD-------RS----------------------------
>SPS.1.cysteine.Peptoniphilus_sp{ch46}_ph5.genome chromosome:HE978567.1 strand:- positions:510732-511745
--------------------------------------------------------------------------------------------------------------------------------------------------------------------------------------------------------------------------------------------------------------------------------------------------------------------------------------------------------------------------------------------------------------------------------SEIKLELEVC----------------------------------------------------------------------------------------------------------------------------------------------GGCNEKIGVKDLSSIL-------K-D-L--K--PY-----------KR--EE-ITV-GFD-GRDDAC--VY---KI--ND---------------------------------------D----------ISLV-ESLDFFSTMVK-DPYDFGRIASTNAISDIYAMG--AEPKF--------ALNIVCFP-----EGEN----LEILKEILRGAGDVCGEAEVSITGGHSIHD-RKI-------------KFGQCVTG--LVKNNE---IWTNRGAEVGD------YFILTKPLGVSLVMSA---------YS-----V--------GM-T-SEENYIEAI-KNMTTLNK---YGAEIL-----K--------K--Y-K--V-SSVTDVTGFGLLGHLDECTED---------------------------------SVEIFADQINFL-P--GSYEAASE---FLFTAGGQRNR------RAL-------E-DKV----------------EFTFD----DF---ALEEV--LFDPQTSGGLLFA-----------------------------------A--KKDEAEK--ILGEM-KES---GI---PAFYVGRV--IP-RENKKFKV-I----------------------------
>SPS.1.selenocysteine.Campylobacter_coli_H56.genome chromosome:AINW01000001.1 strand:+ positions:2277-3341
---------------------------------------------------------------------------------------------------------------------------------------------------------------------------------------------------------------------------------------------------------------------------------------------------------------------------------------------------------------------------------------------------------------MSFVARQKSSLYKENMEYKNQNLTHFVK-------------------------------------------------------------------------------------------------------------------------------------------A-AGUAAKLSPGGL-KTI-------L-N-F--M--QT------------S--PA-LLS-DIG-NNEDAS--VF---QI--SP---------------------------------------E----------LALV-QTLDFITPIVD-SAYHFGAIAAANALSDVFAMG--AEVIN--------ALNIVGFD-----TCHH--E-LNVLQELLQGANDKVQECGGIIVGGHTIES-GEL-------------FFGLSVTG--KVHPKK---FIANNTAKEGD------LILLTKPLGTGILSTA---------LK-----A--------QM-L-EEKHLDRML-ESMMGLNY---KSSQIA-----L--------R--F-G--V-NAMSDVTGFGFLGHLREMLND-------------------------------SISFMIFKDKLPYL-E--GVKEYFDM---GLIPGGAYKNL------DFI-------Q-EFY----------------PGLN-----E-----EDLL--LCDPQTSGGLLIS-----------------------------------I--EEKKALE--CLKAL-EDE---NI--K-AKIVAKA--VA-K--Q-DDRFIF--S------------------------
>SPS.1.selenocysteine.Campylobacter_coli_JV20.genome chromosome:GL405235.1 strand:- positions:761600-762664
---------------------------------------------------------------------------------------------------------------------------------------------------------------------------------------------------------------------------------------------------------------------------------------------------------------------------------------------------------------------------------------------------------------MSFVARQKSSLYKENMEYKNQNLTHFVK-------------------------------------------------------------------------------------------------------------------------------------------A-AGUAAKLSPGGL-KTI-------L-N-F--M--QT------------S--PA-LLS-DIG-NNEDAS--VF---QI--SP---------------------------------------E----------LALV-QTLDFITPIVD-SAYHFGAIAAANALSDVFAMG--AEVIN--------ALNIVGFD-----TCHH--E-LNVLQELLQGANDKVQECGGIIVGGHTIES-GEL-------------FFGLSVTG--KVHPKK---FIANNTAKEGD------LILLTKPLGTGILSTA---------LK-----A--------QM-L-EEKHLDRML-ESMMDLNY---KSSQIA-----L--------R--F-G--V-NAMSDVTGFGFLGHLREMLND-------------------------------SISFTVFKNELPYL-E--GVKEYFDM---GLIPGGAYKNL------DFI-------Q-EFY----------------PGLN-----E-----EDLL--LCDPQTSGGLLIA-----------------------------------I--EEKKALE--CLKAL-EDE---NI--K-AKIVAKA--VA-K--Q-DDRFIF--S------------------------
>SPS.1.cysteine.Synechococcus_sp{ch46}_CC9902.genome chromosome:gi|78183584|ref|NC_007513.1| strand:- positions:227606-227980,226997-227584
---------------------------------------------------------------------------------------------------------------------------------------------------------------------------------------------------------------------------------------------------------------------------------------------------------------------------------------------------------------------------------------------------------------------------------------------------------------------------------------------------------------------------------------------------------------------------------------CRGCAAKLPARPLNAAL-------SQAG---L---------------------------KT-QAEDAA--NLG--GTPA------------------------------------------------------LL-QSVDGFPALVS-DPWLNGRLTTLHACSDLWACG--AKVTS--------AMAVVTLP-----SIHSTEQ-QELLHQTLAGVQSVLIEQGASLIGGHTLES-RSP----T-------LQVALTVNG--Q-TS---K-PWPKGGIQPGD------ALLLSRPLGVGVLFAA---------AM-----A--------GV-A-KPKDVEAAL-RTMNQSQH---RLVDGL-----Q----KHGAD-------I-HACTDVTGFGLLGHLGEMLQG-S-E---------------------------PITIQLWPNRIQAH-P--GALDLLDQ---GIASSLAPANR-------DA-------W-SWLEGPVQLNASPS-----------------QACLE-L--LVDPQTCGPLLLA-----------------------------------C--TAAAAEC--L-----MAQ---DS--AWIQVGIAGSGHG---------------------------------------
>SPS.1.cysteine.Enterococcus_faecalis_599.genome chromosome:JH805599.1 strand:+ positions:201715-202713
------------------------------------------------------------------------------------------------------------------------------------------------------------------------------------------------------------------------------------------------------------------------------------------------------------------------------------------------------------------------------------------------------------------------------------------T-------------------------------------------------------------------------------------------------------------------------------------------S-GGCGAKIESRVLNQLL-------Q-H-L--P-ETP-----------AN--ER-LLV-GFE-HADDAA--VY---QI--TP---------------------------------------E----------KALI-STVDFFSPMVN-DPLSFGKIAVANALSDVYAMG--GTVLY--------ALNLVCFP-----Q-KM--S-KEWLEQMLLGGSLKLKEAGALLAGGHSIYD-HEP-------------KYGLAVTG--EVHPEN---LWHNNTPQVGD------VLILTKALGVGIIQAA---------VR-----G--------QL-A-KQTEQKIAQ-DSMERLNK---YAAANA-----R--------S--Y-A--V-HACTDVTGFGLLIHAKEMADN-------------------------------QVTLLIDTEALPTI-T--GALAYAAE---CLVTAAGQRNR------QTI-------G-TTI----------------DY-SK--I-SM---EMQEL--LFDPQTSGGLLIS-----------------------------------V--AADEAAA--CLAAI-Q-----KE-DPVAKIIGEV--LP-KE----QQAVVL-----L--------------------
>SPS.1.cysteine.Veillonella_sp{ch46}_6{ch95}1{ch95}27.genome chromosome:GG770217.1 strand:- positions:160494-161519
-----------------------------------------------------------------------------------------------------------------------------------------------------------------------------------------------------------------------------------------------------------------------------------------------------------------------------------------------------------------------------------------------------------------------------------VRLTDYVT-------------------------------------------------------------------------------------------------------------------------------------------S-GGCACKIGPHILNRVL-------K-A-V--T--PV-----------TN--EH-VLA-DMT-GADDAG--VY---QI--SD---------------------------------------T----------FALV-QTLDFFTPMVN-DPGLFGKIAAANALSDVYAMG--GTPLT--------AMNIVGFP-----VPLV--E-QGILTDVLNGAGSIVAESGAAIVGGHSIEN-KEP-------------IFGLSVTG--QVNPNQ---IWKNKGAQVGD------VLVLTKRIGTGIMNNA---------LK-----A--------DL-F--PVGTEQAV-TSMSTLNR---AAAEVA-----H--------N--F-T--V-HACTDVTGFSLMGHSVEMASA-S-----------------------------NVTIHIKVYDIPLF-D--DVIEAAQM---GLVPAASYGNR------KAI-------T-EVQ----------------VDED---L-DP---VWTDI--VFDPQTSGGLLFS-----------------------------------V--PASEGEP--LVQAF-YKA---GI--DCAAIVGTV--ES-FSGLAVRVTE----------------------------
>SPS.1.selenocysteine.Campylobacter_jejuni_subsp{ch46}_jejuni_81-176.genome chromosome:gi|121612099|ref|NC_008787.1| strand:- positions:1417265-1418263
-------------------------------------------------------------------------------------------------------------------------------------------------------------------------------------------------------------------------------------------------------------------------------------------------------------------------------------------------------------------------------------------------------------------------------------LTHFVK-------------------------------------------------------------------------------------------------------------------------------------------A-AGUAAKLSPGGL-KTI-------L-N-F--M--QK------------T--PA-LLS-DIG-NNEDAS--VY---QI--SP---------------------------------------D----------LALV-QTLDFITPIVD-SAYHFGAIAAANALSDVFAMG--AEVIN--------ALNIVGFD-----TCNH--D-LNILKELLEGANDKVKECNALVVGGHTIES-TEL-------------FFGLSVTG--KVHPSK---FIANNTSKIGD------CIILTKPLGIGILSTA---------LK-----A--------QM-L-NQKHLDIML-KNMMELNY---KASQIA-----L--------K--F-H--P-SAMSDVTGFGLLGHLKEMLNK-------------------------------NISFEIFESELPFL-D--GVKEYFNM---GLIPAGAYKNL------EFI-------K-ELT----------------PDLN-----E-----EKLL--LCDPQTSGGLLIS-----------------------------------I--SEKDSLE--CLKKL-EDE---NI--Q-AKIIAKV--VN-K--Q-ENDIII--S------------------------
>SPS.1.selenocysteine.Desulfurivibrio_alkaliphilus_AHT2.genome chromosome:NC_014216.1 strand:- positions:2436252-2437286
----------------------------------------------------------------------------------------------------------------------------------------------------------------------------------------------------------------------------------------------------------------------------------------------------------------------------------------------------------------------------------------------------------------------------------K--LTSTVK-------------------------------------------------------------------------------------------------------------------------------------------A-AGUAAKLGPGDLDRVL-------A-E-L--GVPGA-----------DD--PR-LLA-GIG-GGEDAG--VY---RL--ND---------------------------------------E----------TALI-QTVDFFTPIVD-DPYLFGQIAAANALSDVYAMG--GTPLL--------AMNLVAFP-----VKKL--D-CSILRDILKGGLDMVTEAGALLVGGHSIED-EEI-------------KYGLSVTG--TVHPSR---LLLNSGARPGD------QLLLTKPIGTGVLATA---------IK-----G--------GL-T-GAGTEKLIG-RVMALLNR---EAAQVM-----T--------S--S-G--A-HACTDITGFGLLGHLSEMAAA-S-----------------------------GVGVEIEAAAVPLL-P--ETLHFAGM---GIIPAGAHHNR------QHF-------Q-QFV----------------DCRLP--D-TD---PREMV--LYDPQTSGGLLIA-----------------------------------A--PPKSIAA--MAERL-HKR---RY-PLDFGIIGRV-TDA-SP----GRLN-------V----------I---------
>SPS.2.selenocysteine.Desulfotomaculum_acetoxidans_DSM_771.genome chromosome:NC_013216.1 strand:+ positions:897668-898696
----------------------------------------------------------------------------------------------------------------------------------------------------------------------------------------------------------------------------------------------------------------------------------------------------------------------------------------------------------------------------------------------------------------------------D---V-N--LTSYSP-------------------------------------------------------------------------------------------------------------------------------------------G-SGUACKIGPADLLELL-------S-G-L--P-KV------------VD--PK-VLA-GRE---DNAA--VY---KV--SN---------------------------------------D----------LAVV-QTVDYITPVVD-DPYQYGMIAAANAISDIYAMG--ATPAF--------ALNIVGYP-----NQSL--P-LSILGQILKGGADKAAEAGIAIIGGHSITD-HAP-------------KYGLVVTG--FVNPSR---MISKKGAKPGN------ALILTKPLGIGVITTG---------ID-----R--------KL-V-NNELIGRVT-KQMTTLNK---QAAEIM-----Q--------E--V-G--V-NACTDVTGFGLLGHLREILIA-S-----------------------------GTGACITASKVPII-P--ETEELIQA---GAVSGGTHNNY------RYL-------R-DLV----------------EWDTR--L-SK---EVKLI--LCDPQTSGGLLIA-----------------------------------V--PQENKNK--LLKAL-QSK---EE-VLTAVEIGEV--VE-GP-GQVSVV----------------------------V
>SPS.1.cysteine.Enterococcus_faecalis_ERV73.genome chromosome:JH805215.1 strand:- positions:25824-26822
------------------------------------------------------------------------------------------------------------------------------------------------------------------------------------------------------------------------------------------------------------------------------------------------------------------------------------------------------------------------------------------------------------------------------------------T-------------------------------------------------------------------------------------------------------------------------------------------S-GGCGAKIESRVLNQLL-------Q-H-L--P-ETP-----------AN--ER-LLV-GFE-HADDAA--VY---QI--TP---------------------------------------E----------KALI-STVDFFSPMVN-DPLSFGKIAVANALSDVYAMG--GTVLY--------ALNLVCFP-----Q-KM--S-KEWLEQMLLGGSLKLKEAGALLAGGHSIYD-HEP-------------KYGLAVTG--EVHPEN---LWHNNTPQVGD------VLILTKALGVGIIQAA---------VR-----G--------QL-A-KQTEQKIAQ-NSMERLNK---YAAANA-----R--------S--Y-A--V-HACTDVTGFGLLIHAKEMADN-------------------------------QVTLLIDTEALPTI-T--GALAYAAE---CLVTAAGQRNR------QTI-------G-TTI----------------DY-SK--I-SM---EMQEL--LFNPQTSGGLLIS-----------------------------------V--AADEAAA--CLAAI-Q-----KE-DPVAKIIGEV--LP-KE----QQAVVL-----L--------------------
>SPS.1.cysteine.Enterococcus_faecalis_TX1467.genome chromosome:GL883984.1 strand:+ positions:60899-61897
------------------------------------------------------------------------------------------------------------------------------------------------------------------------------------------------------------------------------------------------------------------------------------------------------------------------------------------------------------------------------------------------------------------------------------------T-------------------------------------------------------------------------------------------------------------------------------------------S-GGCGAKIESRVLNQLL-------Q-H-L--P-ETP-----------AN--ER-LLV-GFE-HADDAA--VY---QI--TP---------------------------------------E----------KALI-STVDFFSPMVN-DPLSFGKIAVANALSDVYAMG--GTVLY--------ALNLVCFP-----Q-KM--S-KEWLEQMLLGGSLKLKEAGALLAGGHSIYD-HEP-------------KYGLAVTG--EVHPEN---LWHNNTPQVGD------VLILTKALGVGIIQAA---------VR-----G--------QL-A-KQTEQKIAQ-DSMERLNK---YAAANA-----R--------S--Y-A--V-HACTDVTGFGLLIHAKEMADN-------------------------------QVTLLIDTEALPTI-T--GALAYAGE---CLVTAAGQRNR------QTI-------G-TTI----------------DY-SK--I-SM---EMQEL--LFDPQTSGGLLIS-----------------------------------V--AADEAAA--CLAAI-Q-----KE-DPVAKIIGEV--LP-KE----QQAVVL-----L--------------------
>SPS.1.cysteine.Brachyspira_hyodysenteriae_WA1.genome chromosome:NC_012225.1 strand:+ positions:1367523-1368569
---------------------------------------------------------------------------------------------------------------------------------------------------------------------------------------------------------------------------------------------------------------------------------------------------------------------------------------------------------------------------------------------------------------------------EKKEQ---IELLSCAL-------------------------------------------------------------------------------------------------------------------------------------------E-GGCSAKIPPDLLEKTL-------T-PLM--Q--IK-----------KD--SN-LLS-DVD-IGDDAG--VY---KI--SD---------------------------------------D----------NALI-FTVDYFPPVIA-DPYGFGQIAACNSISDIYAMG--GEPKL--------ALNITMFP-----KDD---S-LNILANMLKGGQDKATEAGVLVVGGHTITD-ASV-------------KYGMAVIG--FANPNK---ITTNAAAKEGD------IIIFTKPLGTGACLAA---------MR-----Q--------GL-I-KESHIEDVF-ESMKTLNK---KACAVM-----N--------K--Y-N--V-KCATDITGFGLIGHAYKMAKA-S-----------------------------DVTIEIQSSALPMF-N--KTYEVLDM---GCIPGAAFTNM------RYV-------G-DNI----------------KVDDN--V-DY---NLKML--SFDPQTSGGLFIC-----------------------------------A--DKSNAEN--ILADL-WRE---GI-DC-ACIIGKV--KNKE-KEYIHLIK----------------------------
>SPS.1.selenocysteine.Megasphaera_micronuciformis_F0359.genome chromosome:GL538185.1 strand:- positions:45436-46476
-------------------------------------------------------------------------------------------------------------------------------------------------------------------------------------------------------------------------------------------------------------------------------------------------------------------------------------------------------------------------------------------------------------------TV-----------SDKVKLTEMAS-------------------------------------------------------------------------------------------------------------------------------------------C-SGUGAKIGAGVLAQML-------N-G-I--P-R-H-----------QD--DR-LIV-GYD-KSDDAS--VY---VV--RD---------------------------------------D----------LAIV-QSVDFFPPIVD-DPYMFGQIAAANSLSDIFAMG--ADPKL--------AMNVMAIN-----S-AM--G-QDAVREILQGGYSKAYEAGVLITGGHTIED-KEP-------------KYGLSVTG--FMHPKD---LLSNSSAREGD------VLLLTKPLGVGILTTA---------AK-----V--------GL-V-DESLEQQLY-KEMAELNK---YGRDIM-----M--------K--Y-D--V-HSCTDITGFGLMGHAYEMASG-S-----------------------------GMTIHFDMNNMPYH-K--EAIEMAKQ---GFIPAGAYRNR------DYT-------D-GHV----------------RTEGP--I-SE---AELDI--LYDPQTSGGLMIA-----------------------------------V--SEKDAPA--LEKEL-S-----DN-LPCGKIIGYV--TA-KE----GTDLMV----RK--------------------
>SPS.1.selenocysteine.Campylobacter_coli_Z156.genome chromosome:AINX01000005.1 strand:- positions:48505-49569
---------------------------------------------------------------------------------------------------------------------------------------------------------------------------------------------------------------------------------------------------------------------------------------------------------------------------------------------------------------------------------------------------------------MSFVARQKSSLYKENMEYKNQNLTHFVK-------------------------------------------------------------------------------------------------------------------------------------------A-AGUAAKLSPGGL-KTI-------L-N-F--M--QT------------S--PA-LLS-DIG-NNEDAS--VF---QI--SP---------------------------------------E----------LALV-QTLDFITPIVD-SAYHFGAIAAANALSDVFAMG--AEVIN--------ALNIVGFD-----TCHH--E-LNVLQELLQGANDKVQECGGIIVGGHTIES-GEL-------------FFGLSVTG--KVHPKK---FIANNTAKEGD------LILLTKPLGTGILSTA---------LK-----A--------QM-L-EEKHLDRML-ESMMGLNY---KSSQIA-----L--------R--F-G--V-NAMSDVTGFGFLGHLREMLND-------------------------------SISFMIFKDKLPYL-E--GVKEYFDM---GLIPGGAYKNL------DFI-------Q-EFY----------------PGLN-----E-----EDLL--LCDPQTSGGLLIS-----------------------------------I--EEKKALE--CLKAL-EDE---NI--K-AKIVAKA--VA-K--Q-DDRFIF--S------------------------
>SPS.1.cysteine.Enterococcus_faecalis_TX0027.genome chromosome:GL454380.1 strand:+ positions:79408-80406
------------------------------------------------------------------------------------------------------------------------------------------------------------------------------------------------------------------------------------------------------------------------------------------------------------------------------------------------------------------------------------------------------------------------------------------T-------------------------------------------------------------------------------------------------------------------------------------------S-GGCGAKIESRVLNQLL-------Q-H-L--P-ETP-----------AN--ER-LLV-GFE-HADDAA--VY---QI--TP---------------------------------------E----------KALI-STVDFFSPMVN-DPLSFGKIAVANALSDVYAMG--GTVLY--------ALNLVCFP-----Q-KM--S-KEWLEQMLLGGSLKLKEAGALLAGGHSIYD-HEP-------------KYGLAVTG--EVHPEN---LWHNNTPQVGD------VLILTKALGVGIIQAA---------VR-----G--------QL-A-KQTEQKIAQ-DSMERLNK---YAAANA-----R--------S--Y-A--V-HACTDVTGFGLLIHAKEMADN-------------------------------QVTLLIDTEALPTI-T--GALAYAGE---CLVTAAGQRNR------QTI-------G-TTI----------------DY-SK--I-SM---EMQEL--LFDPQTSGGLLIS-----------------------------------V--AADEAAA--CLAAI-Q-----KE-DPVAKIIGEV--LP-KE----QQAVVL-----L--------------------
>SPS.1.cysteine.Enterococcus_faecalis_TX0411.genome chromosome:GL456418.1 strand:+ positions:203996-204994
------------------------------------------------------------------------------------------------------------------------------------------------------------------------------------------------------------------------------------------------------------------------------------------------------------------------------------------------------------------------------------------------------------------------------------------T-------------------------------------------------------------------------------------------------------------------------------------------S-GGCGAKIESRVLNQLL-------Q-H-L--P-ETP-----------AN--ER-LLV-GFE-HADDAA--VY---QI--TS---------------------------------------E----------KALI-STVDFFSPMVN-DPLSFGKIAVANALSDVYAMG--GTVLY--------ALNLVCFP-----Q-KM--S-KEWLEQMLLGGSLKLKEAGALLAGGHSIYD-HEP-------------KYGLAVTG--EVHPEN---LWHNNTPQVGD------VLILTKALGVGIIQAA---------VR-----G--------QL-A-KQTEQKIAQ-DSMERLNK---YAAANA-----R--------S--Y-A--V-HACTDVTGFGLLIHAKEMADN-------------------------------QVTLLIDTEALPTI-T--GALAYAAE---CLVTAAGQRNR------QTI-------G-TTI----------------DY-SK--I-SM---EMQEL--LFDPQTSGGLLIS-----------------------------------V--AADEAAA--CLAAI-Q-----KE-DPVAKIIGEV--LP-KE----QQAVVL-----L--------------------
>SPS.1.cysteine.Finegoldia_magna_ATCC_29328.genome chromosome:gi|169823697|ref|NC_010376.1| strand:+ positions:776385-777446
-------------------------------------------------------------------------------------------------------------------------------------------------------------------------------------------------------------------------------------------------------------------------------------------------------------------------------------------------------------------------------------------------------------------MLDKKYKTIKPEDV-K--LTEFTQ-------------------------------------------------------------------------------------------------------------------------------------------T-AGCAAKIGPGKLAEVL-------S-H-L--E---------------KINDEN-LVV-GLD-TSDDCA--VY---KV--RD---------------------------------------D----------LCLI-QSLDFFTPVVN-DPYTFGQVAAANSLSDLYAMG--SDPLL--------ALNIVCFS-----D-CM--N-QDILVEILKGGADKAKEAGCLLVGGHTIQD-DEP-------------KYGLSVTG--INHPDK---IWANSTAKVGD------VIVLTKKLGVGIVNTA---------IK-----G--------GM-D-NQKLFDEVI-KSMSTLNK---YAKEAC-----D--------G--L-D--V-HAATDVTGFGLCGHALEMAKG-S-----------------------------DLTIEIDSKNLPIF-E--GVEEFVNL---GLVPKGAYDNR------NFI-------R-NDV----------------KISKN--V-SS---FVDDV--VFDPQTSGGLLIA-----------------------------------L--SEDDANK--LVKKL-HES---GQ--V-GNIIGKV--KE-K--ADHFIEV-------I--------------------
>SPS.1.selenocysteine.Helicobacter_felis_ATCC_49179.genome chromosome:NC_014810.2 strand:+ positions:108656-109651
-------------------------------------------------------------------------------------------------------------------------------------------------------------------------------------------------------------------------------------------------------------------------------------------------------------------------------------------------------------------------------------------------------------------------------------LTQFVR-------------------------------------------------------------------------------------------------------------------------------------------C-AGUAAKVGLEDLKQIT-------A-Q-L--T---------------QPRLKG-VVL-DFS-DKDDCG--AI---QV-G-----------------------------------------S----------SLLV-QSVDVIPPVVD-DPYTYGQIATANALSDVFAKG--ARAIS--------ALSILAWD-----QEHV--S-LESVQAIMQGSLDKLNECACPLLGGHSLAD-VEQ-------------KYGLSITG--AVQKSL----WRNDGAQVGD------AIILTKPLGSGIITTA---------LK-----R--------KI-L-K--EAPQAI-ASMAALNL---SAMECL--------------L--NFG--V-HACTDVTGFGLVGHLCEMLNP-A-----------------------------I-SIEINTGTIPLL-E--GALELAKQ---GVYPGGSVANK------KAL-------Q-ARV-----------------------Q-SQSKLPN---ILFYDAQTSGGLLVA-----------------------------------I--GAKEAQE--CLHAL-HDR---SI--Q-ARLIGVCVPKSTFEIGL--Y------------------------------
>SPS.1.cysteine.Octadecabacter_arcticus_238.genome chromosome:DS990628.1 strand:+ positions:2385757-2387796
MKT-------TIPYTRDLVLVGGGHTHALVLRSWGMNPL--P-GVRLTVINPGPTAPYSGMLPGFVAGHYTRDELDIDLVQLARFAGARLIAGKATAIDPVGKTITV--L----GRPDIAYDVAAIDVGITSEMPRLAGFADFGIPAKPLGAFASRWDAYR-------T----TATAPK--VAVIGGGVAGAELAMAMAYALR---------------------------------------D-KAPQVSLIDRG-EVL-DGFDPPARNRLLTALEELGVTLVEHADVEDV----------------------------------------RADAVHLTDGTL-IASDFTTGAAGARPHDWIADIGLDL-HQ-GSLVVGVTLQT-SDPDIFAVGDCAHLSHDPRPKAGVFAVREAPYLFDNLRARLS--GG-K---MRNYHPQKDYLKLISLGGK---------SALAEK---LGTAR--RGALLWKWKNHIDRKFMDQF-DTLPVMQQP-LPLRMATGVIE-----------------------------------TM-GDAP--MCGGCGAKVGRGALQGAL-------ATL----PA-----------------TTR-KDI-ISL-PGDDAA--LL---KT-GG---------------------------------------------------ETQV-FTTDHLSAVTI-DPVLMAQITATHALGDVWAMG--ADPQA--------AVLSLTLP-----RMSAQLQ-QRTVTEITQTMARNL--GGAALVGGHTTMG-DGL-------------TIGLSITG--LCKRT----PITLAGANVGD------VLVLTKPIGSGTILAA---------EM-----R--------ML-A-HGGDVLACY-KVMIQPQD---TAARLL-----K------E---------A-YAMTDVTGFGLAGHLAGICEA-S-----------------------------GVGAHVRLSDVPLM-D--GALDLADA---GIRSTLYPDNR-------ND-------P-RVT--APDTANAA------------------------L--MFDPQTGGGLLAA-----------------------------------I--P----------------------------------------------------------------------------
>SPS.1.cysteine.Cyanothece_sp{ch46}_ATCC_51472.genome chromosome:AGJC01000001.1 strand:- positions:624538-626787
MKSNVT----Q--LTDNLVLMGGGHSHAIVLKLWGMNPI--P-GVRLTLIGDRTHTPYSGMLPGQVAGFYRFEETHIDLRCLTQFAQANFYHDTVIDLDLENKQVVC--Q----EHPPIAFDYLSIDIGSIPQKSNISGASDCAIPAKPVGQFLIAWEKVK-NTIKH-H----RKQHHT--LTIIGGGAGGVELAFNMRTCLL--------------NI----------------LEDA----N-HLTINLIHKGDNLL-TGHNYWASQKVQSLLLKNGTNLYFNETVTDI----------------------------------THNSSHHYT-ITCDSGQK-IESDFVFLVTQASAPQWIEKTGITTDKK-GFILVNDYLQSVSHPNVFAAGDIATMQNYSRPKAGVFAVRQGQPLFDNLQSIIL--GN-K---LQSYHPQKFYLSLIGTGNK---------KAIASW---GSLGL--EASWLWTWKDHIDRKFMDRF-KDFS--V-MESQETKNLWK-----------------------TLKNELFSNNNQPKKQLKNNKFMPCNGCASKVGSSLLDRTL-------KRLDI-----NQ--------------NPE-ILV-GLA-SPDDGA--II---NISEQ---------------------------------------------------ELLV-ETIDYFPSFVS-DPFIFGQITTNHCLSDLWAMG--AKSHS--------VSALITLP-----YGVDSVL-EEILYQLLQGCLKILKQYEISLIGGHTLQG-EKL-------------GFGLSCNG--FVL--PNR-ILCKSGMQVND------KLILTKPLGTGTLLVA---------EM-----I--------YQ-A-KGHWIDNAI-KSMLLSNK---KSSEIF-----L------QFE-------A-SACTDITGFGLVGHLVEMMKA-S-----------------------------QVSVELDLDKIPIL-T--GAKDTIKQ---GITSSLHPKNL-------DN-------Q-TYLNVHKNIENSPNYS---------------------L--LFDPQTSGGLLAS-----------------------------------I--PEENSDR--CLQEL-IRA---GY--TDSQIIGK------------V-------------------------------
>SPS.1.cysteine.Enterococcus_faecalis_TX0855.genome chromosome:GL455645.1 strand:- positions:215426-216424
------------------------------------------------------------------------------------------------------------------------------------------------------------------------------------------------------------------------------------------------------------------------------------------------------------------------------------------------------------------------------------------------------------------------------------------T-------------------------------------------------------------------------------------------------------------------------------------------S-GGCGAKIESRVLNQLL-------Q-H-L--P-ETP-----------AN--ER-LLV-GFE-HADDAA--VY---QI--TS---------------------------------------E----------KALI-STVDFFSPMVN-DPLSFGKIAVANALSDVYAMG--GTVLY--------ALNLVCFP-----Q-KM--S-KEWLEQMLLGGSLKLKEAGALLAGGHSIYD-HEP-------------KYGLAVTG--EVHPEN---LWHNNTPQVGD------VLILTKALGVGIIQAA---------VR-----G--------QL-A-KQTEQKIAQ-DSMERLNK---YAAANA-----R--------S--Y-A--V-HACTDVTGFGLLIHAKEMADN-------------------------------QVTLLIDTEVLPTI-T--GALAYAAE---CLVTAAGQRNR------QTI-------G-TTI----------------DY-SK--I-SM---EMQEL--LFDPQTSGGLLIS-----------------------------------V--AADEAAA--CLAAI-Q-----KE-DPVAKIIGEV--LP-KE----QQAVVL-----L--------------------
>SPS.1.selenocysteine.SAR324_cluster_bacterium_SCGC_AAA001-C10.genome chromosome:AFIB01000003.1 strand:+ positions:82974-84005
------------------------------------------------------------------------------------------------------------------------------------------------------------------------------------------------------------------------------------------------------------------------------------------------------------------------------------------------------------------------------------------------------------------------K----------PSLTSLAK-------------------------------------------------------------------------------------------------------------------------------------------T-CGUASKFNPVGLKKML-------A-S-L--P--QN-----------ND--PN-VLV-GFD-TSDDAG--VY---LL--ND---------------------------------------E----------QALV-FTADFITPPVD-DPYLYGQIAAANSLSDVYAMG--GKPLS--------CLNLVGFP-----SGKL--E-DEVLERIVAGALQKITEAGAVLLGGHTTDD-DEP-------------KFGLTVTG--LVHPEK---IWRNIGAQPRD------QLILTKAIGSGVLLNA---------NL-----K--------NL-V-SKEALQDCL-DSLIELNK---AAAEVL-----A--------N--Y-E--I-HAATDITGFGFAGHCMEMVPG-S-----------------------------DLTLNITLDDIPIL-S--EAREMYER---GVSTGVNETNR------SLV-------E-KYW----------------KFPEG--S-TP---ILQEL--MLDPQTSGGLLVA-----------------------------------V--SEDETTT--ILKDL-HNV---GV-LSSAC-IGYV--SNFS--EAKLIFT----------------------------
>SPS.1.selenocysteine.Campylobacter_coli_7--1.genome chromosome:AIMZ01000001.1 strand:+ positions:12762-13826
---------------------------------------------------------------------------------------------------------------------------------------------------------------------------------------------------------------------------------------------------------------------------------------------------------------------------------------------------------------------------------------------------------------MSFVARQKSSLYKENMEYKNQNLTHFVK-------------------------------------------------------------------------------------------------------------------------------------------A-AGUAAKLSPGGL-KTI-------L-N-F--M--QT------------S--PA-LLS-DIG-NNEDAS--VF---QI--SP---------------------------------------E----------LALV-QTLDFITPIVD-SAYHFGAIAAANALSDVFAMG--AEVIN--------ALNIVGFD-----TCHH--E-LNVLQELLQGANDKVQECGGIIVGGHTIES-GEL-------------FFGLSVTG--KVHPKK---FIANNTAKEGD------LILLTKPLGTGILSTA---------LK-----A--------QM-L-EEKHLDRML-ESMMGLNY---KSSQIA-----L--------R--F-G--V-NAMSDVTGFGFLGHLREMLND-------------------------------SISFMIFKDKLPYL-E--GVKEYFDM---GLIPGGAYKNL------DFM-------Q-ELY----------------PSLN-----E-----EDLL--LCDPQTSGGLLIS-----------------------------------I--EEKKALE--CLKAL-EDE---NI--K-AKIVAKA--VA-K--Q-DDRFLF--S------------------------
>SPS.1.cysteine.Prochlorococcus_sp{ch46}_W8.genome chromosome:ALPF01000015.1 strand:+ positions:12231-12623,12651-12872,12894-12965,12996-13133,13185-13289
--------------------------------------------------------------------------------------------------------------------------------------------------------------------------------------------------------------------------------------------------------------------------------------------------------------------------------------------------------------------------------------------------------------------------------------------------------------------------------------------------------------------------------------------------------------------------------------DCRGCASKLSQDILNKVL-------KNSQLINF---------------------------VD-NTEDAS--EI---FKNEK---------------------------------------------------EIIL-QSVDGFPALVS-DPWLNARITTLHACSDLWACG--AKLSS--------AQVLFSLP-----KVNYEFQ-EYLCSQSLKAIKFTIEELGGELLGGHTFET-RNF-------------VISLSVQG--IIKN--GKKPWKKNGLKSGD------ILLLSKPLGVGIIFAA---------QM-----Q--------NI-N-LFNSTNSLY-KSLRTSQQ---ILVDQI-----Y------HLQ-------I-NAATDITGFGFIGHLKEMINS-S-----------------------------NIKAVLNLMAFKTY-P--HVMELIRK---GVKSTLFDGNK-------KI-------Y-DEMVDKEFAQDKIE-----------------------L--LLDPQTCGPLLIS-----------------------------------C--EPKYEKY--FKNNW-YKV---G-------------------------------------------------------
>SPS.1.cysteine.Alcanivorax_dieselolei_B5.genome chromosome:NC_018691.1 strand:- positions:1548115-1550226
MTAV---------AHHDLVLVGGGHSHALVLRRLSMRPV--P-GLRLTLISPDSLTAYSGMLPGMLAGRYQRHETHIDLSRLSRAAAARWLPQRVLELDPVQRRLQL--D----NGDQLEYDTLSLDIGATPDLDSVPGARAHAVPVKPVATFEQRWRHLL-ADPSA------T---RR--VAVVGAGAGGTELAAALAQRLG-----------------------------------------ATTEVQLISAGDLL--PGYPDRARSLMRTRLQDAGVRIVEQAPVQRV----------------------------------SEGQ--------LHYNGQSQAVDLVFWCTGARAPAWLAASGLPCDER-GFLRVDNTLTSLGSPHVHAAGDCASFPS-PLPKAGVYAVRQAPVLADNLLAATR--GG-R---KRPYRPQRRFLSLLSAGAG---------DAVASR---PPWPAL-AGPWVWRWKDRIDRAFMKRF-ENLP--A----PMP------------------------------------------AAPADSDAMHCAGCGAKVGATTLNHAL-------DGLRTAV-------------------RDD-IEA-GVA-QGDDAA--VI---RWSGQ---------------------------------------------------HRLV-QSVDYFPAFMD-EPYLFGRVAALHSLSDIHAMN--AAPHS--------ALATLCLP-----RHHPRLQ-SRDLRRLLAGAVEELNRARCTLVGGHTIEG-PEM-------------AAGFTING---AL--TGA-AWSKQGALPGQ------VLVITKPLGIGIQLAA---------WM-----R--------NV-H-RGPDLDATL-AAMLQSNG---PARDAL-----S------TLP-------P-HACTDVTGFGLLGHLLELCQH-S-----------------------------QVSARLDLNALPIL-P--GTLEHIRH---GVHSTLRDSND-------QV-------L-GHCEIAPALLDRPELV---------------------A--ATDPQTSGGLLLA-----------------------------------V--ARERLEA--TLAAL-RGA---G---ADAVVIG---------------------------------------------
>SPS.1.selenocysteine.Geobacter_sulfurreducens_KN400.genome chromosome:NC_017454.1 strand:+ positions:621047-622081
--------------------------------------------------------------------------------------------------------------------------------------------------------------------------------------------------------------------------------------------------------------------------------------------------------------------------------------------------------------------------------------------------------------MT-------E--G-----I-K--LTSLVK-------------------------------------------------------------------------------------------------------------------------------------------A-AGUAAKLGPAGLEQAL-------S-D-M--V--RE-----------DD--PN-LLV-GPE-TADDAG--VY---RI--GE---------------------------------------G----------LALV-ETVDIITPLVD-DPYTFGRIAAANALSDVFAMG--GRPVT--------AMNLVFFP-----ACAL--P-GSVLSAILAGGHDALREAGACLVGGHTVED-DEL-------------KYGLAVTG--LISPSR---VVRNATARAGD------RLVLTKPLGTGIVSTA---------IK-----A--------DM-A-PAALTAEAV-RWMTMLNA---EAAGLM-----L--------E--C-G--A-SACTDVTGFGLVGHACEVARG-A-----------------------------GVTLRLHLEQVPVL-D--GVMGLVAD---GLVPAGCYRNR------DHY-------A-PFV----------------GAPRS--D-DD---RLLP---LFDPQTSGGLLLS-----------------------------------L--SPSSAGR--FLAAA-GDR---GL---FALEVGEV--LP-AG-ECAVDIV----------------------------
>SPS.1.selenocysteine.Campylobacter_jejuni_subsp{ch46}_jejuni_LMG_23218.genome chromosome:AIOB01000011.1 strand:+ positions:14958-15977
------------------------------------------------------------------------------------------------------------------------------------------------------------------------------------------------------------------------------------------------------------------------------------------------------------------------------------------------------------------------------------------------------------------------------LQYKNQNLTHFVK-------------------------------------------------------------------------------------------------------------------------------------------A-AGUAAKLSPGGL-KTI-------L-N-F--M--QK------------T--PA-LLS-DIG-NNEDAS--VY---QI--SP---------------------------------------D----------LALV-QTLDFITPIVD-SAYHFGAIAAANALSDVFAMG--AEVIN--------ALNIVGFD-----TCNH--D-LNILKELLEGANDKVKECNALVVGGHTIES-TEL-------------FFGLSVTG--KVHPSK---FIANNTSKIGD------CIILTKPLGTGILSTA---------LK-----A--------QM-L-NQKHLDIML-KNMIELNY---KASQIA-----L--------K--F-H--P-SAMSDVTGFGLLGHLKEMLNK-------------------------------NISFEIFESELPFL-D--GVKEYFNM---GLIPAGAYKNL------EFI-------K-ELT----------------PDLN-----E-----EKLL--LCDPQTSGGLLIS-----------------------------------I--SEKDSLE--CLKKL-EDE---NI--Q-AKIIAKV--VN-K--Q-ENDIII--S------------------------
>SPS.1.selenocysteine.Campylobacter_jejuni_subsp{ch46}_jejuni_1997-11.genome chromosome:AIOZ01000003.1 strand:+ positions:14982-15980
-------------------------------------------------------------------------------------------------------------------------------------------------------------------------------------------------------------------------------------------------------------------------------------------------------------------------------------------------------------------------------------------------------------------------------------LTHFVK-------------------------------------------------------------------------------------------------------------------------------------------A-AGUAAKLSPGGL-KTI-------L-N-F--M--QK------------T--PA-LLS-DIG-NNEDAS--VY---QI--SP---------------------------------------D----------LALV-QTLDFITPIVD-SAYHFGAIAAANALSDVFAMG--AEVIN--------ALNIVGFD-----TCNH--D-LNILKELLEGANDKVKECNALVVGGHTIES-TEL-------------FFGLSVTG--KVHPSK---FIANNTSKIGD------CIILTKPLGIGILSTA---------LK-----A--------QM-L-NQKHLDIML-KNMMELNY---KASQIA-----L--------K--F-H--P-SAMSDVTGFGLLGHLKEMLNK-------------------------------NISFEIFESELPFL-D--GVKEYFNM---GLIPAGAYKNL------EFI-------K-ELT----------------PDLN-----E-----EKLL--LCDPQTSGGLLIS-----------------------------------I--SEKDSLE--CLKKL-EDE---NI--Q-AKIIAKV--VN-K--Q-ENDIII--S------------------------
>SPS.1.cysteine.Enterococcus_faecalis_TX0860.genome chromosome:GL455557.1 strand:+ positions:148997-149995
------------------------------------------------------------------------------------------------------------------------------------------------------------------------------------------------------------------------------------------------------------------------------------------------------------------------------------------------------------------------------------------------------------------------------------------T-------------------------------------------------------------------------------------------------------------------------------------------S-GGCGAKIESRVLNQLL-------Q-H-L--P-ETP-----------AN--ER-LLV-GFE-HADDAA--VY---QI--TS---------------------------------------E----------KALI-STVDFFSPMVN-DPLSFGKIAVANALSDVYAMG--GTVLY--------ALNLVCFP-----Q-KM--S-KEWLEQMLLGGSLKLKEAGALLAGGHSIYD-HEP-------------KYGLAVTG--EVHPEN---LWHNNTPQVGD------VLILTKALGVGIIQAA---------VR-----G--------QL-A-KQTEQKIAQ-DSMERLNK---YAAANA-----R--------S--Y-A--V-HACTDVTGFGLLIHAKEMADN-------------------------------QVTLLIDTEALPTI-T--GALAYAAE---CLVTAAGQRNR------QTI-------G-TTI----------------DY-SK--I-SM---EMQEL--LFDPQTSGGLLIS-----------------------------------V--AADEAAA--CLAAI-Q-----KE-DPVAKIIGEV--LP-KE----QQAVVL-----L--------------------
>SPS.6.cysteine.Methylobacter_tundripaludum_SV96.genome chromosome:JH109153.1 strand:+ positions:452750-455017
------MNKNSTPIVSDLVLLGGGHANIQVLKMLVMNPI---GGLRITLISDQTHSPYSGMIPGYLAGYYSYEECHFDLRRICEELGQRFIKAKIIGIDPQRKKIQLENR-----------PEVSYDCASINVGIAPQSLENSSAEAALKLIPLKPISRFIAHWERLIVDLKAYKGSESLQIAVVGAGASGVEISIILKMLID-----------------------------------------------------------------------------QHNWNAEVSLIHRHEFLVSAKDISAQRRLSKTLEELDIKVFKNTQALKEQENGLVLKDDKGLAQTKDFYRVLTATQAAAPQWFTHSGLPVSPDGFVKVNKNLLVENEHDLFAAGDCIHFSPSPLKKAGVYAVRQGMVLEHNIRAFFT---------------GKTALKTFHPKKNVLSLITIGERKALVHQDSASILRWMWPSLLWTVKDGIDRRFMKRFQAKTFSVKPRHFDNAMPMPKTTLVPEDWESN-----------------------------------TCGGCGSKLAASTLTLSL---------NKLDIPTDDA------------------VLL-GVK-DGEDCA--LT---RFS------------------------------------------E----------HTLCLQSIDQFRSFIS-DPYMLGQIATQHALSDIYAMG--GVAKT--------AQVGLTLG-----AANKKIQ-QEDIFQVMSGVLDILTQSAASLVGGHTGEG-AEL-------------AISLAVQG--EVAPEQ---VLRKQLTQPGN------RLILTKPIGTGAIFAA---------NM-----L--------AQ-A-NGKLVDQAL-SSMLQSNK---TAMEII--------------K--SFS--V-SGCTDITGFGLLGHAFEMMGKNTGQ---------------------------ALGVKIDYKAIPLF-D--GVDELFAK---GYYASIAEENY------RSL---------SAV-------------------------LDAEISNQKFPALFDPQTSGGLLFS-----------------------------------V--PSDQTEA--CLKAL-HQN---GV--TKACVIGEVIDRREIVVI----------------------------------
>SPS.1.unaligned.Prochlorococcus_sp{ch46}_W10.genome chromosome:ALPH01000032.1 strand:+ positions:29-400,428-742,773-874,923-1063
---------------------------------------------------------------------------------------------------------------------------------------------------------------------------------------------------------------------------------------------------------------------------------------------------------------------------------------------------------------------------------------------------------------------------------------------------------------------------------------------------------------------------------------------------------------------------------------------KLPQNVLNDSL-------IKIKLKKF---------------------------AN-FPEDAS--EI---YRSDK---------------------------------------------------DIIL-QSLDGFPSLIS-DPWLNAKITALHACSDLWACG--AKLIS--------GQVLISIP-----KIDNAFQ-NYIFSQSLDGIRFIFDELGAEIIGGHTFES-RNY-------------SLALSVQG--VLKV--GQRPWNKYGMKPGD------ILLMSRPLGVGVFFAA---------CM-----K--------NI-N-MYESYEEIF-KNLVSSQQ---KLVENI-----Q------SIQEKFGIQIV-NAATDITGYGFLGHLNEMIQA-T-----------------------------NIKVVLNLNSFKAY-P--GVIDLIKK---GIKSSLFEENY-------KV-------L-GDGINPEEGETIKK-----------------------L--LCDPQTCGPLLIS-----------------------------------C--NKNFEKY--LDTNW-YKV---G-------------------------------------------------------
>SPS.1.selenocysteine.Desulfovibrio_sp{ch46}_U5L.genome chromosome:JH600068.1 strand:+ positions:1865163-1866203
--------------------------------------------------------------------------------------------------------------------------------------------------------------------------------------------------------------------------------------------------------------------------------------------------------------------------------------------------------------------------------------------------------------------------------MTI-ELVKTVT-------------------------------------------------------------------------------------------------------------------------------------------A-AGUAAKIPPGDLEAVL-------R-G-L--P--PV-----------TD--PR-LLT-AQG-VNEDAA--VV---RL--PD---------------------------------------G----------RGLV-QTVDFFTPIVN-DPYKFGRIAAANALSDVYAMG--GVPLS--------AMNIVCFP-----VKTM--D-RMILAEILRGGLDAVLEAGAVPAGGHSVED-KEI-------------KYGLAVSG--LVDADG---FAANTGLVPGD------VLLLTKPLGTGVLATA---------LK-----G--------NF-G-DAAGLEDLLFQWAGRLNA---AGGRVI-----R--------E--L-S--L-KAATDVTGFGLGGHVLEMARA-S-----------------------------HVAVELRLADIPFL-P--QAVELAGL---GMLPAGSFANR------NYC-------A-STV----------------SVAPG--L-DP---IQSDL--VFDAQTSGGLVLA-----------------------------------V--PEAKVEA--ARKLL-------EDAGDLAAVIGLVV--EEAEGAARLRLI----------------------------
>SPS.1.cysteine.Marinobacter_adhaerens_HP15.genome chromosome:NC_017506.1 strand:+ positions:1824863-1827100
MRTPDQ----P--VLRDIVLIGGGHSHVGVLKRFAMNPV--P-GVRLTLICRDTHTPYSGMLPGYVAGHYSYDDVHIDLSRLAEYAGARFYRAEAMGIDRDRKRVIC--R----GRPDVPYDILSINIGSSPRVNEVEGASDHAVPVKPITGFNNRWLALL-SRIEN------HDGPLA--VAVVGAGAGGVELTLAMQFRLK--------------NE----------------LKQRGKDPG-QLHFHLFDAADEIL-PTHNPKVREVFRKTLSNRGVKVHLGSPVSKV----------------------------------QEGL------LITESGET-LQTDEVLWVTRAGGPEWLKDTGLALDDG-LFLRVRDTLQVDNDDSIFAAGDIANVMNHPREKAGVFAVRQGPPLADNLKRLAT--GK-D---PKDFHPQKKWLALISTGDK---------YAVASR---GDLQF--DGAWVWRWKDWIDRRFMKKF-NDLP--P-MEEES--RLPD----------------------TAA-----AQNAEEASQAISAVAMRCGGCGAKVGSTVLSRAL-------GELKP-----IE--------------RDD-ILI-GLH-APDDAA--VL---TVPPG---------------------------------------------------KAVV-HTVDFFRAFID-DPYIFGKVAANHSLGDVFAMG--AEAQS--------ATAVATVP-----YGIESKV-EDVVYQMMSGAVEVLNEAGCALVGGHTGEG-KEL-------------ALGFAVNG--LID--PEE-VMSKGGLKAGD------ALILTKPIGTGTLFAA---------HA-----K--------LA-A-KGRWIDSAL-ASMVQSNK---AAADCL-----R------KFG-------S-KACTDVTGFGLLGHLVEMTKP-S-----------------------------GVDAELDLSAIPIL-P--GAEETAAA---GILSSLQPANI-------RL-------R-RGIRDQEKWVNHARYP---------------------L--IFDPQTAGGLLAS-----------------------------------V--AADKAEE--CVREL-KAL---GY--PHTAIIGR------------ITAQD---------------------------
>SPS.1.unaligned.Rhodococcus_sp{ch46}_R1101.genome chromosome:AJVB01000343.1 strand:+ positions:4-819
-------------------------------------------------------------------------------------------------------------------------------------------------------------------------------------------------------------------------------------------------------------------------------------------------------------------------------------------------------------------------------------------------------------------------------------------------------------------------------------------------------------------------------------------------------------------------------------------------------------------------------------------------------------------------------------------------------------------GSG----RAVI-VTADFFTPVVD-DAYDWGRIAATNAMSDVYAMG--GTPIV--------AVNLLGWP-----RELI--P-FELAAEVMRGGADACAEAGAHLAGGHSIDD-REP-------------KYGLAVTG--LGDPDR---LLRNDAATPGL------PLTLTKPLGLGILNNR---------HK-----------------A-TGERFEEAV-AVMTTLNR---EAAQLA--------------H--AAG--V-RAATDITGFGLLGHLMKMMRA-S-----------------------------GTTAVLDAAAVPYV-A--GARESLAE---GFVPGGSRRNL------DWV-------R-DEV----D--SE--------------V-DD---DELLL--LADAQTSGGLLVV-----------G-----------------------E--LPGH-PV--IGEVV-P-A---GE---HAIR------------VR---------------------------------
>SPS.1.selenocysteine.Campylobacter_coli_2548.genome chromosome:AIML01000012.1 strand:+ positions:56272-57336
---------------------------------------------------------------------------------------------------------------------------------------------------------------------------------------------------------------------------------------------------------------------------------------------------------------------------------------------------------------------------------------------------------------MSFVARQKSSLYKENMEYKNQNLTHFVK-------------------------------------------------------------------------------------------------------------------------------------------A-AGUAAKLSPGGL-KTI-------L-N-F--M--QT------------S--PA-LLS-DIG-NNEDAS--VF---QI--SP---------------------------------------E----------LALV-QTLDFITPIVD-SAYHFGAIAAANALSDVFAMG--AEVIN--------ALNIVGFD-----ICHH--E-LNVLQELLQGANDKVQECGGIIVGGHTIES-GEL-------------FFGLSVTG--KVHPKK---FIANNTAKEGD------LILLTKPLGTGILSTA---------LK-----A--------QM-L-EEKHLDRML-ESMMDLNY---KSSQIA-----L--------R--F-G--V-NAMSDVTGFGFLGHLREMLND-------------------------------SISFMIFKDKLPYL-E--GVKEYFDM---GLIPGGAYKNL------DFI-------Q-EFY----------------PGLN-----E-----EDLL--LCDPQTSGGLLIS-----------------------------------I--EEKKALE--CLKAL-EDE---NI--K-AKIVAKA--VA-K--Q-DDRFIF--S------------------------
>SPS.1.selenocysteine.Desulfovibrio_piger_ATCC_29098.genome chromosome:DS996359.1 strand:+ positions:916947-917999
------------------------------------------------------------------------------------------------------------------------------------------------------------------------------------------------------------------------------------------------------------------------------------------------------------------------------------------------------------------------------------------------------------------------------------KLLEKAR-------------------------------------------------------------------------------------------------------------------------------------------A-AGUAAKMAPGALEQLL-------R-G-L--APRGS-----------SDLEQR-VIA-GRA-RNEDAV--VV---RM--PA---------------------------------------G----------KAIV-QTVDILAPIVN-DAFWFGRIAACNALSDVYALG--GQPWC--------AMNVAFFP--TCLTEND--P-ENILANILRGGMDALEEAGAVLAGGHTVQD-DEL-------------KYGMAVTG--VIAPEH---VAANDKLRPGL------RLLLTKPLGTGILATG---------VK-----A--------RW-D-DHEESEALLQRWCGRLNR---IPGEAI-----A--------H--F-R--I-PAATDITGFGLGGHLLEMAQA-S-----------------------------GVCVSLRTEALPLL-P--HALEYARM---GLIPAGSHLNR------THC-------A-PAV----------------DVASS--V-DE---AVESI--VFDAQTSGGIVLA-----------------------------------V--PDAEMAT--VRDWL-------EARGELAVEIGEVL--EARPDGKYLQLR----------------------------
>SPS.1.selenocysteine.Campylobacter_jejuni_subsp{ch46}_jejuni_1336.genome chromosome:NZ_CM000854.1 strand:- positions:1543833-1544852
------------------------------------------------------------------------------------------------------------------------------------------------------------------------------------------------------------------------------------------------------------------------------------------------------------------------------------------------------------------------------------------------------------------------------LQYKNQNLTHFVK-------------------------------------------------------------------------------------------------------------------------------------------A-AGUAAKLSPGGL-KTI-------L-N-F--M--QK------------T--PA-LLS-DIG-NNEDAS--VY---QI--SR---------------------------------------D----------LALV-QTLDFITPIVD-SAYHFGAIAAANALSDVFAMG--AEAIN--------ALNIVGFD-----TCNH--D-LNILKELLEGANDKVQECNALVVGGHTIES-TEL-------------FFGLSVTG--KVHPSK---FIANNTSKVGD------CIILTKPLGTGILSTA---------LK-----A--------QM-L-NQKHLDIML-KSMMELNY---KASQIA-----L--------K--F-H--P-SAMSDVTGFGLLGHLKEMLNK-------------------------------NISFEIFESELPFL-D--GVKEYFNM---GLIPAGAYKNL------EFI-------K-ELT----------------PDLN-----E-----EKLL--LCDPQTSGGLLIS-----------------------------------I--SEKDSLE--CLKKL-EDE---NI--Q-AKIIAKV--VN-K--Q-ENDIII--S------------------------
>SPS.1.selenocysteine.Campylobacter_jejuni_subsp{ch46}_jejuni_DFVF1099.genome chromosome:ADHK01000027.1 strand:- positions:67294-68313
------------------------------------------------------------------------------------------------------------------------------------------------------------------------------------------------------------------------------------------------------------------------------------------------------------------------------------------------------------------------------------------------------------------------------LQYKNQNLTHFVK-------------------------------------------------------------------------------------------------------------------------------------------A-AGUAAKLSPGGL-KTI-------L-N-F--M--QK------------T--PA-LLS-DIG-NNEDAS--VY---QI--SP---------------------------------------D----------LALV-QTLDFITPIVD-SAYHFGAIAAANALSDVFAMG--AEVIN--------ALNIVGFD-----TCNH--D-LNILKELLEGANDKVKECNALVVGGHTIES-TEL-------------FFGLSVTG--KVHPSK---FIANNTSKIGD------CIILTKPLGTGILSTA---------LK-----A--------QM-L-NQKHLDIML-KNMIELNY---KASQIA-----L--------K--F-H--P-SAMSDVTGFGLLGHLKEMLNK-------------------------------NISFEIFESELPFL-D--GVKEYFNM---GLIPAGAYKNL------EFI-------K-ELT----------------PDLN-----E-----EKLL--LCDPQTSGGLLIS-----------------------------------I--SEKDSLE--CLKKL-EDE---NI--Q-AKIIAKV--VN-K--Q-ENDIII--S------------------------
>SPS.1.selenocysteine.Campylobacter_coli_132-6.genome chromosome:AINA01000010.1 strand:- positions:47180-48244
---------------------------------------------------------------------------------------------------------------------------------------------------------------------------------------------------------------------------------------------------------------------------------------------------------------------------------------------------------------------------------------------------------------MSFVARQKSSLYKENMEYKNQNLTHFVK-------------------------------------------------------------------------------------------------------------------------------------------A-AGUAAKLSPGGL-KTI-------L-N-F--M--QT------------S--PA-LLS-DIG-NNEDAS--VF---QI--SP---------------------------------------E----------LALV-QTLDFITPIVD-SAYHFGAIAAANALSDVFAMG--AEVIN--------ALNIVGFD-----TCHH--E-LNVLQELLQGANDKVQECGGIIVGGHTIES-GEL-------------FFGLSVTG--KVHPKK---FIANNTAKEGD------LILLTKPLGTGILSTA---------LK-----A--------QM-L-EEKHLDRML-ESMMGLNY---KSSQIA-----L--------R--F-G--V-NAMSDVTGFGFLGHLREMLND-------------------------------SISFMIFKDKLPYL-E--GVKEYFDM---GLIPGGAYKNL------DFM-------Q-ELY----------------PSLN-----E-----EDLL--LCDPQTSGGLLIS-----------------------------------I--EEKKALE--CLKAL-EDE---NI--K-AKIVAKA--VA-K--Q-DDRFLF--S------------------------
>SPS.1.cysteine.Lachnospiraceae_oral_taxon_107_str{ch46}_F0167.genome chromosome:GL890591.1 strand:+ positions:53996-55006
----------------------------------------------------------------------------------------------------------------------------------------------------------------------------------------------------------------------------------------------------------------------------------------------------------------------------------------------------------------------------------------------------------------------------------------YCK-------------------------------------------------------------------------------------------------------------------------------------------G-GGCTAKLGAGILSHIL-------E-R-L--P-KQN-----------FD--EN-LII-GFD-AKDDAA--VY---KL--TE---------------------------------------D----------VAFV-QTLDFFPPMVE-DPYTFGQIAAANALSDIYAMG--GEVKT--------ALNIVCFP-----Q-NS--D-LNQLGEIMRGGLEKVKEAGGVLAGGHSIDD-VDV-------------KYGLSVTG--VVNPKK---IYSNNTGKPGD------KLILTKKLGVGIICTA---------AR-----I--------GE-T-DEETLNEAI-DSMKTLNK---YACEIS-----K--------K--Y-N--I-HACTDITGFGFLGHLLEMMDN-------------------------------DKSCEIFASQIPVF-E--KAKALADE---FLITAGGQRNR------NHV-------G-DNV----------------EF-DN--I-AF---AMEEI--LFDPQTSGGLLLA-----------------------------------V--DKDEANL--LVEEL-R-----KA-NMPAAIVGEI--KE-KE----NTTIKVV---NK--------------------
>SPS.1.selenocysteine.Desulfovibrio_hydrothermalis_AM13_{ch61}_DSM_14728.genome chromosome:NC_020055.1 strand:- positions:575361-576425
-----------------------------------------------------------------------------------------------------------------------------------------------------------------------------------------------------------------------------------------------------------------------------------------------------------------------------------------------------------------------------------------------------------------------NNIKYQEKVMPI-ELVKTVK-------------------------------------------------------------------------------------------------------------------------------------------A-AGUAAKIAPGDLEQVL-------E-G-L--A---V-----------ED--ER-LLT-GLG-GNEDSA--IV---SF--PA---------------------------------------G----------KALV-QTVDFFTPVVN-NPYWFGQIAAANALSDVYAMG--GEPWT--------VMNIVCFP-----MKKM--G-GEILREILMGGMDKTRESGAVLAGGHSVED-DEI-------------KYGLSVTG--MVDPEG---FASNKGLREGD------QLLLTKPLGTGVLATA---------LK-----A--------DW-D-GAERFEKDVYKWASKLNS---GGGKVV-----R--------R--L-G--L-KGATDVTGFGLGGHILEMADA-S-----------------------------GVGVELWLDKVPYM-D--EVIELAGM---GMIPAGSFANR------NYC-------S-SLV----------------ETAAG--A-DV---IKTDL--VFDAQTSGGLVLS-----------------------------------V--PEHKLQQ--AVDML-------LEEGDLAAHIGQVV--AHDSKRGRLRIG----------------------------
>SPS.1.selenocysteine.Desulfovibrio_sp{ch46}_FW1012B.genome chromosome:NZ_CM001368.1 strand:+ positions:837185-838225
----------------------------------------------------------------------------------------------------------------------------------------------------------------------------------------------------------------------------------------------------------------------------------------------------------------------------------------------------------------------------------------------------------------------------------I-ELVKTVT-------------------------------------------------------------------------------------------------------------------------------------------A-AGUAAKIPPGDLEAIL-------R-G-L--P--PV-----------TD--PR-LLT-AQG-VNEDAA--VV---RL--PD---------------------------------------G----------RGLV-QTVDFFTPIVN-DPYKFGRIAAANALSDVYAMG--GVPLS--------AMNIVCFP-----VKTM--D-RMILAEILRGGLDAVLEAGAVPAGGHSVED-KEI-------------KYGLAVSG--LVDADG---FAANTGLVPGD------VLLLTKPLGTGVLATA---------LK-----G--------NF-G-DAAVLEDLLFQWAGRLNA---AGGRVI-----R--------E--L-G--L-KAATDVTGFGLGGHVLEMARA-S-----------------------------HVAVELRLADIPFL-P--QAVELAGL---GMLPAGSFANR------NYC-------A-SAV----------------SVAPG--L-DP---IQSDL--AFDAQTSGGLVLA-----------------------------------V--PEAKVEA--ARKML-------LDAGDLAAVIGRVVEAEAAEGAARLRLI----------------------------
>SPS.1.cysteine.Roseobacter_sp{ch46}_MED193.genome chromosome:CH902583.1 strand:+ positions:658330-660390
MHSA------PLPATKDVVLIGGGHAHALVLLKWGMRPL--A-GARLTLINPGPTAPYSGMLPGFVAGHYQREDLDIDLVGLVRFSGARLILGAADGLDPRARMVHV--P----GRAPIAYDLASIDVGITSEMPDLPGFADHGVPAKPLGVFAQSWDQFR-------N----GSGPAN--IAAIGGGVAGAELVLAMAHALS-------------------------------------QQG-RLGQATLIDSG-PVL-GQASPEVAKRLRRAFSEHRVTLVENTGVARI----------------------------------------EPGLVHLTDGRM-VLSDFTTGAAGARPHDWIANCGLKL-HQ-GFVAVDETLQS-SDADIFAVGDCAHLAFSPRPKAGVYAVRQAPILHHNLRARLT--QD-P---LRRYKPQKDYLKLISMGRK---------EALGDR---FGLQF--SGGLVWGWKDRIDQNFMEQF-RHLPKMEQPKLPPEHTHDLPE-----------------------------------AL-GEKP--MCGGCGAKAGRGALRRAL-------SAL----GP-----------------MQR-PDV-SPL-PGDDAA--LV---QT-GK---------------------------------------------------VQQV-ISTDHLRAFVQ-DPVMMTRIAAIHALGDIWAMA--AAPQV--------ATANLILP-----RLSPALQ-QRSLSEIMATAGEVFQAAGADIVGGHTSIG-DEL-------------SIGFTVTG--LCSSQ----PITLAGAKPSD------VLILTKPIGSGVIMAA---------EM-----S--------SD-A-KGEWVAAAL-TQMCQPQG---AAARIL-----S------E---------A-HAMTDVTGFGLAGHLLGLCEA-S-----------------------------GLAATLDLSAVPMM-Q--GAIALSAR---GIRSSLFEENR-------SL-------A-PNL---ALGPEAD------------------------L--LFDPQTAGGLLAA-----------------------------------V--SAD--------------------------------------------------------------------------
>SPS.1.selenocysteine.Megasphaera_elsdenii_DSM_20460.genome chromosome:NC_015873.1 strand:+ positions:794230-795297
-------------------------------------------------------------------------------------------------------------------------------------------------------------------------------------------------------------------------------------------------------------------------------------------------------------------------------------------------------------------------------------------------------------------MFYIIESEVSIMNDERLKLTQMAS-------------------------------------------------------------------------------------------------------------------------------------------C-SGUGAKLGPGTLAQLL-------D-G-L--P-T-H-----------KD--DR-LLV-GYD-KSDDAS--VY---QV--SD---------------------------------------D----------LAVV-QTVDFFPPIVD-DPYLFGQIAAANALSDVYAMG--AEAKL--------AMNIMCVN-----L-SM--G-REAIRAILEGGYQKAYEGGVIITGGHTIED-KEP-------------KYGLSVTG--FVHPQK---LLRNSSARPGD------VLILTKPLGVGILMTA---------AQ-----G--------DF-V-EAPLLQQLY-DQMAQLNK---TARDIM-----V--------R--Y-D--V-HSCTDVTGFGLLGHACEMADG-S-----------------------------GTTIHFQGDAIPYH-K--EALDMAAM---GLIPAGAYRNR------DFV-------A-GRI----------------DT-GS--A-DK---RFMDV--LYDPQTSGGLLIA-----------------------------------V--AEKDAAK--LERAL-K-----DT-IPCAAVVGYV--TG-RE----NYSIVI-----D--------------------
>SPS.1.selenocysteine.Allochromatium_vinosum_DSM_180.genome chromosome:NC_013851.1 strand:+ positions:1605396-1606427
--------------------------------------------------------------------------------------------------------------------------------------------------------------------------------------------------------------------------------------------------------------------------------------------------------------------------------------------------------------------------------------------------------------------------------I-R--LTQLAT-------------------------------------------------------------------------------------------------------------------------------------------C-AGUAAKLGPAELSQVL-------R-G-L--P--IV-----------PH--PD-VLV-GLE-TPDDCG--VM---RV--RE---------------------------------------D----------LALV-TTVDAFTPVVD-DPFDYGRIAAINSLSDIYAMG--ARPVS--------ALSVAGFP-----DTRL--P-LDVLAEVLRGLVAGAASVGVPVLGGHTVKN-PEP-------------LFGLAVTG--VIHPDR---ILRKGAGQAGD------VLVLTKPLGIGVLTTA---------IK-----N--------ER-L-GAEGLRRVT-ELMLTANA---RAAEIM-----V--------E--Q-G--A-RAATDITGFGLLGHLLEMVTG-A-----------------------------GVGAELRFDAVPVL-D--EAFELARQ---GLFPGGARTNL------RAY-------S-ERL----------------EFDPA--L-EE---WQRLL--LTDPQTSGGLLIT-----------------------------------F--APEQAED--ALAAL-QTA---GV---PATIIGRL--V---S-SASPRVW-------VRGD-----------------
>SPS.1.cysteine.Enterococcus_faecalis_D32.genome chromosome:NC_018221.1 strand:- positions:2210717-2211715
------------------------------------------------------------------------------------------------------------------------------------------------------------------------------------------------------------------------------------------------------------------------------------------------------------------------------------------------------------------------------------------------------------------------------------------T-------------------------------------------------------------------------------------------------------------------------------------------S-GGCGAKIESRVLNQLL-------Q-H-L--P-ETP-----------AN--ER-LLV-GFE-HADDAA--VY---QI--TP---------------------------------------E----------KALI-STVDFFSPMVN-DPLSFGKIAVANALSDVYAMG--GTVLY--------ALNLVCFP-----Q-KM--S-KEWLEQMLLGGSLKLKEAGALLAGGHSIYD-HEP-------------KYGLAVTG--EVHPEN---LWHNNTPQVGD------VLILTKALGVGIIQAA---------VR-----G--------QL-A-KQTEQKIAQ-DSMERLNK---YAAANA-----R--------S--Y-A--V-HACTDVTGFGLLIHAKEMADN-------------------------------QVTLLIDTEALPTI-T--GALAYAGE---CLVTAAGQRNR------QTI-------G-TTI----------------DY-SK--I-SM---EMQEL--LFDPQTSGGLLIS-----------------------------------V--AADEAAA--CLAAI-Q-----KE-DPVAKIIGEV--LP-KE----QQAVVL-----L--------------------
>SPS.1.selenocysteine.Campylobacter_coli_317{ch47}04.genome chromosome:AINJ01000018.1 strand:- positions:23961-25025
---------------------------------------------------------------------------------------------------------------------------------------------------------------------------------------------------------------------------------------------------------------------------------------------------------------------------------------------------------------------------------------------------------------MSFVARQKSSLYKENMEYKNQNLTHFVK-------------------------------------------------------------------------------------------------------------------------------------------A-AGUAAKLSPGGL-KTI-------L-N-F--M--QT------------S--PA-LLS-DIG-NNEDAS--VF---QI--SP---------------------------------------E----------LALV-QTLDFITPIVD-SAYHFGAIAAANALSDVFAMG--AEVIN--------ALNIVGFD-----TCHH--E-LNVLQELLQGANDKVQECGGIIVGGHTIES-GEL-------------FFGLSVTG--KVHPKK---FIANNTAKEGD------LILLTKPLGTGILSTA---------LK-----A--------QM-L-EEKHLDRML-ESMMDLNY---KSSQIA-----L--------R--F-G--V-NAMSDVTGFGFLGHLREMLND-------------------------------SISFTVFKNELPYL-E--GVKEYFDM---GLIPGGAYKNL------DFI-------Q-EFY----------------PGLN-----E-----EDLL--LCDPQTSGGLLIA-----------------------------------I--EEKKALE--CLKAL-EDE---NI--K-AKIVAKA--VA-K--Q-DDRFIF--S------------------------
>SPS.1.selenocysteine.Thermincola_potens_JR.genome chromosome:NC_014152.1 strand:+ positions:744157-745185
-------------------------------------------------------------------------------------------------------------------------------------------------------------------------------------------------------------------------------------------------------------------------------------------------------------------------------------------------------------------------------------------------------------------------------------LTSLTC-------------------------------------------------------------------------------------------------------------------------------------------S-AGUAAKIGPEDLAKVI-------S-L-L--P-STG-----------KD--PN-LLV-GLD-TSDDAG--VY---KL--TD---------------------------------------D----------IALI-QTLDFFTPVVD-NPYDFGRIAAANALSDVYAMG--GKPLT--------AMNLVGFP-----TETL--G-LEILAEILRGGAEKVCEAGAVLLGGHSVED-KEP-------------KYGLSVTG--IIHPDR---VLTNAAAKPGD------VLVLTKPLGIGIITTA---------LK-----A--------GM-A-SEEAEREAT-AVMSALNK---DAAEIM-----Q--------E--V-G--A-HACTDVTGFGLLGHALELAKA-S-----------------------------SVNVRIFAAEVPVL-A--PAREYVRY---GLIPAGTRRNL------KYV-------A-QFT----------------RFDDN--L-EE---EERII--LADTITSGGLLIS-----------------------------------L--PEEKAAR--YMELS-REK---GL--N-AAIIGEV--IP-GK----GNLE-------V----------YKES------
>SPS.1.cysteine.Enterococcus_faecalis_TX0109.genome chromosome:GL455439.1 strand:+ positions:112929-113927
------------------------------------------------------------------------------------------------------------------------------------------------------------------------------------------------------------------------------------------------------------------------------------------------------------------------------------------------------------------------------------------------------------------------------------------T-------------------------------------------------------------------------------------------------------------------------------------------S-GGCGAKIESRVLNQLL-------Q-H-L--P-ETP-----------AN--ER-LLV-GFE-HADDAA--VY---QI--TS---------------------------------------E----------KALI-STVDFFSPMVN-DPLSFGKIAVANALSDVYAMG--GTVLY--------ALNLVCFP-----Q-KM--S-KEWLEQMLLGGSLKLKEAGALLAGGHSIYD-HEP-------------KYGLAVTG--EVHPEN---LWHNNTPQVGD------VLILTKALGVGIIQAA---------VR-----G--------QL-A-KQTEQKIAQ-DSMERLNK---YAAANA-----R--------S--Y-A--V-HACTDVTGFGLLIHAKEMADN-------------------------------QVTLLIDTEALPTI-T--GALAYAAE---CLVTAAGQRNR------QTI-------G-TTI----------------DY-SK--I-SM---EMQEL--LFDPQTSGGLLIS-----------------------------------V--AADEAAA--CLAAI-Q-----KE-DPVAKIIGEV--LP-KE----QQAVVL-----L--------------------
>SPS.1.cysteine.Cyanothece_sp{ch46}_ATCC_51142.genome chromosome:gi|172034917|ref|NC_010546.1| strand:+ positions:4477857-4480106
MKSNVT----Q--LTDNLVLMGGGHSHAIVLKLWGMNPI--P-GVRLTLIGDRTHTPYSGMLPGQVAGFYRFEETHIDLRCLTQFAQANFYHDTVIDLDLENKQVVC--Q----EHPPIAFDYLSIDIGSIPQKSNISGASDCAIPAKPVGQFLIAWEKVK-NTIKH-H----RKQHHT--LTIIGGGAGGVELAFNMRTCLL--------------NI----------------LEDA----N-HLTINLIHKGDNLL-TGHNYWASQKVQSLLLKNGTNLYFNETVTDI----------------------------------THNSSHHYT-ITCDSGQK-IESDFVFLVTQASAPQWIEKTGITTDKK-GFILVNDYLQSVSHPNVFAAGDIATMQNYSRPKAGVFAVRQGQPLFDNLQSIIL--GN-K---LQSYHPQKFYLSLIGTGNK---------KAIASW---GSLGL--EASWLWTWKDHIDRKFMDRF-KDFS--V-MESQETKNLWK-----------------------TLKNELFSNNNQPKKQLKNNKFMPCNGCASKVGSSLLDRTL-------KRLDI-----NQ--------------NPE-ILV-GLA-SPDDGA--II---NISEQ---------------------------------------------------ELLV-ETIDYFPSFVS-DPFIFGQITTNHCLSDLWAMG--AKSHS--------VSALITLP-----YGVDSVL-EEILYQLLQGCLKILKQYEISLIGGHTLQG-EKL-------------GFGLSCNG--FVL--PNR-ILCKSGMQVND------KLILTKPLGTGTLLVA---------EM-----I--------YQ-A-KGHWIDNAI-KSMLLSNK---KSSEIF-----L------QFE-------A-SACTDITGFGLVGHLVEMMKA-S-----------------------------QVSVELDLDKIPIL-T--GAKDTIKQ---GITSSLHPKNL-------DN-------Q-TYLNVHKNIENSPNYS---------------------L--LFDPQTSGGLLAS-----------------------------------I--PEENSDR--CLQEL-IRA---GY--TDSQIIGK------------V-------------------------------
>SPS.1.selenocysteine.Desulfovibrio_africanus_str{ch46}_Walvis_Bay.genome chromosome:NC_016629.1 strand:+ positions:2463278-2464315
--------------------------------------------------------------------------------------------------------------------------------------------------------------------------------------------------------------------------------------------------------------------------------------------------------------------------------------------------------------------------------------------------------------------------------SKI-SLVDKVK-------------------------------------------------------------------------------------------------------------------------------------------A-SGUAAKIPPGDLEEIL-------A-D-L--R--TD-----------AD--PR-VLS-GVA-ANEDAA--II---RF--PV---------------------------------------G----------KALV-QTLDFFTPIVN-DPYRFGQIAAANSLSDIYAMG--GEPLC--------AMNIVCFP-----AKRM--D-KGILRDILRGGLDKVREAGALLAGGHSVED-DEI-------------KYGLSVSG--VVDEDR---YATNGGLCPGD------RLVLTKPLGTGILATA---------VK-----A--------RW-E-GHERMEDLLYQWAGRLNR---VAGQII-----R--------E--V-G--L-KGATDVTGFGLGGHLLEMANA-S-----------------------------GQCVQIDAQSVPIL-P--EALELAGM---GLVPEGSHANR------KFC-------S-HAV----------------TASTD--V-DP---VRLDC--IFDAQTSGGMILA-----------------------------------V--PEALLEQ--VRAIL-------QSHGEPAECIGRVL---EDQAGPRLQIV----------------------------
>SPS.1.cysteine.Ruegeria_sp{ch46}_TM1040.genome chromosome:gi|99079841|ref|NC_008044.1| strand:+ positions:1650329-1652383
MHAP------RLPLTRDLVLVGGGHTHALLLRMWGMKPL--P-GVRLTLINPGPTAPYSGMLPGFVAGHYTRDALDIDLVKLARFAGARLILGAAEEIDPISKRITV--P----GRPAIAYDVASIDIGITSAMPELVGFDDFAIPAKPLGRFATRWDAFR-------N----GSDPAR--IACIGGGVAGVELILAMAHALR-------------------------------------QQQ-RLAQATLIDSG-SVL-SVLTSQSQTRLRKALDANGVRILQQTRIDHL----------------------------------------SAGRIHLEGGRV-IDSDFTVGAAGARAYGWLETSGLQQ-HE-GALVISETLQT-SDPDVFACGDCAHMAYAPRPKAGVYAVRQAPVLYHNLKAVLG--GG-S---LKSYQPQKDYLKLISMGDK---------SALADR---DGRSF--AGGLLWRWKDHIDRKFMGKF-SALPQMPAPALPRSRAKGMEA-----------------------------------VL-GSKP--MCGGCGSKVGRHALHAGL-------GAF----SG-----------------AQR-ADV-TPL-PGDDAA--QL---MT-GS---------------------------------------------------ATQV-ISTDHLRAFTE-DPVVMTAIAAQHALNDIWAMG--AHPQA--------ATVTLILP-----RQSADLQ-ERLLAEIMHSAHQEMTAAGAAIVGGHTSLG-EEL-------------TIGFTLTG--LCETP----PLTLAGAQAGD------HLILTKPIGSGTLMAA---------EM-----S--------GT-A-PGACVAEAL-DLMCQSQR---DAATVL-----R------PV--------A-HAMTDVTGFGLLGHLQGLCAA-S-----------------------------DLGAEVDFDAIPLM-A--GAAALAEA---GVRSTIFEDNA-------AL-------L-PGI---GTAGARA------------------------L--LFDPQTSGGLLAS-----------------------------------V-------------------------------------------------------------------------------
>SPS.1.selenocysteine.Syntrophobacter_fumaroxidans_MPOB.genome chromosome:gi|116747452|ref|NC_008554.1| strand:- positions:4168957-4170000
-----------------------------------------------------------------------------------------------------------------------------------------------------------------------------------------------------------------------------------------------------------------------------------------------------------------------------------------------------------------------------------------------------------------------S--K-----V-Q--LAKSVR-------------------------------------------------------------------------------------------------------------------------------------------A-AGUAAKIGPEDLSEIL-------E-G-L--P--ME-----------ED--PN-LLV-GRE-TSDDAG--VY---RL--TD---------------------------------------E----------LALV-QTIDFITPVVN-DPYDFGRIAAANALSDVYAMG--GRPLT--------AMNVVCFP-----VKSL--D-KAILKEILRGGLEKTHEAGAVLAGGHSVED-PEI-------------KYGLSVTG--TVHPDR---ILTNAGVRPGD------ALILTKPLGTGILATA---------IK-----A--------EL-V-SEEGEKLAI-ETMATLNR---RAAEVM-----A--------A--Y-P--V-HACTDVTGFGLLGHALEMAAA-S-----------------------------NVSITIEAERVPLL-P--EALDLLQL---GLLPAGSYANR------SFC-------A-HRV----------------LQTEP--L-DP---LLLDL--LADAQTSGGLLIS-----------------------------------L--PEEDADS--LVGAL-KAG---GV--PRAAIIGRA--TR-AD-K--GSIQ-------L----------MRRA------
>SPS.1.cysteine.Brachyspira_intermedia_PWS{ch47}A.genome chromosome:NC_017243.1 strand:- positions:745661-746704
----------------------------------------------------------------------------------------------------------------------------------------------------------------------------------------------------------------------------------------------------------------------------------------------------------------------------------------------------------------------------------------------------------------------------KKEQ---IELLSCAL-------------------------------------------------------------------------------------------------------------------------------------------E-GGCSAKIPPDLLEKTL-------A-PLM--Q--IK-----------TD--SN-LLS-DVD-IGDDAG--VY---KI--SD---------------------------------------D----------NALI-FTVDYFPPVIA-DPYGFGQIAACNSISDIYAMG--GEPKL--------ALNITMFP-----KDD---S-LNILANMLKGGQDKATEAGVLVVGGHTITD-VSV-------------KYGMAVIG--FANPNK---ITTNSAAKEGD------IIIFTKPLGTGACLAA---------MR-----Q--------GL-I-KESHIEDVF-ESMKTLNK---KACAVM-----N--------K--Y-N--V-KCATDITGFGLIGHAYKMAKA-S-----------------------------NVTIELQSSALPMF-N--KTYEVLDM---GCIPGAAFTNM------RYV-------G-DNI----------------KVDDN--V-DY---NLKML--SFDPQTSGGLFIC-----------------------------------A--DKSNAEN--ILADL-WRE---GI-DC-ACIIGKV--KNKE-KEYIHLTK----------------------------
>SPS.1.selenocysteine.Campylobacter_jejuni_RM1221.genome chromosome:gi|57236892|ref|NC_003912.7| strand:- positions:1577736-1578734
-------------------------------------------------------------------------------------------------------------------------------------------------------------------------------------------------------------------------------------------------------------------------------------------------------------------------------------------------------------------------------------------------------------------------------------LTHFVK-------------------------------------------------------------------------------------------------------------------------------------------A-AGUAAKLSPGGL-KTI-------L-N-F--M--QK------------T--PA-LLS-DIG-NNEDAS--VY---QI--SR---------------------------------------D----------LALV-QTLDFITPIVD-SAYHFGAIAAANALSDVFAMG--AEVIN--------ALNIVGFD-----TCNH--D-VNILKELLEGANDKVQECNALVVGGHTIES-TEL-------------FFGLSVTG--KVHPSK---FIANNTSKIGD------CIILTKPLGTGILSTA---------LK-----A--------QM-L-NQKHLDIML-KNMMELNY---KASQIA-----L--------K--F-H--P-SAMSDVTGFGLLGHLKEMLNK-------------------------------NISFEIFQNEILFL-E--GAKEYFNM---GLIPAGAYKNL------EFI-------K-ELI----------------PDLN-----E-----EKLL--LCDPQTSGGLLIS-----------------------------------I--SEKESLE--CLKKL-EDE---NI--Q-AKIIAKV--VN-K--Q-ENDIII--S------------------------
>SPS.1.selenocysteine.Geobacter_bemidjiensis_Bem.genome chromosome:gi|197116402|ref|NC_011146.1| strand:- positions:3972481-3973509
--------------------------------------------------------------------------------------------------------------------------------------------------------------------------------------------------------------------------------------------------------------------------------------------------------------------------------------------------------------------------------------------------------------MT-------D--K-----V-R--LTTMVQ-------------------------------------------------------------------------------------------------------------------------------------------A-AGUAAKLGPAGLEEAI-------H-D-I--T--RS-----------DD--PN-LIV-GVE-GAEDAG--IY---RI--GE---------------------------------------N----------LALV-ETTDIITPLVD-DPFTFGRIAAANALSDVYAMG--GRPVT--------AMNLAFFP-----ACSL--P-TSVLAAILAGGSAALKEAGTCLVGGHTVED-DEL-------------KFGLAVTG--LIDPAR---VVRNCTARPGD------LIVITKPLGTGIISTA---------IK-----A--------EM-I-EPEVEAEAT-RWMTTLNA---KAADLM-----V--------A--C-R--A-TAATDVTGFGFIGHACEMALG-A-----------------------------KVSFKIELARVPVI-P--GVPALIDD---GMVPAGCYRNR------QHY-------E-QHV----------------S--GN--S-GD---PLLP---LFDPQTSGGLLIT-----------------------------------F--APDDART--FLSRA-GKE---GL---FAACIGEV--EP-AG-GTPIVFV----------------------------
>SPS.1.cysteine.Enterococcus_faecalis_V583.genome chromosome:gi|29374661|ref|NC_004668.1| strand:- positions:2481429-2482427
------------------------------------------------------------------------------------------------------------------------------------------------------------------------------------------------------------------------------------------------------------------------------------------------------------------------------------------------------------------------------------------------------------------------------------------T-------------------------------------------------------------------------------------------------------------------------------------------S-GGCGAKIESRVLNQLL-------Q-H-L--P-ETP-----------AN--ER-LLV-GFE-HADDAA--VY---QI--TS---------------------------------------E----------KALI-STVDFFSPMVN-DPLSFGKIAVANALSDVYAMG--GTVLY--------ALNLVCFP-----Q-KM--S-KEWLEQMLLGGSLKLKEAGALLAGGHSIYD-HEP-------------KYGLAVTG--EVHPEN---LWHNNTPQVGD------VLILTKALGVGIIQAA---------VR-----G--------QL-A-KQTEQKIAQ-DSMERLNK---YAAANA-----R--------S--Y-A--V-HACTDVTGFGLLIHAKEMADN-------------------------------QVTLLIDTEALPTI-T--GALAYAAE---CLVTAAGQRNR------QTI-------G-TTI----------------DY-SK--I-SM---EMQEL--LFDPQTSGGLLIS-----------------------------------V--AADEAAA--CLAAI-Q-----KE-DPVAKIIGEV--LP-KE----QQAVVL-----L--------------------
>SPS.1.selenocysteine.Campylobacter_jejuni_subsp{ch46}_jejuni_NCTC_11168_{ch61}_ATCC_700819.genome chromosome:gi|15791399|ref|NC_002163.1| strand:- positions:1439171-1440190
------------------------------------------------------------------------------------------------------------------------------------------------------------------------------------------------------------------------------------------------------------------------------------------------------------------------------------------------------------------------------------------------------------------------------LQYKNQNLTHFVK-------------------------------------------------------------------------------------------------------------------------------------------A-AGUAAKLSPGGL-KTI-------L-N-F--M--QK------------T--PA-LLS-DIG-NNEDAS--VY---QI--SP---------------------------------------D----------LALV-QTLDFITPIVD-SAYHFGAIAAANALSDVFAMG--AEVIN--------ALNIVGFD-----TCNH--D-LNILKELLEGANDKVKECNALVVGGHTIES-TEL-------------FFGLSVTG--KVHPSK---FIANNTSKIGD------CIILTKPLGTGILSTA---------LK-----A--------QM-L-NQKHLDIML-KNMIELNY---KASQIA-----L--------K--F-H--P-SAMSDVTGFGLLGHLKEMLNK-------------------------------NISFEIFESELPFL-D--GVKEYFNM---GLIPAGAYKNL------EFI-------K-ELT----------------PDLN-----E-----EKLL--LCDPQTSGGLLIS-----------------------------------I--SEKDSLE--CLKKL-EDE---NI--Q-AKIIAKV--VN-K--Q-ENDIII--S------------------------
>SPS.1.cysteine.Marinilabilia_salmonicolor_JCM_21150.genome chromosome:AJKI01000030.1 strand:- positions:53880-54932
------------------------------------------------------------------------------------------------------------------------------------------------------------------------------------------------------------------------------------------------------------------------------------------------------------------------------------------------------------------------------------------------------------------------QA-MSEQK---IDLLETVE-------------------------------------------------------------------------------------------------------------------------------------------Y-GGCSAKLPPGELAGIL-------S-K-L--P--KM-----------QH--PN-IMV-DID-THDDAG--VY---RL--ND---------------------------------------E----------TAII-FTTDFFPPVCS-DPFEFGEIAAANALSDVYAMG--GTPLL--------ALNLFMFS-----SAKM--P-LSAFEQILQGGHSKIQEAGALVMGGHTIED-HPP-------------KYGLAVVG--TVHPNK---LITNASAKPGD------LLVLTKPLGVGVLVAA---------QR-----L--------NM-V-REEAYRKGL-EQMKLLNK---WGAEVM-----T--------R--H-E--L-TCATDVTGFGLLGHALKMAEA-S-----------------------------DVSLAIRSRDLPII-D--QADELAND---GCLPGASFRNL------DFV-------Q-PSL----------------HVNKL--V-EP---HLKML--ATDAQTSGGLLMC-----------------------------------V--PPEKLDA--VLADL-KAT---GK-HPQTKVIGEV--LPRT-RKM-IYLE----------------------------
>SPS.1.cysteine.Anaerococcus_sp{ch46}_9402080.genome chromosome:HE998602.1 strand:+ positions:360065-361057
-----------------------------------------------------------------------------------------------------------------------------------------------------------------------------------------------------------------------------------------------------------------------------------------------------------------------------------------------------------------------------------------------------------------------------------------C----------------------------------------------------------------------------------------------------------------------------------------------GGCNAKIAAGNLDKLL-------N-D-I--K--PY-----------KR--DD-ILV-AFD-KKDDAA--VI---DI--DG---------------------------------------E----------NCVI-QTLDFFPTMVE-DPFTFGQIAAANALSDVYAMG--GEVIS--------ALNIVTFP-----LEGD----YEVLKQILKGGNHKVSEARASLTGGHSIHD-KTI-------------KYGLSVTG--KVKKKY---IWKNNTPEDKD------VILLSKKIGTSLVTSN---------YA-----Q--------GL-V-SKDDFDKCI-EQMTTLNK---YARDIF-----V--------K--Y-N--I-HAATDITGFGLLGHLSEMAGD-------------------------------DFSIIIDSKSLPIL-E--PALRLAGE---FLYSAGGQNNR------NYL-------D-GKV----------------EFIND----NF---AMEEV--LFDPQTSGGLCVS-----------------------------------V--SRDEAKK--IIDEF-KEN---DL---DIWQIGQV--KK-KRSYSIIV-K----------------------------
>SPS.4.cysteine.Fischerella_sp{ch46}_JSC-11.genome chromosome:AGIZ01000019.1 strand:+ positions:28765-31059
MKQNIQ----P--VTKDLVLIGGGHSHAIALFMLGMKPL--S-GIRLTLITDRFDTPYSGMLPGHIAGFYTHDQCHIDLRLLTNFAKAQLYIDQVVGLDLENKKVIC--V----DRPEVGFDLLSVDIGSTPATISVPGAAEYAIGAKPVSNLLKHWYQLL-EDIAD-N----PQKPLS--IGIVGGGAGGVELALSMQAHLY-QVCKVYPLKFFSKRE----------------VIDHNTLKQGALKIHLFHRDTELM-PNSHWSAQRTVKQLLSKRGIQLHLGESVCKV----------------------------------EPGK------VRCESGLT-VECDRIFWVTQASAPQWLKAAGLETDEQ-GFILVNDTLQSLSHAYVFAAGDIATMVNHPRPKAGVFAVRQGKPLFENLRRFLL--GK-P---LKPYIPQKQYLSLIGTGDG---------RAIATR---GPFTLP-PHRLLWQWKDWIDRRFMERF-SKGL--E-RWGDGMMGRWQEDRNYQIQN---------------P------------KSKIQNSVMRCAGCGSKVGGTVLDKVL-------HRIKLEQPLGKD--------------RED-III-GLD-APDDAA--VV---QVPAN---------------------------------------------------RLLV-QTIDYFPSLIN-DPYIFGQISANHCLSDIFAMG--ATPQS--------ALALATIP-----YAAPAKV-EETLYQLLSGAVKVLNKAQAPLIGGHTTEG-VEL-------------GFGLSCNG--LGE--PDK-LLRKGGMQPGQ------VLILTKALGTGTLFAA---------DM-----R--------RQ-A-KGRWIEGAV-ESMLLSNQ---AAAKCL-----L------QHG-------A-TACTDVTGFGLLGHLMEMVQA-S-----------------------------KVAVELELEAIPVL-A--GARETVEL---KIFSSLHPENL-------SN-------S-RYISNLYIGENHSNYP---------------------L--LFDPQTSGGLLAS-----------------------------------I--PIEQADR--CLAAL-KGL---GY--GQSSVIGG------------V-------------------------------
>SPS.1.cysteine.Peptoniphilus_harei_ACS-146-V-Sch2b.genome chromosome:AENP01000004.1 strand:+ positions:55588-56571
--------------------------------------------------------------------------------------------------------------------------------------------------------------------------------------------------------------------------------------------------------------------------------------------------------------------------------------------------------------------------------------------------------------------------------------------------------------------------------------------------------------------------------------------------------------------------------------C-GGCNAKISASSLKATL-------D-I-L--E-V-F-----------KR--KE-VLE-GFA-KNDDAA--II---KL--SD---------------------------------------D----------IAVA-LTCDFFPPMVD-DPFAFGEIAAANALSDIYAMG--GEPVA--------ALNLVCFP-----E-EE--D-RSILEEILKGGAAKLKEAQCSLVGGHSIHD-PRI-------------KYGLCVMG--ILNPQK---IYSNNSSRVGD------KLILTKPLGVSLLSSA---------RT-----V--------GE-C-EDKYFKGAV-ESMRTLNK---YACEIL-----K--------K--Y-K--V-NAMTDVTGFGLIGHLSEMVS---------------------------------DTAVIYSNNLKIL-P--GAKEAAEE---FLFTAGGQRNR------KSY-------A-DLV----------------DF-EI--Q-DF---ALEEV--LFDPQTSGGLLAS-----------------------------------I--A-EDGEK--ALEEL-K-----AA-GIPAAIVGEI--IP-PQ----DKKIIV-----R--------------------
>SPS.1.selenocysteine.Helicobacter_hepaticus_ATCC_51449.genome chromosome:gi|32265499|ref|NC_004917.1| strand:- positions:1658855-1659895
---------------------------------------------------------------------------------------------------------------------------------------------------------------------------------------------------------------------------------------------------------------------------------------------------------------------------------------------------------------------------------------------------------------------------------ADYQLTKHIQ-------------------------------------------------------------------------------------------------------------------------------------------C-AGUAAKVGLSDLAQIS-------S-Q-L--T--QK-----------PN--SL-LIA-GFE-SNEDCGAMLY---AP--ND---------------------------------------E----------YAML-SSVDFITPVVD-DPYLYGQIAAANALSDIFAMG--GEVKS--------ALNLLMWD-----NTHF--D-SAVANAILKGGLNKITESNALLLGGHTIKD-KEQ-------------KYGLAVNG--IAHKNR---LWRNHTGYIGD------MLVLTKPLGSGILTTA---------IK-----A--------QM-F-SQTT--EVT-QSMAMLNL---YAARIA-----Q--------N--Y-E--I-HACTDITGFGLIGHAFEMCGG---IK---------NQN--------------EKSILFYTKQIPLF-D--KTESFSQM---GIVPGGSYENK------KAL-------Q-SQV----------------QIQCT--L------EDDIF--YYDAQTSGGLLFA-----------------------------------L--PFNQAKL--FVDEL-HKA---GI--IHANVIGEI--IP-K--T-ETSIVL--G------------------------
>SPS.1.cysteine.Ruegeria_sp{ch46}_R11.genome chromosome:DS999054.1 strand:+ positions:1312913-1315003
MQPS------PLPLTKDVVLIGGGHTHALVLRKWGMRPL--A-GARLTVINPGPTAPYSGMLPGFVAGHYGRDALDIDLVQLARFAGARVVLGAVEHIDPIGRLVHV--P----GRPPIAYDIAAVNVGITSTMPDLAGFREHAIPAKPLGRFAAEWDSYR-------S----QSGPAH--VAVLGGGVAGVELVLAMAHALR-------------------------------------NAG-RDMQATLIDRS-EIL-SDTGSKARDRLRRALTELGVTVIEQAKVARL----------------------------------------EPTQVVLEDGRL-VRSDFTTGAAGARAYSWLETSGLSH-ND-GFLRVDEYLQT-STADLFASGDCAEFSPSPRPKAGVYAVRQAPVLFHNIRARLT--GD-P---MRAYRPQKDYLKLISMGGR---------TAVGER---FGQTF--SGGLIWRWKDHIDQTFMDQF-RDLPEMDGPTLPAEHTADLPD-----------------------------------AL-GDKP--MCGGCGAKVGGSALKESL-------RSL----PG-----------------TYR-EDI-TPL-PGDDAA--LL---TT-GG---------------------------------------------------KKQV-LSTDHLRAFTL-DPVVMTRIAAVHALGDIWAMG--ANPQA--------ATAILILP-----KMSANLQ-ARTLREMMAAATEVMRDAGAEIVGGHTSLG-AEM-------------TVGFSVTG--LCDDA----PITLAGGKPGD------ALILTKPLGTGVIMAA---------EM-----Q--------GK-A-KGAWVAEAL-ESMSQSQA---ASAEVL-----R------V---------A-NAMTDVTGFGLLGHLLGMCDA-S-----------------------------TTGAELVFDAIPTL-T--GAKELAAT---GIRSSLFVDNA-------AL-------L-PQI---QTAGAQD------------------------L--LFDPQTAGGLLAA-----------------------------------V--PADQASK--VVEKL-K-------------------------------------------------------------
>SPS.1.cysteine.Phaeobacter_gallaeciensis_ANG1.genome chromosome:AFCF01000029.1 strand:- positions:40967-43015
------------PLTRDLVLVGGGHTHALVLRKWGMKPL--P-GARLTVINPGPTAPYSGMLPGFVAGHYQRDELDIDLVRLARFAGARVVLGAAEHIDTASQLVHV--P----GRPPIAYDVASIDIGITSAMPDLPGFADHGIPAKPLGRFAARWAAFR-------E----DDGPAH--VAVIGGGVAGVELVLAMAHALR-------------------------------------TRG-RLAQATLIDSS-SAL-RAIGEKARQTLRRALVEHGVRLEENADIERI----------------------------------------EDGYITLQDGRE-ILSDFTTGAAGARPYGWLADSGLDL-ND-GFIRASETLQS-SDPQVFAAGDCAHMEFAPRPKAGVYAVRQAPVLYHNLRALMT--GD-P---LRKYKPQKDYLKLISMGSR---------EALGER---FGTTL--SGPLMWTWKDRIDQAFMEKF-RDLPTMEASPLPAEHTLDMEQ-----------------------------------AL-GDKP--MCGGCGAKVGRNALLGTL-------SGL----GG-----------------TNR-NDI-TPL-PGDDAA--LL---TT-GG---------------------------------------------------VQQV-ISTDHLRSFTN-DPVLMTRITAVHALGDIWAMG--AEPQA--------ATANLILP-----RMSPALQ-ARTLQEIMGTASEVMLAAGAAIIGGHTSLG-DEL-------------TIGFTVTG--LCHRP----AITLAGAKPGD------ALILTKPLGSGVLMAA---------EM-----A--------GE-A-KGEWVAAAL-EQMSQPQG---AAARIL-----Q------D---------T-HAMTDVTGFGLLGHLLGICEA-S-----------------------------RTGADLYTGRIPLM-Q--GAAELADR---GIRSSLFPANQ-------AA-------L-PEL---RTAGWQD------------------------L--LFDPQTAGGLLAA-----------------------------------V--APDQA------------------------------------------------------------------------
>SPS.1.cysteine.Micromonospora_sp{ch46}_ATCC_39149.genome chromosome:GG657738.1 strand:+ positions:5247238-5248227
-------------------------------------------------------------------------------------------------------------------------------------------------------------------------------------------------------------------------------------------------------------------------------------------------------------------------------------------------------------------------------------------------------------------E-----VTEPV------RLTDYAR-------------------------------------------------------------------------------------------------------------------------------------------G-GGCACKIPPSELEAMV-------A-G-L--G---P-----------AGGVVE-LLV-GLD-HGDDAA--VV---RLD------------------------------------------E-----R----TGLV-STADFFTPVVD-DAYDWGRIAAANALSDVYAMG--GTPLV--------ALNLLCWP-----RERL--P-LELAREVLRGGQDVAREAGCHLAGGHSVDD-DGP-------------KYGLAVTG--VVRPEE---LITLDAGRAGL------PLSLTKPLGVGVLNTR---------HK-----------------A-TGERFAEAV-ASMAALNR---DAAHAA--------------V--AAG--I-RCGTDVTGFGLLGHASKLARA-S-----------------------------RLTVAIDAARVPYL-P--GAREAVRD---GYVSGGTRRNL------DWV-------A-PWT----DF-GA--------------A-GE---AERLL--LADAQTSGGLLVA-----------G-----------------------E--LPGA-TV--IGELL-P-R---GE---HLLV------------VR---------------------------------
>SPS.1.selenocysteine.Campylobacter_jejuni_subsp{ch46}_jejuni_IA3902.genome chromosome:NC_017279.1 strand:- positions:1436630-1437649
------------------------------------------------------------------------------------------------------------------------------------------------------------------------------------------------------------------------------------------------------------------------------------------------------------------------------------------------------------------------------------------------------------------------------LQYKNQNLTHFVK-------------------------------------------------------------------------------------------------------------------------------------------A-AGUAAKLSPGGL-KTI-------L-N-F--M--QK------------T--PA-LLS-DIG-NNEDAS--VY---QI--SP---------------------------------------D----------LALV-QTLDFITPIVD-SAYHFGAIAAANALSDVFAMG--AEVIN--------ALNIVGFD-----TCNH--D-LNILKELLEGANDKVKECNALVVGGHTIES-TEL-------------FFGLSVTG--KVHPSK---FIANNTSKIGD------CIILTKPLGTGILSTA---------LK-----A--------QM-L-NQKHLDIML-KNMIELNY---KASQIA-----L--------K--F-H--P-SAMSDVTGFGLLGHLKEMLNK-------------------------------NISFEIFESELPFL-D--GVKEYFNM---GLIPAGAYKNL------EFI-------K-ELT----------------PDLN-----E-----EKLL--LCDPQTSGGLLIS-----------------------------------I--SEKDSLE--CLKKL-EDE---NI--Q-AKIIAKV--VN-K--Q-ENDIII--S------------------------
>SPS.1.selenocysteine.Campylobacter_coli_202{ch47}04.genome chromosome:AINH01000005.1 strand:- positions:23589-24653
---------------------------------------------------------------------------------------------------------------------------------------------------------------------------------------------------------------------------------------------------------------------------------------------------------------------------------------------------------------------------------------------------------------MSFVARQKSSLYKENMEYKNQNLTHFVK-------------------------------------------------------------------------------------------------------------------------------------------A-AGUAAKLSPGGL-KTI-------L-N-F--M--QT------------S--PA-LLS-DIG-NNEDAS--VF---QI--SP---------------------------------------E----------LALV-QTLDFITPIVD-SAYHFGAIAAANALSDVFAMG--AEVIN--------ALNIVGFD-----TCHH--E-LNVLQELLQGANDKVQECGGIIVGGHTIES-GEL-------------FFGLSVTG--KVHPKK---FIANNTAKEGD------LILLTKPLGTGILSTA---------LK-----A--------QM-L-EEKHLDRML-ESMMGLNY---KSSQIA-----L--------R--F-G--V-NAMSDVTGFGFLGHLREMLND-------------------------------SISFMIFKDKLPYL-E--GVKEYFDM---GLIPGGAYKNL------DFI-------Q-EFY----------------PGLN-----E-----EDLL--LCDPQTSGGLLIS-----------------------------------I--EEKKALE--CLKAL-EDE---NI--K-AKIVAKA--VA-K--Q-DDRFIF--S------------------------
>SPS.1.selenocysteine.Campylobacter_concisus_UNSWCD.genome chromosome:AENQ01000026.1 strand:+ positions:20057-21094
------------------------------------------------------------------------------------------------------------------------------------------------------------------------------------------------------------------------------------------------------------------------------------------------------------------------------------------------------------------------------------------------------------------------SRANQTMIYHDKKLTQFVK-------------------------------------------------------------------------------------------------------------------------------------------A-AGUAAKLDPSGLHKTI-------S-S-L--N--LS------------H--PN-LLS-SIG-SNEDAS--VF---KL--SD---------------------------------------D----------LALV-QTLDFITPVVN-DPFIYGQIAAANSLSDVFAMG--GEVLN--------ALNIVGFD-----SCNL--A-PEILGEILQGGADKVRECGGVIVGGHTIET-QQM-------------YYGLSATG--KVDPKN---FWANNTAEVGN------VLILTKPLGSGILSTA---------IK-----A--------DL-L-SLQQISEVA-GIMAQLNF---YALKAL-----S--------G--I-K--V-YAATDVTGFGFLGHLSEMLND-------------------------------KISFNVFEKDVPVI-A--SAKEFADM---GIIPEGSYKNR------EFT-------K-HFV-------------------------SK---EADIV--LFDAQTSGGLLLA-----------------------------------V--SENDASL--ALKRL-KEA---GY--ERSAIIAQT--IQ-K--G-EFDIFL--N------------------------
>SPS.1.selenocysteine.Campylobacter_jejuni_subsp{ch46}_jejuni_1928.genome chromosome:AIPL01000002.1 strand:- positions:95-1093
-------------------------------------------------------------------------------------------------------------------------------------------------------------------------------------------------------------------------------------------------------------------------------------------------------------------------------------------------------------------------------------------------------------------------------------LTHFVK-------------------------------------------------------------------------------------------------------------------------------------------A-AGUAAKLSPGGL-KTI-------L-N-F--M--QK------------T--PA-LLS-DIG-NNEDAS--VY---QI--SP---------------------------------------D----------LALV-QTLDFITPIVD-SAYHFGAIAAANALSDVFAMG--AEVIN--------ALNIVGFD-----TCNH--D-LNILKELLEGANDKVKECNALVVGGHTIES-TEL-------------FFGLSVTG--KVHPSK---FIANNTSKIGD------CIILTKSLGTGILSTA---------LK-----A--------QM-L-NQKHLDIML-KNMMELNY---KASQIA-----L--------K--F-H--P-SAMSDVTGFGLLGHLKEMLNK-------------------------------NISFEIFESELPFL-D--GVKEYFNM---GLIPAGAYKNL------EFI-------K-ELT----------------PDLN-----E-----EKLL--LCDPQTSGGLLIS-----------------------------------I--SEKDSLE--CLKKL-EDE---NI--Q-AKIIAKV--VN-K--Q-ENDIII--S------------------------
>SPS.1.cysteine.Mycobacterium_avium_subsp{ch46}_paratuberculosis_CLIJ644.genome chromosome:AFNR01000445.1 strand:- positions:2-637
-----------------------------------------------------------------------------------------------------------------------------------------------------------------------------------------------------------------------------------------------------------------------------------------------------------------------------------------------------------------------------------------------------------------------------Y------RLTQYAH-------------------------------------------------------------------------------------------------------------------------------------------G-GGCACKIPPGELEDVV-------R-G-L--GAASP-----------RDPLGE-LLV-GLD-SGDDAA--VV---RIR------------------------------------------Q-----G----TALI-ATTDFFTPVVD-DAYDWGRIAATNALSDVYAMG--GRPVV--------AVNLLGWP-----REVL--P-FELAAETLRGGLDVCGLAGCHLAGGHSVDD-PEP-------------KYGLAVTG--IADPNR---LLRNDSGKPGL------PLSLTKPLGIGVLNNR---------HK-----------------A-TGERFEEAI-AVMTTLNA---EAAGAA--------------------------------------------------------------------------------------------------------------------------------------------------------------------------------------------------------------------------------------------------------------------------------------------------------------
>SPS.1.selenocysteine.Alkalibacillus_haloalkaliphilus_C5.genome chromosome:AKIF01000257.1 strand:- positions:92-1120
----------------------------------------------------------------------------------------------------------------------------------------------------------------------------------------------------------------------------------------------------------------------------------------------------------------------------------------------------------------------------------------------------------------------------------R--LTSLSS-------------------------------------------------------------------------------------------------------------------------------------------K-AGUGCKLAPSELTQVL-------S-Q-V--E-RKS-----------DD--PQ-VLY-SQN-SSDDAG--VY---QI--TD---------------------------------------E----------LAMV-QTVDYFTPIVD-DAYTFGQIAAANALSDVYAMG--ADAKT--------ALNIVGFS-----VKKY--G-SDVLAEVLQGAEDKVHEAEASIIGGHSIDD-DEP-------------KFGLSVTG--FVHPNQ---LWTNSQAQTGD------VLVLTKPIGIGIITTA---------IK-----K--------GK-A-SQHLADEAI-KWMAQLNK---YAAEHL-----R--------P--F-K--P-HAVTDVTGFGLLGHALEIAKG-S-----------------------------EKSLIINHDQVPVI-Q--GVKELVEQ---GAVPGGTKANL------KWL-------D-QDV----------------TFEAQ--V-QE---ESKLV--LADAITSGGLLIS-----------------------------------M--DRNQAEQ--YVKQM-DEV---FG--DRAYIIGEV--IE-GS-E--KSIY-------V----------K---------
>SPS.1.aspartic_acid.Actinoalloteichus_spitiensis_RMV-1378.genome chromosome:AGVX02000196.1 strand:+ positions:12421-13017,13035-13361
------------------------------------------------------------------------------------------------------------------------------------------------------------------------------------------------------------------------------------------------------------------------------------------------------------------------------------------------------------------------------------------------------------------------PDDPVRHAPGDQRLTRFLP---------------------------------------------------------------------------------------------------------------------------------------------EDEDPALLPPELERLV-------H-G-L--AGAAP-----------GSGAVGELLA-GRD-DTDSAS--VL---RWAT-----------------------------------------N----------HTLA-SSTRILPPVLD-DPYDWGCVAAAHAFSPVYATG--ARPVL--------AVNLLGW------RRDL--P-ADQAAQLLQGGLDVARDARCQLGGTHPVGD-DRL-------------GYGLSVTG--AGRPDA---VLSADGGVPGV------PLTLTKPLGSGVLTRR---------------------------------HRAQAV-ASMTALNH---RAAESA--------------L--ENG--A-RGAVEVGEYGLLGHAYLLARA-S-----------------------------GVTVVLDSAALPFL-E--GARTSAAH---ADSPR-SRRVL------RWL-------G-QHV-------------------AADGL-PE---EDALL--LADPQISGGLLVA-------------------------------------------------------------------------------------------------------------------
>SPS.1.selenocysteine.Campylobacter_coli_LMG_9854.genome chromosome:AINL01000033.1 strand:+ positions:5879-6943
---------------------------------------------------------------------------------------------------------------------------------------------------------------------------------------------------------------------------------------------------------------------------------------------------------------------------------------------------------------------------------------------------------------MSFVARQKSSLYKENMEYKNQNLTHFVK-------------------------------------------------------------------------------------------------------------------------------------------A-AGUAAKLSPGGL-KTI-------L-N-F--M--QT------------S--PA-LLS-DIG-NNEDAS--VF---QI--SP---------------------------------------E----------LALV-QTLDFITPIVD-SAYHFGAIAAANALSDVFAMG--AEVIN--------ALNIVGFD-----TCHH--E-LNVLQELLQGANDKVQECGGIIVGGHTIES-GEL-------------FFGLSVTG--KVHPKK---FIANNTAKEGD------LILLTKPLGTGILSTA---------LK-----A--------QM-L-EEKHLDRML-ESMMGLNY---KSSQIA-----L--------R--F-G--V-NAMSDVTGFGFLGHLREMLND-------------------------------SISFMIFKDKLPYL-E--GVKEYFDM---GLIPGGAYKNL------DFI-------Q-EFY----------------PGLN-----E-----EDLL--LCDPQTSGGLLIS-----------------------------------I--EEKKALE--CLKAL-EDE---NI--K-AKIVAKA--VA-K--Q-DDRFIF--S------------------------
>SPS.1.selenocysteine.Geobacter_metallireducens_RCH3.genome chromosome:AGJM01000011.1 strand:- positions:25068-26096
--------------------------------------------------------------------------------------------------------------------------------------------------------------------------------------------------------------------------------------------------------------------------------------------------------------------------------------------------------------------------------------------------------------M-----------------I-K--LTSLVK-------------------------------------------------------------------------------------------------------------------------------------------A-AGUAAKLGPAGLEDAL-------S-G-I--L-GKG-----------DD--PN-LLV-GPE-TADDAG--VY---RI--GE---------------------------------------G----------LALV-DTVDIITPLVD-DPFTFGRIAAANALSDVYAMG--GRPVT--------AMNLAFFP-----ACTL--P-GQILADIMAGGLDAVREAGACLVGGHTVED-HEL-------------KYGLSVTG--LISPGR---IVRNSTARPGD------RLILTKPLGTGIVSTA---------IK-----A--------DM-V-APGVVDEAI-RWMALLNA---SAAGLM-----L--------E--C-E--A-SACTDVTGFGLLGHACEMARG-A-----------------------------GVTLEIALDAVPLM-G--GVEDLVAD---GLVPAGCYRNR------DHY-------T-PLV----------------SVSAG--A-GG---RLIP---LFDPQTSGGLLIT-----------------------------------L--SPQFADS--FLSMA-RDR---GL---FAVAVGGV--LP-PR-EHAVVIA----------------------------
>SPS.2.cysteine.Desulfitobacterium_dehalogenans_ATCC_51507.genome chromosome:NC_018017.1 strand:- positions:4000640-4001635
------------------------------------------------------------------------------------------------------------------------------------------------------------------------------------------------------------------------------------------------------------------------------------------------------------------------------------------------------------------------------------------------------------------------------------------T-------------------------------------------------------------------------------------------------------------------------------------------T-GGCGAKIGPGELSKVL-------S-Y-L--P-AF------------RD--PK-LLI-GFD-ASDDAA--VY---QM--DE---------------------------------------N----------TAIV-STVDFFTPMVE-DPRTFGRIAAANALSDVYAMG--GTPLF--------ALNLVCYP-----E-RE--E-IQTLGEVLAGGAEKLQEAGAVLCGGHSIYD-REP-------------KYGLAVTG--WLNPQK---IWKNNTPKPGD------RLILTKPLGVGIVMAA---------LR-----G--------EM-A-EAEAVEAAL-ASMQRLNK---YAAEKA-----H--------D--F-P--I-HACTDITGFGLLAHAREMAGE-------------------------------SATIVLYPSELPFI-T--QAYTYAKE---YLLTAAGQRNR------NFM-------V-GAV----------------EF-GD--T-PF---PLQEL--MLDPQTSGGLLFS-----------------------------------V--PGDCAQE--VLHAM-Q-----EV-EPKAALIGEV--VT-RQ----GFPILL-----R--------------------
>SPS.1.cysteine.Ruegeria_pomeroyi_DSS-3.genome chromosome:gi|56694928|ref|NC_003911.11| strand:+ positions:3098871-3100970
MHTP------PLPRTRDLVLIGGGHTHALVLRKWGMMPL--A-GTRVTVINPGPTAPYSGMLPGFVAGHYDRAALDIDLVQLARFAGARVVLGAVQGIDLDQREIHV--P----GRPPISFDVASVNVGITSAMPEMEGFADHAIPAKPLGPFAARWAAYL-------A----GAGPAR--VAVIGGGVAGAELVMAMAHALR-------------------------------------SRG-RAGQVTLIDRA-RVL-AGLGPGAAARVRQAMVGLGVTLVEGVEIARI----------------------------------------SAEAVELGDGRQ-IEADFITGAAGARAYPWLAETGLDT-HE-GFIAVDACLRS-SDPMVFAAGDCAHLTDTPRPKAGVYAVREAPVLYDNLRAALG--AG-H---PRPYRPQSDYLKLISLGGK---------SALAEK---WGRVF--AGPAMWRWKDRIDRTFMDRF-RDLPQMGQPALPELHSAGLNE-----------------------------------AL-GDKP--LCGGCGAKVGRAALRAAL-------APL----PG-----------------MVR-NDV-TPL-PGDDAA--LL---TT-GG---------------------------------------------------VRQV-MTSDHLRALAE-DPVLMTRIAAHHALGDIWAMG--AAPQA--------ATATVILP-----RLSPELQ-QRSLAEIMAAATEVMRAAGAEIVGGHSSVG-DEL-------------TIGFTLTG--LCTQA----PITLGGGQPGD------VLILTKPLGSGVLMAA---------EM-----A--------GR-A-PGADVAAAY-ALMTMDQG---PAARIL-----G------A---------A-HAMTDVTGFGLAGHLHGLCEA-S-----------------------------GTGAELDLAAVPLM-A--GALALSEA---GHRSSIFADNR-------AL-------V-PGL---PATGAAA------------------------L--LFDPQTAGGLLAA-----------------------------------V--APDQADV--CLADL-VKA---G-------------------------------------------------------
>SPS.1.cysteine.Enterococcus_faecalis_ERV63.genome chromosome:JH805753.1 strand:+ positions:165981-166979
------------------------------------------------------------------------------------------------------------------------------------------------------------------------------------------------------------------------------------------------------------------------------------------------------------------------------------------------------------------------------------------------------------------------------------------T-------------------------------------------------------------------------------------------------------------------------------------------S-GGCGAKIESRVLNQLL-------Q-H-L--P-ETP-----------AN--ER-LLV-GFE-HADDAA--VY---QI--TP---------------------------------------E----------KALI-STVDFFSPMVN-DPLSFGKIAVANALSDVYAMG--GTVLY--------ALNLVCFP-----Q-KM--S-KEWLEQMLLGGSLKLKEAGALLAGGHSIYD-HEP-------------KYGLAVTG--EVHPEN---LWHNNTPQVGD------VLILTKALGVGIIQAA---------VR-----G--------QL-A-KQTEQKIAQ-NSMERLNK---YAAANA-----R--------S--Y-A--V-HACTDVTGFGLLIHAKEMADN-------------------------------QVTLLIDTEALPTI-T--GALAYAAE---CLVTAAGQRNR------QTI-------G-TTI----------------DY-SK--I-SM---EMQEL--LFNPQTSGGLLIS-----------------------------------V--AADEAAA--CLAAI-Q-----KE-DPVAKIIGEV--LP-KE----QQAVVL-----L--------------------
>SPS.2.cysteine.Candidatus_Accumulibacter_phosphatis_clade_IIA_str{ch46}_UW-1.genome chromosome:NC_013194.1 strand:+ positions:1806815-1808299
--------------------------------------------------------------------------------------------------------------------------------------------------------------------------------------------------------------------------------------------------------------------------------------------------------------------------------------------------------------VWVTQAGAATWLRQTGLALDAA-GFIEVRATLQTVSDPLIFAAGDCAAMLGRPLEKAGVFAVRQGPVLAENLRRSLL--ER-P---LRVWRPQRRWLALISTGGR---------YAVASR---AGMHA--EGAWVWRWKDWLDRRFMARF-GDLL--P-MADQ-----------------------------ARSQRAPVPLDENEALQATSALAMRCGGCGAKLGGTLLSRVL-------AALHP-----IE--------------RAD-VLI-GLR-APDDAA--IV---RVPPG---------------------------------------------------KALV-HTVDFFRSFID-DPWLFGRIAANHALGDIFAMG--AEAQT--------ATAIVTVP-----PGLERKI-EDNLLQMLSGAIAVLDDVGCALVGGHSGEG-SDL-------------ALGFAING--LIDENLAG-VLRKGGMRPDD------VLVLTKAIGVGTLFAA---------HA-----R--------LR-A-RGRWIDQAL-AVMAQSNA---PGARCL-----R------EHG-------A-TACTDVTGFGLLGHLVEMVGS-S-----------------------------RVSVEIALDDLPVL-D--GAVETSAA---GIVSSLHVANL-------RA-------R-RYLRNPEQGSGHPHYP---------------------L--LFDPQTAGGLLAS-----------------------------------I--PLARADA--CLRAL-RAL---GY--DKAARIGR------------VLPAD---------------------------
>SPS.1.selenocysteine.Helicobacter_mustelae_12198.genome chromosome:NC_013949.1 strand:- positions:958502-959524
-------------------------------------------------------------------------------------------------------------------------------------------------------------------------------------------------------------------------------------------------------------------------------------------------------------------------------------------------------------------------------------------------------------------------------MNEEIKLTHFVQ-------------------------------------------------------------------------------------------------------------------------------------------C-AGUAGKSSPADLSQIF-------S-S-L--P---------------SQSDPK-LIA-GFE-HHEDCG--IY---ALEN-----------------------------------------G----------DFLL-QSIDFITPIVD-DPYFYGKIAAANALSDVFAKG--AEVCT--------ALNVLMWD-----REHV--S-KSCLQEILRGGMEKIKECGALLLGGHTIND-REQ-------------KYGLSVSG--ITRS-----FWPNRGAKIGD------VLLLCKPIGSGIITTA---------LK-----R--------EN-L-ALSAAKECV-ESMALLNV---YAMRIA--------------L--DFP--I-HASTDITGFGLIGHLLEMCAE-E-----------------------------Q-SFALEVDKIPLF-E--PVKELLAQ---NI-SLGSKNNR------AYF-------S-HAV-----------------------RDTRERGED---GFLYDAQTSGGIVFA-----------------------------------L--PKNKAWA--LLDAL-KKS---QY--ERASIIGEVIPRAQGAILL--G------------------------------
>SPS.1.cysteine.Enterococcus_faecalis_TX0102.genome chromosome:GL455131.1 strand:- positions:300351-301349
------------------------------------------------------------------------------------------------------------------------------------------------------------------------------------------------------------------------------------------------------------------------------------------------------------------------------------------------------------------------------------------------------------------------------------------T-------------------------------------------------------------------------------------------------------------------------------------------S-GGCGAKIESRVLNQLL-------Q-H-L--P-ETP-----------AN--ER-LLV-GFE-HADDAA--VY---QI--TP---------------------------------------E----------KALI-STVDFFSPMVN-DPLSFGKIAVANALSDVYAMG--GTVLY--------ALNLVCFP-----Q-KM--S-KEWLEQMLLGGSLKLKEAGALLAGGHSIYD-HEP-------------KYGLAVTG--EVHPEN---LWHNNTPQVGD------VLILTKALGVGIIQAA---------VR-----G--------QL-A-KQTEQKIAQ-DSMERLNK---YAAANA-----R--------S--Y-A--V-HACTDVTGFGLLIHAKEMADN-------------------------------QVTLLIDTEALPTI-T--GALAYAGE---CLVTAAGQRNR------QTI-------G-TTI----------------DY-SK--I-SM---EMQEL--LFDPQTSGGLLIS-----------------------------------V--AADEAAA--CLAAI-Q-----KE-DPVAKIIGEV--LP-KE----QQAVVL-----L--------------------
>SPS.1.cysteine.Nodosilinea_nodulosa_PCC_7104.genome chromosome:JH976537.1 strand:+ positions:992732-994231
------------------------------------------------------------------------------------------------------------------------------------------------------------------------------------------------------------------------------------------------------------------------------------------------------------------------------------------------------T-VGCDRLFWVTSAAAPTWLQTSGLSLNDK-GFIQVGDTLQTLSHPNVFAAGDVATMVHHPRPKAGVFAVRQGPPLSENLRRYVR--GE-A---LKPFRPQKEFLTLIETGHG---------RAIASR---GPFAI--ETSLAHRWKDHIDRKFMARF-RDLP--V-GQ-------MSPIPSP-------------------RLPIP------PSP---P-P---CAGCGSKVGSDALTTAL-------GRVRQEFPAVA---------------SDA-VLI-GLE-DPDDAA--VV---AVPPG---------------------------------------------------LATV-HTVDYFTALID-DPFLFAQIALKHCLSDLYAMG--AKPHT--------ALAIVQVP-----YATPAKQ-AEMLYQILAGTFKGLLVNDAVLIGGHTTVG-SQL-------------ALGFACNG--LVQ--PDR-LLRKGGMQPGD------VLILTQPLGTGTLFAA---------DM-----Q--------GQ-A-RGRWIEGAI-AHMLTPNR---AAADIF-----R------AHG-------A-TACTDITGFGLAGHLLEMVQA-A-----------------------------GVSATLRLDALPIL-A--GATDTLAA---GIVSTLQPQNL-------QA-------A-KFVDPAA--RDHPRYP---------------------L--LFDPQTAGGLLAA-----------------------------------V--PAPSAQT--CLAAL-QGQ---GY--GAAAVVGEVRAGTDTAWPLSL-------------------------------
>SPS.1.selenocysteine.Campylobacter_jejuni_subsp{ch46}_jejuni_1997-14.genome chromosome:AIPA01000008.1 strand:+ positions:15388-16386
-------------------------------------------------------------------------------------------------------------------------------------------------------------------------------------------------------------------------------------------------------------------------------------------------------------------------------------------------------------------------------------------------------------------------------------LTHFVK-------------------------------------------------------------------------------------------------------------------------------------------A-AGUAAKLSPGGL-KTI-------L-N-F--M--QK------------T--PA-LLS-DIG-NNEDAS--VY---QI--SP---------------------------------------D----------LALV-QTLDFITPIVD-SAYHFGAIAAANALSDVFAMG--AEVIN--------ALNIVGFD-----TCNH--D-LNILKELLEGANDKVKECNALVVGGHTIES-TEL-------------FFGLSVTG--KVHPSK---FIANNTSKIGD------CIILTKPLGTGILSTA---------LK-----A--------QM-L-NQKHLDIML-KNMMELNY---KASQIA-----L--------K--F-H--P-SAMSDVTGFGLLGHLKEMLNK-------------------------------NISFEIFESELPFL-D--GVKEYFNM---GLIPAGAYKNL------EFI-------K-ELT----------------PDLN-----E-----EKLL--LCDPQTSGGLLIS-----------------------------------I--SEKDSLE--CLKKL-EDE---NI--Q-AKIIAKV--VN-K--Q-ENDIII--S------------------------
>SPS.1.cysteine.SAR116_cluster_alpha_proteobacterium_HIMB100.genome chromosome:AFXB01000001.1 strand:+ positions:303954-306137
MNTGP--------AYIDLVLIGGGHAQTQVLKDFAMKPE---AGVRLTLITDVLDTPYSGMLPGYVEGIWSYKDMHINLVKLARFAGARLIHQPVKNIDLKNKNIIL--E----NDLIIRYDIVSINCGASPDLNAIPGADQFAVAVKPISQFLQKLPDPA-------------FVNGP--VCIVGAGAAGAELALAFRRKYG-----------------------------------------PDLAIHLIGRSPRVL-PTRTVRASHLLHKALMAANITLHLGQPVRKI----------------------------------------TADALHFENETQ-LTAQHVFLVTAARPADWTSQLALKKNND-GFIAVSSSLQSISHDRVFAAGDIASLQGFNREKAGVFAVRAGPVLSYNLRASLH--AR-P---LKSWRPQRQYLALVGLGGG---------QALASW---GPFAA--AGSYWWALKVIIDRRFMTKF-SDLPQMS-----------------------------------SSADILPSLAHQLGRVPEGDEQMFCAACGAKAGADTLLKAM-------RRACDMAATMGA--------------DPA-YFP-ELD-LSSDQA--QM---ELPPG---------------------------------------------------QAVISQSVDYISQHIS-DPFCFGRIAALHALSDIFVSG--HRPFS--------ALATVILR-----RDYSDLQ-ADDLAQMLAGSLTELSYHRTRLVGGHTSLS-DES-------------GLGFAVTG--FAQ--------RSAGDKPEQLAADETVLILTKPLGTGVILAA---------EM-----R--------QL-C-PANSYAAAV-AVMLQSNY---EATQII-----A------NIP-------G-AIMTDVTGFGLVRHAVNLARRAG-----------------------------AAGVNICPEACPFI-E--GAEALSEQ---GLQSSLFHNNA----------------A-GLIPASGQFEEAAAQ----------------------L--MFDPQTSGGVLAA-----------------------------------V--PQQQAAS--CLRQL-QLA---GY--SEASLIGSLSS-----------------------------------------
>SPS.1.cysteine.Glaciecola_psychrophila_170.genome chromosome:BAES01000065.1 strand:- positions:63019-65088
MH------------ERDLVFIGGGHTHSLVLRMLAMQPI---DNVRLTLITDTLLTPYSGMLPGYIAGHYSEAETHLDLNKLCKAAQVRLIHGRVNGIDVANKTIQL--E----NQASIGYDKVSINTGSTPNV-NVEGAREFAVGVKPVSQLTATWRKLLAEKTEDTNDKSSAHNTAH--WAIIGGGAAGIEMVLAIAYRFR--------------------------------------QAGEALKLSLVQSGATLL-PGSHKNVQKQVAIALKQYDIDLITGFKVSRV----------------------------------------TKNEIESDSGNT-LNIQQSIWCTPATAPIWPKLAGLDTDES-GFIAVNEYLQSTSHKDVFACGDVATMIKSPRPKAGVYAVRSAPFLTKNLHAVFS--QQ-T---MTPLSLQTDFLSLISLGGK---------VAVGQR---GWLSL--SGEWVWRWKNHIDQKFMALFSKNLPAMP---------------------------------------------------KMNNEPMHCAGCGSKIGPELLSETL-------KELSVFP-------------------NKN-FDT-DLT-QAEDAP--VA---AVINN---------------------------------------------------TSLL-QSMDGFRAFSD-DYYKLGVATTHHAINDLYAMG--LQPTS--------AQVWVNLK-----FQHPRLT-KRDFKRLMQGVTETLLHHETTLVGGHSTEG-VET-------------HLALVVNA--AGNS-----YWQKNTLQDGD------WLLLNKPLGSGIILAA---------DT-----Q--------GA-A-TTQSITALW-SSLLQSNR---PFFLTL-----K------DKE-------V-HAATDVTGFGLIGHLLEMLKG-T-----------------------------EYCIKISTDNVPLM-S--GALDLSRR---GFESTLMPQLM-------SM-------L-NQCD-TNDIDLAVLK----------------------C--LLDPQTNGGLVVS-----------------------------------V--SAD--------------------------------------------------------------------------
>SPS.1.cysteine.Sphaerochaeta_pleomorpha_str{ch46}_Grapes.genome chromosome:NC_016633.1 strand:+ positions:90790-91827
---------------------------------------------------------------------------------------------------------------------------------------------------------------------------------------------------------------------------------------------------------------------------------------------------------------------------------------------------------------------------------------------------------------ATFQGKGMN--M-----V-K--LTSLVK-------------------------------------------------------------------------------------------------------------------------------------------T-SGCAAKLPPAQLHEVL-------G-S-L--P--LV-----------HD--EH-LVG-GFE-NSDDAL--VY---RL--DN---------------------------------------G----------TLVI-QTVDFFPPMVD-DPYTFGQVAAANALSDIYAMG--SEPKI--------AMNLMCFP-----S-CL--E-LEVMHQILLGGLDKANEAGAVIAGGHTISD-PTP-------------KYGLCVTG--FAKEGE---VWANKGAQEGD------LLVLTKSLGVGIINTA---------VK-----A--------SM-A-SEEAASAAI-KSMVTLNK---YARDEA-----L--------G--Y-T--V-HAATDITGFSLLGHSQEMAVA-S-----------------------------DVQLVIESEKVPIL-P--FVEEYSIQ---GLNPGGLYNNR------DYI-------G-GSV----------------DMVAS--I-RQ---SLQDV--LYDPQTSGGLLFS-----------------------------------M--PGKDAKA--YSEKT-GF-----------PIIGYV--KA-KG-E--KPIL-------V----------V---------
[truncated: 3,580,808 more chars]
