# Supplementary material for: Evolution of selenophosphate synthetases: emergence and relocation of function through independent duplications and recurrent subfunctionalization
Source: Genome Res. 2015 Sep;25(9):1256–67. doi: 10.1101/gr.190538.115 (PMC4561486; doi:10.1101/gr.190538.115)
Supplement: Supplemental Material [file supp_gr.190538.115_Supplemental_Material_S8.zip › documentSM8/SPS.prokaryotes.reference.fa]

>SPS.1.cysteine.Arcobacter_butzleri_RM4018.genome chromosome:gi|157736271|ref|NC_009850.1| strand:+ positions:1523138-1524172
-----------------------------------------------------------------------------------------------MNNEYKLTKFVQAAGCAAKMGPGDLKQTI-------CH-L--T--PD-D--ER-ILVGFDTSEDASVYQI--NES-QAIVQTLDFITPVVDDPYIYGQIAAANALSDVFAMGAEVKT-AMNIVGFDRKNIPKDALEMILDGGNSKIKECGGVLLGGHTIESPEMYYGLSVTGMIHPNEIIRNNTPKIGHVLVLTKPIGMGILTTAIK-----R--------DLLELNLIKDCA-KIMASLNY---LPSKMMRK--Y-E--VSSCTDITGFGLMGHALECTNN-SITLNISHNDVPFV-KEAFDFASNDVIPGGTRRNMKYVEDKI-------EFLPNV-SD---IYKAL--LCDAQTSGGLLIA------MKKDDAKEFIKEL-EDYSF--GYASIIGEV--IP-R--T-HKAIII--N--------
>SPS.1.selenocysteine.Geobacter_sulfurreducens_PCA.genome chromosome:gi|39995111|ref|NC_002939.4| strand:+ positions:642216-643250
------------------------------------------------------------------------------MT-------E--G-----I-K--LTSLVKAAGUAAKLGPAGLEQAL-------SD-M--V--REDD--PN-LLVGPETADDAGVYRI--GEG-LALVETVDIITPLVDDPYTFGRIAAANALSDVFAMGGRPVT-AMNLVFFPACALPGSVLSAILAGGHDALREAGACLVGGHTVEDDELKYGLAVTGLISPSRVVRNATARAGDRLVLTKPLGTGIVSTAIK-----A--------DMAPAALTAEAV-RWMTMLNA---EAAGLMLE--C-G--ASACTDVTGFGLVGHACEVARGAGVTLRLHLEQVPVL-DGVMGLVADGLVPAGCYRNRDHYAPFV-------GAPRSD-DD---RLLP---LFDPQTSGGLLLS------LSPSSAGRFLAAA-GDRGL---FALEVGEV--LP-AG-ECAVDIV------------
>SPS.1.cysteine.Enterococcus_faecalis_V583.genome chromosome:gi|29374661|ref|NC_004668.1| strand:- positions:2481429-2482427
----------------------------------------------------------------------------------------------------------TSGGCGAKIESRVLNQLL-------QH-L--P-ETPAN--ER-LLVGFEHADDAAVYQI--TSE-KALISTVDFFSPMVNDPLSFGKIAVANALSDVYAMGGTVLY-ALNLVCFPQ-KMSKEWLEQMLLGGSLKLKEAGALLAGGHSIYDHEPKYGLAVTGEVHPENLWHNNTPQVGDVLILTKALGVGIIQAAVR-----G--------QLAKQTEQKIAQ-DSMERLNK---YAAANARS--Y-A--VHACTDVTGFGLLIHAKEMADN-QVTLLIDTEALPTI-TGALAYAAECLVTAAGQRNRQTIGTTI-------DY-SKI-SM---EMQEL--LFDPQTSGGLLIS------VAADEAAACLAAI-Q--KE-DPVAKIIGEV--LP-KE----QQAVVL-----L----
>SPS.1.selenocysteine.Campylobacter_jejuni_subsp{ch46}_jejuni_NCTC_11168_{ch61}_ATCC_700819.genome chromosome:gi|15791399|ref|NC_002163.1| strand:- positions:1439171-1440190
----------------------------------------------------------------------------------------------LQYKNQNLTHFVKAAGUAAKLSPGGL-KTI-------LN-F--M--QK-T--PA-LLSDIGNNEDASVYQI--SPD-LALVQTLDFITPIVDSAYHFGAIAAANALSDVFAMGAEVIN-ALNIVGFDTCNHDLNILKELLEGANDKVKECNALVVGGHTIESTELFFGLSVTGKVHPSKFIANNTSKIGDCIILTKPLGTGILSTALK-----A--------QMLNQKHLDIML-KNMIELNY---KASQIALK--F-H--PSAMSDVTGFGLLGHLKEMLNK-NISFEIFESELPFL-DGVKEYFNMGLIPAGAYKNLEFIKELT-------PDLN---E-----EKLL--LCDPQTSGGLLIS------ISEKDSLECLKKL-EDENI--Q-AKIIAKV--VN-K--Q-ENDIII--S--------
>SPS.1.cysteine.Eubacterium_rectale_ATCC_33656.genome chromosome:NC_012781.1 strand:- positions:3010128-3011135
--------------------------------------------------------------------------------------------------------FCKGGGCTAKLGPDLLSHVL-------AK-L--P-RGEKD--SN-LLIGYDSCDDAAVYKI--SDD-TAVVQTLDFFPPMVDDPYTFGQIAAANALSDIYAMGGTVKT-ALNIVCFPE-KMDLNILGKIMQGGADKVIEAGGTLAGGHSIADSDVKYGLSVMGTVHPEHIYSNNTGQPSDVLILTKKLGVGLVCNANR-----V--------GEAPLGAIEDAV-SSMTTLNK---AASEISHA--F-D--IHACTDVTGFSFLGHLSEMLND-DITALIDSISIPVI-TGALRCADEFFLTAAAQRNRNHVGDKV-------CFAKNI-PF---SMEEV--LFDPQTSGGLLFA------VKASEADAFLHEL-K--AA-GLPAAKVGRF--VK-RR----DVPIYV-----N----
>SPS.1.selenocysteine.Methanococcus_maripaludis_S2.genome chromosome:gi|45357563|ref|NC_005791.1| strand:- positions:898299-899351
----------------------------------------------------------------------------------------ISLKGDKIEEEIKLTNMVTLHGUACKLPDTELENLV--------KGIISE----DDL--KHAKVGLG--DDAAVVIKN---G-MAIVKTIDVFTPIVDDPYLQGRIAACNSTSDVYAMGISEIIGGLVFLGIP-PELPVPVAKKMLQGFQDFCRENDTTIIGGHTILNPWPLIGGSITGVGKEEDILTKAGCKNGDVLILTKPLGNQSAMALSRVTEEFEDLIDIPKEE--QKYIFEKTI-ELMTTSNRIALLHLREL-ENELGEKIANAMTDVTGFGILGHSQEMAEQS--DVEIEISCLPVI-KGTPELASL-------------------------------------FGHALCSGKGAETAGGLLIS------TKPEYKDKLIQKF-KENNV---YAFEVGKIV--NNGVGIAKLSENVEILEI------
>SPS.1.selenocysteine.Desulfovibrio_vulgaris_str{ch46}_Hildenborough.genome chromosome:gi|46562128|ref|NC_002937.3| strand:+ positions:1408419-1409483
--------------------------------------------------------------------------------------------MENRMTVDRLTSRSRAAGUAAKIAPGDLERIL-------AT-L--PRDPREG--ER-VVVGTRDNEDAAIVRV--PGG-KAIVQTLDFFTPIVDDPYLFGQIAAANALSDVYAMGGEPWC-ALNIVCFPVKELPEDILADILRGGADKVREAGAVLVGGHSIEDESIKYGLSVTGIIDPDCYATNTGLRPGDVLLLTKPLGSGVLATAVK-----A--------GWDGFEAHEQELGRWGAMLNR---AGGRVIRE--L-G--LAAATDVTGFGLGGHLLEMANASNMSVHVDVSTLPLM-PAVLDLVATGLLPAGSHANRHFCSGNV-------SVHPEV-DS---LLVDI--VFDAQTSGGLILA------VPPHLVDDACSIL----RAEDAPFWRIGHVE--EMGEGVPRLVLQP-----------
>SPS.1.cysteine.Finegoldia_magna_ATCC_53516.genome chromosome:NZ_CM000955.1 strand:+ positions:1505962-1507023
-----------------------------------------------------------------------------------MLDKKYKTIKPEDV-K--LTEFTQTAGCAAKIGPGKLAEVL-------SH-L--E----KVNDDN-LVVGLDTSDDCAVYKV--RDD-LCLIQSLDFFTPVVNDPYTFGQVAAANSLSDLYAMGSDPLL-ALNIVCFSD-CMNQDILVEILKGGADKAKEAGCLLVGGHTIQDDEPKYGLSVTGINHPDKVWANSTAKVGDVVVLTKKLGVGIVNTAIK-----G--------GMDNQKLFDEVI-KSMSTLNK---YAKEACDG--L-E--VHAATDVTGFGLCGHALEMAKGSDLTIEIDSQNLPIF-EGVEEFVNLGLVPKGAYDNRNFIRNDV-------KISKNV-SS---FIDDL--VFDPQTSGGLLIA------LSKEDADKLVEKL-HESGQ--V-GNIIGRV--KE-K--TDHFIEV-------I----
>SPS.1.cysteine.Desulfitobacterium_hafniense_Y51.genome chromosome:gi|89892746|ref|NC_007907.1| strand:- positions:5324756-5325751
----------------------------------------------------------------------------------------------------------TTGGCGAKIGPGELSKVL-------SG-L--P-VF-QD--PQ-LLVGFDASDDAAVYQI--NED-TAIVSTVDFFTPMVEDPRIFGRIAAANALSDVYAMGGSPLF-ALNLVCYPE-REDIQDLGEILAGGAEKLQEAGAVLCGGHSIYDREPKYGLAVTGRLNPRQIWKNNTPQPGDRLILTKPLGVGIVMAALR-----G--------EMAEAAAVEAAL-ASMQRLNK---YAAEKARD--F-P--IHACTDITGFGLLAHTREMAGG-STTIVLYPSALPYI-AQAYTYAQGYLLTAAGQRNRNFMEGAV-------EF-GDT-PF---PLQEL--MLDPQTSGGLLLS------VPGDCAQEALRAI-Q--EA-EPQAALIGEV--VS-RQ----ALPILL-----R----
>SPS.1.cysteine.Porphyromonas_gingivalis_W83.genome chromosome:gi|34539880|ref|NC_002950.2| strand:+ positions:1838755-1839798
-------------------------------------------------------------------------------------------MNRSS---FDLLSTVEYGGCSAKLDPAKLSELL-------HD-I--P--LPVD--SR-IMVDVSTHDDAGVYRL--NDD-TALIVTTDFFPPVCSDPYTFGRIAAANALSDVYAMGGRPLL-VLNLTMFPSEGIPVEVLADILRGGQQTIDESGAFTMGGHTIDDPIPKYGLAVTGIVHPEHLVTNAGVRAGQCLVLTKPLGIGVAMAAHR-----L--------GLIGSEVYEAAI-GQMCLLNR---AGAELMQK--Y-G--IRGATDITGFGLLGHAKGLAEASDVCLHIDSRSVPVL-PECLSLLRDGCIPGAAFRNLRFVGDML-------RADCPT-E-----YKML--LADAQTSGGLLMA------VDADRAEDLVADL-HRTGL-HPFAAIIGYA--TDAE-DAAKLIVT------------
>seld.1.cysteine.Yersinia_enterocolitica_subsp{ch46}_enterocolitica_8081.genome chromosome:gi|123440403|ref|NC_008800.1| strand:- positions:2466629-2467693
-----------------------------------------------------------------------TTRRESVMTS----------------PAIRLTQYSHGAGCGCKISPKVLDKIL-------HS-E--QQKFLDP---R-LLVGNETRDDAAVYDIG---NGVGIISTTDFFMPIVDDPFDFGRIAATNAISDVYAMGGKPIM-AIAILGWPIDKLAPEVAQQVIEGGRYVCQQAGISLAGGHSIDAPEPIFGLAVTGIVSTEQVKKNSAAKAGCKLFLTKPLGIGILTTAEK-----K--------SQLRPEHQGVAT-ETMCQLNK---SGADFA-H--IPG--VTAMTDVTGFGLLGHLSEICQGSGVQATLHFSSIPRL-PAVAEYIAAGCVPGGTGRNFDSYGHLI-----GK-----M-SD---LQKSL--LCDPQTSGGLLLA------VLPDAEAQVQEIA-AQHGM---TLSAIGELNVV---DNDRA--LIE--I-T-E----
>seld.1.cysteine.Cupriavidus_necator_N-1.genome chromosome:NC_015723.1 strand:- positions:342795-343865
------------------------------------------------------MTRS-------------PAVDQPNNA------------------KIKLTAFSHGGGCGCKIAPGVLSEILRNS----VG-F--P---APA---A-LLVGKETSDDAAVYQLN---DSQALIATTDFFMPVVDDPYDFGRIAATNAISDVYAMGGTPIM-ALALVGMPIEKLPPEVIGKILEGGESICAQAGIPVAGGHTIDSLEPIYGLVVLGLVHPNRVKKNSGAEAGDKLILGKPLGVGVLSAAVK-----K--------DKLDAAGYQDLI-ACTTKLNT---PGRLLA-E--VPG--VHALTDVTGFGLLGHLLELCRGAGVGARLDMGRIPLL-PRVERMAAEGLVTGASGRNWVSYGSEVDL--STS-----V-TP---SQKAL--LTDPQTSGGLLVS------CAPEAVDEILEIF-RRDGF--ADAAVIGEMT---QGAA-RV--AV--------A---
>seld.1.cysteine.Cronobacter_sakazakii_ATCC_BAA-894.genome chromosome:gi|156932229|ref|NC_009778.1| strand:- positions:2107498-2108541
------------------------------------------------------------------------S-----MSE----------------QAIRLTQYSHGAGCGCKISPKVLETIL-------HS-D--QAKFIDP---N-LLVGNETRDDAAVYDLG---NGTSVISTTDFFMPIVDNPFDFGRIAATNAISDIYAMGGKPIM-AIAILGWPVNTLAPEIAREVVEGGRFACQQAGIALAGGHSIDAPEPIFGLAVTGVVPTERVKKNSTAEAGCKLFLTKPLGIGVLTTAEK-----K--------SLLRPEHQNLAT-EVMCTMNK---AGADFA-E--IDG--VRAMTDVTGFGLLGHLSEVCQGAGLQAELWYEAVPKL-PGVEEYIAQGAVPGGTSRNFASYGHLM-----GD-----M-PD---AWRSL--LCDPQTSGGLLLA------VEPAAEAQVQAVA-AKHGI---TLSAIGELKTA---RGGRP--MVE--I---R----
>seld.1.cysteine.Escherichia_coli_str{ch46}_K-12_substr{ch46}_MG1655.genome chromosome:gi|49175990|ref|NC_000913.2| strand:- positions:1844992-1846038
-----------------------------------------------------------------------MS-----MSE----------------NSIRLTQYSHGAGCGCKISPKVLETIL-------HS-E--QAKFVDP---N-LLVGNETRDDAAVYDLG---NGTSVISTTDFFMPIVDNPFDFGRIAATNAISDIFAMGGKPIM-AIAILGWPINKLSPEIAREVTEGGRYACRQAGIALAGGHSIDAPEPIFGLAVTGIVPTERVKKNSTAQAGCKLFLTKPLGIGVLTTAEK-----K--------SLLKPEHQGLAT-EVMCRMNI---AGASFA-N--IEG--VKAMTDVTGFGLLGHLSEMCQGAGVQARVDYEAIPKL-PGVEEYIKLGAVPGGTERNFASYGHLM-----GE-----M-PR---EVRDL--LCDPQTSGGLLLA------VMPEAENEVKATA-AEFGI---ELTAIGELVPA---RGGRA--MVE--I---R----
>seld.1.cysteine.Escherichia_fergusonii_ATCC_35469.genome chromosome:NC_011740.1 strand:+ positions:1339929-1340975
-----------------------------------------------------------------------MS-----MSE----------------NSIRLTQYSHGAGCGCKISPKVLETIL-------HS-E--QAKFVDP---N-LLVGNETRDDAAVYDLG---NGTSVISTTDFFMPIVDNPFDFGRIAATNAISDIFAMGGKPIM-AIAILGWPINKLSPEIAREVTEGGRYACRQAGIALAGGHSIDAPEPIFGLAVTGIVPTERVKKNSTAQAGCKLFLTKPLGIGVLTTAEK-----K--------SLLKPEHQGLAT-EVMCRMNI---AGASFA-N--IEG--VKAMTDVTGFGLLGHLSEMCQGAGVQARVDYEAIPKL-PGVEEYIKLGAVPGGTERNFASYGHLM-----GE-----M-PR---EVRDL--LCDPQTSGGLLLA------VMPEAENEVKATA-AEFGI---ELTAIGELVPA---RGGRA--MVE--I---R----
>seld.1.cysteine.Amycolatopsis_mediterranei_U32.genome chromosome:NC_014318.1 strand:+ positions:5679053-5680033
----------------------------------------------------------------------------------------------------RLTQYAHGGGCACKIPPGELEAAV-------AG-L--TGAVPVDPPGE-LLVGLDTGDDAAAVRIS---SDTALIATTDFFTPVVDDAYDWGRIAAANALSDVYAMGGTPVV-ALNLLGWPRETLPFELAAEVLRGGLDVCAEAGCHLAGGHSIDDPEPKYGLAVTGIADPARLLRNDAGRAGVPLTLTKPLGIGVLNSRHK----------------ATGERFPQAI-DAMTTLNA---PAARAA-L--AAG--AVCATDVTGFGLLGHLHKLARASGVTARVDPAAVPYL-EGAREALRDGYVSGGTRRNLDWVRPHA--DL-SR-----I-SP---DEALL--LADAQTSGGLLVAG-----ELPGH-PVIGFLE-P-RSE---HTIV------------VG-----------------
>seld.1.cysteine.Edwardsiella_tarda_EIB202.genome chromosome:NC_013508.1 strand:+ positions:1603948-1604991
------------------------------------------------------------------------------MTA----------------PAIRLTQYSHGAGCGCKISPKVLESIL-------HS-E--QAKFVDP---H-LLVGNETRDDAAVYDIG---NGVGIISTTDFFMPIVDDPYDFGRIAATNAISDIYAMGGKPIM-AIAILGWPLEKLAPEIARQVIEGGRQVCREAGISLAGGHSIDAPEPIFGLAVTGTVSTERVKKNSAAQAGCRLYLTKPLGIGVLTTAEK-----K--------SALRPEHRGLAR-DTMCQLNS---PGADFA-D--IQG--VTAMTDVTGFGLLGHLSEICQGSGLQATLWFDQIPRL-PGVEAYIAQGCVPGGTGRNFDSYGHLV-----GA-----M-DP---LQRQL--LCDPQTSGGLLLA------VTPEAEAAVRDVA-LRHGL---TLSAIGELHAP---RAGEP--LIE--V-Q-E----
>seld.1.cysteine.Salmonella_enterica_subsp{ch46}_enterica_serovar_Enteritidis_str{ch46}_P125109.genome chromosome:NC_011294.1 strand:- positions:1852688-1853734
-----------------------------------------------------------------------MS-----MSE----------------QAIRLTQYSHGAGCGCKISPKVLETIL-------HS-E--QAKFVDP---N-LLVGNETRDDAAVYDLG---NGTSIISTTDFFMPIVDNPFDFGRIAATNAISDIFAMGGKPIM-AIAILGWPINTLSPDIAREVTEGGRFACRQAGIALAGGHSIDAPEPIFGLAVTGVVPTERVKKNSTAQAGCKLFLTKPLGIGVLTTAEK-----K--------SLLKPEHQGLAT-EVMCRMNV---AGAAFA-N--IDG--VKAMTDVTGFGLLGHLSEMCQGAGVQALLCYQDIPKL-PGVEEYIALGAVPGGTERNFASYGHLM-----GD-----M-SR---EVRSL--LCDPQTSGGLLLA------VTPDAEDDVKATA-AEFGI---DLTAIGELVEA---RGGRA--MVE--I---R----
>seld.1.cysteine.Paenibacillus_mucilaginosus_KNP414.genome chromosome:NC_015690.1 strand:+ positions:2750801-2751847
-----------------------------------------------------------------------------M-TL-----QE--P-----V-K--LTSYSTKGGCGCKIGPADLSQVI-------RS-L--P-AAVPD--PN-LLVGLDTSDDAGVYKL--SDD-LALVQTVDFFTPIVDDPYDFGQVAAANAISDIYAMGGRPLT-VLNIVAFPISKLDKQVLADILRGAGDKVKEAGATLVGGHSIDDNEPKFGLAVTGLIHPDKIRANAGAKPGDKLILTKPIGVGILTTSIK-----R--------DKLSPEEIKRVT-QVMATLNK---TAAETMEP--Y-E--VHACTDVTGFGLLGHASEVAKGSGVGLRIRQADVPVL-PRVRELAEEGIVPGGTKNNFAHLQGSV-------TFPETL-DQ---VGQWI--LCDAVTSGGLLIS------VAGDQGDALLADL-RKAGV--E-ASLIGEA--TA-EH-P--GHI--------V--VE
>seld.1.pseudo.Burkholderia_mallei_ATCC_23344.genome chromosome:gi|77358719|ref|NC_006349.2| strand:- positions:1604332-1604385,1603125-1604330
VNGACGRRR-AAIAKRAL-APCSGCRASAHGGSRAPRVYRCR-SGHGGSRAIARRIVDNRAFCPLSDL-AMTETKQTDAA------------------APRLTSLSHGGGCGCKIAPGVLSELLRRTA-PPAL-F--P---------D-LLVGTETSDDAAVYRLN---DEQAIVATTDFFMPIVDDPFDFGRIAATNALSDVYAMGGKPIL-ALALVGMPINVLPHETIAAVLRGGEAVCADAGIPVAGGHSIDSVEPIYGLAALGVVHPARVKRNAAARAGDVLVLGKPLGVGVLSTALK-----K--------DRLDAQGYAQMI-ATTTKLNR---PGTALA-A--LPG--VHALTDVTGFGLLGHTLELARGAGLTARVRYGALPWL-AGVEALVADGVLTGASGRNWAAYGHDVRL--GDG-----L-PA---VAQAL--LTDPQTSGGLLVA------CAPEAVDDVLACF-RDDGF--ERAAAIGEMV---DGAA-RV--DVS-----------
>seld.1.cysteine.Alicycliphilus_denitrificans_K601.genome chromosome:NC_015422.1 strand:+ positions:1076729-1077796
------------------------------------------------------V-----------TAM---NAS-PAPD------------------SPRLTSLSHGGGCGCKIAPGVLSQILQQGGA--GA-V------MPP---E-LLVGIETADDAAVYRLN---DSQALVATTDFFMPIVDDPYEFGRIAATNALSDVYAMGGRPIM-ALALVAMPVSRLPLDVIGAIIRGGQDVCRAAGIPIAGGHTIDSVEPIYGLVAMGLVHPDRVRRNAGARPGDVLVLGKPLGVGVYSAALK-----K--------EQLGDAHYREMI-ASTTLLNT---PGPLLA-A--LPG--VHAITDVTGFGLAGHALEMARGAGVTVAVDWARVPLL-PGVAELAAAGFVTGASGRNWAGYGADVVL--AHG-----L-PA---TAQAL--ATDPQTSGGLLVA------CAPGSVDEVLAVF-AREGF--ARAAVIGGV---QAGPA-RL--ELR-----------
>seld.1.cysteine.Shewanella_baltica_OS155.genome chromosome:gi|126172257|ref|NC_009052.1| strand:+ positions:4895999-4897054
------------------------------------------------------------------------MSDSPVTLP----------------ESIKLTEYSHGAGCGCKISPKVLSTIL-------AS-Q--LPVFTDP---N-LLVGNQSRDDAAVYKLN---DDIGIISTTDFFMPIVDDPFTFGRIAATNAISDIYAMGGTPIM-AIAILGWPINKLPAEVAQQVVDGGRQACMEAGIMLAGGHSIDAPEPIFGLAVTGQIALTDLKQNDTAKAGDRLYLTKPIGIGILTTAQK-----Q--------KKLQDEDSHIAV-NAMCQLNT---IGTTIA-K--ISG--VNALTDVTGFGLAGHLLEMCQGAKLTAKLKFDAVPLL-PRALDYLALGCVPGGTHRNYDSYGEHL-----PE-----L-SE---HQKAI--LCDPQTSGGLLVA------VSAEAEAELIDLL-DAHHI---APICIGSLETP---TTEVN--V-V--L-C------
>seld.1.cysteine.Escherichia_coli_O157{ch58}H7_str{ch46}_Sakai.genome chromosome:gi|15829254|ref|NC_002695.1| strand:- positions:2446480-2447526
-----------------------------------------------------------------------MS-----MSE----------------NSIRLTQYSHGAGCGCKISPKVLETIL-------HS-E--QAKFVDP---N-LLVGNETRDDAAVYDLG---NGTSVISTTDFFMPIVDNPFDFGRIAATNAISDIFAMGGKPIM-AIAILGWPINKLSPEIAREVTEGGRYACRQAGIALAGGHSIDAPEPIFGLAVTGIVPTERVKKNSTAQAGCKLFLTKPLGIGVLTTAEK-----K--------SLLKPEHQGLAT-EVMCRMNI---AGASFA-N--IEG--VKAMTDVTGFGLLGHLSEMCQGAGVQARVDYDAIPKL-PGVEEYIKLGAVPGGTERNFASYGHLM-----GE-----M-PR---EVRDL--LCDPQTSGGLLLA------VMPEAENEVKATA-AEFGI---ELTAIGELVPA---RGGRA--MVE--I---R----
>seld.1.cysteine.Gordonia_bronchialis_DSM_43247.genome chromosome:NC_013441.1 strand:- positions:3803313-3804272
--------------------------------------------------------------------------------MPATLVVTLELMTITREVRPRLTGYAHGGGCACKIPPGELEAAV-------AG-L--TGQ-TGD---H-ILVGLDDGDDAAAVRIR---DDLAVLSTADFFTPVVDDAYDWGRIAAANALSDIYAMGGDPVV-AINLVGWPRDVLPMELMTEVLRGGLDVGTAAGCPVIGGHSIDDPEPKYGMAVTGTAHPDRLIRNDAGQAGLPITLTKPIGVGLLNNRHK----------------QTGDVFEAAI-ELMTTLNR---DASSAA-L--AAG--VRAGTDVTGFGLLGHLHKLCRASEIGAVIERSAVPTV-EGALDALRDGYVSGGTRRNLDWVRPHL--ESSPG-----V-TD---DDLLL--LADAQTSGGLLL----------------------------------------------------------------
>seld.1.selenocysteine.Anaeromyxobacter_dehalogenans_2CP-1.genome chromosome:NC_011891.1 strand:- positions:3923506-3924570
-------------------------------------------------------------------------------MSQTMSEAD--K-----TVR--LTSLSHGAGUACKIRPADLAQVL-------RR-L--P--AVDD--PR-VLVGHSTRDDAAVYAL--DAE-RAVVETVDFFTPVVDDPYWFGRIGAANAFSDIWAMGARPLF-ALNLVAWPVKTLPMEMLGEVLRGGAETARLAGAPVVGGHSIDDPEPKYGMAVTGLVHPDRVLRNVGARPGDRLLLTKPLGSGIITTAIK-----R--------GIAPAPMIDAAV-EVMSALNR---AAGEVLAE--SGA--VRALTDVTGFGLLGHAWEMAEGSGVALRLHAGAVPVL-PGVLDLAAKDVLPGGSKANLAWVEPAL-------RVAPGV-AE---ALPAV--LADAQTNGGLLAA------VDAARAGAVLEAL-RAAGV---AAVEVGEV--LP-GDPPRIELVP------------
>seld.1.cysteine.Salmonella_enterica_subsp{ch46}_enterica_serovar_Typhimurium_str{ch46}_LT2.genome chromosome:gi|16763390|ref|NC_003197.1| strand:+ positions:1375603-1376649
-----------------------------------------------------------------------MS-----MSE----------------QAIRLTQYSHGAGCGCKISPKVLETIL-------HS-E--QAKFVDP---N-LLVGNETRDDAAVYDLG---NGTSIISTTDFFMPIVDNPFDFGRIAATNAISDIFAMGGKPIM-AIAILGWPINTLSPDIAREVTEGGRFACRQAGIALAGGHSIDAPEPIFGLAVTGVVPTERVKKNSTAQAGCKLFLTKPLGIGVLTTAEK-----K--------SLLKPEHQGLAT-EVMCRMNV---AGAAFA-N--IDG--VKAMTDVTGFGLLGHLSEMCQGAGVQALLCYQDIPKL-PGVEEYIALGAVPGGTERNFASYGHLM-----GD-----M-SR---EVRSL--LCDPQTSGGLLLA------VTPDAEDDVKATA-AEFGI---DLTAIGELVEA---RGGRA--MVE--I---R----
>seld.1.cysteine.Yersinia_pestis_CO92.genome chromosome:gi|16120353|ref|NC_003143.1| strand:+ positions:2433954-2435009
--------------------------------------------------------------------------RESSMAS----------------PAIRLTQYSHGAGCGCKISPKVLDKIL-------HT-E--QQKFFDP---R-LLVGNETRDDAAVYDIG---NGVGIISTTDFFMPIVDDPFDFGRIAATNAISDVYAMGGKPIM-AIAILGWPIDKLAPEIAQQVIEGGRYVCQQAGISLAGGHSIDAPEPILGLAVTGIVSTEQVKKNSAAKPGCKLFLTKPLGIGILTTAEK-----K--------SKLRPEHRGLAT-ETMCQLNK---PGADFA-H--IPG--VTAMTDVTGFGLLGHLSEICQGSGVQAILHYSAIPRL-PAVEDYIAEGCVPGGTGRNFDSYGHLI-----GN-----M-SD---LQKQL--LCDPQTSGGLLLA------VLPDAEADVQAIA-AQHGM---TLSPIGELTSA---DSRRA--LIE--I-V-V----
>seld.1.cysteine.Pseudomonas_putida_KT2440.genome chromosome:gi|26986745|ref|NC_002947.3| strand:- positions:961381-962412
-------------------------------------------------------------------------------MS----------------EPIRLTQYSHGAGCGCKISPKVLDVIL-------AE-S--GTQALDP---K-LWVGNASRDDAAVYALD---DERGVVSTTDFFMPIVDDPYDFGRIAATNAISDIYAMGGDPLM-AIAILGWPVNVLPPEVAREVIRGGRAVCAEAGIPLAGGHSIDAPEPIFGLAVTGVVSKRHLKRNDTASAGCQLYLTKPLGIGILTTAEK-----K--------AKLRVQDQGLAR-DWMCTLNT---PGSRFG-K--LDG--VKAMTDVTGFGLLGHLVELAEGSGLTAHLNYAAVPRL-PSVDHYLAEGCIPGGTLRNYDSYGHKI-----SA-----L-SD---DQKHL--LCDPQTSGGLLVA------VAPEGEAEFLAVA-AELGL---KLSPIGKLVER-----QSH--AVE--V-I------
>seld.1.cysteine.Brachybacterium_faecium_DSM_4810.genome chromosome:NC_013172.1 strand:- positions:1086289-1087302
--------------------------------------------------------------------------------MSDSPIRPAAQPSI------RLTTMAHGGGCASKIPPGELEEVV-------AG-L--SGQ-QYP---Q-VIVGLEDGDDAAAVRIGEA-GDTAVLSTADFFTPVVDDAFDWGRIAAANALSDIYAMGGDPVV-AINLVGWPRGVLPLELLQEVLSGGLAIAQEAAVPVIGGHSVDDPEPKYGMAVTGTALPERLLRNDAAAPGLPITLTKPLGVGLLNNRMK----------------STGEVSEAAI-ATMTTLNR---DASKAA-L--AAG--ARAATDVTGFGLLGHLFKMGRASGVGMVIDRAAVPLI-EGADDALRDGFVSGGTRRNLEWVRHAV--QAGAG-----I-TE---EDLLL--LADAQTSGGLLVVGEVPGYPI----------I-G-ETV---EGSGI-TVR--------------------------
>seld.1.selenocysteine.Clostridium_difficile_630.genome chromosome:gi|126697566|ref|NC_009089.1| strand:- positions:2880771-2881844
---------------------------------------------------------------------MWKFSKGGTFMK-----KE--Q-----K-K--LTEMTTAGGUAAKIGPEVLASVL-------SQ-L--P-KNDN--IEN-LLVGLDTADDAAVYKL--NDD-MALIQTLDFFTPMVDDPYVFGQIAASNSLSDVYAMGGKPLV-AMNIVCFPS-CHDMDVLAEILKGGFDKVKESGALLVGGHTVDDKEPKYGLSVSGIVSPNKVLSNATAKPGDKLIITKPIGVGVLNTAMK-----E--------GMVEQHIADKVI-EIMIHLNK---YAAMSFEK--F-D--VNSVTDITGFGLLGHTLEMAKASEVSIEIESKHVPII-EGAIEMAQMGIIPAGMYKNMHYVSKDV-------EVVGNI-EV---AVQDI--LYDPQTSGGLLIS------VKEELAEELVKDM-KLNGA--IEAKIIGSV--VP-KG-E--KYIT-------V--L-
>seld.1.cysteine.Rhodobacter_sphaeroides_2{ch46}4{ch46}1.genome chromosome:gi|77464988|ref|NC_007494.1| strand:+ positions:838858-839910
------------------------------------------------------M-------------------TDRPAS------------------EPRLTSLSHGGGCGCKIAPGVLAELLRAA----PA-L--P---VPA---D-LLVGTATSDDAAVWRLN---DEQALVATTDFFMPIVDDPYDFGRIAATNAISDVYAMGGRPIL-ALALVGMPISVLSKETIGRILEGGAAACAAAGIPIAGGHTIDSVEPIYGLVALGLVHPDRVRLNAGARPGDRLVLGKPIGTGILSAALK-----K--------EALDAAGYAEMI-ATTTRLNT---PGPDLA-E--LPG--VHALTDVTGFGLGGHGLEMARGAGARLRIDWARVPVM-PTVRGLLAQGFVTGASGRNWDSYGAGIAL--PAD-----F-PV---PERAL--LTDPQTSGGLLVA------CAPDSVGEVLATF-ARHGF--EAAAEIGTVE---EGPA-EL--VIG-----------
>seld.1.cysteine.Bacillus_coagulans_2-6.genome chromosome:NC_015634.1 strand:- positions:1511103-1512149
-----------------------------------------------------------------------------M-AQ-----SE--K-----I-K--LTSLTTKGGCGCKIGPADLQQVM-------RT-L--P-PKAAD--PN-LLVGLDTNDDAGVYKL--TDD-LAIVQTVDFFTPIVNDPYAFGQVAAANAISDIYAMGGTPLT-ALNIVAFPIHTLDKAILADILKGAGDKCKEAGVTLAGGHSIDDQEPKFGMAVTGTIHPANIRTNAGAKPGDKLILTKPIGVGILTTSIK-----R--------DLLTEEEITRVT-NVMATLNK---KAAEISRD--Y-T--IHASTDVTGFGLLGHASEMAQGSKAGLRIYKDKVPVL-PRVHELAEAGAVPGGTKNNFAHIENVV-------DFPEGM-DQ---IDKWI--LSDAVTSGGLLLS------VAGDEAEQLLEEL-VKSGV--E-ASLIGEV--VP-EH-P--GRI--------K--VQ
>seld.1.pseudo.Burkholderia_pseudomallei_K96243.genome chromosome:gi|53721039|ref|NC_006351.1| strand:+ positions:383720-383767,383769-384974
--GACGRRR-AAIAKRAL-APCSGCRASAHGGSRAPRVYRCR-SGHGGSRAIARRIVDNRAFCPLSDL-AMTETKQTDAA------------------APRLTSLSHGGGCGCKIAPGVLSELLRRTA-PPAL-F--P---------D-LLVGTETSDDAAVYRLN---DEQAIVATTDFFMPIVDDPFDFGRIAATNALSDVYAMGGKPIL-ALALVGMPINVLPHETIAAVLRGGEAVCADAGIPVAGGHSIDSVEPIYGLAALGVVHPARVKRNAAARAGDVLVLGKPLGVGVLSAALK-----K--------DRLDAQGYAQMI-ATTTKLNR---PGTALA-A--LPG--VHALTDVTGFGLLGHTLELARGAGLTARVRYGALPWL-AGVEALVADGVLTGASGRNWAAYGHDVRL--GDG-----L-PA---VAQAL--LTDPQTSGGLLVA------CAPEAVDDVLACF-RDDGF--ERAAAIGEMV---DGAA-RV--DVS-----------
>seld.1.cysteine.Pseudomonas_stutzeri_ATCC_17588_{ch61}_LMG_11199.genome chromosome:NC_015740.1 strand:+ positions:1892348-1893379
-------------------------------------------------------------------------------MS----------------EPIRLTQYSHGAGCGCKISPKVLDVIL-------AG-S--GAQNLDP---R-LWVGNASRDDAAVYGID---EERGVVSTTDFFMPIVDDPFDFGRIAATNAISDIYAMGGDPLM-AIAILGWPVNVLPPEVAREVIAGGRAVCDAAGIPLAGGHSIDAPEPIFGLAVTGLVNKRQMKRNDTATAGCKLYLTKPLGIGILTTAEK-----K--------AKLRVEDVGLAR-DWMCTLNT---AGSRFG-K--LEG--VRAMTDVTGFGLLGHLVEMADGSGLTAEIEYARVPRL-PGIEYYLEQGCVPGGTQRNFDSYGERI-----AT-----L-DE---RHKPL--LCDPQTSGGLLVA------VAPEGEAEFLAAC-AELGL---ALEPIGQLVAA-----RSH--AVE--V-R------
>seld.1.cysteine.Shigella_flexneri_2a_str{ch46}_301.genome chromosome:gi|24111450|ref|NC_004337.1| strand:+ positions:1494739-1495785
-----------------------------------------------------------------------MS-----MSE----------------NSIRLTQYSHGAGCGCKISPKVLETIL-------HS-E--QAKFVDP---N-LLVGNETRDDAAVYDLG---NGTSVISTTDFFMPIVDNPFDFGRIAATNAISDIFAMGGKPIM-AIAILGWPINKLSPEIAREVTEGGRYACRQAGIALAGGHSIDAPEPIFGLAVTGIVPTERVKKNSTAQAGCKLFLTKPLGIGVLTTAEK-----K--------SLLKPEHQGLAT-EVMCRMNI---AGASFA-N--IEG--VKAMTDVTGFGLLGHLSEMCQGAGVQARVDYEAIPKL-PGVEEYIKLGAVPGGTERNFASYGHLM-----GE-----M-PR---EVRDL--LCDPQTSGGLLLA------VMPEAENEVKTTA-AEFGI---ELTAIGELVPA---RGGRA--MVE--I---R----
>seld.1.cysteine.Burkholderia_multivorans_ATCC_17616.genome chromosome:gi|161519706|ref|NC_010086.1| strand:+ positions:256363-257532
---------------RGGKA-------------WAGRHY-----VGIA-RAHEELSIIERCYSPIHRMPTMTEATQAPPA------------------VPRLTSLSHGGGCGCKIAPGVLSELLKRAT-PPAL-F--P---------D-LLVGTETSDDAAVYRLN---DEQAIVATTDFFMPIVDDPFDFGRIAATNALSDVYAMGGKPIL-ALALVGMPINVLPHDTIAAVLRGGESVCADAGIPVAGGHSIDSVEPIYGLAAIGVVHPSRVKRNAAARAGDVLVLGKPLGVGVLSAALK-----K--------NRLDDAGYAQMI-ATTTKLNR---PGAELA-A--LPG--VHALTDVTGFGLLGHTLELARGAALTARVHYASLPWL-AGVEAFAADGVVTGASGRNWAAYGADVRL--ADT-----L-PP---VAQAL--LTDPQTSGGLLVA------CAPDAVNDVLACF-RADGF--DRAAVIGEMI---DGPA-RV--DVA-----------
>seld.2.cysteine.Burkholderia_multivorans_ATCC_17616.genome chromosome:gi|189351978|ref|NC_010805.1| strand:- positions:2217772-2218941
---------------RGGKA-------------WAGRHY-----VGIA-RAHEELSIIERCYSPIHRMPTMTEATQAPPA------------------VPRLTSLSHGGGCGCKIAPGVLSELLKRAT-PPAL-F--P---------D-LLVGTETSDDAAVYRLN---DEQAIVATTDFFMPIVDDPFDFGRIAATNALSDVYAMGGKPIL-ALALVGMPINVLPHDTIAAVLRGGESVCADAGIPVAGGHSIDSVEPIYGLAAIGVVHPSRVKRNAAARAGDVLVLGKPLGVGVLSAALK-----K--------NRLDDAGYAQMI-ATTTKLNR---PGAELA-A--LPG--VHALTDVTGFGLLGHTLELARGAALTARVHYASLPWL-AGVEAFAADGVVTGASGRNWAAYGADVRL--ADT-----L-PP---VAQAL--LTDPQTSGGLLVA------CAPDAVNDVLACF-RADGF--DRAAVIGEMI---DGPA-RV--DVA-----------
>seld.1.cysteine.Pseudomonas_mendocina_ymp.genome chromosome:gi|146305042|ref|NC_009439.1| strand:- positions:2719886-2720932
--------------------------------------------------------------------------MQERDMS----------------EPIRLTQYSHGAGCGCKISPKVLEVIL-------AG-S--GAQNLDP---R-LWVGNASRDDAAVYAID---EERGVVSTTDFFMPIVDDPYDFGRIAATNAISDIYAMGGDPLM-AIAILGWPVNVLAPEVAREVIRGGRAVCDEAGIPLAGGHSIDAPEPIFGLAVTGLVSKADMKRNDTATAGCRLYLTKPLGIGILTTAEK-----K--------AKLRSEDVGLAR-DWMCTLNK---PGSRFG-K--LAG--VRAMTDVTGFGLLGHLVEMADGSGLSARVEFARVPRL-ASVEHYLEQGCVPGGTLRNFDSYGEKI-----AP-----L-PE---LAKLL--LCDPQTSGGLLIA------VAPDGEAEFLAVA-AELGL---SLAPIGEMVER-----QRY--AVE--V-L------
>seld.1.cysteine.Clostridium_saccharolyticum_WM1.genome chromosome:NC_014376.1 strand:+ positions:1110468-1111511
------------------------------------------------------------------------------MIP-----DR--E-----V-R--LTQMTKTAGCAAKIGPGTLAGIL-------EN-L--P-KFQ-D--PN-LLVGIETSDDGAIYKV--NEE-TALIQTLDFFTPVVDDPYTFGQIAAANALSDIYAMGGEPKV-ALNIVAWPN-CVNPALLGKILEGGASKVLEAGAVLAGGHSIQDDEPKYGLSVTGFVHPDKVFKNSEARPGDVLILTKPLGTGIVNTAVK-----A--------DMASEEAKEEVI-RVMTSLNK---KAKQVAEH--Y-E--IHSCTDITGFGLAGHSVEMAEGSGVTIEIFVKDLPIQ-KEAISLAKMGLIPEGAYRNRSYTEEKV-------DFG-DT-EE---YIRDI--FCDPQTSGGLLLS------VSLKTGESIMEDL-KKAQM-DTAFAIIGRV--VE-KE-E--KSVK-------L--R-
>seld.1.cysteine.Burkholderia_ambifaria_AMMD.genome chromosome:gi|115357970|ref|NC_008391.1| strand:- positions:1771229-1771298,1736643-1736754,1696469-1697540
-----ACGNRRAAVASAQLRQPVRGLHPDAHGNSPAVRPFPGRGCRSG-SRGCIHGAPCHRAHRRRTMPTMTEATLTPPA------------------VPRLTSLSHGGGCGCKIAPGVLSELLKRAT-PPAL-F--P---------D-LLVGTETSDDAAVYRLN---DEQAIVATTDFFMPIVDDPFDFGRIAATNALSDVYAMGGKPIL-ALALVGMPINVLPHETIAAILRGGESVCAEAGIPVAGGHSIDSVEPIYGLAAIGVVHPSRVKRNAAARAGDVLVLGKPLGVGVLSAALK-----K--------NQLDAAGYAQMV-ATTTKLNR---PGAELA-A--LPG--VHALTDVTGFGLLGHTLELARGANLTARVHYASLPWL-AGVEAFVADGVFTGASGRNWAAYGTDVRL--ADG-----L-PP---VAQAL--LTDPQTSGGLLVA------CAPEAVDDVLACF-RADGF--DRAAVIGEMV---DGPS-RV--DVA-----------
>seld.1.cysteine.Atopobium_parvulum_DSM_20469.genome chromosome:NC_013203.1 strand:+ positions:293043-294065
-----------------------------------------------------------------------------------NM-----------SNDVKLTKLADCAGCGAKVGAGELAKLL-------SD-I--K-V-HED--PN-LLVGFDKADDAAVYKV--TDE-IALVETIDFFPPIADDPYTYGAIAATNALSDVYAMGGEPKV-ALNVMAVPE-DMSSHVVYEILRGGYDKVYEAGANIVGGHSIYDNEPKYGLAVSGFVNPKKMYTNSGARADDVLILTKALGVGVLTTAAK-----A--------DMLSIEEMSVAE-ASMMTLNR---YARDIMVN--Y-D--VHAVTDVTGFSLMGHLLEMCQGSGLLAKITVNNIKFLSTRVFELARLGILPAGMYRNRHYAEKYV-------QA-EGV-SR---EMSDV--LFCPETSGGLLIS------VAHDDAQHLLAAL-QANEH-TANSCVVGYM--EK-----------------QD----
>seld.1.cysteine.Marinobacter_aquaeolei_VT8.genome chromosome:gi|120552944|ref|NC_008740.1| strand:- positions:2114385-2115470
----------------------------------------------------------------LRILTITELLNRKKEDA----------------LSIKLTQFSHGAGCGCKIAPDVLDRIL-------HT-D--APEFHDP---R-LLVGNSSRDDAAVADVG---NGLGIISTTDFFMPVVDDPFDFGRIAATNAISDVYAMGGKPVM-AIAILGWPVNELEPEIAAKVIDGGRAVCAEAGIALAGGHSIDSPEPIFGLAVTGQVAVDRIIRNDTAQAGDLLYLTKPLGVGILTSASK-----K--------GKVTPEDLAVAV-ENMATLNK---VGEVFA-E--VDG--VNAMTDVTGFGLAGHLLEICRGSGLKATVSRKAVPVL-PNLKPYIDADCIPGGTHRNAAAFGKAI-----SG-----M-TD---ADKLL--FCDPQTSGGLMVS------VAEKSREAYEALA-RKHGL---DLQPLGRLEAA---GSGES--LVF--IED------
>seld.1.cysteine.Pseudomonas_protegens_Pf-5.genome chromosome:NC_004129.6 strand:+ positions:2538847-2539908
---------------------------------------------------------------------IPVPDLTRCPMS----------------EPIRLTQYSHGAGCGCKISPQVLEVIL-------AG-S--GAQNLDP---K-LWVGNASRDDAAVYAID---EERGVVSTTDFFMPIVDDPFDFGRIAATNAISDIYAMGGDPLM-AIAILGWPVNVLAPEIAREVIRGGRAVCDAAGIPLAGGHSIDAPEPIFGLAVTGLVEKRFMKRNDTATAGCLLYLTKPLGIGVLTTAEK-----K--------GKLRSADIGLAR-DWMCTLNK---PGSRFG-K--LEG--VTAMTDVTGFGLLGHLVEMADGSGLTAQIHYDRVPRL-PGVEYYLDQGCVPGGTLRNYSSYAEKI-----GR-----I-QE---LHKRV--LCDPQTSGGLLVA------VTPQGNAEFLALA-AELGL---ELAPIGELVER-----QSH--AVE--V-F------
>seld.1.cysteine.Klebsiella_pneumoniae_subsp{ch46}_pneumoniae_HS11286.genome chromosome:NC_016845.1 strand:+ positions:2153086-2154132
-----------------------------------------------------------------------MS-----MSE----------------QAIRLTQYSHGAGCGCKISPKVLETIL-------HS-E--QAKFVDP---N-LLVGNETSDDAAVYDLG---NGTSIVSTTDFFMPIVDNPFDFGRIAATNAISDIFAMGGKPIM-AIAILGWPINTLAPEIAREVVEGGRFACQQAGIALAGGHSIDAPEPIFGLAVTGVVPTERIKKNSTAQAGCKLYLTKPLGIGVLTTAEK-----K--------SLLKPEHQGLAT-ETMCQMNL---AGAAFA-T--IDG--VKAMTDVTGFGLLGHLSEVCRGAGVQAQLRYADIPKL-PGVEDYIAAGAVPGGTGRNFASYGHLM-----GE-----M-PT---EWRDL--LCDPQTSGGLLLA------VTPEAEAEVQAAA-AEFGI---KLAAIGELVTA---RGGRP--MIE--I---R----
>seld.1.cysteine.Shigella_sonnei_Ss046.genome chromosome:gi|74310614|ref|NC_007384.1| strand:+ positions:1465525-1466571
-----------------------------------------------------------------------MS-----MSE----------------NSIRLTQYSHGAGCGCKISPKVLETIL-------HS-E--QAKFVDP---N-LLVGNETRDDAAVYDLG---NGTSVISTTDFFMPIVDNPFDFGRIAATNAISDIFAMGGKPIM-AIAILGWPINKLSPEIAREVTEGGRYACRQAGIALAGGHSIDATEPIFGLAVTGIVPTERVKKNSTAQAGCKLFLTKPLGIGVLTTAEK-----K--------SLLKPEHQGLAT-EVMCRMNI---AGASFA-N--IEG--VKAMTDVTGFGLLGHLSEMCQGAGVQARVDYDAIPKL-PGVEEYIKLGAVPGGTERNFASYGHLM-----GE-----M-PR---EVRDL--LCDPQTSGGLLLA------VMPEAENEVKATA-AEFGI---ELTAIGELVPA---RGGRA--MVE--I---R----
>seld.1.cysteine.Catenulispora_acidiphila_DSM_44928.genome chromosome:NC_013131.1 strand:- positions:6566149-6567132
---------------------------------------------------------------------------------------------V------RLTQFARGGGCACKIPAGELESIL-------GA-V--GAT-AFTGDHE-LIVGLDHGDDAAVVRLA---GDTALVVTTDFFTPVVDDAYDWGRIAAANALSDVYAMGGTPVV-AVNILSWPRDLLPMELVAEVLRGGFDVTRAAACHLAGGHSVDDAEPKYGLAVTGVVQADRLLRNDAGRPGTPLSLTKPLGIGVLNTRHK----------------ATGERFPQAV-ATMTELNR---DASQAA-L--AAG--ARCATDVTGFGFLGHLYKLARASGVTAVVDPAAVPYL-DGAREAARDGYVSGGTRRNLDWVSPNV--EWGSG-----V-DE---LERLL--LADAQTSGGLLVAG-----LVPGA-PVVGELV-E-QRE---HAVV------------VA-----------------
>seld.2.cysteine.Catenulispora_acidiphila_DSM_44928.genome chromosome:NC_013131.1 strand:+ positions:634438-635421
----------------------------------------------------------------------------------------------------RLTQYAHGGGCACKIPPGELESVV-------AQ-L--AAAEPAKSPYE-LLVGLETGDDAAVVRLT---GDTAIISTADFFTPVVDDAYDWGRIAATNALSDVYAMGGTPVT-AVNLLSWPRDVLPLELVAEVLRGCLDVTRAAGCHLAGGHSVDDPEPKYGMAVTGVADARRLLRNDAATPGLPLTLTKPLGIGVLNSRHK----------------ATGEVFPQAV-DAMTTLNA---DAATAA-L--AAG--ATCATDVTGFGLLGHLYKLVRASGVTAVIDPGAVPYL-EGARRAALDGFVSGGTRRNLAWVNEHV--AWGSG-----V-DE---VERLL--LADAQTSGGLLIVG-----EVPGF-PVIGELV-L-AGP---RSLV------------IG-----------------
>seld.1.cysteine.Aggregatibacter_actinomycetemcomitans_D11S-1.genome chromosome:NC_013416.1 strand:+ positions:1127095-1128165
----------------------------------------------------MWFIDKKGAKMTNQA-VHGVQDE---ITA----------------DNIRLTQYSHGAGCGCKISPKVLESIL-------HS-K--MEKFVDP---N-LLVGNETKDDAAVYDIG---NGIGIISTTDFFMPIVDDPFDFGRIAATNAISDIFAMGGKPIM-AIAVLGFPITKLPAEVAQRIVDGGRFACQEAGIALAGGHSIDSPEPIFGLAVTGIIDTEKVKRNASAEAGCNLYLTKPLGIGVLTTAEK-----Q--------GKLKPEHKGLAT-KWMCQMNL---VGSQFS-N--IDG--VTAMTDVTGFGLLGHLMEICEGSDLNAEVDFANIKTL-DGVYDYIAQGCIPGGTNRNFDSYGHKI-----AP-----I-TD---LQKAV--LCDPQTSGGLLIA------VKPEAESEVFAVA-QKAGV---ALYPVGRLI--------------------------
>seld.1.selenocysteine.Haemophilus_influenzae_Rd_KW20.genome chromosome:gi|16271976|ref|NC_000907.1| strand:+ positions:215881-216918
-------------------------------------------------------------------------------ME----------------EKIRLTQYSHGAGUGCKISPKVLGTIL-------HS-E--LEKFYDP---N-LIVGNETADDAAVYDLG---NGTAIISTTDFFMPIVDDPFDFGRIAATNAISDIFAMGGKPIM-GIAILGFPTNVLPAEVAQKIVDGGRFACHQAGIALAGGHSIDSPEPIFGLAVTGVIDTEKVKRNASAKSGCKLYMTKPLGIGILTTAEK-----K--------GKLKPEHQGLAT-AAMCQMNS---IGSQFS-Q--VDG--VTAMTDVTGFGLLGHLIEICEGSNLSAVVFSDKIKTL-DGVKDYIAQGCVPGGTGRNFDSYGHKV-----GI-----L-TE---EQKAI--LCDPQTSGGLLVA------VELNSVQTVIDIA-KDAGI---DLYEVGKLKPK---SESDI--VVE--V---K----
>seld.1.cysteine.Pseudomonas_aeruginosa_PAO1.genome chromosome:gi|110645304|ref|NC_002516.2| strand:+ positions:1787241-1788281
----------------------------------------------------------------------------STPMS----------------EAIRLTQYSHGAGCGCKISPKVLEVIL-------AG-S--GAQNLDP---K-LWVGNASRDDAAVYALD---EERGVVSTTDFFMPIVDDPFDFGRIAATNAISDIYAMGGDPLM-AIAILGWPVNVLAAEVAREVIAGGRKVCEEAGIPLAGGHSIDAPEPIFGLAVTGVVEKRFMKRNDTAEAGCRLYLTKPLGIGILTTAEK-----K--------ARLRAEDVGVAR-DWMCTLNR---PGARFG-R--LAG--VKAMTDVTGFGLLGHLVEMADGSKLTARVEYAAVPRL-ASAEYYLEQGCVPGGTLRNFDSYGERI-----AP-----L-PE---VQKLL--LCDPQTSGGLLVA------VAPEGEAEFLAVA-AELGL---QLAPIGELVER-----QSL--AVQ--V-L------
>seld.1.cysteine.Stenotrophomonas_maltophilia_K279a.genome chromosome:gi|190572091|ref|NC_010943.1| strand:+ positions:3944301-3945377
-------------------------------------------------------------------MVTHAQSPAPSTAD----------------APQRLTSLAHGGGCGCKIAPGVLSELLRGV----PA-L--P---APA---E-LLVGRETSDDAAVYRLD---DRQAIVATTDFFMPIVDDPFDFGRIAATNALSDLYAMGARPLF-ALAIVGMPINTLPQDTIRGILQGGERACADAGIVVAGGHSIDSVEPIYGLAAIGVLDPQRLKRNADARAGDVLVLGKPLGVGVYSSALK-----K--------EVLDADGYRQMI-ASTTRLNT---VGVPLA-A--LDG--VHAMTDVTGFGLLGHLLEVCRASGVAAEVDSAQVPLL-PQALELLQRGCVTGASHRNWASYGAEVRF--ADG-----L-PA---HWQPL--LTDPQTSGGLLVS------CAPEAADAVLACF-HDAGF--GQAAVVGRLS---EGAP-GV--SVV-----------
>seld.1.cysteine.Shigella_boydii_Sb227.genome chromosome:gi|82542618|ref|NC_007613.1| strand:+ positions:1307698-1308744
-----------------------------------------------------------------------MS-----MSE----------------NSIRLTQYSHGAGCGCKISPKVLETIL-------HS-E--QAKFVDP---N-LLVGNETRDDAAVYDLG---NGTSVISTTDFFMPIVDNPFDFGRIAATNAISDIFAMGGKPIM-AIAILGWPINKLSPEIAREVTEGGRYACRQAGIALAGGHSIDAPEPIFGLAVTGIVPTERVKKNSTAQAGCKLFLTKPLGIGVLTTAEK-----K--------SLLKPEHQGLAT-EVMCRMNI---AGASFA-N--IEG--VKAMTDVTGFGLLGHLSEMCQGAGVQARVDYDAIPKL-PGVEEYIKLGAVPGGTERNFASYGHLM-----GE-----M-PR---EVRDL--LCDPQTSGGLLLA------VMPEAENEVKATA-AEFGI---ELTAIGELVPA---RGGRA--MVE--I---R----
>seld.1.cysteine.Pasteurella_multocida_subsp{ch46}_multocida_str{ch46}_Pm70.genome chromosome:gi|15601865|ref|NC_002663.1| strand:- positions:934371-935489
-----------------------------------------------------YWLGDLKMQAKIEQNLTALEQEMNDTIA----------------STVRLTQYSHGAGCGCKISPKVLEKIL-------HS-D--MEKWVDP---H-LLVGNETKDDAAVYDIG---NGIGIISTTDFFMPIVDDPFDFGRIAATNAISDIFAMGGKPIM-AIAILGFPIKLLPPEVAQRIVDGGRFACRQAGITLAGGHSIDAPEPIFGLAVTGIINTDKVKKNASATAGCKLFLTKPLGIGVLTTAEK-----K--------GKLKAEHQGLAT-EVMCQMNT---IGAKFA-E--IAG--ISAMTDVTGFGLLGHLSELCEGSGVRAEVYFDKIKTL-DGVQRYIEKGCIPGGTERNFESYGHKI-----GA-----M-SD---LQKAI--LCDPQTSGGLLIA------VDADSEQQVLEIA-ADDSI---ELFEVGRLFAK--EHDSPI--LIT--V---L----
>seld.1.selenocysteine.Actinobacillus_pleuropneumoniae_serovar_5b_str{ch46}_L20.genome chromosome:gi|126207488|ref|NC_009053.1| strand:+ positions:364590-365630
------------------------------------------------------------------------------MAE----------------EPIRLTQYSHGAGUGCKISPKVLGTIL-------QS-Q--LDKFIDP---N-LLVGNETADDAAVYDIG---NGIGIISTTDFFMPIVDDPFDFGRIAAANALSDVFAMGGKPIM-AIAILGFPVNKLPAEVAQKIVEGGRFACQQAGIALAGGHSIDSPEPIFGLAVTGTVSTEQVKKNASAQAGCELFLTKPLGIGVLTTAEK-----K--------GLLKVEHQNLAR-DVMCQINL---IGAQFS-Q--LAD--VTAMTDVTGFGLLGHLSEICQGSNVRAEVNSAEIHTL-DGVKDYIAQGAVPGGTNRNFDSYGHLI-----SA-----M-SD---EQKAI--LCDPQTSGGLLIA------VRPQAVEKVQQIA-KQANI---PLFRVGRLLEA---DTMKP--LIE--V---I----
>seld.1.selenocysteine.Clostridium_botulinum_A_str{ch46}_ATCC_3502.genome chromosome:gi|148378011|ref|NC_009495.1| strand:- positions:3172110-3173195
--------------------------------------------------------------VLKMSNNINIKEGEACSIE-----KK--E-----V-R--LTELSRTSGUAAKIAPGVLSKIL-------SK-L--P-KM-ES--EN-LIVGIETADDAAVYKI--NDD-TAMIQTLDFFTPIVDDPYMFGQIAAANSLSDVYAMGGKPVV-ALNIVCFPS-CLPIEVLGEILKGGADKVMESGAVVIGGHTVDDNEPKYGLSVTGIVHPDKVLKNYGCKEGEVLITTKPLGIGIINTAIK-----G--------DMASKEAKDAAV-KSMSTLNK---YAGEIITK--Y-N--ISACTDITGFGFLGHAYEMASASNVTLKFNYKRISYI-KEAEEYAEFGLVPAGAYANRDHIEGNF-------EFK-NV-PV---FMQDI--LFDPQTSGGLLIS------CSKEESEKIMKEL-NKLEL--KS-SIVGEV--IR-KQ-D--KYII-------V--E-
>seld.1.selenocysteine.Sulfobacillus_acidophilus_DSM_10332.genome chromosome:NC_016884.1 strand:+ positions:1401560-1402639
------------------------------------------------------------------------------------MVRPISLEGGEPMAHLRLTQMTSKSGUGCKLGPEELDHVL-------AG-V--PRSVFFD--PR-VLVGNETHDDAGVYQLTE--D-TAMVQTVDFFTPVVDDPEIFGRVAATNSISDIYAMGGTPLT-ALNLLAAPADKLDADVIAKMLWGGQQVMDAHRTYVLGGHSIDDPEPKMGYAVTGIVHPRHIWRNSTASPGEWLYLTKPVGSGVVIKAIK-----D--------GVATLEETEAAV-QMMTTSNR---DAAEAV-KAAVGD--PGACTDVTGFGLIGHVWEMAEGAAVAIELSLSQIPFL-PGAVTYAENDRFPAGSRRNWEHFRPHV------------ELALP--DGPQVRLLGDAVTSGGLLFT------VPEAKRPVIEEGF-QARNL---PLYRIGRVLEDTPHIRLVP----------------
>seld.1.cysteine.Shewanella_putrefaciens_CN-32.genome chromosome:gi|146291111|ref|NC_009438.1| strand:+ positions:4117282-4118337
------------------------------------------------------------------------MSDSPVTLP----------------ESIKLTEYSHGAGCGCKISPKVLSTIL-------AS-Q--LPVFTDP---N-LLVGNQSRDDAAVYKLN---DEIGIISTTDFFMPIVDDPFTFGRIAATNAISDIYAMGGTPIM-AIAILGWPINKLPAEIAQQVVDGGRQACMEAGIMLAGGHSIDAPEPIFGLAVTGQIALSDLKQNDTAKKGDRLYLTKPIGIGILTTAQK-----Q--------KKLHDEDSLIAV-NAMCQLNT---IGATIA-K--ISG--VNALTDVTGFGLAGHLLEMCQGANLTAKLKFDAVPLL-PRALDYLALGCVPGGTHRNYDSYGEHL-----PE-----L-SE---HQKAI--LCDPQTSGGLLVA------VSAAAEAELIALL-DANHI---TPICIGSLETP---TTQAN--V-V--L-C------
>seld.1.cysteine.Oligotropha_carboxidovorans_OM5.genome chromosome:NC_011386.1 strand:- positions:1139607-1140653
----------------------------------------------------------------------MNA------------------------PIVRLTSLAHGGGCGCKLAPAMLQELL-------AD-Q--PAAAPFR---Q-LLVGVETGDDAAVWKID---DSTCVVATTDFFMPVVDDPFDFGRIAATNAISDIYAMGAKPIM-ALAILGMPLNKIAVDDVRKIIAGGNTVCNAAGIPVAGGHSIDAPEPIYGLAVIGLCRPDQVRRNADAKPGDALILTKALGVGIYSAAIK-----K--------GELSGDGYAEMV-NSTTQLNR---IGSELA-E--DKS--VHAVTDVTGFGLLGHALELARGSKLTVTLNAGDVPLF-TQAAQLAQQGHVTGASTRNWASYGEAIRL--PEG-----L-PD---WQRNL--LVDPQTSGGLLVS------CAADRAQAILETI-QRADY--GAARIIGHTE---AGPA-EV--RVT--------A--
>seld.1.selenocysteine.Clostridium_perfringens_str{ch46}_13.genome chromosome:gi|18308982|ref|NC_003366.1| strand:- positions:2431126-2432154
--------------------------------------------------------------------------------------MI--E-----K-R--LTELSKTSGUAAKIGPGALSEIL-------SK-L--P-KM-ND--KN-LIVGIDTSDDAAVYKL--NDE-MATIQTLDFFTPIVDDPYTFGQIAAANSLSDVYAMGGKPIV-ALNIVCFPN-CLNMNILGEILRGGADKVLEAGAVIVGGHTVQDDEPKYGLSVTGIVHPDKVLKNYGSETGDILILTKPIGLGIINTAIK-----A--------KIASKEAYEKAV-KVMAYLNK---YAGEIITD--Y-N--ITSCTDITGFSLIGHAYEMAEPSKKTFRIFKDAIPFI-KEAKEYASMGLIPAGCYENKRYLEGKY-------LLN-NV-ES---WMEDI--LFDPQTSGGLLIS------CKEKDYIDILTRL-EKLEV--ES-AVIGRV--ED-FN-D--AYIV-------V--E-
>seld.1.selenocysteine.Eggerthella_lenta_DSM_2243.genome chromosome:NC_013204.1 strand:+ positions:1987548-1988600
-----------------------------------------------------------------------------------MS----------ETERIRLTRLTEKGGUAAKWGPGDLEEIL-------KD-I--A-PP-PD--AD-LLLGFDTSDDAAVYRL--NDD-TAAVLTLDFFTPVVDDPYEFGAIAAANALSDVFAMGAKPLT-ALNILAFPC-SLGTDVVADVLRGGADKVREAGAFVVGGHSIEDDEPKYGLSVFGTVHPDCIVRNGGAQPGDALFYTKVLGSGIMNSAFR-----A--------GFEDDEGMRPVI-ASMMELNK---AGSEAMAA--A-H--VHAATDVTGFGLAGHLHEMLDASDASAELVWDDLPLF-EGVYRYSCDFCRPAKTFGIIDWARAFV-------RQGGLG-DEEFENRMGV--LCDPQTSGGLLVA------VAPDEADEFARAFEAAAGR---APALIGHV--RDGAA----GEISMK----------
>seld.1.cysteine.Yersinia_pseudotuberculosis_IP_32953.genome chromosome:gi|51594359|ref|NC_006155.1| strand:+ positions:2461250-2462305
--------------------------------------------------------------------------RESSMAS----------------PAIRLTQYSHGAGCGCKISPKVLDKIL-------HT-E--QQKFFDP---R-LLVGNETRDDAAVYDIG---NGVGIISTTDFFMPIVDDPFDFGRIAATNAISDVYAMGGKPIM-AIAILGWPIDKLAPEIAQQVIEGGRYVCQQAGISLAGGHSIDAPEPIFGLAVTGIVSTEQVKKNSAAKPGCKLFLTKPLGIGILTTAEK-----K--------SKLRPEHRGLAT-ETMCQLNK---PGADFA-H--IPG--VTAMTDVTGFGLLGHLSEICQGSGVQAILHYSAIPRL-PAVEDYIAEGCVPGGTGRNFDSYGHLI-----GN-----M-SD---LQRQL--LCDPQTSGGLLLA------VLPDAEADVQAIA-AQHGM---TLSPIGELTSA---DSRRA--LIE--I-V-V----
>seld.1.cysteine.Enterobacter_cloacae_subsp{ch46}_cloacae_ATCC_13047.genome chromosome:NC_014121.1 strand:- positions:2510748-2511794
-----------------------------------------------------------------------MS-----MSE----------------QTIRLTQYSHGAGCGCKISPKVLETIL-------HS-E--QAKFVDP---N-LLVGNETRDDAAVYDLG---NGTSIISTTDFFMPIVDNPFDFGRIAATNAISDIFAMGGKPIM-AIAILGWPINTLAPEIARQVIEGGRFACQQAGIALAGGHSIDAPEPIFGLAVTGVVPTERVKRNSTAQAGCKLFLTKPLGIGVLTTAEK-----K--------SLLKPEHKGLAT-EVMCQMNL---AGAAFA-N--IDG--VKAMTDVTGFGLLGHLSEVCQGAGVQAQVWYQDVPKL-PGVEAYIAQGAVPGGTQRNFASYGHLM-----GE-----M-PE---EWRNL--LCDPQTSGGLLLA------VTPESEAEVQATA-AKFGI---TLTAIGELVTA---RGGRP--MIE--I---R----
